# Supplementary material for: Transcriptome Analysis of the Ovaries of Taihe Black-Bone Silky Fowls at Different Egg-Laying Stages
Source: Genes (Basel). 2022 Nov 8;13(11):2066. doi: 10.3390/genes13112066 (PMC9691135; doi:10.3390/genes13112066)
Supplement: Supplementary file 1 [file genes-13-02066-s001.zip]

Archive with 5 entries (5 files):
- Supplementary Materials/Figure S1ú║MA-plot.jpg
- Supplementary Materials/Table S1ú║List of all DEGs of the three comparison groups.xlsx
- Supplementary Materials/Table S2ú║The expression level of important genes(fpkm).xlsx
- Supplementary Materials/Table S3ú║List of GO terms of the three comparison groups.xlsx
- Supplementary Materials/Table S4ú║List of KEGG pathways of the three comparison groups.xlsx
