# Supplementary material for: Transcriptome Analysis of the Ovaries of Taihe Black-Bone Silky Fowls at Different Egg-Laying Stages
Source: Genes (Basel). 2022 Nov 8;13(11):2066. doi: 10.3390/genes13112066 (PMC9691135; doi:10.3390/genes13112066)
Supplement: Supplementary file 1 [file genes-13-02066-s001.zip › Supplementary Materials/Table S1ú║List of all DEGs of the three comparison groups.xlsx]

## Sheet: Late vs Peak_deg_all
gene_id	Late1	Late2	Late3	Late5	Peak9	Peak10	Peak11	Peak12	Late	Peak	log2FoldChange	pvalue	padj	gene_name	gene_chr	gene_start	gene_end	gene_strand	gene_length	gene_biotype	gene_description	tf_family
ENSGALG00000048161	3.31084	3.67506	3.90041	4.42271	35.8862	34.3014	38.7749	43.0849	3.82725	38.0119	-3.30794	4.89546e-11	1.14152e-06	-	3	81087303	81091366	-	2346	lncRNA	- && - && -	-
ENSGALG00000033498	1193.01	1551.79	1080.41	22.1135	37.0824	25.9578	33.605	32.5169	961.832	32.2905	4.89709	1.03165e-08	0.00012028	-	5	16172352	16180740	+	1083	protein_coding	- && sp|Q90593|BIP_CHICK Endoplasmic reticulum chaperone BiP OS=Gallus gallus OX=9031 GN=HSPA5 PE=1 SV=1 && -	HSP70
ENSGALG00000053682	369.71	172.728	432.946	314.012	117.228	41.718	45.6683	49.5883	322.349	63.5507	2.34893	4.31011e-07	0.00335011	-	16	1913575	1929106	-	4168	protein_coding	- && sp|P15979|HA1F_CHICK Class I histocompatibility antigen, F10 alpha chain OS=Gallus gallus OX=9031 PE=1 SV=1 && -	MHC_I
ENSGALG00000047285	24.2795	11.0252	1.30014	34.4971	87.3232	10.1977	680.716	2786.7	17.7755	891.234	-5.64376	5.87369e-06	0.0342407	BD7	3	107443030	107444685	+	565	protein_coding	- && sp|Q6QLR2|GLL7_CHICK Gallinacin-7 OS=Gallus gallus OX=9031 GN=GAL7 PE=1 SV=1 && -	-
ENSGALG00000019696	18.7614	11.9439	3.90041	63.687	210.533	8.34359	771.191	1968.9	24.5732	739.741	-4.90732	2.16228e-05	0.0969838	CATHL2	2	4074457	4076222	-	502	protein_coding	- && sp|Q2IAL7|CTHL2_CHICK Cathelicidin-2 OS=Gallus gallus OX=9031 GN=CATHL2 PE=2 SV=1 && -	-
ENSGALG00000006323	185.407	67.0698	3.90041	168.947	326.565	25.9578	3469.93	18803.7	106.331	5656.54	-5.73282	2.49551e-05	0.0969838	LECT2	13	15913091	15918063	+	1157	protein_coding	- && sp|P08940|MIM1_CHICK Myeloid protein 1 OS=Gallus gallus OX=9031 GN=MIM1 PE=1 SV=2 && -	-
ENSGALG00000043254	6.62168	15.619	5.20055	17.6908	35.8862	0.927066	314.508	1505.53	11.283	464.213	-5.35697	3.2067e-05	0.10682	EPX	19	615901	627255	-	3228	protein_coding	- && sp|P05164|PERM_HUMAN Myeloperoxidase OS=Homo sapiens OX=9606 GN=MPO PE=1 SV=1 && -	An_peroxidase
ENSGALG00000022815	96.0143	79.0138	13.0014	193.715	381.59	75.0923	1434.67	6585.48	95.436	2119.21	-4.47172	4.03274e-05	0.107923	AvBD1	3	107430692	107459717	-	578	protein_coding	- && - && -	-
ENSGALG00000016668	1.10361	1.83753	0	3.53817	14.3545	0.927066	44.8066	258.509	1.61983	79.6494	-5.57306	4.16548e-05	0.107923	AvBD6	3	107446916	107449084	+	511	protein_coding	- && sp|Q6QLR3|GLL6_CHICK Gallinacin-6 OS=Gallus gallus OX=9031 GN=GAL6 PE=2 SV=1 && -	-
ENSGALG00000019553	34.212	45.0195	39.0041	21.229	69.3801	9.27066	527.339	2394.06	34.8661	750.012	-4.42767	7.98976e-05	0.186305	SERPINB10B	2	67656284	67662678	-	2120	protein_coding	- && sp|O73790|SPB10_CHICK Heterochromatin-associated protein MENT OS=Gallus gallus OX=9031 GN=SERPINB10 PE=1 SV=1 && -	Serpin
ENSGALG00000019843	1.10361	1.83753	0	0.884541	4.78483	0	63.7632	218.676	0.956421	71.806	-6.19038	9.11881e-05	0.193302	AvBD4	3	107470958	107472826	-	656	protein_coding	- && sp|Q6GXJ1|GLL4_CHICK Gallinacin-4 OS=Gallus gallus OX=9031 GN=GAL4 PE=2 SV=1 && -	-
ENSGALG00000016669	129.123	22.0504	1.30014	92.8768	224.887	15.7601	1717.3	7517.09	61.3375	2368.76	-5.27064	0.000104405	0.202876	DEFB4A	3	107453344	107455847	+	534	protein_coding	- && sp|P46158|GLL2_CHICK Gallinacin-2 OS=Gallus gallus OX=9031 GN=GAL2 PE=1 SV=2 && -	-
novel.2552	8.8289	1.83753	9.10096	1.76908	214.121	6.48946	24.1266	69.0984	5.38412	78.4589	-3.88793	0.000130927	0.234844	-	W	961552	991995	-	918	-	- && - && -	-
ENSGALG00000032614	1.10361	0.918765	0	0	4.78483	0.927066	24.1266	98.3636	0.505594	32.0505	-5.94518	0.000186129	0.304627	AT2	1	196989275	196990942	-	1403	protein_coding	- && sp|P55807|NRT2_CHICK NAD(P)(+)--arginine ADP-ribosyltransferase 2 OS=Gallus gallus OX=9031 PE=2 SV=1 && -	-
ENSGALG00000001245	1122.37	1170.51	1063.51	1109.21	838.542	811.183	807.381	826.742	1116.4	820.962	0.444057	0.000195961	0.304627	SIRT6	28	2700507	2712155	+	1718	protein_coding	- && sp|P59941|SIR6_MOUSE NAD-dependent protein deacetylase sirtuin-6 OS=Mus musculus OX=10090 GN=Sirt6 PE=1 SV=1 && -	SIR2
ENSGALG00000026137	5.51807	30.3192	1141.52	139.758	27.5128	3.70826	3.44666	20.3231	329.279	13.7477	4.586	0.000215937	0.314701	CDKN2B	Z	78858726	78862135	-	1898	protein_coding	- && sp|Q2KJD8|CDN2B_BOVIN Cyclin-dependent kinase 4 inhibitor B OS=Bos taurus OX=9913 GN=CDKN2B PE=2 SV=1 && -	-
novel.1663	1.10361	9.18765	87.1092	13.2681	0	0	1.72333	0	27.6671	0.430833	5.89073	0.000304728	0.415288	-	31	5723328	5724034	-	707	-	- && - && -	-
ENSGALG00000049191	9.93252	18.3753	2.60027	13.2681	5.98104	64.8946	203.353	144.7	11.0441	104.732	-3.23469	0.000320576	0.415288	-	2	128242198	128253983	-	2727	protein_coding	- && sp|Q8NE09|RGS22_HUMAN Regulator of G-protein signaling 22 OS=Homo sapiens OX=9606 GN=RGS22 PE=1 SV=3 && -	-
ENSGALG00000015167	25.3831	37.6694	72.8077	45.1116	112.444	48.2074	380.856	479.624	45.2429	255.283	-2.49968	0.000364689	0.439769	PRUNE2	Z	37409069	37540076	-	10203	protein_coding	- && sp|Q8WUY3|PRUN2_HUMAN Protein prune homolog 2 OS=Homo sapiens OX=9606 GN=PRUNE2 PE=1 SV=3 && -	-
ENSGALG00000053025	143.47	116.683	146.915	126.489	75.3611	64.8946	40.4983	78.0405	133.389	64.6986	1.0448	0.000377193	0.439769	-	13	10908642	10912360	+	2114	protein_coding	- && sp|A0JMD2|LST2_DANRE Lateral signaling target protein 2 homolog OS=Danio rerio OX=7955 GN=zfyve28 PE=2 SV=1 && -	FYVE
ENSGALG00000013723	1478.84	455.707	2179.03	656.33	273.932	329.108	331.741	432.475	1192.48	341.814	1.80188	0.000409579	0.454789	OASL	12	3635427	3637460	-	1535	protein_coding	- && sp|Q5MYT7|OAS3_RAT 2'-5'-oligoadenylate synthase 3 OS=Rattus norvegicus OX=10116 GN=Oas3 PE=2 SV=1 && -	ubiquitin
ENSGALG00000032816	4.41445	1.83753	5.20055	1.76908	23.9242	10.1977	23.265	12.1938	3.3054	17.3952	-2.44397	0.00045609	0.474916	-	19	2983674	2987149	-	460	lncRNA	- && - && -	-
ENSGALG00000011270	47.4554	28.4817	7.80082	61.0333	192.589	117.737	164.578	98.3636	36.1928	143.317	-1.97627	0.000468439	0.474916	KERA	1	44000044	44009051	-	2973	protein_coding	- && sp|O42235|KERA_CHICK Keratocan OS=Gallus gallus OX=9031 GN=KERA PE=1 SV=1 && -	-
ENSGALG00000026395	14.347	11.0252	5.20055	15.9217	21.5317	28.739	63.7632	96.7377	11.6236	52.6929	-2.17285	0.000498007	0.483856	TRABD2A	Z	52981307	53065796	-	1893	protein_coding	- && sp|F6PTN1|TIKI1_XENTR Metalloprotease TIKI1 OS=Xenopus tropicalis OX=8364 GN=trabd2a PE=2 SV=2 && -	-
ENSGALG00000035762	2.20723	2.75629	11.7012	5.30725	11.9621	2.7812	64.6249	252.819	5.493	83.0468	-3.93569	0.000528074	0.492545	-	28	2847048	2850872	-	2308	protein_coding	- && sp|Q6IE59|PRS57_RAT Serine protease 57 OS=Rattus norvegicus OX=10116 GN=Prss57 PE=2 SV=2 && -	Trypsin
ENSGALG00000048276	7.72529	11.9439	9.10096	7.96087	1.19621	0.927066	0	1.62584	9.18277	0.93728	3.30586	0.000641003	0.554107	-	6	12721844	12725536	+	2681	lncRNA	- && - && -	-
ENSGALG00000035219	59.5951	24.8067	23.4025	48.6498	351.685	49.1345	50.8383	619.447	39.1135	267.776	-2.77441	0.00065307	0.554107	ALB	4	50822578	50848867	+	2354	protein_coding	- && sp|P19121|ALBU_CHICK Albumin OS=Gallus gallus OX=9031 GN=ALB PE=1 SV=2 && -	-
ENSGALG00000024272	134.641	133.221	102.711	372.392	869.643	55.624	1286.47	4576.75	185.741	1697.12	-3.19122	0.000665366	0.554107	S100A12	25	3296971	3298411	-	584	protein_coding	- && sp|P28318|M126_CHICK Protein MRP-126 OS=Gallus gallus OX=9031 PE=2 SV=1 && -	-
ENSGALG00000027887	1.10361	2.75629	5.20055	2.65362	2.39242	0.927066	133.558	90.2344	2.92852	56.778	-4.29172	0.00072242	0.580876	-	Z	10370855	10387436	-	2854	protein_coding	- && sp|Q9BXJ4|C1QT3_HUMAN Complement C1q tumor necrosis factor-related protein 3 OS=Homo sapiens OX=9606 GN=C1QTNF3 PE=1 SV=1 && -	Collagen
ENSGALG00000008733	20.9686	33.0755	10.4011	22.1135	114.836	49.1345	52.5616	52.8399	21.6397	67.343	-1.61873	0.000920561	0.703068	LPAR3	8	16810670	16822126	+	3451	protein_coding	- && sp|Q9UBY5|LPAR3_HUMAN Lysophosphatidic acid receptor 3 OS=Homo sapiens OX=9606 GN=LPAR3 PE=1 SV=1 && -	7tm_1
ENSGALG00000021627	418.269	395.069	568.16	325.511	157.899	138.133	204.215	289.4	426.752	197.412	1.10933	0.000934691	0.703068	IFI27L2	23	4490448	4491440	+	743	protein_coding	- && - && -	-
ENSGALG00000048785	7.72529	2.75629	2.60027	1.76908	7.17725	19.4684	23.265	24.3877	3.71274	18.5746	-2.35218	0.00113833	0.829488	-	3	43200741	43262022	+	2952	lncRNA	- && - && -	-
ENSGALG00000049526	14.347	50.5321	22.1023	45.1116	2.39242	2.7812	8.61665	13.0068	33.0232	6.69926	2.2788	0.00126123	0.891195	-	23	2995292	3052677	-	4577	lncRNA	- && - && -	-
ENSGALG00000011668	0	0.918765	0	0	1.19621	8.34359	6.89332	16.2584	0.229691	8.17289	-4.70937	0.00136438	0.935721	IL8L1	4	50925077	50928369	+	1464	protein_coding	- && sp|P08317|IL8_CHICK Interleukin-8 OS=Gallus gallus OX=9031 GN=CXCL8 PE=2 SV=1 && -	-
novel.918	6.62168	34.9131	15.6016	45.1116	2.39242	6.48946	6.89332	4.06461	25.562	4.95995	2.35927	0.00145638	0.970285	-	2	123463653	123532986	+	2337	-	- && - && -	-
ENSGALG00000041266	121.397	27.5629	119.613	24.7672	147.134	38.9368	1193.41	961.687	73.335	585.291	-2.99902	0.00150924	0.977565	CNN1	30	392257	395386	+	1899	protein_coding	- && sp|P26932|CNN1_CHICK Calponin-1 OS=Gallus gallus OX=9031 GN=CNN1 PE=1 SV=2 && -	CH
ENSGALG00000015153	4.41445	6.43135	6.50068	14.1527	13.1583	31.5202	43.0833	27.6394	7.87479	28.8503	-1.86004	0.00167525	0.999933	OPN5L1	2	106222683	106258773	-	2999	protein_coding	- && sp|Q4R1I4|OPN4_BRABE Melanopsin OS=Branchiostoma belcheri OX=7741 GN=OPN4 PE=1 SV=1 && -	7tm_1
ENSGALG00000053826	0	0	0	0.884541	1.19621	5.5624	11.2017	12.1938	0.221135	7.53852	-4.59377	0.00172909	0.999933	-	4	26576904	26608235	-	2373	lncRNA	- && - && -	-
ENSGALG00000003857	0	0	0	0.884541	13.1583	1.85413	8.61665	4.87753	0.221135	7.12665	-4.48719	0.00176358	0.999933	-	13	12132157	12149954	-	345	protein_coding	- && sp|Q08881|ITK_HUMAN Tyrosine-protein kinase ITK/TSK OS=Homo sapiens OX=9606 GN=ITK PE=1 SV=1 && -	PH
novel.2382	2.20723	0.918765	1.30014	9.72995	7.17725	6.48946	74.1032	53.6529	3.53902	35.3557	-3.29387	0.00179794	0.999933	-	8	25228369	25230316	-	1843	-	- && - && -	-
ENSGALG00000048445	5.51807	180.997	11.7012	174.255	13.1583	12.9789	11.2017	10.568	93.1177	11.9767	2.96273	0.00193708	0.999933	-	6	20326551	20407637	+	1579	lncRNA	- && - && -	-
novel.924	93.8071	0.918765	1.30014	66.3406	0	4.63533	0.861665	0	40.5917	1.37425	4.8746	0.0019544	0.999933	-	2	131124238	131127463	+	2877	-	- && - && -	-
ENSGALG00000016036	280.318	206.722	219.723	166.294	383.983	361.556	310.2	465.804	218.264	380.386	-0.803144	0.00203292	0.999933	DOP1B	1	107923828	107968058	+	8077	protein_coding	- && sp|Q9Y3R5|DOP2_HUMAN Protein dopey-2 OS=Homo sapiens OX=9606 GN=DOP1B PE=1 SV=5 && -	-
novel.1429	0	0	0	0	0	24.1037	10.34	6.50338	0	10.2368	-5.74625	0.00206183	0.999933	-	3	68890297	68891437	+	1017	-	- && - && -	-
ENSGALG00000027973	9.93252	2.75629	5.20055	58.3797	83.7346	0	251.606	1410.42	19.0673	436.44	-4.51285	0.00206648	0.999933	CATHL1	2	4078678	4080170	-	784	protein_coding	- && sp|Q6QLQ5|CTHL1_CHICK Cathelicidin-1 OS=Gallus gallus OX=9031 GN=CATHL1 PE=1 SV=1 && -	-
ENSGALG00000051964	48.559	89.1202	114.412	39.8044	20.3355	27.812	32.7433	30.891	72.9739	27.9455	1.37424	0.00216084	0.999933	-	23	5831399	5834748	-	2841	lncRNA	- && - && -	-
ENSGALG00000034150	72.8385	15.619	2.60027	140.642	113.64	13.906	682.439	2567.21	57.9249	844.298	-3.86416	0.00229275	0.999933	CATHL3	2	4072545	4073720	+	456	protein_coding	- && sp|Q2IAL6|CTHL3_CHICK Cathelicidin-3 OS=Gallus gallus OX=9031 GN=CATHL3 PE=1 SV=1 && -	-
ENSGALG00000006220	3.31084	2.75629	2.60027	1.76908	20.3355	4.63533	12.925	14.6326	2.60912	13.1321	-2.3346	0.00231297	0.999933	KCNC1	5	12414763	12510791	+	1813	protein_coding	- && sp|P15388|KCNC1_MOUSE Potassium voltage-gated channel subfamily C member 1 OS=Mus musculus OX=10090 GN=Kcnc1 PE=1 SV=1 && -	Ion_trans
novel.1821	5.51807	6.43135	3.90041	12.3836	1.19621	0	0.861665	0	7.05835	0.514468	3.9229	0.00240301	0.999933	-	4	83290515	83293005	+	1064	-	- && - && -	-
ENSGALG00000013575	612.505	65.2323	1406.75	283.938	86.127	168.726	41.3599	144.7	592.106	110.228	2.42453	0.00244948	0.999933	IFI6	2	89717661	89722211	+	1638	protein_coding	- && - && -	-
ENSGALG00000047153	1.10361	0.918765	1.30014	0.884541	0	16.6872	31.02	9.75507	1.05176	14.3656	-3.7966	0.00253882	0.999933	-	4	24804766	24816124	-	3610	lncRNA	- && - && -	-
ENSGALG00000013057	1020.84	641.298	1064.81	876.58	465.325	649.873	517.861	509.702	900.883	535.69	0.749002	0.00276738	0.999933	-	1	62069663	62083647	+	2964	protein_coding	- && sp|Q9UMW8|UBP18_HUMAN Ubl carboxyl-terminal hydrolase 18 OS=Homo sapiens OX=9606 GN=USP18 PE=1 SV=1 && -	UCH
ENSGALG00000014412	153.402	457.545	2566.47	762.475	76.5573	224.35	79.2732	349.557	984.973	182.434	2.43176	0.00304438	0.999933	CSTA	1	77439994	77445026	-	448	protein_coding	- && sp|P35479|CPI1_PIG Leukocyte cysteine proteinase inhibitor 1 OS=Sus scrofa OX=9823 PE=1 SV=1 && -	-
ENSGALG00000053830	2.20723	0	0	10.6145	5.98104	77.8735	17.2333	55.2787	3.20543	39.0916	-3.57425	0.00322251	0.999933	-	3	98490019	98494415	+	1611	lncRNA	- && - && -	-
ENSGALG00000004804	30.9012	145.165	58.5062	73.4169	34.69	146.476	373.963	1516.91	76.9973	518.011	-2.74937	0.00324148	0.999933	-	20	6579828	6656826	+	2089	protein_coding	- && sp|A6QP57|TGM3_BOVIN Protein-glutamine gamma-glutamyltransferase E OS=Bos taurus OX=9913 GN=TGM3 PE=2 SV=1 && -	Transglut_core
ENSGALG00000050656	230.655	114.846	295.131	112.337	105.266	77.8735	74.9649	53.6529	188.242	77.9394	1.27254	0.00325283	0.999933	-	32	721205	723648	-	803	protein_coding	- && sp|Q9WU03|SPIT2_MOUSE Kunitz-type protease inhibitor 2 OS=Mus musculus OX=10090 GN=Spint2 PE=1 SV=1 && -	Kunitz_BPTI
ENSGALG00000030789	243.898	327.08	228.824	297.206	526.332	346.723	506.659	430.036	274.252	452.437	-0.719705	0.00332741	0.999933	PGAP1	7	10027482	10056518	-	2601	protein_coding	- && sp|Q3UUQ7|PGAP1_MOUSE GPI inositol-deacylase OS=Mus musculus OX=10090 GN=Pgap1 PE=1 SV=3 && -	-
ENSGALG00000011086	855.3	209.478	481.051	140.642	5911.66	191.903	2244.64	1490.09	421.618	2459.57	-2.54463	0.00336233	0.999933	ACTA1	3	40087452	40090517	-	2322	protein_coding	- && sp|P68138|ACTS_BOVIN Actin, alpha skeletal muscle OS=Bos taurus OX=9913 GN=ACTA1 PE=1 SV=1 && -	Actin
ENSGALG00000012173	200.858	681.724	642.268	801.394	172.254	146.476	74.1032	343.053	581.561	183.972	1.66015	0.00358778	0.999933	LGALS3	5	56457111	56460218	-	1323	protein_coding	- && sp|P16110|LEG3_MOUSE Galectin-3 OS=Mus musculus OX=10090 GN=Lgals3 PE=1 SV=3 && -	-
ENSGALG00000043204	2.20723	10.1064	3.90041	3.53817	10.7659	30.5932	7.75499	60.9692	4.93805	27.5208	-2.46819	0.00361098	0.999933	PAX7	21	4449679	4535824	+	2203	protein_coding	- && sp|P23759|PAX7_HUMAN Paired box protein Pax-7 OS=Homo sapiens OX=9606 GN=PAX7 PE=1 SV=4 && -	PAX
ENSGALG00000009415	150.091	195.697	79.3083	149.487	661.503	155.747	374.824	347.118	143.646	384.798	-1.41896	0.00364352	0.999933	SMOC1	5	27925918	28047170	-	4939	protein_coding	- && sp|Q8BLY1|SMOC1_MOUSE SPARC-related modular calcium-binding protein 1 OS=Mus musculus OX=10090 GN=Smoc1 PE=2 SV=2 && -	-
ENSGALG00000048903	2.20723	9.18765	1.30014	13.2681	0	177.997	183.535	11.3809	6.49078	93.2281	-3.83042	0.00371398	0.999933	-	2	21547503	21562630	-	2024	lncRNA	- && - && -	-
ENSGALG00000038146	185.407	182.834	187.22	161.871	38.2787	42.645	44.8066	143.074	179.333	67.2012	1.41072	0.00375907	0.999933	-	19	558650	564550	+	2225	protein_coding	- && sp|Q5NCC9|TRI58_MOUSE E3 ubiquitin-protein ligase TRIM58 OS=Mus musculus OX=10090 GN=Trim58 PE=2 SV=1 && -	SPRY
ENSGALG00000026613	114.776	181.915	523.955	416.619	131.583	74.1653	112.017	121.938	309.316	109.926	1.49242	0.00376525	0.999933	S100A4	25	3309972	3310726	-	458	protein_coding	- && sp|P26447|S10A4_HUMAN Protein S100-A4 OS=Homo sapiens OX=9606 GN=S100A4 PE=1 SV=1 && -	-
ENSGALG00000041621	5676.99	3902.91	15614.6	4914.51	2809.89	2787.69	2612.57	3495.57	7527.26	2926.43	1.36288	0.00393819	0.999933	LY6E	2	148338397	148344678	-	1240	protein_coding	- && sp|Q90986|LY6E_CHICK Lymphocyte antigen 6E OS=Gallus gallus OX=9031 GN=LY6E PE=2 SV=1 && -	-
ENSGALG00000015015	82.771	24.8067	29.9031	61.0333	663.895	129.789	112.878	50.4012	49.6285	239.241	-2.26726	0.00402133	0.999933	CYTL1	4	78878821	78881513	-	1139	protein_coding	- && sp|Q9NRR1|CYTL1_HUMAN Cytokine-like protein 1 OS=Homo sapiens OX=9606 GN=CYTL1 PE=1 SV=1 && -	-
ENSGALG00000012623	128.019	97.3891	93.6098	114.106	879.213	132.57	201.63	223.554	108.281	359.242	-1.72864	0.00402495	0.999933	CFC1	Z	42432329	42437371	-	1507	protein_coding	- && sp|Q9I8Q3|CFC1_CHICK Cryptic protein OS=Gallus gallus OX=9031 GN=CFC1 PE=2 SV=1 && -	-
ENSGALG00000011889	831.021	543.909	1227.33	531.609	444.989	422.742	384.303	303.22	783.467	388.814	1.01037	0.00404731	0.999933	-	5	54228533	54333650	-	2915	protein_coding	- && sp|P24723|KPCL_HUMAN Protein kinase C eta type OS=Homo sapiens OX=9606 GN=PRKCH PE=1 SV=4 && -	Pkinase
ENSGALG00000004496	6292.8	5327	5286.36	5370.05	3619.73	4645.53	3919.72	3827.24	5569.05	4003.05	0.476251	0.00406835	0.999933	TNIP1	13	13753105	13762545	+	2825	protein_coding	- && sp|Q9WUU8|TNIP1_MOUSE TNFAIP3-interacting protein 1 OS=Mus musculus OX=10090 GN=Tnip1 PE=1 SV=1 && -	-
ENSGALG00000041312	1.10361	0	3.90041	1.76908	49.0445	4.63533	1.72333	20.3231	1.69328	18.9316	-3.52772	0.00410362	0.999933	-	3	80106902	80199236	-	3398	lncRNA	- && - && -	-
ENSGALG00000000538	430.409	353.724	392.641	402.466	294.267	276.266	286.073	299.968	394.81	289.144	0.448875	0.00429564	0.999933	RNF113B	27	5196842	5203338	+	1858	protein_coding	- && sp|O15541|R113A_HUMAN E3 ubiquitin-protein ligase RNF113A OS=Homo sapiens OX=9606 GN=RNF113A PE=1 SV=1 && -	zf-CCCH
ENSGALG00000046204	19.865	242.554	84.5089	167.178	8.37346	20.3954	39.6366	45.5236	128.527	28.4823	2.16921	0.00434605	0.999933	R3HDML	20	5447808	5451704	-	1271	protein_coding	- && sp|A2A5I3|CRSPL_MOUSE Peptidase inhibitor R3HDML OS=Mus musculus OX=10090 GN=R3hdml PE=3 SV=1 && -	SCP
novel.771	32.0048	61.5572	46.8049	38.0353	10.7659	16.6872	20.68	27.6394	44.6006	18.9431	1.22005	0.00444055	0.999933	-	18	7880120	7882603	+	1708	-	- && - && -	-
ENSGALG00000054145	227.344	200.291	278.229	182.216	639.971	229.912	453.236	491.818	222.02	453.734	-1.03188	0.00449895	0.999933	-	10	12097214	12107184	+	2323	protein_coding	- && sp|Q9P2N4|ATS9_HUMAN A disintegrin and metalloproteinase with thrombospondin motifs 9 OS=Homo sapiens OX=9606 GN=ADAMTS9 PE=1 SV=4 && -	-
ENSGALG00000053468	59.5951	79.9325	228.824	78.7242	51.4369	41.718	21.5416	42.272	111.769	39.2421	1.5095	0.00460462	0.999933	ANKRD66	3	109845838	109849863	+	547	protein_coding	- && sp|B4E2M5|ANR66_HUMAN Ankyrin repeat domain-containing protein 66 OS=Homo sapiens OX=9606 GN=ANKRD66 PE=2 SV=2 && -	-
ENSGALG00000049544	6.62168	2.75629	2.60027	6.19179	5.98104	52.8428	47.3916	4.87753	4.54251	27.7732	-2.60764	0.00476465	0.999933	-	25	2056337	2062669	-	1767	protein_coding	- && sp|Q9UPR3|SMG5_HUMAN Protein SMG5 OS=Homo sapiens OX=9606 GN=SMG5 PE=1 SV=3 && -	-
ENSGALG00000041380	8179.98	4372.4	12541.1	10636.6	5959.51	3946.52	2865.04	3280.14	8932.53	4012.8	1.15452	0.00476669	0.999933	BF2	16	2606528	2609057	-	1581	protein_coding	- && sp|P15979|HA1F_CHICK Class I histocompatibility antigen, F10 alpha chain OS=Gallus gallus OX=9031 PE=1 SV=1 && -	MHC_I
ENSGALG00000026056	6.62168	4.59382	13.0014	3.53817	1.19621	0	0.861665	0.812922	6.93876	0.717699	3.28111	0.0047705	0.999933	SNORD39	8	21120518	21120602	+	85	snoRNA	- && - && -	-
novel.2208	3.31084	20.2128	16.9018	20.3444	25.1204	50.9886	100.815	38.2073	15.1925	53.7828	-1.82032	0.00484365	0.999933	-	6	30166462	30183253	-	2709	-	- && - && -	-
novel.482	0	0	1.30014	1.76908	3.58862	13.906	6.03166	7.3163	0.767305	7.71064	-3.33603	0.00503491	0.999933	-	13	1091675	1092343	+	669	-	- && - && -	-
ENSGALG00000015373	23.1759	22.0504	23.4025	20.3444	100.481	42.645	65.4866	24.3877	22.2433	58.2502	-1.38379	0.00531777	0.999933	PDE6B	Z	53575086	53596769	-	2511	protein_coding	- && sp|P23440|PDE6B_MOUSE Rod cGMP-specific 3',5'-cyclic phosphodiesterase subunit beta OS=Mus musculus OX=10090 GN=Pde6b PE=2 SV=3 && -	GAF
ENSGALG00000009511	49.6626	43.182	23.4025	56.6106	40.6711	181.705	105.985	139.823	43.2144	117.046	-1.43493	0.00532751	0.999933	-	9	21316359	21355592	+	5130	protein_coding	- && sp|O43451|MGA_HUMAN Maltase-glucoamylase, intestinal OS=Homo sapiens OX=9606 GN=MGAM PE=1 SV=5 && -	Glyco_hydro_31
novel.295	34.212	11.0252	208.022	23.8826	14.3545	8.34359	17.2333	12.1938	69.2854	13.0313	2.40579	0.0053287	0.999933	-	1	165521206	165524014	-	982	-	- && - && -	-
ENSGALG00000008945	128.019	43.182	74.1078	35.3817	1300.28	54.6969	137.005	135.758	70.1726	406.934	-2.53624	0.00533949	0.999933	NEXN	8	19269326	19285928	-	2372	protein_coding	- && sp|Q0ZGT2|NEXN_HUMAN Nexilin OS=Homo sapiens OX=9606 GN=NEXN PE=1 SV=1 && -	I-set
ENSGALG00000002207	5.51807	8.26888	18.2019	24.7672	1.19621	2.7812	1.72333	5.69046	14.189	2.8478	2.2814	0.00552228	0.999933	ATP6V1G3	8	2500571	2512425	+	1448	protein_coding	- && sp|Q96LB4|VATG3_HUMAN V-type proton ATPase subunit G 3 OS=Homo sapiens OX=9606 GN=ATP6V1G3 PE=1 SV=1 && -	-
novel.2047	1.10361	3.67506	2.60027	4.42271	0	54.6969	93.0599	2.43877	2.95041	37.5489	-3.65961	0.00555203	0.999933	-	5	27160704	27164733	-	1867	-	- && - && -	-
novel.2469	8.8289	10.1064	10.4011	1.76908	1.19621	0	1.72333	0	7.77637	0.729885	3.44821	0.00558782	0.999933	-	KZ626819.1	126247	147125	-	1098	-	- && - && -	-
ENSGALG00000014821	5.51807	3.67506	6.50068	3.53817	16.7469	10.1977	18.9566	12.1938	4.80799	14.5238	-1.6225	0.00563696	0.999933	THEMIS	3	59052743	59130068	+	2331	protein_coding	- && sp|Q8N1K5|THMS1_HUMAN Protein THEMIS OS=Homo sapiens OX=9606 GN=THEMIS PE=1 SV=3 && -	-
ENSGALG00000043860	20.9686	26.6442	0	19.4599	51.4369	3.70826	99.0915	584.491	16.7682	184.682	-3.45704	0.00565039	0.999933	PGR2/3	5	17275582	17277213	-	644	protein_coding	- && - && -	Lectin_C
novel.2097	30.9012	105.658	2.60027	45.1116	1.19621	1.85413	17.2333	1.62584	46.0678	5.47737	3.06148	0.00571759	0.999933	-	5	57626804	57647553	-	2181	-	- && - && -	-
ENSGALG00000032051	791.291	869.152	1405.45	1277.28	706.959	581.27	454.098	710.494	1085.79	613.205	0.82436	0.00581812	0.999933	CYB561A3	5	330501	333446	-	1484	protein_coding	- && sp|Q8NBI2|CYAC3_HUMAN Lysosomal membrane ascorbate-dependent ferrireductase CYB561A3 OS=Homo sapiens OX=9606 GN=CYB561A3 PE=1 SV=1 && -	Cytochrom_B561
ENSGALG00000014227	15.4506	12.8627	7.80082	3.53817	14.3545	25.0308	33.605	66.6596	9.91307	34.9125	-1.82714	0.00586574	0.999933	UPK3A	1	70331029	70338080	+	1764	protein_coding	- && sp|P38574|UPK3A_BOVIN Uroplakin-3a OS=Bos taurus OX=9913 GN=UPK3A PE=1 SV=1 && -	-
ENSGALG00000033203	54.077	66.1511	241.825	54.8416	43.0635	35.2285	33.605	25.2006	104.224	34.2744	1.60292	0.0059091	0.999933	TRIM54	3	104507216	104512142	-	2897	protein_coding	- && sp|Q9ERP3|TRI54_MOUSE Tripartite motif-containing protein 54 OS=Mus musculus OX=10090 GN=Trim54 PE=1 SV=1 && -	zf-B_box
ENSGALG00000031410	2.20723	3.67506	1.30014	2.65362	2.39242	11.1248	12.925	28.4523	2.45901	13.7236	-2.46601	0.00605003	0.999933	ENPEP	4	57825703	57859115	-	2832	protein_coding	- && sp|Q95334|AMPE_PIG Glutamyl aminopeptidase OS=Sus scrofa OX=9823 GN=ENPEP PE=1 SV=1 && -	-
ENSGALG00000017828	6.62168	7.35012	13.0014	3.53817	2.39242	0.927066	0.861665	0.812922	7.62783	1.24852	2.65943	0.0061431	0.999933	-	12	19877144	19877282	-	139	snoRNA	- && - && -	-
novel.2211	5.51807	18.3753	2.60027	16.8063	0	169.653	43.9449	192.663	10.825	101.565	-3.22138	0.00632198	0.999933	-	6	30479387	30489073	-	4541	-	- && - && -	-
ENSGALG00000045085	768.115	245.31	2017.81	549.3	287.09	223.423	94.7832	405.648	895.134	252.736	1.82406	0.00638982	0.999933	IFIT5	6	20187816	20191669	+	2146	protein_coding	- && sp|Q13325|IFIT5_HUMAN Interferon-induced protein with tetratricopeptide repeats 5 OS=Homo sapiens OX=9606 GN=IFIT5 PE=1 SV=1 && -	-
novel.220	0	0	0	4.42271	2.39242	40.7909	2.585	35.7686	1.10568	20.3842	-4.13057	0.00644187	0.999933	-	1	73800743	73802733	-	1991	-	- && - && -	-
novel.1620	48.559	10.1064	40.3042	21.229	205.748	40.7909	95.6449	65.0338	30.0497	101.804	-1.76482	0.00667499	0.999933	-	30	983747	984906	-	995	-	- && - && -	-
ENSGALG00000000293	121.397	99.2266	91.0096	158.333	92.108	52.8428	49.9766	38.2073	117.492	58.2837	1.02245	0.00673376	0.999933	-	27	4101688	4112295	+	4857	protein_coding	- && sp|A8K2U0|A2ML1_HUMAN Alpha-2-macroglobulin-like protein 1 OS=Homo sapiens OX=9606 GN=A2ML1 PE=1 SV=3 && -	A2M_comp
novel.1658	2.20723	5.51259	7.80082	2.65362	0	0	0	0.812922	4.54356	0.203231	3.98373	0.00674884	0.999933	-	31	4178429	4179124	-	426	-	- && - && -	-
ENSGALG00000043027	8.8289	0.918765	1.30014	1.76908	2.39242	2.7812	55.1466	59.3433	3.20422	29.9159	-3.23622	0.00678999	0.999933	HEPHL1	1	186999629	187029048	-	3459	protein_coding	- && sp|Q6MZM0|HPHL1_HUMAN Ferroxidase HEPHL1 OS=Homo sapiens OX=9606 GN=HEPHL1 PE=1 SV=2 && -	-
ENSGALG00000052738	1.10361	3.67506	0	0.884541	3.58862	8.34359	9.47832	17.8843	1.4158	9.82371	-2.73747	0.00679579	0.999933	-	3	40880597	40883231	+	1335	lncRNA	- && - && -	-
ENSGALG00000044569	0	0.918765	1.30014	0	0	17.6143	3.44666	21.9489	0.554725	10.7525	-4.37276	0.00707371	0.999933	-	16	1985544	1987050	-	655	protein_coding	- && sp|Q9UHP7|CLC2D_HUMAN C-type lectin domain family 2 member D OS=Homo sapiens OX=9606 GN=CLEC2D PE=1 SV=1 && -	Lectin_C
ENSGALG00000024295	91.5999	72.5824	65.0068	41.5734	47.8483	32.4473	23.265	19.5101	67.6906	30.7677	1.14865	0.00714766	0.999933	-	23	3409942	3412216	+	438	protein_coding	- && sp|Q2TBP7|MYCBP_BOVIN c-Myc-binding protein OS=Bos taurus OX=9913 GN=MYCBP PE=3 SV=3 && -	-
ENSGALG00000054272	8.8289	5.51259	14.3015	6.19179	15.5507	19.4684	24.9883	26.8264	8.7087	21.7085	-1.36336	0.00730129	0.999933	-	14	9150908	9162220	+	1535	protein_coding	- && sp|Q7RTW8|OTOAN_HUMAN Otoancorin OS=Homo sapiens OX=9606 GN=OTOA PE=1 SV=1 && -	-
ENSGALG00000026817	3.31084	0.918765	9.10096	3.53817	0	0	0	0	4.21718	0	4.59212	0.00736818	0.999933	-	14	9022422	9031525	+	1502	protein_coding	- && sp|A6NKP2|D42E2_HUMAN Putative short-chain dehydrogenase/reductase family 42E member 2 OS=Homo sapiens OX=9606 GN=SDR42E2 PE=3 SV=3 && -	-
ENSGALG00000010551	396.197	393.231	425.145	436.079	834.953	520.084	560.944	594.246	412.663	627.557	-0.603611	0.0073865	0.999933	CDC42EP3	3	31890337	31916467	-	2421	protein_coding	- && sp|Q9UKI2|BORG2_HUMAN Cdc42 effector protein 3 OS=Homo sapiens OX=9606 GN=CDC42EP3 PE=1 SV=1 && -	PBD
ENSGALG00000016724	245.002	278.386	192.42	213.174	171.058	156.674	137.005	159.333	232.246	156.017	0.577271	0.00796985	0.999933	RGN	1	131416725	131429820	-	1415	protein_coding	- && sp|Q9I923|RGN_CHICK Regucalcin OS=Gallus gallus OX=9031 GN=RGN PE=2 SV=1 && -	-
ENSGALG00000034346	273.696	773.6	2904.51	563.453	187.805	379.17	345.528	381.261	1128.81	323.441	1.80254	0.00799658	0.999933	RDH10	2	117729843	117755436	+	2918	protein_coding	- && sp|Q8HZT6|RDH10_BOVIN Retinol dehydrogenase 10 OS=Bos taurus OX=9913 GN=RDH10 PE=1 SV=1 && -	adh_short
ENSGALG00000007547	1556.09	1393.77	1761.69	1455.07	1009.6	1180.15	1157.22	1211.25	1541.65	1139.56	0.43501	0.00803866	0.999933	ABI1	2	16014648	16093019	+	1524	protein_coding	- && sp|Q8IZP0|ABI1_HUMAN Abl interactor 1 OS=Homo sapiens OX=9606 GN=ABI1 PE=1 SV=4 && -	SH3_1
ENSGALG00000007048	646.717	534.721	843.789	725.324	1460.57	729.601	1224.43	1358.39	687.638	1193.25	-0.795463	0.00849845	0.999933	SYNM	10	17303559	17324081	+	8689	protein_coding	- && sp|O15061|SYNEM_HUMAN Synemin OS=Homo sapiens OX=9606 GN=SYNM PE=1 SV=2 && -	Filament
ENSGALG00000052892	14.347	7.35012	5.20055	7.07633	19.1393	4.63533	49.9766	77.2276	8.49349	37.7447	-2.15559	0.00851163	0.999933	-	5	38294071	38295594	-	1524	protein_coding	- && sp|Q8BII1|PROX2_MOUSE Prospero homeobox protein 2 OS=Mus musculus OX=10090 GN=Prox2 PE=2 SV=1 && -	-
ENSGALG00000020415	178.785	149.759	137.814	131.797	88.5194	83.4359	101.677	114.622	149.539	97.0635	0.619807	0.00853382	0.999933	IFT43	5	38686021	38729635	+	815	protein_coding	- && sp|B5G1P1|IFT43_TAEGU Intraflagellar transport protein 43 homolog OS=Taeniopygia guttata OX=59729 GN=IFT43 PE=2 SV=2 && -	-
ENSGALG00000054856	51.8698	31.238	52.0055	18.5754	16.7469	18.5413	14.6483	16.2584	38.4222	16.5487	1.20555	0.00861412	0.999933	-	4	59974963	59980767	-	1582	protein_coding	- && sp|P86883|ADH1_COLLI Alcohol dehydrogenase 1 OS=Columba livia OX=8932 GN=ADH1 PE=1 SV=1 && -	ADH_N
ENSGALG00000046093	82.771	79.9325	55.9059	106.145	78.9497	153.893	237.82	237.373	81.1886	177.009	-1.12387	0.00863714	0.999933	-	2	127825948	127889325	+	2705	protein_coding	- && sp|Q7Z7G8|VP13B_HUMAN Vacuolar protein sorting-associated protein 13B OS=Homo sapiens OX=9606 GN=VPS13B PE=1 SV=2 && -	-
ENSGALG00000055061	69.5276	76.2575	39.0041	53.0725	65.7914	101.05	167.163	191.037	59.4654	131.26	-1.1424	0.0086782	0.999933	-	3	17041799	17044974	-	2134	lncRNA	- && - && -	-
novel.2480	68.424	34.9131	72.8077	53.957	28.709	36.1556	29.2966	17.8843	57.5254	28.0114	1.03586	0.00873221	0.999933	-	KZ626835.1	41095	42339	+	1161	-	- && - && -	-
ENSGALG00000037336	20.9686	45.0195	22.1023	61.0333	70.5763	85.2901	106.847	70.7242	37.2809	83.3593	-1.14919	0.00874089	0.999933	PRTG	10	8280309	8366833	+	9329	protein_coding	- && sp|Q589G5|PRTG_CHICK Protogenin OS=Gallus gallus OX=9031 GN=PRTG PE=2 SV=1 && -	I-set
ENSGALG00000011177	28.6939	13.7815	23.4025	11.499	57.418	28.739	42.2216	43.8978	19.3442	43.0691	-1.16741	0.00881498	0.999933	-	1	42869836	42885028	-	2238	protein_coding	- && sp|O15078|CE290_HUMAN Centrosomal protein of 290 kDa OS=Homo sapiens OX=9606 GN=CEP290 PE=1 SV=2 && -	-
ENSGALG00000033925	18.7614	22.9691	19.5021	10.6145	49.0445	59.3322	34.4666	23.5747	17.9618	41.6045	-1.21176	0.00882571	0.999933	-	4	83135257	83149163	-	3590	protein_coding	- && sp|B5X8I6|CD048_SALSA Neuropeptide-like protein C4orf48 homolog OS=Salmo salar OX=8030 PE=3 SV=1 && -	-
ENSGALG00000044521	267.074	463.976	321.134	344.087	198.571	187.267	230.065	255.258	349.068	217.79	0.680564	0.00907251	0.999933	-	31	934181	938763	-	1739	protein_coding	- && sp|C9JBD0|KRBX1_HUMAN KRAB domain-containing protein 1 OS=Homo sapiens OX=9606 GN=KRBOX1 PE=2 SV=1 && -	KRAB
ENSGALG00000016837	33.1084	31.238	29.9031	38.9198	119.621	39.8638	60.3166	65.0338	33.2923	71.2087	-1.08768	0.00917993	0.999933	-	1	139459694	139735145	+	5571	pseudogene	- && sp|Q9Y6X6|MYO16_HUMAN Unconventional myosin-XVI OS=Homo sapiens OX=9606 GN=MYO16 PE=1 SV=3 && -	Myosin_head
ENSGALG00000048464	0	0.918765	0	0.884541	1.19621	6.48946	12.925	4.87753	0.450827	6.37205	-3.65955	0.00922999	0.999933	-	1	43906792	43914560	-	448	lncRNA	- && - && -	-
ENSGALG00000051210	0	7.35012	0	5.30725	3.58862	55.624	54.2849	7.3163	3.16434	30.2034	-3.21695	0.00929563	0.999933	-	2	105408272	105412592	-	2436	lncRNA	- && - && -	-
ENSGALG00000047695	71.7348	56.9634	72.8077	37.1507	135.172	61.1863	137.005	165.836	59.6642	124.8	-1.06994	0.00931226	0.999933	-	10	12071277	12075669	+	2113	protein_coding	- && sp|P82987|ATL3_HUMAN ADAMTS-like protein 3 OS=Homo sapiens OX=9606 GN=ADAMTSL3 PE=1 SV=4 && -	-
ENSGALG00000054683	1.10361	0.918765	2.60027	0.884541	4.78483	8.34359	10.34	4.87753	1.3768	7.08649	-2.43994	0.00967675	0.999933	-	6	14153200	14184984	+	2793	lncRNA	- && - && -	-
novel.2263	32.0048	26.6442	1.30014	36.2662	0	8.34359	2.585	4.06461	24.0538	3.7483	2.66662	0.00980018	0.999933	-	7	36190597	36193813	+	1196	-	- && - && -	-
ENSGALG00000012420	810.052	1698.8	3064.42	1712.47	689.016	916.868	878.037	992.578	1821.44	869.125	1.06706	0.00983162	0.999933	CG-1B	1	51166508	51169768	-	626	protein_coding	- && sp|P07583|LEG4_CHICK Beta-galactoside-binding lectin OS=Gallus gallus OX=9031 GN=CG-1B PE=1 SV=2 && -	-
ENSGALG00000032718	0	0.918765	0	0	9.56966	4.63533	0.861665	4.87753	0.229691	4.98605	-3.96787	0.00988478	0.999933	NIPAL2	2	127457276	127487495	-	669	protein_coding	- && sp|Q9H841|NPAL2_HUMAN NIPA-like protein 2 OS=Homo sapiens OX=9606 GN=NIPAL2 PE=2 SV=2 && -	DUF803
ENSGALG00000006520	1785.65	529.209	3113.83	849.16	10116.3	584.979	6708.93	8337.33	1569.46	6436.89	-2.03625	0.00990983	0.999933	MYH11	14	7970779	8020491	-	5937	protein_coding	- && sp|P10587|MYH11_CHICK Myosin-11 OS=Gallus gallus OX=9031 GN=MYH11 PE=1 SV=4 && -	Myosin_tail_1
ENSGALG00000053923	30.9012	16.5378	41.6044	19.4599	14.3545	4.63533	12.925	8.94214	27.1258	10.2142	1.40805	0.00991945	0.999933	-	32	714524	716221	+	930	lncRNA	- && sp|Q5BJH7|YIF1B_HUMAN Protein YIF1B OS=Homo sapiens OX=9606 GN=YIF1B PE=1 SV=1 && -	-
novel.2140	7.72529	3.67506	1.30014	2.65362	13.1583	19.4684	12.925	8.12922	3.83853	13.4202	-1.79697	0.00999493	0.999933	-	6	29553639	29561134	+	1532	-	- && - && -	-
ENSGALG00000049177	2.20723	0	1.30014	1.76908	32.2976	1.85413	5.16999	6.50338	1.31911	11.4563	-3.11849	0.0100665	0.999933	-	8	16161835	16183555	-	3120	lncRNA	- && - && -	-
ENSGALG00000042992	6.62168	4.59382	3.90041	0.884541	7.17725	12.9789	29.2966	12.1938	4.00011	15.4117	-1.97444	0.0103097	0.999933	-	1	190815780	191167322	-	3448	protein_coding	- && sp|Q63622|DLG2_RAT Disks large homolog 2 OS=Rattus norvegicus OX=10116 GN=Dlg2 PE=1 SV=1 && -	PDZ
ENSGALG00000054102	1.10361	1.83753	5.20055	0	167.469	38.9368	0	0	2.03542	51.6015	-4.69019	0.0103523	0.999933	-	2	88092766	88094811	-	2046	protein_coding	- && sp|Q7SVK7|POL_MLVBM Gag-pol polyprotein OS=Murine leukemia virus (strain BM5 eco) OX=31687 GN=gag-pol PE=3 SV=2 && -	RnaseH
ENSGALG00000047406	0	9.18765	24.7026	3.53817	0	0.927066	0.861665	0.812922	9.3571	0.650413	3.7786	0.0104037	0.999933	-	3	13222002	13237629	-	2419	lncRNA	- && - && -	-
ENSGALG00000048821	34.212	16.5378	26.0027	23.8826	46.6521	53.7698	32.7433	80.4793	25.1588	53.4111	-1.09511	0.0104368	0.999933	-	2	72285407	72306386	-	1892	lncRNA	- && - && -	-
ENSGALG00000027788	420.477	403.338	386.141	307.82	588.534	488.564	530.786	511.328	379.444	529.803	-0.481813	0.0104518	0.999933	CPE	4	23889262	23935926	+	2013	protein_coding	- && sp|P15087|CBPE_RAT Carboxypeptidase E OS=Rattus norvegicus OX=10116 GN=Cpe PE=1 SV=1 && -	-
novel.905	3.31084	22.0504	10.4011	22.1135	2.39242	51.9157	65.4866	226.805	14.469	86.65	-2.57753	0.0104696	0.999933	-	2	108502390	108507622	+	3265	-	- && - && -	-
ENSGALG00000048917	48.559	55.1259	1.30014	49.5343	23.9242	217.86	261.946	265.013	38.6298	192.186	-2.3116	0.0104863	0.999933	-	3	108962296	108967798	+	3310	lncRNA	- && - && -	-
ENSGALG00000039116	3.31084	2.75629	2.60027	4.42271	2.39242	40.7909	9.47832	13.0068	3.27253	16.4171	-2.32223	0.0108099	0.999933	-	11	3231854	3236432	-	521	protein_coding	- && sp|Q5ZKW5|AR2BP_CHICK ADP-ribosylation factor-like protein 2-binding protein OS=Gallus gallus OX=9031 GN=ARL2BP PE=2 SV=1 && -	-
novel.776	17.6578	11.9439	13.0014	7.07633	9.56966	101.05	12.0633	85.3568	12.4199	52.01	-2.07375	0.0109226	0.999933	-	18	11192508	11194180	+	1613	-	- && - && -	-
ENSGALG00000038782	37.5228	26.6442	16.9018	23.8826	8.37346	5.5624	18.095	8.94214	26.2379	10.2432	1.35009	0.0109529	0.999933	ZC3H12D	3	48204075	48212692	-	2442	protein_coding	- && sp|A2A288|ZC12D_HUMAN Probable ribonuclease ZC3H12D OS=Homo sapiens OX=9606 GN=ZC3H12D PE=1 SV=3 && -	-
novel.53	15.4506	0.918765	1.30014	1.76908	19.1393	74.1653	1.72333	52.8399	4.85964	36.967	-2.93673	0.010974	0.999933	-	1	73793941	73799633	+	4695	-	- && - && -	-
ENSGALG00000042462	339.913	235.204	206.722	157.448	123.209	155.747	116.325	147.139	234.822	135.605	0.790647	0.0112841	0.999933	-	20	1184661	1186998	+	948	protein_coding	- && sp|Q11204|SIA4B_MOUSE CMP-N-acetylneuraminate-beta-galactosamide-alpha-2,3-sialyltransferase 2 OS=Mus musculus OX=10090 GN=St3gal2 PE=1 SV=2 && -	Glyco_transf_29
ENSGALG00000016400	188.718	30.3192	206.722	50.4189	23.9242	36.1556	18.095	61.7821	119.044	34.9892	1.76076	0.0114238	0.999933	RSAD2	3	94991681	95016338	+	3593	protein_coding	- && sp|Q2HJF9|RSAD2_BOVIN Radical S-adenosyl methionine domain-containing protein 2 OS=Bos taurus OX=9913 GN=RSAD2 PE=2 SV=1 && -	Radical_SAM
ENSGALG00000048605	14.347	8.26888	31.2033	21.229	9.56966	1.85413	0.861665	6.50338	18.762	4.69721	2.02161	0.0115796	0.999933	-	13	2541093	2555707	+	2625	pseudogene	- && sp|Q5DRB5|PCDG5_PANTR Protocadherin gamma-A5 OS=Pan troglodytes OX=9598 GN=PCDHGA5 PE=3 SV=1 && -	Cadherin
ENSGALG00000038810	483.383	429.063	482.351	344.971	349.293	266.068	305.891	275.581	434.942	299.208	0.539769	0.0117268	0.999933	-	25	3955647	3958419	+	1564	protein_coding	- && sp|Q8R173|ZDHC3_MOUSE Palmitoyltransferase ZDHHC3 OS=Mus musculus OX=10090 GN=Zdhhc3 PE=1 SV=1 && -	-
novel.537	2.20723	1.83753	0	2.65362	0	35.2285	12.925	11.3809	1.67459	14.8836	-3.11768	0.0120663	0.999933	-	13	9758249	9759482	-	1234	-	- && - && -	-
novel.2032	20.9686	20.2128	1.30014	12.3836	45.4559	64.8946	33.605	27.6394	13.7163	42.8987	-1.62938	0.0123266	0.999933	-	5	7498692	7500106	-	1374	-	- && - && -	-
ENSGALG00000039629	2.20723	9.18765	9.10096	7.07633	0	0.927066	0	2.43877	6.89304	0.841458	2.94675	0.0123418	0.999933	HOXD11	7	16312439	16313967	-	926	protein_coding	- && sp|P24342|HXD11_CHICK Homeobox protein Hox-D11 OS=Gallus gallus OX=9031 GN=HOXD11 PE=2 SV=2 && -	Homeobox
ENSGALG00000034301	15.4506	10.1064	13.0014	30.9589	13.1583	63.0405	50.8383	79.6664	17.3793	51.6759	-1.56978	0.0124348	0.999933	-	8	6468993	6470862	-	1172	lncRNA	- && - && -	-
ENSGALG00000001696	59.5951	53.2884	28.603	70.7633	167.469	138.133	141.313	46.3366	53.0624	123.313	-1.2097	0.0125415	0.999933	SAG	9	1368924	1387022	+	2710	protein_coding	- && sp|P10523|ARRS_HUMAN S-arrestin OS=Homo sapiens OX=9606 GN=SAG PE=1 SV=3 && -	-
ENSGALG00000050359	4.41445	0	5.20055	3.53817	11.9621	4.63533	22.4033	18.6972	3.28829	14.4245	-2.17423	0.0126226	0.999933	-	27	3032428	3034563	+	1926	protein_coding	- && sp|P13373|VPRE2_MOUSE Immunoglobulin omega chain OS=Mus musculus OX=10090 GN=Vpreb2 PE=2 SV=1 && -	V-set
ENSGALG00000002549	87.1854	158.028	265.228	133.566	89.7156	31.5202	99.0915	52.027	161.002	68.0886	1.24178	0.0126325	0.999933	RGS1	8	3999641	4003821	-	1896	protein_coding	- && sp|Q9JL25|RGS1_MOUSE Regulator of G-protein signaling 1 OS=Mus musculus OX=10090 GN=Rgs1 PE=2 SV=2 && -	RGS
ENSGALG00000027809	0	0	1.30014	0	1.19621	0.927066	2.585	21.9489	0.325034	6.66429	-4.41371	0.0126658	0.999933	INSYN2B	13	4803069	4804484	+	1416	protein_coding	- && sp|A6NMK8|INY2B_HUMAN Protein INSYN2B OS=Homo sapiens OX=9606 GN=INSYN2B PE=2 SV=1 && -	-
ENSGALG00000047173	3.31084	9.18765	5.20055	6.19179	3.58862	24.1037	25.85	30.891	5.97271	21.1083	-1.81844	0.0126686	0.999933	-	2	29036361	29039287	+	1907	lncRNA	- && - && -	-
ENSGALG00000041779	6.62168	37.6694	1.30014	14.1527	0	1.85413	2.585	4.06461	14.936	2.12593	2.77911	0.0126813	0.999933	-	6	32574301	32592467	-	1698	lncRNA	- && - && -	-
ENSGALG00000004472	46.3517	59.7197	32.5034	56.6106	105.266	55.624	98.2299	100.802	48.7964	89.9806	-0.873664	0.0127585	0.999933	ASTN1	8	7112556	7151143	+	3879	protein_coding	- && sp|O14525|ASTN1_HUMAN Astrotactin-1 OS=Homo sapiens OX=9606 GN=ASTN1 PE=1 SV=3 && -	-
ENSGALG00000054980	29.7976	27.5629	1.30014	18.5754	1.19621	6.48946	0	4.06461	19.309	2.93757	2.70896	0.0129214	0.999933	-	KZ626835.1	956037	996025	+	3332	lncRNA	- && - && -	-
ENSGALG00000051188	803.43	331.674	495.352	452.885	411.496	46.3533	44.8066	93.4861	520.835	149.035	1.80772	0.0129672	0.999933	-	KZ626819.1	1139	38348	-	6788	protein_coding	- && sp|P15979|HA1F_CHICK Class I histocompatibility antigen, F10 alpha chain OS=Gallus gallus OX=9031 PE=1 SV=1 && -	MHC_I
ENSGALG00000048690	20.9686	18.3753	22.1023	15.9217	56.2218	20.3954	37.9133	47.9624	19.342	40.6232	-1.07327	0.0132693	0.999933	-	6	29508831	29535379	-	432	lncRNA	- && - && -	-
ENSGALG00000007886	43.0409	73.5012	166.417	111.452	27.5128	42.645	46.5299	55.2787	98.6029	42.9916	1.19016	0.0135703	0.999933	-	5	19338964	19346387	-	1510	protein_coding	- && sp|Q5RDI1|PAMR1_PONAB Inactive serine protease PAMR1 OS=Pongo abelii OX=9601 GN=PAMR1 PE=2 SV=1 && -	Trypsin
ENSGALG00000053689	169.956	161.703	178.119	169.832	227.28	211.371	254.191	220.302	169.902	228.286	-0.427685	0.0135708	0.999933	-	2	55559010	55576761	+	1489	protein_coding	- && sp|Q9H8M2|BRD9_HUMAN Bromodomain-containing protein 9 OS=Homo sapiens OX=9606 GN=BRD9 PE=1 SV=2 && -	-
novel.1694	84.9782	72.5824	140.415	65.4561	56.2218	31.5202	41.3599	58.5304	90.8579	46.9081	0.949502	0.0137936	0.999933	-	33	3294317	3296877	-	2561	-	- && - && -	-
ENSGALG00000049527	2.20723	1.83753	1.30014	1.76908	14.3545	8.34359	12.0633	1.62584	1.77849	9.09681	-2.33108	0.0138448	0.999933	-	3	61409945	61428990	-	1146	lncRNA	- && - && -	-
ENSGALG00000046793	16.5542	36.7506	127.413	25.6517	1.19621	20.3954	10.34	16.2584	51.5925	12.0475	2.08258	0.0138546	0.999933	HELT	4	39397280	39398238	-	723	protein_coding	- && sp|A6NFD8|HELT_HUMAN Hairy and enhancer of split-related protein HELT OS=Homo sapiens OX=9606 GN=HELT PE=2 SV=2 && -	HLH
ENSGALG00000050064	4.41445	6.43135	0	1.76908	8.37346	6.48946	14.6483	30.891	3.15372	15.1006	-2.23513	0.0139308	0.999933	-	1	92773329	92776748	-	2139	protein_coding	- && sp|P50573|GBRR3_RAT Gamma-aminobutyric acid receptor subunit rho-3 OS=Rattus norvegicus OX=10116 GN=Gabrr3 PE=1 SV=1 && -	Neur_chan_memb
ENSGALG00000048493	16.5542	10.1064	55.9059	21.229	4.78483	4.63533	11.2017	10.568	25.9489	7.79745	1.70677	0.0139355	0.999933	-	9	23760796	23762556	+	688	lncRNA	- && - && -	-
ENSGALG00000028147	3999.49	9034.22	13356.3	12343.8	4295.58	2216.61	1694.9	6941.54	9683.45	3787.16	1.35439	0.0141424	0.999933	CTSK	25	170395	173324	-	1279	protein_coding	- && sp|Q90686|CATK_CHICK Cathepsin K OS=Gallus gallus OX=9031 GN=CTSK PE=2 SV=1 && -	Peptidase_C1
ENSGALG00000004163	2.20723	2.75629	3.90041	0.884541	1.19621	9.27066	15.51	22.7618	2.43712	12.1847	-2.36828	0.0141883	0.999933	NPHS2	8	6516322	6522709	+	1338	protein_coding	- && sp|Q91X05|PODO_MOUSE Podocin OS=Mus musculus OX=10090 GN=Nphs2 PE=1 SV=2 && -	-
ENSGALG00000052744	5.51807	0.918765	1.30014	3.53817	41.8673	5.5624	8.61665	5.69046	2.81878	15.4342	-2.43331	0.0142597	0.999933	-	26	1523211	1526220	-	1484	lncRNA	- && sp|Q8N8W4|PLPL1_HUMAN Omega-hydroxyceramide transacylase OS=Homo sapiens OX=9606 GN=PNPLA1 PE=1 SV=3 && -	-
ENSGALG00000053961	6.62168	5.51259	2.60027	6.19179	11.9621	18.5413	13.7866	11.3809	5.23158	13.9177	-1.38831	0.0144296	0.999933	RANBP17	13	4064273	4194245	-	2016	protein_coding	- && sp|Q99NF8|RBP17_MOUSE Ran-binding protein 17 OS=Mus musculus OX=10090 GN=Ranbp17 PE=1 SV=1 && -	-
ENSGALG00000031327	384.057	439.17	396.542	429.887	584.946	588.687	461.853	582.052	412.414	554.384	-0.425489	0.014461	0.999933	-	W	4991077	5068104	-	5310	protein_coding	- && sp|B6ZLK2|CHD1_CHICK Chromodomain-helicase-DNA-binding protein 1 OS=Gallus gallus OX=9031 GN=CHD1 PE=1 SV=1 && -	SNF2_N
ENSGALG00000039224	0	0	0	7.07633	13.1583	9.27066	24.1266	13.0068	1.76908	14.8906	-3.00035	0.014724	0.999933	HHLA1	2	141378615	141394013	-	2240	protein_coding	- && sp|C9JL84|HHLA1_HUMAN HERV-H LTR-associating protein 1 OS=Homo sapiens OX=9606 GN=HHLA1 PE=2 SV=1 && -	-
ENSGALG00000022739	512.076	486.945	577.261	590.874	795.478	617.426	817.72	727.565	541.789	739.548	-0.448916	0.0148982	0.999933	AKAP11	1	167729811	167761561	+	5922	protein_coding	- && sp|Q9UKA4|AKA11_HUMAN A-kinase anchor protein 11 OS=Homo sapiens OX=9606 GN=AKAP11 PE=1 SV=1 && -	-
novel.843	0	1.83753	0	0	0	4.63533	19.8183	13.8197	0.459382	9.56833	-4.2396	0.0149734	0.999933	-	2	41500310	41501553	+	821	-	- && A6NMZ7.2 RecName: Full=Collagen alpha-6(VI) chain; Flags: Precursor && -	-
ENSGALG00000050406	0	0	0	0	1.19621	1.85413	6.89332	4.06461	0	3.50207	-4.20833	0.0150393	0.999933	-	2	5027215	5037083	-	3487	protein_coding	- && sp|Q702N8|XIRP1_HUMAN Xin actin-binding repeat-containing protein 1 OS=Homo sapiens OX=9606 GN=XIRP1 PE=1 SV=1 && -	-
ENSGALG00000049916	0	13.7815	1.30014	11.499	0	0.927066	0	0	6.64516	0.231766	4.556	0.0150897	0.999933	-	AADN05001400.1	9482	10671	+	801	pseudogene	- && - && -	-
ENSGALG00000028341	12.1397	26.6442	136.514	30.0744	16.7469	17.6143	11.2017	13.0068	51.3432	14.6424	1.80599	0.0152088	0.999933	-	28	2756226	2762064	+	3703	protein_coding	- && sp|Q13477|MADCA_HUMAN Mucosal addressin cell adhesion molecule 1 OS=Homo sapiens OX=9606 GN=MADCAM1 PE=1 SV=2 && -	-
ENSGALG00000038536	6331.43	5080.77	5113.44	4973.78	4059.93	4482.36	3696.54	3989.82	5374.85	4057.17	0.405737	0.015237	0.999933	SH3BGRL3	23	328673	330558	-	1202	protein_coding	- && sp|Q3ZCL8|SH3L3_BOVIN SH3 domain-binding glutamic acid-rich-like protein 3 OS=Bos taurus OX=9913 GN=SH3BGRL3 PE=3 SV=1 && -	-
ENSGALG00000042308	109.258	110.252	89.7094	126.489	178.235	127.935	184.396	164.21	108.927	163.694	-0.582949	0.0152803	0.999933	FZD3	3	105834156	105886228	+	5390	protein_coding	- && sp|Q61086|FZD3_MOUSE Frizzled-3 OS=Mus musculus OX=10090 GN=Fzd3 PE=1 SV=1 && -	Fz
ENSGALG00000033535	778.047	278.386	158.617	240.595	139.956	235.475	82.7199	87.7956	363.911	136.487	1.41539	0.0156554	0.999933	RGS16	8	5981547	5987489	+	3276	protein_coding	- && sp|F1S668|RGS16_PIG Regulator of G-protein signaling 16 OS=Sus scrofa OX=9823 GN=RGS16 PE=1 SV=3 && -	RGS
ENSGALG00000034392	22.0723	32.1568	5.20055	23.8826	14.3545	54.6969	99.0915	104.054	20.828	68.0492	-1.70193	0.0157263	0.999933	-	2	149509595	149546787	-	14244	pseudogene	- && sp|P58107|EPIPL_HUMAN Epiplakin OS=Homo sapiens OX=9606 GN=EPPK1 PE=1 SV=3 && -	-
ENSGALG00000023950	1460.08	1636.32	1456.15	1327.7	1071.8	1136.58	1222.7	1170.61	1470.06	1150.42	0.353363	0.0163182	0.999933	CR1L	26	2656096	2664136	+	3130	protein_coding	- && sp|P04003|C4BPA_HUMAN C4b-binding protein alpha chain OS=Homo sapiens OX=9606 GN=C4BPA PE=1 SV=2 && -	Sushi
ENSGALG00000048366	4.41445	0	6.50068	6.19179	1.19621	37.0826	26.7116	30.891	4.27673	23.9704	-2.50498	0.0163376	0.999933	-	2	23424717	23426539	+	1102	lncRNA	- && - && -	-
novel.1129	12.1397	7.35012	16.9018	15.0372	3.58862	5.5624	6.03166	3.25169	12.8572	4.60859	1.46363	0.0163515	0.999933	-	22	154899	160777	-	578	-	- && - && -	-
ENSGALG00000015895	524.216	911.415	431.645	927.884	1456.98	1160.69	1045.2	1195	698.79	1214.47	-0.796222	0.0163744	0.999933	HTR1B	3	80084761	80087769	+	2397	protein_coding	- && sp|P79250|5HT1B_CANLF 5-hydroxytryptamine receptor 1B OS=Canis lupus familiaris OX=9615 GN=HTR1B PE=2 SV=2 && -	7tm_1
ENSGALG00000040567	102.636	154.353	107.911	17.6908	34.69	268.849	672.961	542.219	95.6477	379.68	-1.98999	0.0164423	0.999933	AVPR1A	1	33419044	33421641	-	1257	protein_coding	- && sp|Q9WTV8|V1AR_MICMA Vasopressin V1a receptor OS=Microtus montanus OX=88450 GN=Avpr1a PE=3 SV=2 && -	7tm_1
ENSGALG00000046192	142.366	134.14	2259.64	355.586	333.742	120.519	74.1032	114.622	722.932	160.746	2.16965	0.0164442	0.999933	-	Z	8370305	8373001	-	1741	protein_coding	- && - && -	-
ENSGALG00000053205	7.72529	16.5378	9.10096	17.6908	22.728	21.3225	32.7433	34.9557	12.7637	27.9374	-1.1131	0.0164737	0.999933	-	5	9058602	9080610	+	1962	lncRNA	- && - && -	-
ENSGALG00000003899	24.2795	139.652	18.2019	231.75	10.7659	21.3225	4.30833	51.2141	103.471	21.9027	2.23761	0.0165588	0.999933	RAB17	7	4804962	4812496	+	1531	protein_coding	- && sp|P35292|RAB17_MOUSE Ras-related protein Rab-17 OS=Mus musculus OX=10090 GN=Rab17 PE=1 SV=1 && -	Ras
ENSGALG00000032409	0	0	0	0	3.58862	0.927066	2.585	6.50338	0	3.40102	-4.15717	0.0167403	0.999933	-	3	57927426	57946554	+	783	protein_coding	- && sp|Q8N6K7|SAMD3_HUMAN Sterile alpha motif domain-containing protein 3 OS=Homo sapiens OX=9606 GN=SAMD3 PE=1 SV=2 && -	SAM_1
ENSGALG00000048671	369.71	222.341	626.666	345.856	229.672	219.715	103.4	224.367	391.143	194.288	1.00895	0.0167946	0.999933	-	13	9077075	9083870	-	1643	protein_coding	- && sp|Q14258|TRI25_HUMAN E3 ubiquitin/ISG15 ligase TRIM25 OS=Homo sapiens OX=9606 GN=TRIM25 PE=1 SV=2 && -	zf-B_box
ENSGALG00000000769	218.515	130.465	462.849	127.374	84.9308	146.476	102.538	73.163	234.801	101.777	1.20347	0.0168554	0.999933	RAB7B	26	2349209	2352491	-	1567	protein_coding	- && sp|Q08DE8|RAB7B_BOVIN Ras-related protein Rab-7b OS=Bos taurus OX=9913 GN=RAB7B PE=2 SV=1 && -	Ras
ENSGALG00000028284	4.41445	5.51259	10.4011	31.8435	1.19621	0.927066	5.16999	3.25169	13.0429	2.63624	2.28608	0.0169563	0.999933	PTX3	9	22868801	22874363	-	2255	protein_coding	- && sp|P48759|PTX3_MOUSE Pentraxin-related protein PTX3 OS=Mus musculus OX=10090 GN=Ptx3 PE=1 SV=2 && -	-
ENSGALG00000014616	299.079	161.703	873.692	214.059	111.247	220.642	131.835	138.197	387.133	150.48	1.3615	0.0169691	0.999933	MT3	11	2122187	2123328	-	485	protein_coding	- && - && -	-
ENSGALG00000051578	3.31084	0	0	0	10.7659	7.41653	5.16999	4.06461	0.82771	6.85425	-3.09291	0.017052	0.999933	-	3	95644564	95692621	-	1227	lncRNA	- && - && -	-
ENSGALG00000050350	13.2434	2.75629	7.80082	6.19179	2.39242	0.927066	1.72333	1.62584	7.49806	1.66716	2.17774	0.0170631	0.999933	HIST1H2B7	1	48071383	48071763	-	381	protein_coding	- && sp|P0C1H3|H2B1_CHICK Histone H2B 1/2/3/4/6 OS=Gallus gallus OX=9031 GN=H2B-I PE=1 SV=2 && -	Histone
ENSGALG00000034964	422.684	319.73	262.628	226.443	167.469	254.016	151.653	113.809	307.871	171.737	0.842598	0.0171523	0.999933	SYTL1	23	2037711	2046628	+	2775	protein_coding	- && sp|Q8IYJ3|SYTL1_HUMAN Synaptotagmin-like protein 1 OS=Homo sapiens OX=9606 GN=SYTL1 PE=1 SV=1 && -	C2
ENSGALG00000005349	47.4554	44.1007	66.307	114.99	37.0824	25.9578	26.7116	43.0849	68.2134	33.2092	1.04167	0.0172539	0.999933	MSLN	14	6400336	6409625	-	2651	protein_coding	- && sp|Q61468|MSLN_MOUSE Mesothelin OS=Mus musculus OX=10090 GN=Msln PE=1 SV=1 && -	-
ENSGALG00000040114	28.6939	34.9131	22.1023	46.8807	25.1204	44.4992	172.333	137.384	33.1475	94.8341	-1.51505	0.0173543	0.999933	PTPRZ1	1	23044093	23176470	-	7032	protein_coding	- && sp|P23471|PTPRZ_HUMAN Receptor-type tyrosine-protein phosphatase zeta OS=Homo sapiens OX=9606 GN=PTPRZ1 PE=1 SV=4 && -	Y_phosphatase
ENSGALG00000038556	1045.12	1584.87	1491.26	1454.19	1111.28	614.645	977.99	849.504	1393.86	888.354	0.650323	0.01745	0.999933	CDC42EP1	1	51221544	51223454	-	1167	protein_coding	- && sp|Q91W92|BORG5_MOUSE Cdc42 effector protein 1 OS=Mus musculus OX=10090 GN=Cdc42ep1 PE=1 SV=1 && -	PBD
ENSGALG00000006104	120.294	122.196	118.312	86.685	309.818	84.363	206.8	346.305	111.872	236.821	-1.08236	0.0175522	0.999933	-	10	12079844	12100380	+	1764	protein_coding	- && sp|P82987|ATL3_HUMAN ADAMTS-like protein 3 OS=Homo sapiens OX=9606 GN=ADAMTSL3 PE=1 SV=4 && -	I-set
ENSGALG00000007419	4.41445	5.51259	7.80082	1.76908	4.78483	0.927066	20.68	104.867	4.87424	32.8147	-2.76753	0.0176084	0.999933	MASP1	9	15017996	15035605	+	3600	protein_coding	- && sp|P48740|MASP1_HUMAN Mannan-binding lectin serine protease 1 OS=Homo sapiens OX=9606 GN=MASP1 PE=1 SV=3 && -	Trypsin
ENSGALG00000028655	2.20723	4.59382	5.20055	4.42271	3.58862	9.27066	18.095	28.4523	4.10608	14.8516	-1.8709	0.0176166	0.999933	gga-mir-6607	26	692323	692432	-	110	miRNA	- && - && -	-
novel.157	7.72529	0	0	0	25.1204	18.5413	15.51	5.69046	1.93132	16.2155	-3.08996	0.017637	0.999933	-	1	194176313	194188853	+	1045	-	- && - && -	-
ENSGALG00000049849	18.7614	2.75629	39.0041	54.8416	4.78483	211.371	319.678	89.4214	28.8408	156.314	-2.43936	0.0177674	0.999933	-	4	81666986	81671802	-	1973	lncRNA	- && - && -	-
ENSGALG00000005022	4.41445	0.918765	0	9.72995	10.7659	3.70826	18.095	66.6596	3.76579	24.8072	-2.69674	0.0178587	0.999933	GP9	12	5515883	5519044	-	1318	protein_coding	- && - && -	-
ENSGALG00000053056	3.31084	0	0	4.42271	1.19621	15.7601	13.7866	26.0135	1.93339	14.1891	-2.85164	0.0178704	0.999933	-	4	67800871	67876027	+	2007	lncRNA	- && - && -	-
ENSGALG00000052962	1.10361	6.43135	2.60027	8.84541	3.58862	14.8331	31.02	29.2652	4.74516	19.6767	-2.02904	0.0179189	0.999933	-	2	139202587	139206406	+	1653	lncRNA	- && - && -	-
ENSGALG00000052239	22.0723	11.0252	6.50068	33.6126	3.58862	46.3533	130.973	146.326	18.3027	81.8103	-2.15681	0.0180259	0.999933	-	7	9155616	9203178	+	2737	lncRNA	- && - && -	-
ENSGALG00000052306	66.2168	300.436	1392.45	198.137	179.431	52.8428	79.2732	185.346	489.309	124.223	1.97756	0.0180869	0.999933	-	24	6481673	6491202	-	3777	protein_coding	- && sp|Q9YH85|TECTA_CHICK Alpha-tectorin OS=Gallus gallus OX=9031 GN=TECTA PE=1 SV=1 && -	VWD
ENSGALG00000053132	87.1854	95.5515	136.514	90.2232	66.9876	50.0616	74.9649	64.2209	102.369	64.0587	0.671537	0.0181978	0.999933	-	1	195654498	195660381	+	1570	protein_coding	- && sp|A5D8Q8|WDR73_XENLA WD repeat-containing protein 73 OS=Xenopus laevis OX=8355 GN=wdr73 PE=2 SV=2 && -	-
ENSGALG00000052514	1975.47	377.612	2895.4	654.561	967.732	261.433	238.681	387.764	1475.76	463.903	1.66989	0.0182103	0.999933	-	28	3535041	3536298	-	998	lncRNA	- && - && -	-
ENSGALG00000028982	688.655	90.9577	536.956	166.294	155.507	136.279	68.9332	159.333	370.716	130.013	1.51119	0.0182114	0.999933	CMPK2	3	94980479	94986009	-	1674	protein_coding	- && sp|Q5EBM0|CMPK2_HUMAN UMP-CMP kinase 2, mitochondrial OS=Homo sapiens OX=9606 GN=CMPK2 PE=1 SV=3 && -	-
ENSGALG00000028998	547.392	275.629	808.685	268.016	338.527	179.851	190.428	189.411	474.931	224.554	1.08077	0.0182801	0.999933	XPA	Z	70935594	70942308	+	1529	protein_coding	- && sp|P27089|XPA_CHICK DNA repair protein complementing XP-A cells homolog OS=Gallus gallus OX=9031 GN=XPA PE=2 SV=1 && -	-
novel.1317	5.51807	4.59382	3.90041	2.65362	2.39242	12.9789	28.435	17.0714	4.16648	15.2194	-1.88845	0.0183486	0.999933	-	28	97178	104348	-	1671	-	- && - && -	-
novel.261	2.20723	1.83753	1.30014	2.65362	1.19621	6.48946	17.2333	13.8197	1.99963	9.68466	-2.2744	0.0185081	0.999933	-	1	114735315	114739358	-	599	-	- && - && -	-
ENSGALG00000009452	874.062	345.456	252.227	403.351	161.488	214.152	302.445	225.992	468.774	226.019	1.05168	0.0187286	0.999933	GALNT16	5	28252274	28309388	-	1878	protein_coding	- && sp|Q8N428|GLT16_HUMAN Polypeptide N-acetylgalactosaminyltransferase 16 OS=Homo sapiens OX=9606 GN=GALNT16 PE=1 SV=2 && -	Glycos_transf_2
novel.997	3.31084	0.918765	0	7.07633	0	16.6872	27.5733	50.4012	2.82648	23.6654	-3.04234	0.0188203	0.999933	-	2	79620507	79623206	-	1469	-	- && - && -	-
ENSGALG00000054783	4650.63	3564.81	9385.69	3184.35	1689.05	3003.69	2902.09	2849.29	5196.37	2611.03	0.99267	0.0188327	0.999933	NDRG1	2	141967432	142007621	-	2847	protein_coding	- && sp|Q4R4Q3|NDRG1_MACFA Protein NDRG1 OS=Macaca fascicularis OX=9541 GN=Ndrg1 PE=2 SV=1 && -	Ndr
ENSGALG00000039673	993.252	771.763	1534.16	1258.7	673.465	731.455	707.427	810.484	1139.47	730.708	0.640314	0.0188432	0.999933	GALNS	11	18470242	18514508	-	3850	protein_coding	- && sp|Q32KH5|GALNS_CANLF N-acetylgalactosamine-6-sulfatase OS=Canis lupus familiaris OX=9615 GN=GALNS PE=2 SV=1 && -	Sulfatase
ENSGALG00000041634	2347.38	73.5012	1781.19	142.411	9950.06	474.658	6756.32	6630.19	1086.12	5952.81	-2.45453	0.0189066	0.999933	ACTG2	22	3827641	3830849	+	1976	protein_coding	- && sp|Q5E9B5|ACTH_BOVIN Actin, gamma-enteric smooth muscle OS=Bos taurus OX=9913 GN=ACTG2 PE=2 SV=1 && -	Actin
novel.282	6.62168	0.918765	7.80082	12.3836	5.98104	41.718	25.85	27.6394	6.93121	25.2971	-1.874	0.0189695	0.999933	-	1	148738623	148741453	-	1076	-	- && - && -	-
ENSGALG00000005332	62.9059	111.171	106.611	124.72	441.401	101.05	168.025	200.792	101.352	227.817	-1.16573	0.0191853	0.999933	CACNA1D	12	7450925	7616503	+	9306	protein_coding	- && sp|O73700|CAC1D_CHICK Voltage-dependent L-type calcium channel subunit alpha-1D OS=Gallus gallus OX=9031 GN=CACNA1D PE=2 SV=1 && -	Ion_trans
ENSGALG00000016273	77.2529	10.1064	9.10096	12.3836	33.4938	152.039	66.3482	153.642	27.211	101.381	-1.90098	0.0193415	0.999933	LGSN	3	85729874	85746676	+	2502	protein_coding	- && sp|Q1ZZS1|LGSN_CANLF Lengsin OS=Canis lupus familiaris OX=9615 GN=LGSN PE=2 SV=1 && -	-
ENSGALG00000001981	408.337	313.299	388.741	336.126	285.894	254.016	235.235	284.523	361.626	264.917	0.448143	0.019482	0.999933	PARP6	10	2054851	2065812	+	5412	protein_coding	- && sp|Q2NL67|PARP6_HUMAN Protein mono-ADP-ribosyltransferase PARP6 OS=Homo sapiens OX=9606 GN=PARP6 PE=1 SV=1 && -	-
ENSGALG00000053734	2.20723	25.7254	1.30014	15.0372	0	3.70826	0	0.812922	11.0675	1.1303	3.28197	0.0195469	0.999933	-	31	4443603	4457497	-	807	protein_coding	- && - && -	-
ENSGALG00000039447	41.9373	7.35012	16.9018	5.30725	191.393	25.0308	37.0516	34.1427	17.8741	71.9046	-2.01132	0.0195493	0.999933	KRT23	27	7349549	7359237	-	1769	protein_coding	- && sp|Q99PS0|K1C23_MOUSE Keratin, type I cytoskeletal 23 OS=Mus musculus OX=10090 GN=Krt23 PE=1 SV=1 && -	Filament
ENSGALG00000039658	1212.87	954.597	976.403	978.303	759.592	713.841	778.946	865.762	1030.54	779.535	0.402225	0.0196229	0.999933	GGA1	1	51196551	51205052	-	1998	protein_coding	- && sp|Q8R0H9|GGA1_MOUSE ADP-ribosylation factor-binding protein GGA1 OS=Mus musculus OX=10090 GN=Gga1 PE=1 SV=1 && -	-
ENSGALG00000045238	29.7976	16.5378	11.7012	22.1135	31.1014	45.4262	35.3283	41.459	20.0375	38.3287	-0.932315	0.0196647	0.999933	-	19	39927	42416	-	1933	protein_coding	- && sp|O93526|FGL1L_CHICK Fibrinogen-like protein 1-like protein OS=Gallus gallus OX=9031 PE=1 SV=2 && -	Fibrinogen_C
ENSGALG00000051146	3220.34	2444.83	2825.2	2335.19	2410.36	1762.35	1667.32	1635.6	2706.39	1868.91	0.534403	0.0197096	0.999933	TLE5	28	1336795	1346054	-	3699	protein_coding	- && sp|Q08117|TLE5_HUMAN TLE family member 5 OS=Homo sapiens OX=9606 GN=TLE5 PE=1 SV=4 && -	-
novel.62	1.10361	50.5321	32.5034	2.65362	0	4.63533	5.16999	1.62584	21.6982	2.85779	2.90437	0.0198018	0.999933	-	1	79049222	79058086	+	3501	-	- && - && -	-
ENSGALG00000052409	0	3.67506	2.60027	0.884541	0	12.9789	18.9566	21.136	1.78997	13.2679	-2.89743	0.0198277	0.999933	-	1	120036596	120040677	+	1389	lncRNA	- && - && -	-
ENSGALG00000049050	2.20723	0.918765	0	0.884541	15.5507	3.70826	3.44666	4.06461	1.00263	6.69256	-2.68636	0.0199555	0.999933	-	18	2886919	2892870	-	1618	lncRNA	- && - && -	-
ENSGALG00000054154	207.479	206.722	295.131	160.987	144.741	153.893	133.558	77.2276	217.58	127.355	0.772609	0.0203286	0.999933	-	27	5462504	5473256	-	801	protein_coding	- && sp|Q9Z2V6|HDAC5_MOUSE Histone deacetylase 5 OS=Mus musculus OX=10090 GN=Hdac5 PE=1 SV=2 && -	Hist_deacetyl
ENSGALG00000000788	9.93252	5.51259	3.90041	3.53817	2.39242	23.1766	21.5416	34.9557	5.72092	20.5166	-1.85582	0.0203659	0.999933	AVPR1B	26	2366601	2368583	-	1278	protein_coding	- && sp|P47901|V1BR_HUMAN Vasopressin V1b receptor OS=Homo sapiens OX=9606 GN=AVPR1B PE=1 SV=1 && -	7tm_1
ENSGALG00000047204	1.10361	1.83753	6.50068	5.30725	0	0.927066	0	0	3.68727	0.231766	3.68632	0.0203949	0.999933	HES2	21	620293	620810	+	300	protein_coding	- && sp|Q00P32|HES2_XENLA Transcription factor HES-2 OS=Xenopus laevis OX=8355 GN=hes2 PE=1 SV=2 && -	HLH
ENSGALG00000002318	2.20723	0.918765	2.60027	6.19179	22.728	0.927066	13.7866	22.7618	2.97951	15.0509	-2.31963	0.0204097	0.999933	LVRN	Z	73044444	73078736	-	4092	protein_coding	- && sp|Q6Q4G3|AMPQ_HUMAN Aminopeptidase Q OS=Homo sapiens OX=9606 GN=LVRN PE=1 SV=4 && -	-
ENSGALG00000053952	6.62168	2.75629	1.30014	1.76908	4.78483	12.0519	9.47832	17.8843	3.1118	11.0498	-1.84535	0.0205165	0.999933	-	1	75150800	75156525	+	816	lncRNA	- && - && -	-
ENSGALG00000007186	102.636	242.554	1172.72	286.591	191.393	88.9983	80.9966	206.482	451.126	141.968	1.66755	0.0207595	0.999933	TMEM268	17	2882867	2987652	+	3094	protein_coding	- && sp|Q5EA48|TM268_BOVIN Transmembrane protein 268 OS=Bos taurus OX=9913 GN=TMEM268 PE=2 SV=1 && -	-
ENSGALG00000012610	2993	6202.58	7551.19	6562.41	2096.95	3335.58	2837.46	4396.28	5827.3	3166.57	0.879791	0.0207734	0.999933	CTSV	Z	41419265	41425489	+	2202	protein_coding	- && sp|P25975|CATL1_BOVIN Procathepsin L OS=Bos taurus OX=9913 GN=CTSL PE=1 SV=3 && -	Peptidase_C1
ENSGALG00000000775	1818.75	4022.35	13261.4	7936.1	3106.55	956.732	971.097	3904.47	6759.65	2234.71	1.59685	0.0208188	0.999933	CTSS	25	165228	169865	-	2062	protein_coding	- && sp|Q8HY82|CATS_SAIBB Cathepsin S OS=Saimiri boliviensis boliviensis OX=39432 GN=CTSS PE=2 SV=1 && -	Peptidase_C1
ENSGALG00000014690	1002.08	1109.87	767.081	1065.87	1728.52	1235.78	1486.37	1228.33	986.225	1419.75	-0.524664	0.0208864	0.999933	SLC12A2	Z	56896189	56948360	+	3761	protein_coding	- && sp|P55011|S12A2_HUMAN Solute carrier family 12 member 2 OS=Homo sapiens OX=9606 GN=SLC12A2 PE=1 SV=1 && -	AA_permease
novel.1604	84.9782	41.3444	85.809	37.1507	25.1204	39.8638	24.9883	34.1427	62.3206	31.0288	0.995487	0.0209306	0.999933	-	30	949093	955007	+	1194	-	- && Q9Y3Q8.2 RecName: Full=TSC22 domain family protein 4; AltName: Full=TSC22-related-inducible leucine zipper protein 2; AltName: Full=Tsc-22-like protein THG-1 && -	-
ENSGALG00000041914	2859.46	2646.96	2389.65	2392.68	1878.05	2311.18	1794.85	1766.48	2572.19	1937.64	0.408758	0.0210397	0.999933	BRI3	14	1513300	1550614	+	1188	protein_coding	- && sp|Q32L83|BRI3_BOVIN Brain protein I3 OS=Bos taurus OX=9913 GN=BRI3 PE=2 SV=1 && -	-
ENSGALG00000006647	72.8385	129.546	91.0096	99.0686	137.564	135.352	172.333	157.707	98.1156	150.739	-0.616955	0.0212032	0.999933	DUSP8	5	14360355	14381768	+	2063	protein_coding	- && sp|Q13202|DUS8_HUMAN Dual specificity protein phosphatase 8 OS=Homo sapiens OX=9606 GN=DUSP8 PE=1 SV=2 && -	DSPc
ENSGALG00000029657	49.6626	31.238	282.13	143.296	9.56966	14.8331	83.5815	21.9489	126.581	32.4833	1.95684	0.0213302	0.999933	-	25	2087629	2094399	+	2511	protein_coding	- && sp|Q9QYU1|PEX19_RAT Peroxisomal biogenesis factor 19 OS=Rattus norvegicus OX=10116 GN=Pex19 PE=1 SV=1 && -	-
ENSGALG00000011902	6647.06	588.01	2913.61	671.367	35727.1	1018.85	8485.68	7075.68	2705.01	13076.8	-2.27334	0.021542	0.999933	TAGLN	24	5236175	5239380	+	1619	protein_coding	- && sp|P19966|TAGL_CHICK Transgelin OS=Gallus gallus OX=9031 GN=TAGLN PE=1 SV=3 && -	CH
ENSGALG00000039869	163.335	105.658	98.8104	74.3015	101.678	26.8849	23.265	29.2652	110.526	45.2732	1.2974	0.0215763	0.999933	PYURF	4	35039467	35039990	-	333	protein_coding	- && sp|Q9D1C3|PREY_MOUSE Protein preY, mitochondrial OS=Mus musculus OX=10090 GN=Pyurf PE=1 SV=1 && -	-
ENSGALG00000008914	22.0723	10.1064	10.4011	14.1527	16.7469	25.9578	41.3599	39.8332	14.1831	30.9745	-1.13697	0.0217362	0.999933	NRAP	6	28407511	28452857	-	5211	protein_coding	- && sp|Q86VF7|NRAP_HUMAN Nebulin-related-anchoring protein OS=Homo sapiens OX=9606 GN=NRAP PE=1 SV=2 && -	LIM
ENSGALG00000051928	1.10361	2.75629	1.30014	1.76908	0	3.70826	8.61665	42.272	1.73228	13.6492	-2.96988	0.0217513	0.999933	-	1	147266104	147269414	-	874	lncRNA	- && - && -	-
novel.1502	14.347	24.8067	6.50068	6.19179	11.9621	73.2382	66.3482	19.5101	12.9615	42.7647	-1.71769	0.0217524	0.999933	-	3	31970872	31973404	-	2533	-	- && - && -	-
ENSGALG00000014372	65.1132	148.84	213.222	63.687	4.78483	59.3322	29.2966	61.7821	122.716	38.7989	1.65479	0.0219463	0.999933	SLC34A2	4	73421043	73440963	-	4949	protein_coding	- && sp|Q27960|NPT2B_BOVIN Sodium-dependent phosphate transport protein 2B OS=Bos taurus OX=9913 GN=SLC34A2 PE=1 SV=1 && -	Na_Pi_cotrans
ENSGALG00000050176	25.3831	20.2128	124.813	17.6908	10.7659	18.5413	13.7866	16.2584	47.025	14.8381	1.65136	0.0219558	0.999933	-	19	5799449	5801482	+	1377	protein_coding	- && sp|Q6SZW1|SARM1_HUMAN NAD(+) hydrolase SARM1 OS=Homo sapiens OX=9606 GN=SARM1 PE=1 SV=1 && -	-
ENSGALG00000032763	580.5	656.917	1305.34	869.504	607.674	355.066	289.52	576.362	853.065	457.155	0.900001	0.0220001	0.999933	MECR	23	2898792	2905063	-	1918	protein_coding	- && sp|Q9BV79|MECR_HUMAN Enoyl-[acyl-carrier-protein] reductase, mitochondrial OS=Homo sapiens OX=9606 GN=MECR PE=1 SV=2 && -	ADH_zinc_N
ENSGALG00000052793	6.62168	5.51259	7.80082	17.6908	13.1583	22.2496	27.5733	30.0781	9.40648	23.2648	-1.29873	0.022042	0.999933	-	28	280102	296526	+	2069	lncRNA	- && - && -	-
novel.2513	200.858	84.5264	104.011	62.8024	78.9497	51.9157	46.5299	23.5747	113.049	50.2425	1.1744	0.0220501	0.999933	-	KZ626839.1	194150	198505	+	877	-	- && - && -	-
ENSGALG00000004071	28.6939	40.4257	54.6057	42.458	15.5507	22.2496	31.02	20.3231	41.5458	22.2858	0.885105	0.0220644	0.999933	NETO2	11	7656093	7683363	+	2760	protein_coding	- && sp|Q8NC67|NETO2_HUMAN Neuropilin and tolloid-like protein 2 OS=Homo sapiens OX=9606 GN=NETO2 PE=1 SV=1 && -	CUB
ENSGALG00000047952	0	0	0	0	3.58862	5.5624	2.585	0.812922	0	3.13723	-4.02937	0.0220647	0.999933	-	1	89066900	89072961	+	333	protein_coding	- && sp|A0A1B0GTC6|CC085_HUMAN Uncharacterized protein C3orf85 OS=Homo sapiens OX=9606 GN=C3orf85 PE=3 SV=1 && -	-
novel.2180	1.10361	0	1.30014	3.53817	0	11.1248	18.095	16.2584	1.48548	11.3696	-2.92636	0.0223441	0.999933	-	6	19249131	19252622	-	1152	-	- && - && -	-
ENSGALG00000010826	3.31084	0.918765	1.30014	1.76908	4.78483	2.7812	12.0633	12.1938	1.82471	7.95579	-2.14854	0.0223962	0.999933	PRKAA2	8	26110379	26128996	+	3436	protein_coding	- && sp|Q09137|AAPK2_RAT 5'-AMP-activated protein kinase catalytic subunit alpha-2 OS=Rattus norvegicus OX=10116 GN=Prkaa2 PE=1 SV=1 && -	Pkinase
ENSGALG00000054967	0	0	0	0.884541	0	2.7812	27.5733	0.812922	0.221135	7.79185	-4.63292	0.0224046	0.999933	-	2	121966116	121992668	+	2248	lncRNA	- && - && -	-
ENSGALG00000000374	1104.72	1079.55	1596.57	1142.83	1043.09	700.862	793.594	828.368	1230.92	841.479	0.548757	0.0224957	0.999933	RNPEP	26	617184	633046	-	3196	protein_coding	- && sp|O09175|AMPB_RAT Aminopeptidase B OS=Rattus norvegicus OX=10116 GN=Rnpep PE=1 SV=2 && -	-
ENSGALG00000002294	55.1807	59.7197	94.91	49.5343	588.534	47.2804	95.6449	108.119	64.8362	209.895	-1.69454	0.0226088	0.999933	SEMA6A	Z	72764590	72877720	+	4391	protein_coding	- && sp|Q9H2E6|SEM6A_HUMAN Semaphorin-6A OS=Homo sapiens OX=9606 GN=SEMA6A PE=1 SV=2 && -	Sema
ENSGALG00000049449	1.10361	0	0	0	2.39242	3.70826	3.44666	3.25169	0.275903	3.19976	-3.35036	0.0228834	0.999933	-	25	2225399	2225764	-	366	protein_coding	- && sp|P07521|KRFT_COLLI Feather keratin B-4 OS=Columba livia OX=8932 PE=1 SV=1 && -	-
ENSGALG00000026364	2573.63	4022.35	5265.55	4856.13	2746.49	2022.86	1622.52	3270.39	4179.42	2415.56	0.790947	0.0229002	0.999933	ASAH1	4	62776696	62791934	+	2030	protein_coding	- && sp|A5A6P2|ASAH1_PANTR Acid ceramidase OS=Pan troglodytes OX=9598 GN=ASAH1 PE=2 SV=1 && -	-
ENSGALG00000037026	25.3831	45.9382	113.112	55.7261	31.1014	16.6872	24.1266	32.5169	60.0398	26.108	1.19734	0.0229651	0.999933	-	25	2449884	2452245	-	1337	lncRNA	- && - && -	-
ENSGALG00000054242	6.62168	2.75629	9.10096	8.84541	0	0.927066	0	3.25169	6.83109	1.04469	2.61918	0.0230007	0.999933	-	4	52364823	52374750	+	1377	lncRNA	- && - && -	-
ENSGALG00000026241	65.1132	141.49	102.711	54.8416	57.418	41.718	56.0083	37.3944	91.0388	48.1347	0.922198	0.0230633	0.999933	GRIN3B	28	2984284	2988778	+	3748	protein_coding	- && sp|Q8VHN2|NMD3B_RAT Glutamate receptor ionotropic, NMDA 3B OS=Rattus norvegicus OX=10116 GN=Grin3b PE=1 SV=2 && -	Lig_chan
ENSGALG00000025614	3.31084	4.59382	1.30014	3.53817	0	0.927066	0	0	3.18574	0.231766	3.50077	0.0230966	0.999933	-	10	11510505	11510635	+	131	scaRNA	- && - && -	-
ENSGALG00000048109	18.7614	15.619	14.3015	15.0372	4.78483	10.1977	8.61665	3.25169	15.9298	6.71272	1.24267	0.0231467	0.999933	-	1	16231465	16234869	+	3405	protein_coding	- && sp|P0C776|GAG_RSVSA Gag polyprotein OS=Avian leukosis virus RSA OX=269446 GN=gag PE=1 SV=1 && -	-
ENSGALG00000053727	0	0	0	0	22.728	1.85413	1.72333	0	0	6.57635	-5.09291	0.0231838	0.999933	-	12	1439297	1451789	-	1407	lncRNA	- && - && -	-
ENSGALG00000012341	2044.99	1811.8	1778.59	1526.72	1495.26	1197.77	1392.45	1342.13	1790.53	1356.9	0.400108	0.0232684	0.999933	SAV1	5	58041981	58053138	-	2087	protein_coding	- && sp|Q9H4B6|SAV1_HUMAN Protein salvador homolog 1 OS=Homo sapiens OX=9606 GN=SAV1 PE=1 SV=2 && -	WW
novel.2434	6.62168	4.59382	5.20055	0.884541	9.56966	12.9789	13.7866	11.3809	4.32515	11.929	-1.50357	0.0233888	0.999933	-	9	5283683	5285108	-	648	-	- && - && -	-
ENSGALG00000008625	1499.81	1300.05	1376.84	1205.63	1086.16	1128.24	987.469	1040.54	1345.58	1060.6	0.343142	0.0235367	0.999933	ANAPC2	17	2152582	2163344	+	3739	protein_coding	- && sp|Q9UJX6|ANC2_HUMAN Anaphase-promoting complex subunit 2 OS=Homo sapiens OX=9606 GN=ANAPC2 PE=1 SV=1 && -	Cullin
ENSGALG00000050468	4.41445	2.75629	1.30014	0	53.8294	0	3.44666	23.5747	2.11772	20.2127	-3.25727	0.0235864	0.999933	-	KZ626838.1	1280862	1282907	-	2046	protein_coding	- && sp|Q7SVK7|POL_MLVBM Gag-pol polyprotein OS=Murine leukemia virus (strain BM5 eco) OX=31687 GN=gag-pol PE=3 SV=2 && -	RnaseH
ENSGALG00000048592	78.3565	31.238	114.412	30.9589	41.8673	23.1766	22.4033	18.6972	63.7414	26.5361	1.26584	0.0237582	0.999933	-	32	533084	535569	-	479	protein_coding	- && sp|P50552|VASP_HUMAN Vasodilator-stimulated phosphoprotein OS=Homo sapiens OX=9606 GN=VASP PE=1 SV=3 && -	-
ENSGALG00000046616	318.944	689.992	5201.85	700.557	185.412	746.288	479.086	475.56	1727.84	471.586	1.87297	0.0238254	0.999933	CHGB	3	16985845	16997906	+	2807	protein_coding	- && sp|P05060|SCG1_HUMAN Secretogranin-1 OS=Homo sapiens OX=9606 GN=CHGB PE=1 SV=2 && -	Granin
ENSGALG00000006521	5.51807	19.2941	10.4011	19.4599	32.2976	23.1766	45.6683	24.3877	13.6683	31.3825	-1.17939	0.0241629	0.999933	TRPM5	5	13772652	13806760	+	3351	protein_coding	- && sp|Q9NZQ8|TRPM5_HUMAN Transient receptor potential cation channel subfamily M member 5 OS=Homo sapiens OX=9606 GN=TRPM5 PE=1 SV=1 && -	Ion_trans
ENSGALG00000030407	433.72	628.435	1410.65	558.146	433.027	406.982	326.571	420.281	757.737	396.715	0.933005	0.0242894	0.999933	IL6R	25	2927917	2933482	+	1817	protein_coding	- && sp|O18796|IL6RA_PIG Interleukin-6 receptor subunit alpha OS=Sus scrofa OX=9823 GN=IL6R PE=2 SV=2 && -	-
ENSGALG00000003745	1942.36	1561.9	1552.36	1713.36	1211.76	1491.65	1257.17	1070.62	1692.49	1257.8	0.428337	0.0247717	0.999933	NECAP2	21	4391515	4398036	+	3084	protein_coding	- && sp|Q5E9Q4|NECP2_BOVIN Adaptin ear-binding coat-associated protein 2 OS=Bos taurus OX=9913 GN=NECAP2 PE=2 SV=1 && -	-
ENSGALG00000030933	611.402	313.299	403.042	338.779	307.425	288.317	219.725	162.584	416.631	244.513	0.769714	0.0248387	0.999933	C1H12ORF73	1	54703831	54705113	+	1037	protein_coding	- && sp|Q5RDZ8|BWNIN_PONAB Protein BRAWNIN OS=Pongo abelii OX=9601 GN=BRAWNIN PE=3 SV=1 && -	-
novel.672	22.0723	22.9691	37.704	31.8435	23.9242	9.27066	12.0633	5.69046	28.6472	12.7371	1.19482	0.0251163	0.999933	-	15	5641525	5641965	-	277	-	- && - && -	-
ENSGALG00000053536	47.4554	122.196	98.8104	90.2232	46.6521	21.3225	69.7949	33.3298	89.6712	42.7748	1.06909	0.0251529	0.999933	-	20	11588452	11608876	+	1742	lncRNA	- && - && -	-
novel.909	16.5542	11.0252	7.80082	6.19179	124.406	3.70826	30.1583	16.2584	10.393	43.6327	-2.06479	0.0254462	0.999933	-	2	111851984	111891529	+	285	-	- && - && -	-
ENSGALG00000009274	0	26.6442	16.9018	15.0372	0	4.63533	0	1.62584	14.6458	1.56529	3.20873	0.0256908	0.999933	HOXD12	7	16319229	16321094	-	1595	protein_coding	- && sp|P24343|HXD12_CHICK Homeobox protein Hox-D12 OS=Gallus gallus OX=9031 GN=HOXD12 PE=1 SV=2 && -	Homeobox
ENSGALG00000012178	271.489	224.179	442.046	267.131	185.412	168.726	237.82	122.751	301.211	178.677	0.752061	0.0259609	0.999933	PDGFB	1	50720146	50737226	+	1855	protein_coding	- && sp|P31240|PDGFB_MOUSE Platelet-derived growth factor subunit B OS=Mus musculus OX=10090 GN=Pdgfb PE=2 SV=1 && -	-
novel.2144	0	0.918765	1.30014	0	0	9.27066	6.03166	7.3163	0.554725	5.65465	-3.45285	0.0260223	0.999933	-	6	32134930	32137713	+	2147	-	- && - && -	-
ENSGALG00000027069	2965.41	3998.46	3754.79	3447.06	2081.4	2981.44	2378.2	2806.21	3541.43	2561.81	0.466994	0.0260736	0.999933	TSC22D4	4	1786951	1794312	+	1334	protein_coding	- && sp|Q99576|T22D3_HUMAN TSC22 domain family protein 3 OS=Homo sapiens OX=9606 GN=TSC22D3 PE=1 SV=2 && -	-
novel.959	2.20723	2.75629	0	4.42271	7.17725	4.63533	18.9566	8.12922	2.34656	9.72461	-1.9954	0.0263981	0.999933	-	2	38202441	38208064	-	933	-	- && - && -	-
ENSGALG00000043768	3345.05	1903.68	7038.94	5802.59	14941.8	9815.77	5120.02	8938.08	4522.57	9703.93	-1.10145	0.0265174	0.999933	MT-ND2	MT	5241	6279	+	1039	protein_coding	- && sp|P18937|NU2M_CHICK NADH-ubiquinone oxidoreductase chain 2 OS=Gallus gallus OX=9031 GN=MT-ND2 PE=3 SV=1 && -	-
ENSGALG00000008554	7.72529	63.3948	131.314	18.5754	25.1204	16.6872	5.16999	13.0068	55.2523	14.9961	1.88566	0.0268925	0.999933	IL17REL	1	20198062	20240989	-	2454	protein_coding	- && sp|Q6ZVW7|I17EL_HUMAN Putative interleukin-17 receptor E-like OS=Homo sapiens OX=9606 GN=IL17REL PE=2 SV=2 && -	-
novel.1319	672.1	828.726	707.274	586.451	412.692	491.345	566.114	548.723	698.638	504.718	0.467926	0.0269001	0.999933	-	28	1308976	1309864	-	846	-	- && - && -	-
ENSGALG00000028451	1475.53	1091.49	5705	1507.26	1113.67	1278.42	898.717	901.531	2444.82	1048.09	1.22179	0.0269226	0.999933	MT4	11	2118766	2120425	-	524	protein_coding	- && - && -	-
ENSGALG00000037919	4.41445	30.3192	6.50068	16.8063	2.39242	4.63533	6.03166	4.06461	14.5102	4.281	1.76072	0.0270008	0.999933	-	3	101740045	101811358	+	2672	lncRNA	- && - && -	-
ENSGALG00000016511	40.8337	98.3078	15.6016	43.3425	137.564	62.1134	156.823	117.874	49.5214	118.594	-1.25308	0.0270225	0.999933	ADGRG2	1	121777765	121819130	+	3991	protein_coding	- && sp|Q8CJ11|AGRG2_RAT Adhesion G-protein coupled receptor G2 OS=Rattus norvegicus OX=10116 GN=Adgrg2 PE=1 SV=1 && -	7tm_2
ENSGALG00000047453	37.5228	8.26888	32.5034	26.5362	11.9621	11.1248	12.925	8.12922	26.2078	11.0353	1.24361	0.0273462	0.999933	-	22	1637674	1639968	-	2295	lncRNA	- && - && -	-
novel.1648	4.41445	14.7002	114.412	33.6126	7.17725	2.7812	4.30833	21.9489	41.7848	9.05392	2.19419	0.0273511	0.999933	-	31	339079	873271	-	2288	-	- && Q8IZ26.3 RecName: Full=Zinc finger protein 34; AltName: Full=Zinc finger protein KOX32 && PF01352:KRAB box	KRAB
ENSGALG00000014786	52.9734	91.8765	143.015	76.0705	773.947	78.8006	105.985	162.584	90.9839	280.329	-1.62314	0.0275803	0.999933	PIK3R1	Z	21600456	21657260	+	4499	protein_coding	- && sp|P23727|P85A_BOVIN Phosphatidylinositol 3-kinase regulatory subunit alpha OS=Bos taurus OX=9913 GN=PIK3R1 PE=1 SV=1 && -	RhoGAP
novel.2039	15.4506	19.2941	10.4011	29.1899	9.56966	83.4359	59.4549	49.5883	18.5839	50.5122	-1.43693	0.0277213	0.999933	-	5	16213795	16217160	-	2555	-	- && - && -	-
ENSGALG00000054315	1.10361	1.83753	0	4.42271	4.78483	7.41653	9.47832	8.94214	1.84096	7.65546	-1.97754	0.0278333	0.999933	-	15	12342391	12385496	+	2010	lncRNA	- && - && -	-
ENSGALG00000043493	6.62168	3.67506	1.30014	7.07633	4.78483	20.3954	20.68	12.1938	4.6683	14.5135	-1.62096	0.027838	0.999933	IGFBP1	2	54916522	54922765	+	1691	protein_coding	- && sp|P47876|IBP1_MOUSE Insulin-like growth factor-binding protein 1 OS=Mus musculus OX=10090 GN=Igfbp1 PE=2 SV=2 && -	-
novel.1796	0	0.918765	3.90041	2.65362	0	50.0616	12.0633	3.25169	1.8682	16.3441	-3.14865	0.0281758	0.999933	-	4	68655448	68659396	+	1887	-	- && - && -	-
ENSGALG00000047294	0	0	1.30014	0	2.39242	0.927066	9.47832	2.43877	0.325034	3.80914	-3.60379	0.0282139	0.999933	-	2	59983793	60014463	+	1279	lncRNA	- && - && -	-
ENSGALG00000054196	34.212	4.59382	110.512	15.0372	15.5507	15.7601	4.30833	4.06461	41.0887	9.92094	2.05393	0.0282975	0.999933	-	19	4954691	4955870	-	756	protein_coding	- && sp|Q5I1Z0|CCL3_PANTR C-C motif chemokine 3 OS=Pan troglodytes OX=9598 GN=CCL3 PE=3 SV=1 && -	-
ENSGALG00000000081	2.20723	7.35012	6.50068	5.30725	46.6521	8.34359	6.03166	14.6326	5.34132	18.915	-1.80618	0.0283044	0.999933	IL4I1	16	2367597	2478250	+	2924	protein_coding	- && sp|P81383|OXLA_OPHHA L-amino-acid oxidase OS=Ophiophagus hannah OX=8665 PE=1 SV=3 && -	Amino_oxidase
ENSGALG00000009266	45.2481	41.3444	39.0041	33.6126	10.7659	141.841	173.195	118.687	39.8023	111.122	-1.48384	0.0283474	0.999933	FGA	4	20321300	20328290	-	2803	protein_coding	- && sp|P14448|FIBA_CHICK Fibrinogen alpha chain OS=Gallus gallus OX=9031 GN=FGA PE=1 SV=4 && -	Fibrinogen_C
ENSGALG00000052649	17.6578	26.6442	22.1023	18.5754	11.9621	4.63533	2.585	14.6326	21.2449	8.45375	1.3371	0.0284827	0.999933	HIST1H2B5	1	48170395	48170775	+	381	protein_coding	- && sp|Q5RCP8|H2B2E_PONAB Histone H2B type 2-E OS=Pongo abelii OX=9601 GN=H2BC21 PE=2 SV=3 && -	Histone
novel.703	263.764	169.972	243.126	205.214	181.824	101.05	148.206	143.074	220.519	143.539	0.620003	0.0288036	0.999933	-	16	1763414	1772811	-	6861	-	- && - && -	-
ENSGALG00000048089	23.1759	21.1316	20.8022	23.8826	14.3545	10.1977	5.16999	14.6326	22.2481	11.0887	1.01633	0.0288871	0.999933	-	7	36044931	36046034	+	754	lncRNA	- && - && -	-
ENSGALG00000032862	0	22.9691	0	36.2662	2.39242	0	0	0	14.8088	0.598104	4.86605	0.0290276	0.999933	-	31	1951591	1952331	-	560	protein_coding	- && - && -	-
ENSGALG00000054131	1.10361	3.67506	0	3.53817	0	9.27066	8.61665	46.3366	2.07921	16.056	-2.914	0.0290774	0.999933	TAL2	Z	55161716	55172718	+	2661	protein_coding	- && sp|Q16559|TAL2_HUMAN T-cell acute lymphocytic leukemia protein 2 OS=Homo sapiens OX=9606 GN=TAL2 PE=1 SV=1 && -	HLH
ENSGALG00000050440	26.4867	49.6133	218.423	19.4599	31.1014	14.8331	23.265	28.4523	78.4957	24.4129	1.68159	0.029145	0.999933	-	33	6932831	6934584	+	1674	protein_coding	- && - && -	-
ENSGALG00000046053	0	3.67506	2.60027	0.884541	5.98104	12.9789	4.30833	7.3163	1.78997	7.64615	-2.0949	0.0292949	0.999933	-	4	74228940	74252285	+	984	lncRNA	- && - && -	-
ENSGALG00000042744	843.16	542.071	1945	381.237	476.091	404.201	474.778	352.808	927.868	426.969	1.11928	0.0294222	0.999933	RGS2	8	3955424	3958244	-	1451	protein_coding	- && sp|Q0P5H5|RGS2_BOVIN Regulator of G-protein signaling 2 OS=Bos taurus OX=9913 GN=RGS2 PE=2 SV=1 && -	RGS
ENSGALG00000032348	1.10361	1.83753	1.30014	1.76908	3.58862	0.927066	9.47832	17.8843	1.50259	7.96957	-2.40496	0.0294921	0.999933	LTB4R	16	2660430	2661524	+	1095	protein_coding	- && sp|Q9R0Q2|LT4R1_RAT Leukotriene B4 receptor 1 OS=Rattus norvegicus OX=10116 GN=Ltb4r PE=1 SV=1 && -	7tm_1
ENSGALG00000054680	1.10361	5.51259	36.4038	0.884541	0	0.927066	1.72333	2.43877	10.9761	1.27229	3.04595	0.0295058	0.999933	-	2	29400058	29520708	+	1094	protein_coding	- && sp|Q9UKV0|HDAC9_HUMAN Histone deacetylase 9 OS=Homo sapiens OX=9606 GN=HDAC9 PE=1 SV=2 && -	Hist_deacetyl
ENSGALG00000008635	185.407	122.196	26.0027	97.2995	46.6521	254.943	604.889	449.546	107.726	339.008	-1.65366	0.0297222	0.999933	-	1	20505033	20508744	-	1254	protein_coding	- && sp|Q9WU66|SFRP5_MOUSE Secreted frizzled-related protein 5 OS=Mus musculus OX=10090 GN=Sfrp5 PE=2 SV=1 && -	Fz
ENSGALG00000000311	352.053	311.461	191.12	328.165	511.977	288.317	573.869	604.001	295.7	494.541	-0.741018	0.0297295	0.999933	DOCK5	22	981447	1052989	-	6205	protein_coding	- && sp|Q9H7D0|DOCK5_HUMAN Dedicator of cytokinesis protein 5 OS=Homo sapiens OX=9606 GN=DOCK5 PE=1 SV=3 && -	Ded_cyto
ENSGALG00000033530	2430.16	2239.03	5459.27	3059.63	2607.73	1319.21	807.381	1846.15	3297.02	1645.12	1.00305	0.0297619	0.999933	GRN	27	3973878	3978712	-	996	protein_coding	- && sp|P28799|GRN_HUMAN Progranulin OS=Homo sapiens OX=9606 GN=GRN PE=1 SV=2 && -	-
ENSGALG00000019060	441.445	70.7449	1090.81	38.0353	242.83	41.718	32.7433	15.4455	410.26	83.1843	2.30419	0.0298122	0.999933	MMP27	1	183804597	183812551	+	2056	protein_coding	- && sp|Q9GKE1|MMP27_TUPBE Matrix metalloproteinase-27 OS=Tupaia belangeri OX=37347 GN=MMP27 PE=2 SV=1 && -	PG_binding_1
ENSGALG00000008022	2217.16	1764.03	5816.81	2056.56	2211.79	1042.95	932.322	1460.01	2963.64	1411.77	1.06988	0.0298407	0.999933	TAPBP	16	2567828	2571359	-	1378	protein_coding	- && sp|O73895|TPSN_CHICK Tapasin OS=Gallus gallus OX=9031 GN=TAPBP PE=2 SV=2 && -	C1-set
ENSGALG00000048704	11.0361	3.67506	15.6016	7.96087	5.98104	0	0	0.812922	9.56843	1.69849	2.59531	0.0300836	0.999933	-	13	1024132	1028534	-	2424	protein_coding	- && sp|Q5DRD3|PCDBF_PANTR Protocadherin beta-15 OS=Pan troglodytes OX=9598 GN=PCDHB15 PE=3 SV=1 && -	Cadherin
novel.2376	0	0.918765	0	3.53817	0	12.0519	17.2333	11.3809	1.11423	10.1665	-3.11724	0.0301915	0.999933	-	8	22080413	22081966	-	1554	-	- && - && -	-
ENSGALG00000047410	460.207	590.766	1950.21	327.28	556.237	145.549	261.085	307.285	832.114	317.539	1.38997	0.0304779	0.999933	-	33	6533009	6537022	-	477	lncRNA	- && - && -	-
ENSGALG00000045780	0	0	0	0	3.58862	0	2.585	12.1938	0	4.59186	-4.59131	0.0308962	0.999933	-	13	972399	974012	-	1614	protein_coding	- && sp|Q5DRE0|PCDB1_PANTR Protocadherin beta-1 OS=Pan troglodytes OX=9598 GN=PCDHB1 PE=3 SV=1 && -	Cadherin
ENSGALG00000051874	6.62168	19.2941	7.80082	20.3444	7.17725	59.3322	42.2216	45.5236	13.5153	38.5637	-1.50328	0.0309504	0.999933	-	6	13048969	13052540	-	779	lncRNA	- && - && -	-
ENSGALG00000004087	318.944	225.097	270.428	243.249	425.85	271.63	417.908	429.223	264.43	386.153	-0.547231	0.0309734	0.999933	THSD4	10	6784258	7036593	+	3395	protein_coding	- && sp|Q6ZMP0|THSD4_HUMAN Thrombospondin type-1 domain-containing protein 4 OS=Homo sapiens OX=9606 GN=THSD4 PE=2 SV=2 && -	-
ENSGALG00000003131	207.479	215.91	195.021	177.793	255.989	216.933	335.188	314.601	199.051	280.678	-0.497201	0.0310264	0.999933	DGKE	18	6259783	6271406	+	1653	protein_coding	- && sp|P52429|DGKE_HUMAN Diacylglycerol kinase epsilon OS=Homo sapiens OX=9606 GN=DGKE PE=1 SV=1 && -	-
ENSGALG00000054746	68.424	121.277	132.614	76.9551	325.369	97.3419	192.151	163.397	99.8175	194.565	-0.962308	0.0310771	0.999933	-	18	9173797	9174466	+	492	protein_coding	- && - && -	-
novel.1441	11.0361	20.2128	11.7012	13.2681	28.709	25.0308	37.9133	18.6972	14.0546	27.5876	-0.959138	0.0311729	0.999933	-	3	80663590	80677836	+	1347	-	- && - && -	-
ENSGALG00000011994	523.113	362.912	340.636	331.703	1168.7	275.339	656.589	1000.71	389.591	775.333	-0.992691	0.0313338	0.999933	SYNPO2	4	54815201	54903904	-	4673	protein_coding	- && sp|D4A702|SYNP2_RAT Synaptopodin-2 OS=Rattus norvegicus OX=10116 GN=Synpo2 PE=1 SV=2 && -	PDZ
ENSGALG00000032854	927.035	2387.87	4913.22	5533.69	945.004	990.106	402.398	2642	3440.45	1244.88	1.46649	0.0313928	0.999933	ACP5	30	397120	399963	-	966	protein_coding	- && sp|Q05117|PPA5_MOUSE Tartrate-resistant acid phosphatase type 5 OS=Mus musculus OX=10090 GN=Acp5 PE=1 SV=2 && -	Metallophos
ENSGALG00000052847	9.93252	5.51259	41.6044	14.1527	2.39242	8.34359	5.16999	0	17.8005	3.9765	2.15197	0.0317015	0.999933	-	2	4476205	4483000	+	765	lncRNA	- && - && -	-
ENSGALG00000050751	0	1.83753	52.0055	47.7652	5.98104	0	1.72333	4.06461	25.4021	2.94225	3.12295	0.0317179	0.999933	-	5	18605100	18609579	-	1056	lncRNA	- && sp|P31623|POL_JSRV Gag-Pro-Pol polyprotein OS=Sheep pulmonary adenomatosis virus OX=11746 GN=pol PE=3 SV=2 && -	-
ENSGALG00000026834	1151.07	1668.48	1591.37	1381.65	794.282	886.275	1173.59	1179.55	1448.14	1008.42	0.521549	0.032119	0.999933	PLPP2	28	1305150	1308975	+	1714	protein_coding	- && sp|Q2HJ61|PLPP2_BOVIN Phospholipid phosphatase 2 OS=Bos taurus OX=9913 GN=PLPP2 PE=2 SV=1 && -	-
ENSGALG00000051130	0	0	0	0.884541	5.98104	1.85413	1.72333	3.25169	0.221135	3.20255	-3.32548	0.0323566	0.999933	-	3	61429111	61462188	+	401	lncRNA	- && - && -	-
ENSGALG00000048893	1.10361	0	2.60027	0	13.1583	2.7812	4.30833	3.25169	0.925972	5.87488	-2.79379	0.0324169	0.999933	-	1	194058234	194070589	+	1736	lncRNA	- && - && -	-
ENSGALG00000005754	3.31084	1.83753	2.60027	1.76908	0	0	0	0	2.37943	0	3.77633	0.0325791	0.999933	-	11	17599345	17606961	-	793	protein_coding	- && sp|Q1LWL2|DS22A_DANRE Dual specificity protein phosphatase 22-A OS=Danio rerio OX=7955 GN=dusp22a PE=2 SV=2 && -	DSPc
ENSGALG00000026011	12.1397	15.619	5.20055	29.1899	1.19621	43.5721	169.748	60.1562	15.5373	68.6682	-2.13833	0.0327452	0.999933	GALR1	2	90395819	90410898	-	1872	protein_coding	- && sp|P56479|GALR1_MOUSE Galanin receptor type 1 OS=Mus musculus OX=10090 GN=Galr1 PE=2 SV=1 && -	7tm_1
ENSGALG00000053925	344.327	401.5	416.044	377.699	385.179	173.361	208.523	159.333	384.893	231.599	0.735709	0.0328733	0.999933	-	AADN05001161.1	1185	9282	-	4012	protein_coding	- && sp|Q6DFI2|TM147_XENLA Transmembrane protein 147 OS=Xenopus laevis OX=8355 GN=tmem147 PE=2 SV=1 && -	-
ENSGALG00000005287	115.879	82.6888	146.915	68.1097	315.799	99.196	168.886	208.921	103.398	198.201	-0.940722	0.0329574	0.999933	ZBTB47	2	2080866	2086418	+	876	protein_coding	- && sp|Q9UFB7|ZBT47_HUMAN Zinc finger and BTB domain-containing protein 47 OS=Homo sapiens OX=9606 GN=ZBTB47 PE=1 SV=3 && -	zf-C2H2
ENSGALG00000028031	48.559	103.82	26.0027	65.4561	26.3166	21.3225	18.095	45.5236	60.9595	27.8144	1.13476	0.0330019	0.999933	C1QL1	27	3712055	3716130	-	738	protein_coding	- && sp|O88992|C1QRF_MOUSE C1q-related factor OS=Mus musculus OX=10090 GN=C1ql1 PE=1 SV=2 && -	Collagen
ENSGALG00000014537	222.93	462.139	2804.39	452.001	196.178	255.87	339.496	502.386	985.366	323.483	1.60623	0.0330743	0.999933	BMF	5	29608119	29626791	+	2614	protein_coding	- && sp|Q96LC9|BMF_HUMAN Bcl-2-modifying factor OS=Homo sapiens OX=9606 GN=BMF PE=1 SV=1 && -	-
novel.2307	40.8337	63.3948	40.3042	49.5343	81.3421	84.363	54.2849	91.8602	48.5168	77.9626	-0.676977	0.0331412	0.999933	-	8	6465615	6468749	+	1415	-	- && - && -	-
ENSGALG00000012613	292.457	129.546	349.737	222.02	100.481	167.799	105.123	177.217	248.44	137.655	0.848489	0.0335598	0.999933	FBP1	Z	41459118	41469158	-	1659	protein_coding	- && sp|P00636|F16P1_PIG Fructose-1,6-bisphosphatase 1 OS=Sus scrofa OX=9823 GN=FBP1 PE=1 SV=4 && -	-
ENSGALG00000051233	12.1397	19.2941	16.9018	20.3444	7.17725	31.5202	71.5182	76.4147	17.17	46.6576	-1.44523	0.0337596	0.999933	-	13	15839853	15871436	-	1876	lncRNA	- && - && -	-
ENSGALG00000028810	2406.98	2061.71	6420.07	1980.49	1200.99	1846.72	1870.68	1688.44	3217.31	1651.71	0.961608	0.0340091	0.999933	CHCHD10	15	8254366	8255372	-	497	protein_coding	- && sp|Q8WYQ3|CHC10_HUMAN Coiled-coil-helix-coiled-coil-helix domain-containing protein 10, mitochondrial OS=Homo sapiens OX=9606 GN=CHCHD10 PE=1 SV=1 && -	-
novel.545	12.1397	17.4565	5.20055	5.30725	8.37346	40.7909	20.68	39.0203	10.026	27.2161	-1.43857	0.0341418	0.999933	-	13	12813311	12823836	-	1446	-	- && - && -	-
ENSGALG00000053846	48.559	40.4257	126.113	45.9961	26.3166	23.1766	37.9133	39.0203	65.2735	31.6067	1.03431	0.0342265	0.999933	-	1	874782	881605	+	561	protein_coding	- && sp|Q14315|FLNC_HUMAN Filamin-C OS=Homo sapiens OX=9606 GN=FLNC PE=1 SV=3 && -	-
novel.156	8.8289	0	1.30014	0	35.8862	12.0519	10.34	4.87753	2.53226	15.7889	-2.66077	0.0342525	0.999933	-	1	194073269	194079600	+	2776	-	- && P0C776.1 RecName: Full=Gag-Pro polyprotein; Contains: RecName: Full=Matrix protein p19; Contains: RecName: Full=p2A; Contains: RecName: Full=p2B; Contains: RecName: Full=p10; Contains: RecName: Full=p3; Contains: RecName: Full=Capsid protein p27; Contains: RecName: Full=Nucleocapsid protein p12; Contains: RecName: Full=Protease p15 && -	-
ENSGALG00000045305	2.20723	8.26888	5.20055	6.19179	14.3545	10.1977	17.2333	11.3809	5.46711	13.2916	-1.25797	0.0345537	0.999933	-	1	190538523	190550517	-	3291	protein_coding	- && sp|Q91XM9|DLG2_MOUSE Disks large homolog 2 OS=Mus musculus OX=10090 GN=Dlg2 PE=1 SV=2 && -	-
ENSGALG00000023612	1051.74	1005.13	924.397	870.389	717.725	833.432	797.041	676.351	962.914	756.137	0.348594	0.0345695	0.999933	LZTS2	6	24034163	24038052	-	2535	protein_coding	- && sp|Q6DIS8|LZTS2_XENTR Leucine zipper putative tumor suppressor 2 homolog OS=Xenopus tropicalis OX=8364 GN=lzts2 PE=2 SV=1 && -	Fez1
novel.136	0	0	0	0	0	1.85413	2.585	13.8197	0	4.5647	-4.58788	0.0347043	0.999933	-	1	162606320	162607841	+	1327	-	- && - && -	-
ENSGALG00000037995	1715.01	1800.78	1636.87	1580.68	1288.32	1360.93	1511.36	1338.07	1683.34	1374.67	0.292007	0.0349534	0.999933	STRIP1	26	1318282	1330732	+	7356	protein_coding	- && sp|Q5VSL9|STRP1_HUMAN Striatin-interacting protein 1 OS=Homo sapiens OX=9606 GN=STRIP1 PE=1 SV=1 && -	Homeobox
ENSGALG00000006190	364.192	480.514	348.437	419.273	388.768	433.867	1095.18	1101.51	403.104	754.83	-0.905219	0.035009	0.999933	FHL1	4	4200870	4231430	+	2559	protein_coding	- && sp|Q9WUH4|FHL1_RAT Four and a half LIM domains protein 1 OS=Rattus norvegicus OX=10116 GN=Fhl1 PE=2 SV=1 && -	LIM
ENSGALG00000014337	6.62168	14.7002	9.10096	7.07633	19.1393	15.7601	20.68	20.3231	9.3748	18.9756	-1.00987	0.0350199	0.999933	NWD2	4	69914094	69961970	-	6001	protein_coding	- && sp|Q9ULI1|NWD2_HUMAN NACHT and WD repeat domain-containing protein 2 OS=Homo sapiens OX=9606 GN=NWD2 PE=2 SV=3 && -	-
ENSGALG00000048932	8.8289	6.43135	3.90041	21.229	3.58862	36.1556	53.4233	41.459	10.0974	33.6566	-1.72712	0.035037	0.999933	-	2	79646997	79651097	-	2109	lncRNA	- && - && -	-
novel.2499	2.20723	5.51259	52.0055	1.76908	1.19621	1.85413	2.585	4.87753	15.3736	2.62822	2.51196	0.0351737	0.999933	-	KZ626838.1	1073053	1079107	+	422	-	- && - && -	-
ENSGALG00000003282	3411.27	3378.3	4099.33	2942.87	2552.71	2561.48	2485.04	3002.12	3457.94	2650.34	0.383406	0.0351787	0.999933	STAT5A	27	7694496	7699792	-	2887	protein_coding	- && sp|Q9TUM3|STA5B_BOVIN Signal transducer and activator of transcription 5B OS=Bos taurus OX=9913 GN=STAT5B PE=2 SV=2 && -	STAT_alpha
ENSGALG00000014659	630.163	515.427	3485.67	547.531	562.218	250.308	379.133	689.358	1294.7	470.254	1.46077	0.0352131	0.999933	C1R	1	78058485	78065761	-	2527	protein_coding	- && sp|P00736|C1R_HUMAN Complement C1r subcomponent OS=Homo sapiens OX=9606 GN=C1R PE=1 SV=2 && -	Trypsin
ENSGALG00000048923	412.751	459.382	1674.58	306.936	376.806	301.296	287.796	300.781	713.411	316.67	1.17122	0.0354368	0.999933	CBARP	28	3130618	3134178	-	2559	protein_coding	- && sp|Q8N350|CBARP_HUMAN Voltage-dependent calcium channel beta subunit-associated regulatory protein OS=Homo sapiens OX=9606 GN=CBARP PE=1 SV=3 && -	-
novel.808	0	2.75629	9.10096	4.42271	1.19621	0	0	0	4.06999	0.299052	3.82676	0.0354852	0.999933	-	2	510376	510938	+	563	-	- && - && -	-
ENSGALG00000019755	24.2795	17.4565	167.718	83.1469	16.7469	20.3954	33.605	30.891	73.1501	25.4096	1.51806	0.0356526	0.999933	-	18	10415825	10417773	-	1016	protein_coding	- && - && -	V-set
ENSGALG00000051041	7.72529	9.18765	9.10096	11.499	23.9242	12.9789	12.0633	35.7686	9.37823	21.1837	-1.1707	0.0356559	0.999933	-	33	7729329	7735343	-	1109	protein_coding	- && sp|Q5EAD3|NFE2_BOVIN Transcription factor NF-E2 45 kDa subunit OS=Bos taurus OX=9913 GN=NFE2 PE=2 SV=1 && -	bZIP_Maf
ENSGALG00000050544	0	22.0504	0	7.96087	0	0	0	0	7.50281	0	5.44609	0.0357408	0.999933	-	KZ626839.1	1333625	1335310	+	897	protein_coding	- && sp|Q5D1D6|GBP1_CHLAE Guanylate-binding protein 1 OS=Chlorocebus aethiops OX=9534 GN=GBP1 PE=2 SV=1 && -	-
ENSGALG00000047605	4.41445	5.51259	9.10096	5.30725	9.56966	10.1977	25.85	13.0068	6.08381	14.656	-1.29744	0.0357588	0.999933	-	3	82895484	82904800	-	1433	protein_coding	- && sp|Q14993|COJA1_HUMAN Collagen alpha-1(XIX) chain OS=Homo sapiens OX=9606 GN=COL19A1 PE=1 SV=3 && -	Collagen
ENSGALG00000047472	260.453	201.21	401.742	237.942	1014.38	332.817	424.801	363.376	275.337	533.845	-0.955339	0.035868	0.999933	-	1	102062024	102064114	+	2091	protein_coding	- && sp|O92956|POL_RSVSB Gag-Pol polyprotein OS=Rous sarcoma virus (strain Schmidt-Ruppin B) OX=269447 GN=gag-pol PE=1 SV=2 && -	rve
ENSGALG00000031175	779.151	721.23	1106.42	772.205	647.149	550.677	653.142	609.692	844.751	615.165	0.45669	0.0359643	0.999933	LZTR1	26	595820	614752	+	2464	protein_coding	- && sp|Q8N653|LZTR1_HUMAN Leucine-zipper-like transcriptional regulator 1 OS=Homo sapiens OX=9606 GN=LZTR1 PE=1 SV=2 && -	BTB
ENSGALG00000053708	1.10361	1.83753	1.30014	1.76908	16.7469	0.927066	1.72333	13.8197	1.50259	8.30425	-2.44017	0.0360066	0.999933	-	31	6112422	6114481	-	1552	protein_coding	- && sp|Q8NHJ6|LIRB4_HUMAN Leukocyte immunoglobulin-like receptor subfamily B member 4 OS=Homo sapiens OX=9606 GN=LILRB4 PE=1 SV=3 && -	-
ENSGALG00000030270	12.1397	30.3192	76.7081	44.2271	21.5317	8.34359	17.2333	19.5101	40.8485	16.6547	1.29238	0.03619	0.999933	CD1C	16	2665728	2668557	-	1540	protein_coding	- && sp|Q28565|CD1B1_SHEEP T-cell surface glycoprotein CD1b-1 OS=Ovis aries OX=9940 PE=2 SV=1 && -	C1-set
ENSGALG00000049226	9.93252	0	10.4011	1.76908	0	0	0.861665	0.812922	5.52567	0.418647	3.57138	0.0361956	0.999933	-	33	1633364	1634347	+	984	processed_pseudogene	- && sp|Q9UGF5|O14J1_HUMAN Olfactory receptor 14J1 OS=Homo sapiens OX=9606 GN=OR14J1 PE=2 SV=1 && -	-
ENSGALG00000014684	835.435	579.741	1258.53	696.134	651.933	357.847	464.438	574.736	842.46	512.239	0.717468	0.0368505	0.999933	ERAP1	Z	57207629	57222063	+	4279	protein_coding	- && sp|Q9NZ08|ERAP1_HUMAN Endoplasmic reticulum aminopeptidase 1 OS=Homo sapiens OX=9606 GN=ERAP1 PE=1 SV=3 && -	-
ENSGALG00000015935	154.506	72.5824	302.932	113.221	113.64	29.6661	82.7199	56.9046	160.81	70.7326	1.18525	0.0369074	0.999933	SMYD1	4	85957982	85980747	+	2491	protein_coding	- && sp|Q8NB12|SMYD1_HUMAN Histone-lysine N-methyltransferase SMYD1 OS=Homo sapiens OX=9606 GN=SMYD1 PE=1 SV=1 && -	SET
ENSGALG00000053411	0	0.918765	0	0.884541	1.19621	6.48946	2.585	5.69046	0.450827	3.99028	-2.98705	0.0370745	0.999933	-	7	5096676	5113835	-	1999	lncRNA	- && - && -	-
ENSGALG00000050093	0	0.918765	0	0	3.58862	15.7601	1.72333	0	0.229691	5.26802	-4.06129	0.0370889	0.999933	-	1	188346884	188351593	+	624	lncRNA	- && - && -	-
ENSGALG00000031978	41.9373	64.3135	79.3083	60.1488	401.926	18.5413	75.8266	251.193	61.427	186.872	-1.60458	0.0371172	0.999933	TARP	2	49030132	49126360	-	2311	protein_coding	- && - && -	V-set
ENSGALG00000045478	132.434	113.927	625.366	175.139	80.1459	103.831	117.186	143.887	261.716	111.263	1.23109	0.0371209	0.999933	-	5	50363371	50382143	-	3455	protein_coding	- && sp|Q2M3D2|EX3L2_HUMAN Exocyst complex component 3-like protein 2 OS=Homo sapiens OX=9606 GN=EXOC3L2 PE=1 SV=1 && -	-
ENSGALG00000035690	8.8289	5.51259	1.30014	3.53817	14.3545	14.8331	12.925	8.12922	4.79495	12.5604	-1.36851	0.037201	0.999933	RAPGEFL1	27	7192660	7197653	+	1905	protein_coding	- && sp|Q68EF8|RPGFL_MOUSE Rap guanine nucleotide exchange factor-like 1 OS=Mus musculus OX=10090 GN=Rapgefl1 PE=1 SV=2 && -	-
ENSGALG00000004965	1864	1798.02	1353.44	1607.21	1204.58	1207.97	1386.42	1304.74	1655.67	1275.93	0.375974	0.0372543	0.999933	SLC27A4	17	5345787	5353651	-	2409	protein_coding	- && sp|Q91VE0|S27A4_MOUSE Long-chain fatty acid transport protein 4 OS=Mus musculus OX=10090 GN=Slc27a4 PE=1 SV=1 && -	AMP-binding
ENSGALG00000019233	11.0361	1.83753	1.30014	1.76908	62.2028	4.63533	8.61665	4.87753	3.98572	20.0831	-2.32871	0.0372558	0.999933	-	1	83879170	83892733	-	904	protein_coding	- && sp|O15496|PA2GX_HUMAN Group 10 secretory phospholipase A2 OS=Homo sapiens OX=9606 GN=PLA2G10 PE=1 SV=3 && -	-
ENSGALG00000004221	81.6674	107.495	122.213	140.642	51.4369	93.6337	70.6566	72.3501	113.004	72.0193	0.647078	0.0373139	0.999933	IL22RA1	23	5809698	5818061	-	2406	protein_coding	- && sp|Q80XZ4|I22R1_MOUSE Interleukin-22 receptor subunit alpha-1 OS=Mus musculus OX=10090 GN=Il22ra1 PE=2 SV=1 && -	-
ENSGALG00000038405	0	0.918765	1.30014	2.65362	11.9621	4.63533	3.44666	4.06461	1.21813	6.02717	-2.23974	0.0374437	0.999933	CASR	1	77388128	77429662	+	3144	protein_coding	- && sp|O62714|CASR_PIG Extracellular calcium-sensing receptor OS=Sus scrofa OX=9823 GN=CASR PE=2 SV=3 && -	ANF_receptor
novel.999	3.31084	0.918765	3.90041	1.76908	0	12.0519	29.2966	8.12922	2.47477	12.3694	-2.36049	0.0374468	0.999933	-	2	83054423	83058737	-	1174	-	- && - && -	-
ENSGALG00000051787	12.1397	112.089	6.50068	45.9961	11.9621	10.1977	13.7866	17.8843	44.1815	13.4577	1.71819	0.0375666	0.999933	-	4	83101832	83104528	-	1058	lncRNA	- && - && -	-
ENSGALG00000035412	3.31084	10.1064	7.80082	6.19179	0	0.927066	4.30833	0.812922	6.85247	1.51208	2.12632	0.0376999	0.999933	-	9	1359847	1360108	+	262	scaRNA	- && - && -	-
ENSGALG00000051310	5.51807	2.75629	2.60027	7.07633	2.39242	23.1766	20.68	11.3809	4.48774	14.4075	-1.67807	0.0377446	0.999933	-	1	166086451	166089222	+	1484	lncRNA	- && - && -	-
ENSGALG00000052320	9.93252	12.8627	46.8049	7.96087	7.17725	9.27066	4.30833	5.69046	19.3903	6.61167	1.54006	0.0378861	0.999933	-	25	1985047	1986921	-	278	lncRNA	- && - && -	-
novel.1775	4.41445	4.59382	2.60027	8.84541	1.19621	27.812	36.1899	11.3809	5.11349	19.1448	-1.89274	0.0379524	0.999933	-	4	44963098	44976270	+	1125	-	- && - && -	-
ENSGALG00000010229	504.351	481.433	530.456	621.833	333.742	506.178	355.868	328.421	534.518	381.052	0.488265	0.0380762	0.999933	ABCD4	5	38063993	38077282	-	2345	protein_coding	- && sp|O89016|ABCD4_MOUSE Lysosomal cobalamin transporter ABCD4 OS=Mus musculus OX=10090 GN=Abcd4 PE=1 SV=2 && -	ABC_tran
novel.2523	0	0	0	0	0	59.3322	0	39.8332	0	24.7914	-7.01934	0.0381855	0.999933	-	KZ626839.1	538328	540103	-	1422	-	- && - && -	-
ENSGALG00000047341	1.10361	2.75629	3.90041	6.19179	1.19621	2.7812	41.3599	22.7618	3.48803	17.0248	-2.28582	0.0383333	0.999933	-	2	41502573	41507421	+	2325	protein_coding	- && sp|A6NMZ7|CO6A6_HUMAN Collagen alpha-6(VI) chain OS=Homo sapiens OX=9606 GN=COL6A6 PE=1 SV=2 && -	VWA
novel.205	6.62168	7.35012	1.30014	0.884541	0	25.9578	12.925	49.5883	4.03912	22.1178	-2.45165	0.0383931	0.999933	-	1	51605964	51608087	-	1787	-	- && - && -	-
novel.267	1.10361	1.83753	2.60027	0	0	13.906	6.03166	13.8197	1.38535	8.43933	-2.66266	0.0388052	0.999933	-	1	122520664	122589697	-	967	-	- && - && -	-
ENSGALG00000037238	1781.23	1769.54	1634.27	1585.98	1497.65	1256.17	1423.47	1357.58	1692.76	1383.72	0.291139	0.0393132	0.999933	PCCB	9	698705	726916	+	1732	protein_coding	- && sp|Q2TBR0|PCCB_BOVIN Propionyl-CoA carboxylase beta chain, mitochondrial OS=Bos taurus OX=9913 GN=PCCB PE=2 SV=1 && -	Carboxyl_trans
novel.758	12.1397	15.619	9.10096	37.1507	3.58862	60.2593	110.293	73.163	18.5026	61.826	-1.73532	0.0393944	0.999933	-	18	2332264	2338205	+	3963	-	- && - && -	-
ENSGALG00000050035	3.31084	11.0252	1.30014	15.0372	3.58862	0	1.72333	0.812922	7.66834	1.53122	2.40428	0.0394089	0.999933	-	7	22666115	22697638	+	2356	lncRNA	- && - && -	-
ENSGALG00000047468	116.983	124.033	154.716	120.298	102.874	101.05	65.4866	87.7956	129.008	89.3016	0.531691	0.039576	0.999933	-	KZ626837.1	1753592	1755974	-	581	lncRNA	- && sp|Q96EP0|RNF31_HUMAN E3 ubiquitin-protein ligase RNF31 OS=Homo sapiens OX=9606 GN=RNF31 PE=1 SV=1 && -	-
ENSGALG00000016504	924.828	871.908	694.273	974.764	904.333	1233	1350.23	1301.49	866.443	1197.26	-0.466511	0.039651	0.999933	ITSN2	3	104214249	104270106	-	5316	protein_coding	- && sp|Q9NZM3|ITSN2_HUMAN Intersectin-2 OS=Homo sapiens OX=9606 GN=ITSN2 PE=1 SV=3 && -	RhoGEF
ENSGALG00000038758	6574.22	3696.19	9913.54	3610.7	4378.12	3363.39	2862.45	2785.07	5948.66	3347.26	0.829549	0.0398119	0.999933	MMP15	11	444251	449004	-	3253	protein_coding	- && sp|P51511|MMP15_HUMAN Matrix metalloproteinase-15 OS=Homo sapiens OX=9606 GN=MMP15 PE=1 SV=1 && -	Hemopexin
ENSGALG00000030075	399.508	1022.59	6308.26	679.328	328.957	291.099	388.611	1394.16	2102.42	600.707	1.80696	0.0398135	0.999933	-	KZ626838.1	155851	191216	+	8955	protein_coding	- && sp|Q9Y6R7|FCGBP_HUMAN IgGFc-binding protein OS=Homo sapiens OX=9606 GN=FCGBP PE=1 SV=3 && -	VWD
ENSGALG00000012365	2656.4	2392.46	2301.24	2292.73	1948.62	2140.6	1972.35	1877.85	2410.71	1984.86	0.280413	0.0398241	0.999933	PYGL	5	58114673	58123645	-	3073	pseudogene	- && sp|P09811|PYGL_RAT Glycogen phosphorylase, liver form OS=Rattus norvegicus OX=10116 GN=Pygl PE=1 SV=5 && -	-
novel.976	6.62168	9.18765	3.90041	20.3444	2.39242	26.8849	71.5182	41.459	10.0135	35.5636	-1.81842	0.0400173	0.999933	-	2	64636985	64642831	-	3304	-	- && - && -	-
ENSGALG00000031794	69.5276	182.834	410.843	322.858	120.817	67.6758	44.8066	173.965	246.516	101.816	1.27532	0.0401598	0.999933	-	Z	27685252	27700855	+	3914	protein_coding	- && sp|Q9EP73|PD1L1_MOUSE Programmed cell death 1 ligand 1 OS=Mus musculus OX=10090 GN=Cd274 PE=1 SV=1 && -	V-set
ENSGALG00000048964	0	0	2.60027	1.76908	2.39242	11.1248	6.89332	3.25169	1.09234	5.91555	-2.49685	0.0401968	0.999933	-	Z	74111391	74368457	-	4498	protein_coding	- && - && -	-
ENSGALG00000028908	68.424	93.714	117.012	87.5696	68.1839	44.4992	30.1583	71.5372	91.68	53.5946	0.775728	0.0402424	0.999933	HOXA6	2	32626024	32628685	-	1467	protein_coding	- && sp|Q5YLH5|HXA6_CHICK Homeobox protein Hox-A6 OS=Gallus gallus OX=9031 GN=HOXA6 PE=2 SV=1 && -	Homeobox
ENSGALG00000011005	110.361	98.3078	89.7094	130.912	302.641	101.977	163.716	175.591	107.323	185.981	-0.789181	0.0402463	0.999933	KCNK1	3	38762090	38790863	-	2460	protein_coding	- && sp|Q9Z2T2|KCNK1_RAT Potassium channel subfamily K member 1 OS=Rattus norvegicus OX=10116 GN=Kcnk1 PE=1 SV=1 && -	Ion_trans_2
ENSGALG00000021238	7.72529	11.9439	6.50068	7.07633	8.37346	19.4684	22.4033	21.136	8.31156	17.8453	-1.1048	0.0403818	0.999933	-	14	2656528	2663612	+	2196	protein_coding	- && sp|Q8TAV3|CP2W1_HUMAN Cytochrome P450 2W1 OS=Homo sapiens OX=9606 GN=CYP2W1 PE=1 SV=2 && -	p450
ENSGALG00000031398	168.853	41.3444	1167.52	76.0705	206.944	32.4473	60.3166	61.7821	363.448	90.3725	2.0087	0.0403944	0.999933	-	7	23251973	23253748	+	1187	lncRNA	- && - && -	-
ENSGALG00000009592	1792.27	1672.15	2319.44	1371.04	1076.59	1503.7	1339.03	1064.93	1788.73	1246.06	0.521048	0.0405705	0.999933	SRP14	5	29682651	29686884	+	1660	protein_coding	- && sp|A6QQL9|SRP14_BOVIN Signal recognition particle 14 kDa protein OS=Bos taurus OX=9913 GN=SRP14 PE=3 SV=1 && -	-
novel.912	0	0.918765	0	3.53817	3.58862	6.48946	1.72333	18.6972	1.11423	7.62466	-2.69212	0.0406457	0.999933	-	2	113917140	113918626	+	1487	-	- && - && -	-
ENSGALG00000006040	402.819	493.377	443.347	397.159	339.723	280.901	368.793	341.427	434.175	332.711	0.383921	0.0406743	0.999933	UCKL1	20	9491130	9503800	+	2008	protein_coding	- && sp|Q9NWZ5|UCKL1_HUMAN Uridine-cytidine kinase-like 1 OS=Homo sapiens OX=9606 GN=UCKL1 PE=1 SV=2 && -	-
ENSGALG00000010983	8.8289	26.6442	9.10096	42.458	114.836	46.3533	28.435	40.6461	21.758	57.5676	-1.38577	0.0407871	0.999933	NPY	2	31464055	31472130	+	678	protein_coding	- && sp|P28673|NPY_CHICK Pro-neuropeptide Y OS=Gallus gallus OX=9031 GN=NPY PE=3 SV=1 && -	-
novel.2541	108.154	205.803	330.235	55.7261	82.5384	88.9983	59.4549	92.6731	174.98	80.9162	1.11064	0.0408462	0.999933	-	W	3959049	3963765	+	4377	-	- && P0C776.1 RecName: Full=Gag-Pro polyprotein; Contains: RecName: Full=Matrix protein p19; Contains: RecName: Full=p2A; Contains: RecName: Full=p2B; Contains: RecName: Full=p10; Contains: RecName: Full=p3; Contains: RecName: Full=Capsid protein p27; Contains: RecName: Full=Nucleocapsid protein p12; Contains: RecName: Full=Protease p15 && PF00607:gag gene protein p24 (core nucleocapsid protein)	-
ENSGALG00000009974	111.465	248.067	235.325	135.335	133.975	119.591	87.0282	95.9248	182.548	109.13	0.743753	0.0408509	0.999933	MMAA	4	31180282	31187602	+	2090	protein_coding	- && sp|Q8IVH4|MMAA_HUMAN Methylmalonic aciduria type A protein, mitochondrial OS=Homo sapiens OX=9606 GN=MMAA PE=1 SV=1 && -	-
ENSGALG00000029270	16.5542	13.7815	3.90041	47.7652	19.1393	75.0923	69.7949	68.2855	20.5003	58.078	-1.49227	0.0409319	0.999933	GATA3	1	4968059	4987014	+	2366	protein_coding	- && sp|P23825|GATA3_CHICK GATA-binding factor 3 OS=Gallus gallus OX=9031 GN=GATA3 PE=2 SV=1 && -	GATA
novel.715	12.1397	5.51259	70.2074	7.96087	10.7659	7.41653	4.30833	4.06461	23.9551	6.63883	1.85273	0.0409488	0.999933	-	17	5163147	5165828	+	1081	-	- && - && -	-
ENSGALG00000000751	3870.37	3553.78	3676.79	3344.45	3122.1	2709.81	3044.26	3059.84	3611.35	2984	0.275214	0.0410672	0.999933	ARNT	25	174129	194999	-	3308	protein_coding	- && sp|Q9BE97|ARNT_BOVIN Aryl hydrocarbon receptor nuclear translocator OS=Bos taurus OX=9913 GN=ARNT PE=1 SV=1 && -	HLH
ENSGALG00000032803	109.258	112.089	492.752	77.8396	110.051	36.1556	85.3049	80.4793	197.985	77.9977	1.34275	0.0410862	0.999933	-	5	120674	122219	+	1329	protein_coding	- && sp|P30554|MAS_MOUSE Proto-oncogene Mas OS=Mus musculus OX=10090 GN=Mas1 PE=1 SV=2 && -	7tm_1
ENSGALG00000038532	32.0048	22.0504	31.2033	30.0744	8.37346	8.34359	14.6483	25.2006	28.8332	14.1415	1.00488	0.0410939	0.999933	-	21	614052	618958	-	2479	protein_coding	- && sp|Q63618|ESPN_RAT Espin OS=Rattus norvegicus OX=10116 GN=Espn PE=1 SV=2 && -	-
ENSGALG00000045092	66.2168	68.9074	59.8063	98.1841	95.6966	119.591	112.017	101.615	73.2786	107.23	-0.543698	0.0411905	0.999933	CCDC112	Z	79040637	79049732	-	2165	protein_coding	- && sp|Q4R8R3|CC112_MACFA Coiled-coil domain-containing protein 112 OS=Macaca fascicularis OX=9541 GN=CCDC112 PE=2 SV=1 && -	-
ENSGALG00000032838	15.4506	11.9439	23.4025	7.07633	3.58862	3.70826	3.44666	10.568	14.4683	5.32788	1.40177	0.0412427	0.999933	BKJ	6	9941677	9943868	+	1038	protein_coding	- && sp|O13152|KRFJ_CHICK Beta-keratin-related protein OS=Gallus gallus OX=9031 GN=BKJ PE=3 SV=3 && -	-
ENSGALG00000001542	241.691	154.353	157.317	123.836	156.703	95.4878	72.3799	66.6596	169.299	97.8076	0.795989	0.0413362	0.999933	MRPL20	21	2214476	2217199	+	909	protein_coding	- && sp|Q2TBR2|RM20_BOVIN 39S ribosomal protein L20, mitochondrial OS=Bos taurus OX=9913 GN=MRPL20 PE=1 SV=1 && -	-
novel.2297	0	1.83753	0	0	0	13.906	6.89332	4.06461	0.459382	6.21598	-3.61673	0.0413551	0.999933	-	7	34611131	34612134	-	910	-	- && - && -	-
ENSGALG00000049575	12.1397	45.9382	18.2019	23.8826	9.56966	79.7277	96.5065	86.1698	25.0406	67.9934	-1.43866	0.04157	0.999933	-	3	95603420	95619858	-	1805	lncRNA	- && - && -	-
ENSGALG00000014664	55.1807	52.3696	55.9059	89.3387	63.399	105.686	127.526	117.874	63.1987	103.621	-0.713589	0.0415869	0.999933	KIAA0825	Z	58062811	58282346	+	3876	protein_coding	- && sp|Q8IV33|K0825_HUMAN Uncharacterized protein KIAA0825 OS=Homo sapiens OX=9606 GN=KIAA0825 PE=1 SV=3 && -	-
ENSGALG00000041618	1663.14	2067.22	1483.46	1383.42	1228.51	1452.71	926.29	1045.42	1649.31	1163.23	0.504051	0.041671	0.999933	-	2	622297	628878	+	1608	protein_coding	- && sp|P14373|TRI27_HUMAN Zinc finger protein RFP OS=Homo sapiens OX=9606 GN=TRIM27 PE=1 SV=1 && -	SPRY
ENSGALG00000006725	28.6939	14.7002	20.8022	8.84541	96.8928	20.3954	22.4033	42.272	18.2604	45.4909	-1.31814	0.0417266	0.999933	ACAN	10	13489102	13532280	-	6535	protein_coding	- && sp|P07898|PGCA_CHICK Aggrecan core protein OS=Gallus gallus OX=9031 GN=ACAN PE=1 SV=2 && -	Xlink
ENSGALG00000049618	28.6939	10.1064	5.20055	12.3836	7.17725	6.48946	4.30833	2.43877	14.0961	5.10345	1.48995	0.0417461	0.999933	-	18	11329030	11332747	-	1375	protein_coding	- && sp|Q3B8H0|TM107_XENLA Transmembrane protein 107 OS=Xenopus laevis OX=8355 GN=tmem107 PE=2 SV=1 && -	-
ENSGALG00000027492	344.327	216.829	247.026	325.511	259.577	620.207	516.999	443.043	283.423	459.957	-0.699223	0.0417961	0.999933	TEDC1	8	4306671	4368453	-	1346	protein_coding	- && sp|Q3UK37|TEDC1_MOUSE Tubulin epsilon and delta complex protein 1 OS=Mus musculus OX=10090 GN=Tedc1 PE=1 SV=2 && -	-
ENSGALG00000027922	370.814	410.688	339.336	487.382	558.629	531.209	536.818	486.94	402.055	528.399	-0.391777	0.0419208	0.999933	ETAA1	3	11540824	11548744	+	2784	protein_coding	- && sp|Q08DI1|ETAA1_BOVIN Ewing's tumor-associated antigen 1 homolog OS=Bos taurus OX=9913 GN=ETAA1 PE=2 SV=1 && -	-
ENSGALG00000050141	2.20723	6.43135	6.50068	7.07633	2.39242	18.5413	11.2017	42.272	5.5539	18.6018	-1.74938	0.042009	0.999933	-	W	1127981	1129447	+	1467	protein_coding	- && - && -	RVT_1
novel.836	23.1759	217.747	10.4011	66.3406	1.19621	51.9157	4.30833	3.25169	79.4162	15.168	2.38809	0.0420962	0.999933	-	2	37070989	37074016	+	2859	-	- && - && -	-
ENSGALG00000054606	2.20723	0	0	0.884541	16.7469	3.70826	0	8.94214	0.772942	7.34933	-3.23651	0.0421079	0.999933	-	4	67258854	67338731	+	4769	lncRNA	- && - && -	-
ENSGALG00000048996	40.8337	36.7506	55.9059	24.7672	58.6142	63.9675	67.2099	59.3433	39.5643	62.2837	-0.670049	0.0422114	0.999933	-	5	38287485	38290747	+	2385	lncRNA	- && - && -	-
ENSGALG00000028858	99.3252	124.033	172.918	81.3778	70.5763	80.6547	50.8383	88.6085	119.414	72.6694	0.712107	0.0424143	0.999933	-	26	3145905	3149866	+	2158	protein_coding	- && sp|P28845|DHI1_HUMAN Corticosteroid 11-beta-dehydrogenase isozyme 1 OS=Homo sapiens OX=9606 GN=HSD11B1 PE=1 SV=3 && -	adh_short
ENSGALG00000004141	1.10361	0	0	1.76908	0	4.63533	2.585	22.7618	0.718174	7.49554	-3.34798	0.0424686	0.999933	LBFABP	23	5776686	5779203	-	494	protein_coding	- && sp|P80226|FABPL_CHICK Fatty acid-binding protein, liver OS=Gallus gallus OX=9031 GN=FABP1 PE=1 SV=2 && -	-
ENSGALG00000028602	14.347	12.8627	39.0041	10.6145	8.37346	10.1977	7.75499	5.69046	19.2071	8.00416	1.24787	0.0424838	0.999933	HMP19	13	10211261	10285881	+	2959	protein_coding	- && sp|Q9Y328|NSG2_HUMAN Neuronal vesicle trafficking-associated protein 2 OS=Homo sapiens OX=9606 GN=NSG2 PE=1 SV=1 && -	Calcyon
ENSGALG00000020342	443.652	459.382	444.647	381.237	354.078	317.984	370.516	332.485	432.23	343.766	0.329984	0.0427626	0.999933	-	5	58110070	58114838	+	1186	protein_coding	- && sp|Q5ZIN0|ABD12_CHICK Lysophosphatidylserine lipase ABHD12 OS=Gallus gallus OX=9031 GN=ABHD12 PE=2 SV=1 && -	Abhydrolase_1
ENSGALG00000031629	715.141	608.222	669.57	483.844	538.294	429.231	445.481	424.345	619.195	459.338	0.430949	0.0431028	0.999933	RPS6KB2	5	212702	215718	+	1656	protein_coding	- && sp|Q9UBS0|KS6B2_HUMAN Ribosomal protein S6 kinase beta-2 OS=Homo sapiens OX=9606 GN=RPS6KB2 PE=1 SV=2 && -	Pkinase
ENSGALG00000015967	4.41445	1.83753	0	1.76908	27.5128	0	11.2017	9.75507	2.00527	12.1174	-2.57323	0.0432181	0.999933	LRRTM1	4	87571874	87575381	+	3508	protein_coding	- && sp|A1A4H9|LRRT1_BOVIN Leucine-rich repeat transmembrane neuronal protein 1 OS=Bos taurus OX=9913 GN=LRRTM1 PE=2 SV=1 && -	-
ENSGALG00000007556	365.296	427.226	351.037	344.971	240.438	241.964	310.2	320.291	372.132	278.223	0.418201	0.0433309	0.999933	ORAOV1	5	17790358	17811445	-	4769	protein_coding	- && sp|P55169|CCND1_CHICK G1/S-specific cyclin-D1 OS=Gallus gallus OX=9031 GN=CCND1 PE=2 SV=1 && -	-
ENSGALG00000008139	41.9373	37.6694	42.9045	64.5715	46.6521	56.551	106.847	147.139	46.7707	89.2971	-0.935005	0.0433416	0.999933	EML6	3	2560870	2680684	-	7652	protein_coding	- && sp|Q6ZMW3|EMAL6_HUMAN Echinoderm microtubule-associated protein-like 6 OS=Homo sapiens OX=9606 GN=EML6 PE=2 SV=2 && -	-
ENSGALG00000037272	20.9686	22.0504	63.7067	18.5754	8.37346	7.41653	7.75499	25.2006	31.3253	12.1864	1.34014	0.0433911	0.999933	HOXD8	7	16290965	16292885	-	1483	protein_coding	- && sp|P23459|HXD8_CHICK Homeobox protein Hox-D8 OS=Gallus gallus OX=9031 GN=HOXD8 PE=2 SV=1 && -	Homeobox
ENSGALG00000009730	43.0409	22.9691	13.0014	8.84541	2.39242	88.9983	207.661	42.272	21.9642	85.331	-1.96011	0.0434581	0.999933	SLC38A4	1	31222996	31253936	-	3361	protein_coding	- && sp|Q5RE87|S38A4_PONAB Sodium-coupled neutral amino acid transporter 4 OS=Pongo abelii OX=9601 GN=SLC38A4 PE=2 SV=1 && -	Aa_trans
ENSGALG00000004969	200.858	262.767	586.362	165.409	193.786	127.008	124.08	189.411	303.849	158.571	0.93701	0.0434885	0.999933	TIMP4	12	5131077	5237794	-	3727	protein_coding	- && sp|Q99727|TIMP4_HUMAN Metalloproteinase inhibitor 4 OS=Homo sapiens OX=9606 GN=TIMP4 PE=2 SV=1 && -	-
ENSGALG00000034109	39.7301	18.3753	16.9018	15.0372	105.266	13.906	51.6999	50.4012	22.5111	55.3183	-1.29511	0.0435999	0.999933	GRIA3	4	15743145	15884846	-	3063	protein_coding	- && sp|P42263|GRIA3_HUMAN Glutamate receptor 3 OS=Homo sapiens OX=9606 GN=GRIA3 PE=1 SV=2 && -	ANF_receptor
ENSGALG00000006834	7.72529	1.83753	3.90041	2.65362	50.2407	2.7812	8.61665	5.69046	4.02921	16.8323	-2.06152	0.0436593	0.999933	CPB1	9	12583262	12599587	+	1332	protein_coding	- && sp|P15086|CBPB1_HUMAN Carboxypeptidase B OS=Homo sapiens OX=9606 GN=CPB1 PE=1 SV=4 && -	-
ENSGALG00000002276	171.06	195.697	172.918	160.987	136.368	117.737	149.068	129.255	175.165	133.107	0.396607	0.0437757	0.999933	EME2	14	13620156	13627615	-	1280	protein_coding	- && sp|A4GXA9|EME2_HUMAN Probable crossover junction endonuclease EME2 OS=Homo sapiens OX=9606 GN=EME2 PE=1 SV=3 && -	-
ENSGALG00000041826	1504.22	853.533	2523.57	793.434	1118.45	559.948	625.569	685.293	1418.69	747.316	0.924726	0.0437824	0.999933	S100A6	25	3308021	3309315	-	417	protein_coding	- && sp|Q98953|S10A6_CHICK Protein S100-A6 OS=Gallus gallus OX=9031 GN=S100A6 PE=3 SV=1 && -	-
ENSGALG00000042454	12.1397	34.9131	14.3015	35.3817	25.1204	45.4262	74.9649	60.9692	24.184	51.6202	-1.08547	0.0438239	0.999933	DCDC2	2	57871050	57926992	+	1814	protein_coding	- && sp|Q9UHG0|DCDC2_HUMAN Doublecortin domain-containing protein 2 OS=Homo sapiens OX=9606 GN=DCDC2 PE=1 SV=2 && -	-
ENSGALG00000003595	15.4506	22.9691	72.8077	12.3836	10.7659	8.34359	11.2017	17.0714	30.9027	11.8456	1.36628	0.0439421	0.999933	-	19	5795706	5798772	+	1365	protein_coding	- && sp|Q6SZW1|SARM1_HUMAN NAD(+) hydrolase SARM1 OS=Homo sapiens OX=9606 GN=SARM1 PE=1 SV=1 && -	-
ENSGALG00000009803	35.3156	42.2632	109.211	113.221	39.4749	9.27066	21.5416	52.8399	75.0029	30.7818	1.28448	0.0440665	0.999933	MGST2	4	29358225	29368088	+	619	protein_coding	- && sp|Q99735|MGST2_HUMAN Microsomal glutathione S-transferase 2 OS=Homo sapiens OX=9606 GN=MGST2 PE=1 SV=1 && -	-
ENSGALG00000034788	1179.76	1608.76	3512.97	1264.01	934.238	1159.76	1276.99	853.568	1891.37	1056.14	0.840282	0.0440947	0.999933	PHLDA1	1	38018609	38025170	-	399	protein_coding	- && sp|Q9QZA1|PHLA1_RAT Pleckstrin homology-like domain family A member 1 OS=Rattus norvegicus OX=10116 GN=Phlda1 PE=2 SV=2 && -	-
ENSGALG00000013637	646.717	619.248	611.064	653.676	462.933	566.437	521.308	511.328	632.676	515.501	0.294869	0.0445099	0.999933	TDP2	2	90240952	90248204	+	1472	protein_coding	- && sp|F1NW29|TYDP2_CHICK Tyrosyl-DNA phosphodiesterase 2 OS=Gallus gallus OX=9031 GN=TDP2 PE=3 SV=2 && -	Exo_endo_phos
ENSGALG00000000544	23.1759	35.8318	65.0068	87.5696	82.5384	52.8428	114.602	232.496	52.896	120.62	-1.19012	0.0450715	0.999933	-	26	1603818	1616373	+	7067	protein_coding	- && sp|Q3UP38|EFC4B_MOUSE EF-hand calcium-binding domain-containing protein 4B OS=Mus musculus OX=10090 GN=Cracr2a PE=2 SV=2 && -	Ras
ENSGALG00000026970	4148.48	2363.98	16797.8	3018.05	3894.85	1580.65	2089.54	3028.95	6582.07	2648.5	1.31333	0.0450957	0.999933	-	5	1814210	1815550	+	756	protein_coding	- && sp|Q91499|DSA2B_TORMA Dispanin subfamily A member 2b OS=Torpedo marmorata OX=7788 PE=2 SV=1 && -	-
ENSGALG00000047567	1.10361	3.67506	19.5021	6.19179	1.19621	2.7812	1.72333	0	7.61813	1.42518	2.41025	0.0452126	0.999933	-	33	5508183	5509697	+	1515	protein_coding	- && - && -	-
novel.1056	30.9012	13.7815	13.0014	3.53817	2.39242	74.1653	79.2732	58.5304	15.3055	53.5903	-1.81516	0.0454096	0.999933	-	20	2426158	2428775	+	2159	-	- && - && -	-
ENSGALG00000035602	43.0409	111.171	48.1051	80.4933	112.444	88.0713	138.728	160.146	70.7024	124.847	-0.815399	0.0454762	0.999933	ZNF536	11	8735364	8961629	+	4423	protein_coding	- && sp|O15090|ZN536_HUMAN Zinc finger protein 536 OS=Homo sapiens OX=9606 GN=ZNF536 PE=1 SV=3 && -	-
ENSGALG00000051641	23.1759	16.5378	80.6085	29.1899	22.728	11.1248	18.9566	10.568	37.378	15.8443	1.23614	0.0456682	0.999933	-	4	62881767	62887232	-	1219	lncRNA	- && - && -	-
ENSGALG00000030776	186.511	346.374	309.433	249.441	222.495	171.507	152.515	190.224	272.94	184.185	0.569075	0.0457062	0.999933	METTL7A	33	3166725	3168701	-	1170	protein_coding	- && sp|Q9H8H3|MET7A_HUMAN Methyltransferase-like protein 7A OS=Homo sapiens OX=9606 GN=METTL7A PE=1 SV=1 && -	Methyltransf_11
novel.1415	3.31084	3.67506	5.20055	3.53817	0	0.927066	1.72333	0	3.93115	0.662599	2.50631	0.0458248	0.999933	-	3	59920276	59922577	+	927	-	- && - && -	-
ENSGALG00000010554	166.646	153.434	161.217	167.178	315.799	162.237	254.191	212.986	162.119	236.303	-0.541546	0.0459848	0.999933	RMDN2	3	31979443	32020628	+	2414	protein_coding	- && sp|Q0P4W3|RMD2_XENTR Regulator of microtubule dynamics protein 2 OS=Xenopus tropicalis OX=8364 GN=rmdn2 PE=2 SV=1 && -	-
ENSGALG00000037195	2304.34	2200.44	2589.87	2145.01	1778.76	2025.64	1857.75	1911.18	2309.92	1893.33	0.28638	0.0461058	0.999933	TALDO1	5	712496	717693	-	1442	protein_coding	- && sp|Q9EQS0|TALDO_RAT Transaldolase OS=Rattus norvegicus OX=10116 GN=Taldo1 PE=1 SV=2 && -	-
ENSGALG00000034212	66.2168	82.6888	94.91	123.836	37.0824	52.8428	55.1466	78.8535	91.9128	55.9813	0.710117	0.0462203	0.999933	CFAP65	7	22324052	22340990	+	5888	protein_coding	- && sp|F1P4W9|CFA65_CHICK Cilia- and flagella-associated protein 65 OS=Gallus gallus OX=9031 GN=CFAP65 PE=2 SV=2 && -	-
novel.1625	1.10361	1.83753	19.5021	0.884541	0	0	1.72333	0	5.83193	0.430833	3.63078	0.0462523	0.999933	-	31	960204	963252	+	766	-	- && - && -	-
novel.2599	0	0	0	0.884541	0	0.927066	9.47832	7.3163	0.221135	4.43042	-3.82593	0.0462971	0.999933	-	Z	76775290	76775733	+	444	-	- && - && -	-
ENSGALG00000051201	3.31084	10.1064	3.90041	17.6908	5.98104	31.5202	62.9016	13.8197	8.75212	28.5556	-1.69071	0.0463665	0.999933	-	3	186975	189943	-	2092	lncRNA	- && - && -	-
ENSGALG00000021074	1490.98	851.695	679.971	681.981	689.016	492.272	518.723	622.698	926.157	580.677	0.673722	0.0464331	0.999933	MYOC	8	5107267	5109258	+	1404	protein_coding	- && sp|Q2PT31|MYOC_CANLF Myocilin OS=Canis lupus familiaris OX=9615 GN=MYOC PE=1 SV=2 && -	-
ENSGALG00000046915	1818.75	1435.11	1440.55	1068.53	1044.29	1220.95	987.469	802.354	1440.74	1013.76	0.507043	0.0465015	0.999933	PPP1R12C	KZ626836.1	61135	67803	-	2809	protein_coding	- && sp|Q3UMT1|PP12C_MOUSE Protein phosphatase 1 regulatory subunit 12C OS=Mus musculus OX=10090 GN=Ppp1r12c PE=1 SV=1 && -	-
ENSGALG00000030773	1510.85	1361.61	2338.95	628.024	1226.11	744.434	473.054	582.865	1459.86	756.617	0.948376	0.0466847	0.999933	CP	9	24039075	24062914	+	4964	protein_coding	- && sp|P00450|CERU_HUMAN Ceruloplasmin OS=Homo sapiens OX=9606 GN=CP PE=1 SV=1 && -	-
novel.13	1.10361	1.83753	0	2.65362	2.39242	5.5624	7.75499	7.3163	1.39869	5.75653	-1.97563	0.0467634	0.999933	-	1	22638664	22648144	+	907	-	- && - && -	-
novel.2163	0	0.918765	0	5.30725	0	16.6872	19.8183	12.1938	1.5565	12.1748	-2.9126	0.0468662	0.999933	-	6	8301702	8312257	-	950	-	- && - && -	-
ENSGALG00000048204	1.10361	0.918765	0	0.884541	7.17725	1.85413	4.30833	3.25169	0.72673	4.14785	-2.43108	0.0469851	0.999933	-	Z	40823949	40829112	-	2394	lncRNA	- && - && -	-
ENSGALG00000053926	0	0	0	0	0	2.7812	4.30833	6.50338	0	3.39823	-4.16411	0.0470281	0.999933	-	2	60893088	60937302	-	2481	lncRNA	- && - && -	-
ENSGALG00000002463	858.611	560.447	500.553	533.378	532.313	411.617	379.133	343.053	613.247	416.529	0.559121	0.0472345	0.999933	SUMF2	19	5042463	5047132	+	2146	protein_coding	- && sp|Q58CP2|SUMF2_BOVIN Inactive C-alpha-formylglycine-generating enzyme 2 OS=Bos taurus OX=9913 GN=SUMF2 PE=2 SV=1 && -	DUF323
ENSGALG00000048501	151.195	129.546	140.415	94.6459	93.3042	98.269	82.7199	91.8602	128.95	91.5383	0.491451	0.0473699	0.999933	-	17	2150052	2152517	-	460	protein_coding	- && - && -	-
ENSGALG00000051758	4.41445	2.75629	1.30014	13.2681	1.19621	17.6143	42.2216	26.0135	5.43475	21.7614	-1.98449	0.0475038	0.999933	-	4	24471792	24476607	-	1690	lncRNA	- && - && -	-
ENSGALG00000033365	472.346	829.645	1703.18	832.353	63.399	536.771	512.691	464.179	959.381	394.26	1.28216	0.0475986	0.999933	ALDH1A3	10	17875706	17910716	+	4330	protein_coding	- && sp|P47895|AL1A3_HUMAN Aldehyde dehydrogenase family 1 member A3 OS=Homo sapiens OX=9606 GN=ALDH1A3 PE=1 SV=2 && -	Aldedh
ENSGALG00000039102	3.31084	13.7815	13.0014	11.499	14.3545	12.0519	31.02	43.0849	10.3982	25.1278	-1.27799	0.047684	0.999933	TOX	2	112154197	112372740	-	2586	protein_coding	- && sp|O94900|TOX_HUMAN Thymocyte selection-associated high mobility group box protein TOX OS=Homo sapiens OX=9606 GN=TOX PE=1 SV=3 && -	HMG_box
ENSGALG00000012594	23.1759	20.2128	50.7053	29.1899	130.387	21.3225	66.3482	58.5304	30.821	69.147	-1.16841	0.0478478	0.999933	NTRK2	Z	40301107	40506493	+	3618	protein_coding	- && sp|Q91987|NTRK2_CHICK BDNF/NT-3 growth factors receptor OS=Gallus gallus OX=9031 GN=NTRK2 PE=1 SV=1 && -	Pkinase_Tyr
novel.2126	3.31084	0	7.80082	3.53817	0	0	0.861665	0	3.66246	0.215416	3.66855	0.0480138	0.999933	-	6	17553194	17553433	+	240	-	- && - && -	-
ENSGALG00000050654	0	2.75629	0	2.65362	1.19621	10.1977	9.47832	7.3163	1.35248	7.04714	-2.30417	0.0480223	0.999933	-	2	95866480	95976446	+	1381	lncRNA	- && - && -	-
ENSGALG00000054577	34.212	35.8318	15.6016	28.3053	5.98104	26.8849	9.47832	6.50338	28.4877	12.2119	1.22225	0.0480815	0.999933	-	28	1470054	1473485	-	2920	protein_coding	- && sp|Q3TV65|MPND_MOUSE MPN domain-containing protein OS=Mus musculus OX=10090 GN=Mpnd PE=2 SV=2 && -	-
ENSGALG00000050752	293.561	159.865	388.741	118.529	210.533	75.0923	71.5182	111.37	240.174	117.128	1.03713	0.0481049	0.999933	-	5	177136	177604	-	317	protein_coding	- && sp|Q3T0X9|DPOD4_BOVIN DNA polymerase delta subunit 4 OS=Bos taurus OX=9913 GN=POLD4 PE=1 SV=1 && -	-
ENSGALG00000044069	271.489	328.918	308.132	338.779	283.501	172.434	231.788	222.741	311.83	227.616	0.456894	0.0482668	0.999933	-	33	2785209	2792202	-	3438	protein_coding	- && sp|Q96C28|ZN707_HUMAN Zinc finger protein 707 OS=Homo sapiens OX=9606 GN=ZNF707 PE=1 SV=2 && -	KRAB
ENSGALG00000010974	29.7976	21.1316	22.1023	33.6126	3.58862	115.883	114.602	76.4147	26.661	77.622	-1.54287	0.0483842	0.999933	GSC	5	45910321	45911817	-	1208	protein_coding	- && sp|P53545|GSC_CHICK Homeobox protein goosecoid OS=Gallus gallus OX=9031 GN=GSC PE=2 SV=1 && -	Homeobox
ENSGALG00000016324	47.4554	50.5321	23.4025	92.8768	111.247	63.9675	107.708	122.751	53.5667	101.419	-0.912734	0.0484834	0.999933	GSTA4	3	88374105	88384918	+	940	protein_coding	- && sp|Q08393|GSTA2_CHICK Glutathione S-transferase OS=Gallus gallus OX=9031 PE=2 SV=2 && -	GST_N
novel.2125	1444.63	1196.23	1561.46	1389.61	1090.94	1035.53	1159.8	1189.31	1397.98	1118.9	0.320549	0.0485221	0.999933	-	6	17360712	17391329	+	5243	-	- && - && -	-
novel.2322	5.51807	7.35012	14.3015	0.884541	2.39242	0.927066	0	2.43877	7.01356	1.43956	2.28912	0.0486324	0.999933	-	8	16103726	16110337	+	288	-	- && - && -	-
ENSGALG00000026328	1029.67	844.345	796.984	773.974	720.117	683.248	689.332	573.923	861.243	666.655	0.369899	0.0486441	0.999933	MIEN1	27	7055145	7056891	-	1119	protein_coding	- && sp|Q9CQ86|MIEN1_MOUSE Migration and invasion enhancer 1 OS=Mus musculus OX=10090 GN=Mien1 PE=1 SV=1 && -	-
ENSGALG00000043064	93.8071	395.069	10291.9	2374.99	1209.37	100.123	358.453	1129.15	3288.94	699.273	2.23369	0.0488575	0.999933	EXFABP	17	865358	868425	-	775	protein_coding	- && sp|P21760|EXFAB_CHICK Extracellular fatty acid-binding protein OS=Gallus gallus OX=9031 GN=EXFABP PE=1 SV=2 && -	-
novel.2272	23.1759	34.9131	93.6098	26.5362	23.9242	19.4684	13.7866	25.2006	44.5588	20.5949	1.10598	0.0489171	0.999933	-	7	7013749	7046734	-	1571	-	- && Q14689.2 RecName: Full=Disco-interacting protein 2 homolog A; Short=DIP2 homolog A && -	-
ENSGALG00000007515	164.438	54.2071	46.8049	83.1469	315.799	133.497	120.633	146.326	87.1493	179.064	-1.03687	0.0489752	0.999933	SFRP5	6	23251548	23253727	+	1369	protein_coding	- && sp|Q9WU66|SFRP5_MOUSE Secreted frizzled-related protein 5 OS=Mus musculus OX=10090 GN=Sfrp5 PE=2 SV=1 && -	Fz
ENSGALG00000048722	5.51807	0	1.30014	0	56.2218	8.34359	4.30833	0	1.70455	17.2184	-3.35593	0.049074	0.999933	-	17	10187730	10193093	+	1092	lncRNA	- && - && -	-
ENSGALG00000052383	6.62168	12.8627	29.9031	6.19179	1.19621	8.34359	4.30833	4.06461	13.8948	4.47818	1.59788	0.0491109	0.999933	-	2	58863841	58866734	-	574	lncRNA	- && - && -	-
ENSGALG00000042661	1030.77	1133.76	1018.01	945.575	789.497	918.722	846.155	821.051	1032.03	843.857	0.290164	0.0491306	0.999933	MVB12A	30	1105911	1110595	-	2022	protein_coding	- && sp|Q5ZJX7|MB12A_CHICK Multivesicular body subunit 12A OS=Gallus gallus OX=9031 GN=MVB12A PE=2 SV=1 && -	-
ENSGALG00000014847	218.515	154.353	122.213	136.219	404.318	212.298	199.045	212.173	157.825	256.958	-0.700843	0.0493122	0.999933	MYOM1	2	100908841	100986444	+	5510	protein_coding	- && sp|P52179|MYOM1_HUMAN Myomesin-1 OS=Homo sapiens OX=9606 GN=MYOM1 PE=1 SV=2 && -	I-set
ENSGALG00000052645	344.327	181.915	656.569	266.247	2654.39	185.413	720.352	498.321	362.265	1014.62	-1.48605	0.0493703	0.999933	-	1	102059323	102061191	+	1869	protein_coding	- && sp|P0C776|GAG_RSVSA Gag polyprotein OS=Avian leukosis virus RSA OX=269446 GN=gag PE=1 SV=1 && -	zf-CCHC
ENSGALG00000023780	28.6939	36.7506	253.527	64.5715	46.6521	15.7601	23.265	51.2141	95.8857	34.2228	1.48395	0.0494587	0.999933	TREM-B2	26	4755127	4761551	-	2237	protein_coding	- && sp|Q6UXN2|TRML4_HUMAN Trem-like transcript 4 protein OS=Homo sapiens OX=9606 GN=TREML4 PE=2 SV=1 && -	V-set
ENSGALG00000040133	3.31084	3.67506	0	6.19179	0	0	0	0.812922	3.29442	0.203231	3.55137	0.0497349	0.999933	-	KZ626835.1	418070	420043	+	1011	lncRNA	- && - && -	-
ENSGALG00000052970	1.10361	0	0	0	9.56966	5.5624	1.72333	0	0.275903	4.21385	-3.7245	0.0497469	0.999933	-	3	81969242	82001392	-	521	protein_coding	- && sp|Q86UR5|RIMS1_HUMAN Regulating synaptic membrane exocytosis protein 1 OS=Homo sapiens OX=9606 GN=RIMS1 PE=1 SV=1 && -	-
ENSGALG00000035064	0	0	0	0.884541	0	1.85413	7.75499	5.69046	0.221135	3.82489	-3.61637	0.0498885	0.999933	-	5	1689669	1697446	-	1011	lncRNA	- && - && -	-
ENSGALG00000016713	945.796	902.227	3720.99	812.009	857.681	795.423	610.059	782.031	1595.26	761.299	1.06697	0.0499064	0.999933	PLA2G7	3	109831301	109844348	-	2672	protein_coding	- && sp|Q90678|PAFA_CHICK Platelet-activating factor acetylhydrolase OS=Gallus gallus OX=9031 GN=PLA2G7 PE=2 SV=1 && -	PAF-AH_p_II
ENSGALG00000033971	948.004	399.663	305.532	384.775	308.622	319.838	278.318	266.639	509.493	293.354	0.796566	0.0499676	0.999933	-	28	1324567	1326492	-	1062	protein_coding	- && sp|Q04725|TLE2_HUMAN Transducin-like enhancer protein 2 OS=Homo sapiens OX=9606 GN=TLE2 PE=1 SV=2 && -	-

## Sheet: Pre vs Late_deg_all
gene_id	Pre25	Pre26	Pre28	Pre29	Late1	Late2	Late3	Late5	Pre	Late	log2FoldChange	pvalue	padj	gene_name	gene_chr	gene_start	gene_end	gene_strand	gene_length	gene_biotype	gene_description	tf_family
ENSGALG00000016261	74.5697	43.3265	92.341	61.263	371.523	844.553	1127.42	1028.56	67.8751	843.014	-3.63421	2.76005e-17	5.73098e-13	CYBB	1	114457437	114478974	-	3171	protein_coding	- && sp|P04839|CY24B_HUMAN Cytochrome b-245 heavy chain OS=Homo sapiens OX=9606 GN=CYBB PE=1 SV=2 && -	Ferric_reduct
ENSGALG00000043582	6.06962	7.22109	17.3711	3.06315	98.6345	313.23	564.378	1083.71	8.43124	514.988	-5.92891	2.43108e-16	2.52395e-12	-	2	148366525	148371835	-	948	protein_coding	- && sp|Q90986|LY6E_CHICK Lymphocyte antigen 6E OS=Gallus gallus OX=9031 GN=LY6E PE=2 SV=1 && -	-
ENSGALG00000032854	173.418	181.43	140.797	229.736	920.588	2332.62	5053.99	5476.32	181.345	3445.88	-4.24827	4.88711e-16	3.38253e-12	ACP5	30	397120	399963	-	966	protein_coding	- && sp|Q05117|PPA5_MOUSE Tartrate-resistant acid phosphatase type 5 OS=Mus musculus OX=10090 GN=Acp5 PE=1 SV=2 && -	Metallophos
ENSGALG00000027165	5.20253	2.70791	0.914268	12.2526	118.361	383.235	121.702	676.662	5.26933	324.99	-5.96308	6.58695e-15	3.41929e-11	RSFR	6	9958422	9959631	-	738	protein_coding	- && sp|P30374|RSFR_CHICK Ribonuclease homolog OS=Gallus gallus OX=9031 PE=2 SV=1 && -	-
ENSGALG00000015148	192.494	227.464	204.796	296.105	841.681	974.692	1517.94	1105.59	230.215	1109.98	-2.26971	1.56429e-13	6.49619e-10	ANXA1	Z	36034182	36052126	+	1722	protein_coding	- && sp|Q92040|ANX12_COLLI Annexin A1 isoform p37 OS=Columba livia OX=8932 GN=CP37 PE=1 SV=1 && -	-
ENSGALG00000031786	40.7532	27.0791	31.0851	44.9262	383.579	184.886	231.368	196.958	35.9609	249.198	-2.7934	2.60238e-13	9.00599e-10	BLVRA	2	51589935	51620997	+	3345	protein_coding	- && sp|P53004|BIEA_HUMAN Biliverdin reductase A OS=Homo sapiens OX=9606 GN=BLVRA PE=1 SV=2 && -	GFO_IDH_MocA
novel.1530	147.405	179.625	80.4556	70.4525	5.47969	8.97506	8.02434	14.8813	119.484	9.3401	3.6589	2.20074e-12	6.52803e-09	-	3	53158040	53170075	-	2310	-	- && - && -	-
ENSGALG00000046942	474.298	437.778	322.736	397.189	31.7822	87.9556	38.7843	77.908	408	59.1075	2.77803	5.52804e-12	1.22889e-08	-	3	76112538	76120765	+	2693	lncRNA	- && - && -	-
ENSGALG00000011551	503.779	610.182	320.908	168.473	2241.19	12938.5	3411.68	8778.22	400.835	6842.39	-4.09326	5.88043e-12	1.22889e-08	JCHAIN	4	50012279	50018146	-	1815	protein_coding	- && sp|P01592|IGJ_MOUSE Immunoglobulin J chain OS=Mus musculus OX=10090 GN=Jchain PE=1 SV=4 && -	-
ENSGALG00000019063	52.0253	98.3873	137.14	76.5788	4044.01	793.396	33877.4	477.953	91.0329	9798.19	-6.74995	5.91838e-12	1.22889e-08	MMP10	1	183766300	183772932	+	1791	protein_coding	- && sp|P08254|MMP3_HUMAN Stromelysin-1 OS=Homo sapiens OX=9606 GN=MMP3 PE=1 SV=2 && -	Hemopexin
ENSGALG00000014412	44.2215	39.716	32.9136	15.3158	152.335	446.958	2640.01	754.57	33.0417	998.467	-4.91537	1.41435e-11	2.66978e-08	CSTA	1	77439994	77445026	-	448	protein_coding	- && sp|P35479|CPI1_PIG Leukocyte cysteine proteinase inhibitor 1 OS=Sus scrofa OX=9823 PE=1 SV=1 && -	-
ENSGALG00000026884	7.8038	8.12372	5.48561	15.3158	60.2766	92.4431	402.554	204.837	9.18222	190.028	-4.37617	1.81234e-11	3.13595e-08	-	Z	7161279	7165204	-	924	protein_coding	- && - && -	-
novel.823	89.3102	108.316	90.5125	93.9366	12.0553	14.3601	4.01217	18.3828	95.5189	12.2026	2.93068	2.46093e-11	3.93067e-08	-	2	21071021	21075653	+	3305	-	- && - && -	-
ENSGALG00000048785	43.3545	125.466	60.3417	58.1999	7.67157	2.69252	2.67478	1.75074	71.8406	3.6974	4.30275	4.81803e-11	7.14582e-08	-	3	43200741	43262022	+	2952	lncRNA	- && - && -	-
novel.1810	740.494	651.703	415.078	486.02	69.0441	141.806	80.2434	134.807	573.324	106.475	2.42443	6.00635e-11	8.3144e-08	-	4	76005903	76016804	+	3744	-	- && - && -	-
ENSGALG00000007269	151.741	290.649	126.169	185.831	25.2066	38.5928	29.4226	17.5074	188.597	27.6823	2.76946	6.63666e-11	8.61273e-08	GABRA3	4	10750330	10800416	+	1395	protein_coding	- && sp|P20236|GBRA3_RAT Gamma-aminobutyric acid receptor subunit alpha-3 OS=Rattus norvegicus OX=10116 GN=Gabra3 PE=1 SV=2 && -	Neur_chan_LBD
ENSGALG00000048988	892.235	735.648	572.332	167.452	16.4391	53.8504	42.7965	67.4036	591.917	45.1224	3.70972	7.26449e-11	8.87294e-08	-	18	8714729	8719033	-	3692	lncRNA	- && - && -	-
ENSGALG00000001189	38.1519	47.8397	31.9994	32.6736	131.513	383.235	255.441	645.148	37.6662	353.834	-3.23224	8.38459e-11	9.67209e-08	NCF1C	19	2800480	2807394	-	1760	protein_coding	- && sp|Q09014|NCF1_MOUSE Neutrophil cytosol factor 1 OS=Mus musculus OX=10090 GN=Ncf1 PE=1 SV=3 && -	PX
ENSGALG00000047944	368.513	313.215	223.081	155.2	14.2472	29.6177	17.3861	52.5223	265.002	28.4433	3.20605	1.08622e-10	1.18707e-07	-	7	8457227	8459990	+	1672	lncRNA	- && - && -	-
ENSGALG00000005209	634.709	750.091	611.645	682.062	4556.91	2517.51	7728.77	2374.88	669.627	4294.52	-2.68089	2.54767e-10	2.64499e-07	AQP1	2	1186169	1206259	+	3452	protein_coding	- && sp|Q5R819|AQP1_PONAB Aquaporin-1 OS=Pongo abelii OX=9601 GN=AQP1 PE=2 SV=3 && -	-
ENSGALG00000000775	697.14	556.024	636.33	733.114	1806.11	3929.28	13641.4	7853.83	655.652	6807.65	-3.37612	5.53145e-10	5.38537e-07	CTSS	25	165228	169865	-	2062	protein_coding	- && sp|Q8HY82|CATS_SAIBB Cathepsin S OS=Saimiri boliviensis boliviensis OX=39432 GN=CTSS PE=2 SV=1 && -	Peptidase_C1
novel.1798	263.595	268.083	220.339	96.9998	13.1513	29.6177	38.7843	31.5134	212.254	28.2667	2.91203	6.00125e-10	5.38537e-07	-	4	69989268	70053542	+	4230	-	- && - && -	-
ENSGALG00000002112	39.019	30.6896	57.5989	79.6419	132.609	513.374	3779.46	1328.81	51.7374	1438.56	-4.79792	6.1375e-10	5.38537e-07	CSF3R	23	4160678	4166175	+	2832	protein_coding	- && sp|Q99062|CSF3R_HUMAN Granulocyte colony-stimulating factor receptor OS=Homo sapiens OX=9606 GN=CSF3R PE=1 SV=1 && -	fn3
ENSGALG00000026613	19.9431	46.0344	13.714	23.4842	113.978	177.706	538.968	412.3	25.7939	310.738	-3.58956	6.22466e-10	5.38537e-07	S100A4	25	3309972	3310726	-	458	protein_coding	- && sp|P26447|S10A4_HUMAN Protein S100-A4 OS=Homo sapiens OX=9606 GN=S100A4 PE=1 SV=1 && -	-
novel.1749	106.652	67.6977	127.083	60.242	1.09594	13.4626	8.02434	6.1276	90.4187	7.17762	3.6408	6.75762e-10	5.43746e-07	-	4	23294859	23298854	+	2971	-	- && - && -	-
ENSGALG00000028147	1472.32	1962.33	1202.26	726.988	3971.68	8825.18	13739	12215.8	1340.97	9687.92	-2.85282	6.80861e-10	5.43746e-07	CTSK	25	170395	173324	-	1279	protein_coding	- && sp|Q90686|CATK_CHICK Cathepsin K OS=Gallus gallus OX=9031 GN=CTSK PE=2 SV=1 && -	Peptidase_C1
novel.1806	84.1076	149.838	86.8554	87.8103	12.0553	13.4626	6.68695	22.7596	102.153	13.7411	2.86723	8.27732e-10	6.36557e-07	-	4	74148749	74157791	+	1163	-	- && - && -	-
ENSGALG00000051738	855.817	1672.58	606.159	1129.28	52.6051	192.066	86.9303	182.077	1065.96	128.42	3.0501	9.38688e-10	6.96104e-07	-	1	89228798	89260695	-	2022	lncRNA	- && - && -	-
ENSGALG00000049716	40.7532	33.3975	20.1139	8.1684	111.786	247.712	817.145	408.798	25.6083	396.36	-3.94788	1.02052e-09	7.3069e-07	-	31	2336416	2336720	-	303	IG_V_gene	- && sp|P01875|IGHM_CHICK Ig mu chain C region OS=Gallus gallus OX=9031 PE=2 SV=2 && -	C1-set
ENSGALG00000012173	11.2722	37.0081	39.3135	90.8735	199.461	665.95	660.67	793.086	44.6168	579.792	-3.70327	1.31417e-09	9.09582e-07	LGALS3	5	56457111	56460218	-	1323	protein_coding	- && sp|P16110|LEG3_MOUSE Galectin-3 OS=Mus musculus OX=10090 GN=Lgals3 PE=1 SV=3 && -	-
ENSGALG00000001031	89.3102	107.414	81.3698	62.2841	16.4391	17.9501	21.3982	14.0059	85.0944	17.4483	2.2982	2.39075e-09	1.60134e-06	-	19	769653	792925	-	2519	protein_coding	- && sp|Q5ND04|HSF5_MOUSE Heat shock factor protein 5 OS=Mus musculus OX=10090 GN=Hsf5 PE=1 SV=1 && -	-
ENSGALG00000044138	47.6899	84.8478	51.199	103.126	6.57563	13.4626	8.02434	5.25223	71.7157	8.3287	3.09797	2.88227e-09	1.87024e-06	GPA33	1	93224989	93234633	+	1511	protein_coding	- && sp|Q9JKA5|GPA33_MOUSE Cell surface A33 antigen OS=Mus musculus OX=10090 GN=Gpa33 PE=2 SV=2 && -	V-set
ENSGALG00000049052	2.60127	0	10.9712	2.0421	10377.4	47.5678	7972.18	78.7834	3.90364	4618.99	-10.2078	3.5532e-09	2.23572e-06	-	27	7255745	7258459	-	1531	lncRNA	- && - && -	Collagen
ENSGALG00000016325	77.1709	86.6531	58.5131	94.9577	309.055	431.701	2577.15	716.054	79.3237	1008.49	-3.66802	4.02184e-09	2.45616e-06	GSTA3	3	88388999	88395707	+	941	protein_coding	- && sp|Q08392|GSTA1_CHICK Glutathione S-transferase OS=Gallus gallus OX=9031 PE=2 SV=1 && -	GST_N
ENSGALG00000015720	91.0444	191.359	80.4556	72.4946	10.9594	18.8476	9.36172	3.50148	108.838	10.6676	3.34849	4.84259e-09	2.8729e-06	CHODL	1	100912368	100941544	+	1581	protein_coding	- && sp|Q9H9P2|CHODL_HUMAN Chondrolectin OS=Homo sapiens OX=9606 GN=CHODL PE=1 SV=2 && -	Lectin_C
novel.1389	355.507	262.667	162.74	186.852	25.2066	49.3628	60.1825	49.8962	241.941	46.162	2.39208	6.04653e-09	3.48751e-06	-	3	43563751	43577121	+	2704	-	- && - && -	-
ENSGALG00000034294	0	0	0.914268	3.06315	20.8228	29.6177	139.088	58.6499	0.994355	62.0447	-6.0286	6.91179e-09	3.85922e-06	ATP6V0D2	2	122936917	122954777	+	1760	protein_coding	- && sp|Q5ZHL0|VA0D2_CHICK V-type proton ATPase subunit d 2 OS=Gallus gallus OX=9031 GN=ATP6V0D2 PE=2 SV=1 && -	-
ENSGALG00000015143	63.2975	75.8214	35.6564	42.8841	123.841	677.617	514.895	441.187	54.4149	439.385	-3.01277	7.06272e-09	3.85922e-06	TTR	2	106129430	106138301	+	736	protein_coding	- && sp|P27731|TTHY_CHICK Transthyretin OS=Gallus gallus OX=9031 GN=TTR PE=1 SV=1 && -	-
ENSGALG00000017644	626.038	549.705	689.358	1201.78	12100.3	2520.2	14510.7	3041.04	766.719	8043.04	-3.39101	8.38856e-09	4.3903e-06	COTL1	11	16818088	16836168	-	1829	protein_coding	- && sp|Q2HJ57|COTL1_BOVIN Coactosin-like protein OS=Bos taurus OX=9913 GN=COTL1 PE=2 SV=3 && -	Cofilin_ADF
ENSGALG00000053510	25.1456	20.7606	11.8855	16.3368	100.826	95.1357	72.219	78.7834	18.5321	86.7411	-2.22426	8.45752e-09	4.3903e-06	-	1	258484	259506	-	732	protein_coding	- && sp|Q9UHP7|CLC2D_HUMAN C-type lectin domain family 2 member D OS=Homo sapiens OX=9606 GN=CLEC2D PE=1 SV=1 && -	Lectin_C
ENSGALG00000005843	440.481	971.236	477.248	1301.84	70.1401	197.451	74.8938	86.6617	797.701	107.287	2.89156	9.62418e-09	4.87406e-06	EEF1A2	20	9001254	9014412	-	2566	protein_coding	- && sp|Q32PH8|EF1A2_BOVIN Elongation factor 1-alpha 2 OS=Bos taurus OX=9913 GN=EEF1A2 PE=2 SV=1 && -	GTP_EFTU
ENSGALG00000052794	561.874	878.265	222.167	781.103	76.7157	131.933	104.316	89.2879	610.852	100.563	2.60213	1.0206e-08	5.04564e-06	-	6	10518976	10523410	+	2965	lncRNA	- && - && -	-
ENSGALG00000043064	142.203	38.8133	46.6276	46.9683	93.1548	385.928	10586.8	2350.37	68.653	3354.06	-5.60991	1.53096e-08	7.39275e-06	EXFABP	17	865358	868425	-	775	protein_coding	- && sp|P21760|EXFAB_CHICK Extracellular fatty acid-binding protein OS=Gallus gallus OX=9031 GN=EXFABP PE=1 SV=2 && -	-
novel.1970	134.399	112.83	45.7134	62.2841	2.19188	10.7701	9.36172	13.1306	88.8064	8.86356	3.31078	1.62187e-08	7.48073e-06	-	5	18971420	18982830	+	2465	-	- && - && -	-
novel.2579	153.475	230.172	95.0838	104.147	10.9594	27.8227	12.0365	30.638	145.719	20.3641	2.82093	1.64278e-08	7.48073e-06	-	Z	23351604	23360699	+	2899	-	- && - && -	-
ENSGALG00000050876	153.475	268.986	32.9136	21.4421	0	5.38504	5.34956	2.62611	119.204	3.34018	5.16408	1.66906e-08	7.48073e-06	-	1	30017879	30033081	-	3457	lncRNA	- && - && -	-
ENSGALG00000030673	40.7532	36.1054	52.1133	19.4	139.184	183.989	342.372	173.323	37.093	209.717	-2.49447	1.69329e-08	7.48073e-06	-	5	50224769	50242138	+	1622	protein_coding	- && sp|Q53QV2|LBH_HUMAN Protein LBH OS=Homo sapiens OX=9606 GN=LBH PE=1 SV=1 && -	-
ENSGALG00000054510	57.2279	75.8214	65.8273	12.2526	1.09594	4.48753	1.33739	0.875371	52.7823	1.94906	4.72144	1.83547e-08	7.93992e-06	-	5	42957017	42973770	-	2739	lncRNA	- && - && -	-
ENSGALG00000052667	176.886	155.253	77.7127	52.0736	16.4391	0.897506	5.34956	1.75074	115.481	6.10922	4.27036	2.10755e-08	8.93085e-06	-	4	47840375	47860406	+	1652	lncRNA	- && - && -	-
ENSGALG00000049193	221.108	161.572	284.337	174.6	1596.78	917.251	696.78	646.024	210.404	964.209	-2.19594	2.26678e-08	9.41348e-06	IQGAP3	25	1473405	1509424	-	4941	protein_coding	- && sp|Q86VI3|IQGA3_HUMAN Ras GTPase-activating-like protein IQGAP3 OS=Homo sapiens OX=9606 GN=IQGAP3 PE=1 SV=2 && -	CH
ENSGALG00000046093	253.19	285.233	282.509	216.463	82.1954	78.083	57.5077	105.045	259.349	80.7077	1.67824	2.42522e-08	9.73456e-06	-	2	127825948	127889325	+	2705	protein_coding	- && sp|Q7Z7G8|VP13B_HUMAN Vacuolar protein sorting-associated protein 13B OS=Homo sapiens OX=9606 GN=VPS13B PE=1 SV=2 && -	-
ENSGALG00000005638	130.063	104.706	96.9124	89.8524	267.409	642.614	3668.46	969.911	105.383	1387.1	-3.71779	2.43786e-08	9.73456e-06	IL2RG	4	2390550	2394261	+	2155	protein_coding	- && sp|P40321|IL2RG_CANLF Cytokine receptor common subunit gamma OS=Canis lupus familiaris OX=9615 GN=IL2RG PE=2 SV=1 && -	fn3
ENSGALG00000027587	10.4051	4.51318	6.39987	26.5473	26.3025	132.831	627.236	373.783	11.9664	290.038	-4.60475	2.57029e-08	1.00697e-05	-	28	2646870	2647955	-	1086	protein_coding	- && sp|C0STK7|PLIB_ELACL Phospholipase A2 inhibitor beta OS=Elaphe climacophora OX=31143 PE=1 SV=1 && -	-
ENSGALG00000006521	119.658	150.74	53.0275	92.9156	5.47969	18.8476	10.6991	19.2582	104.085	13.5712	2.92022	2.74622e-08	1.05597e-05	TRPM5	5	13772652	13806760	+	3351	protein_coding	- && sp|Q9NZQ8|TRPM5_HUMAN Transient receptor potential cation channel subfamily M member 5 OS=Homo sapiens OX=9606 GN=TRPM5 PE=1 SV=1 && -	Ion_trans
ENSGALG00000048337	206.367	603.864	157.254	375.746	28.4944	73.5955	33.4347	48.1454	335.808	45.9175	2.86475	3.42329e-08	1.29239e-05	-	6	27076471	27081746	+	553	protein_coding	- && sp|Q5T481|RBM20_HUMAN RNA-binding protein 20 OS=Homo sapiens OX=9606 GN=RBM20 PE=1 SV=3 && -	-
ENSGALG00000049402	39.8861	30.6896	70.3986	51.0525	130.417	229.762	1381.52	670.534	48.0067	603.059	-3.65073	3.6108e-08	1.33883e-05	-	26	2642206	2646189	+	2109	protein_coding	- && sp|P17927|CR1_HUMAN Complement receptor type 1 OS=Homo sapiens OX=9606 GN=CR1 PE=1 SV=3 && -	Sushi
novel.24	30.3481	32.4949	28.3423	62.2841	1.09594	4.48753	2.67478	0	38.3673	2.06456	4.22427	6.37893e-08	2.32372e-05	-	1	37190536	37227098	+	1825	-	- && - && -	-
ENSGALG00000052247	353.772	531.653	164.568	348.178	73.4279	43.9778	50.8208	12.2552	349.543	45.1204	2.95893	6.78367e-08	2.42855e-05	-	3	78241646	78248674	+	1736	lncRNA	- && - && -	-
novel.2254	74.5697	151.643	35.6564	96.9998	3.28782	15.2576	10.6991	8.75371	89.7172	9.49956	3.23196	7.45666e-08	2.62424e-05	-	7	23780561	23793094	+	982	-	- && - && -	-
ENSGALG00000050064	53.7595	24.3712	38.3992	57.1788	4.38375	6.28254	0	1.75074	43.4272	3.10426	3.74993	7.92778e-08	2.74354e-05	-	1	92773329	92776748	-	2139	protein_coding	- && sp|P50573|GBRR3_RAT Gamma-aminobutyric acid receptor subunit rho-3 OS=Rattus norvegicus OX=10116 GN=Gabrr3 PE=1 SV=1 && -	Neur_chan_memb
novel.233	961.602	1564.27	867.64	1049.64	75.6198	234.249	34.7721	212.715	1110.79	139.339	2.99124	8.41212e-08	2.86343e-05	-	1	86243889	86258033	-	2775	-	- && - && -	-
ENSGALG00000051874	102.317	132.687	42.9706	177.663	6.57563	18.8476	8.02434	20.1335	113.909	13.3953	3.06586	9.05765e-08	3.03344e-05	-	6	13048969	13052540	-	779	lncRNA	- && - && -	-
ENSGALG00000001409	45.9557	52.3529	70.3986	54.1157	5.47969	14.3601	12.0365	7.87834	55.7057	9.93866	2.48659	9.42806e-08	3.10737e-05	IL12B	13	8854546	8878613	+	2424	protein_coding	- && sp|O02744|IL12B_FELCA Interleukin-12 subunit beta OS=Felis catus OX=9685 GN=IL12B PE=2 SV=1 && -	-
ENSGALG00000009604	17.3418	51.4503	16.4568	110.273	2102.01	441.573	268.815	416.677	48.8806	807.269	-4.04783	9.991e-08	3.24145e-05	DBX2	1	30661406	30681723	-	2336	protein_coding	- && sp|Q6ZNG2|DBX2_HUMAN Homeobox protein DBX2 OS=Homo sapiens OX=9606 GN=DBX2 PE=2 SV=2 && -	Homeobox
novel.2376	24.2785	127.272	20.1139	42.8841	0	0.897506	0	3.50148	53.637	1.09975	5.47474	1.02691e-07	3.25309e-05	-	8	22080413	22081966	-	1554	-	- && - && -	-
ENSGALG00000026137	5.20253	5.41582	5.48561	8.1684	5.47969	29.6177	1174.23	138.309	6.06809	336.908	-5.79624	1.04087e-07	3.25309e-05	CDKN2B	Z	78858726	78862135	-	1898	protein_coding	- && sp|Q2KJD8|CDN2B_BOVIN Cyclin-dependent kinase 4 inhibitor B OS=Bos taurus OX=9913 GN=CDKN2B PE=2 SV=1 && -	-
ENSGALG00000015656	192.494	97.4847	214.853	140.905	1109.09	459.523	1587.48	557.611	161.434	928.426	-2.52301	1.04969e-07	3.25309e-05	PALM2AKAP2	Z	65797112	66041637	+	4610	protein_coding	- && sp|O54931|AKAP2_MOUSE A-kinase anchor protein 2 OS=Mus musculus OX=10090 GN=Akap2 PE=1 SV=3 && -	-
novel.1513	133.532	269.888	98.7409	129.673	1.09594	26.0277	9.36172	18.3828	157.959	13.717	3.50689	1.12864e-07	3.44634e-05	-	3	43899616	43907939	-	2460	-	- && - && -	-
ENSGALG00000052203	171.684	366.47	140.797	205.231	25.2066	64.6205	41.4591	38.5163	221.046	42.4506	2.37681	1.19557e-07	3.57818e-05	-	10	20683904	20688363	-	378	protein_coding	- && sp|P14400|ENP1_TETCF Electromotor neuron-associated protein 1 (Fragment) OS=Tetronarce californica OX=7787 PE=2 SV=1 && -	-
novel.755	429.209	751.896	175.539	305.294	12.0553	83.4681	42.7965	45.5193	415.485	45.9598	3.17256	1.20779e-07	3.57818e-05	-	17	10478436	10481248	-	2646	-	- && - && -	-
ENSGALG00000048903	267.931	51.4503	24.6852	259.347	2.19188	8.97506	1.33739	13.1306	150.853	6.40872	4.52214	1.22352e-07	3.57818e-05	-	2	21547503	21562630	-	2024	lncRNA	- && - && -	-
novel.2286	211.57	365.568	149.94	150.094	36.166	43.0803	18.7234	58.6499	219.293	39.1549	2.47559	1.35804e-07	3.91644e-05	-	7	27358061	27370789	-	2750	-	- && - && -	-
ENSGALG00000009684	44.2215	103.803	59.4274	23.4842	1.09594	8.97506	2.67478	1.75074	57.7341	3.62413	3.96064	1.43883e-07	4.04328e-05	GPR26	6	32678749	32691860	+	981	protein_coding	- && sp|Q8NDV2|GPR26_HUMAN G-protein coupled receptor 26 OS=Homo sapiens OX=9606 GN=GPR26 PE=1 SV=1 && -	7tm_1
novel.1758	1233	1637.38	619.873	1032.28	10.9594	126.548	46.8086	192.582	1130.63	94.2245	3.58134	1.44097e-07	4.04328e-05	-	4	33336186	33346160	+	3457	-	- && - && -	-
ENSGALG00000006756	71.1013	50.5476	93.2553	57.1788	255.354	193.861	2495.57	688.042	68.0208	908.206	-3.73828	1.53331e-07	4.20116e-05	-	20	10341499	10348637	-	1446	protein_coding	- && sp|P17213|BPI_HUMAN Bactericidal permeability-increasing protein OS=Homo sapiens OX=9606 GN=BPI PE=1 SV=4 && -	-
ENSGALG00000050650	56.3608	141.714	37.485	41.8631	8.76751	9.87257	5.34956	7.00297	69.3557	7.74815	3.15146	1.5377e-07	4.20116e-05	-	22	4194409	4207430	-	1990	lncRNA	- && - && -	-
novel.1946	555.804	481.105	328.222	345.115	27.3985	67.313	28.0852	128.68	427.562	62.869	2.75797	1.63263e-07	4.33714e-05	-	4	87901205	87938744	-	5138	-	- && - && -	-
ENSGALG00000035569	74.5697	341.196	78.627	251.178	3.28782	31.4127	9.36172	12.2552	186.393	14.0794	3.71201	1.63946e-07	4.33714e-05	MC2R	2	96511484	96522203	+	1811	protein_coding	- && sp|Q64326|ACTHR_MOUSE Adrenocorticotropic hormone receptor OS=Mus musculus OX=10090 GN=Mc2r PE=3 SV=1 && -	7tm_1
ENSGALG00000048762	326.026	155.253	222.167	151.115	28.4944	31.4127	40.1217	70.9051	213.64	42.7335	2.31765	1.65013e-07	4.33714e-05	-	1	89094856	89100471	-	2150	lncRNA	- && - && -	-
novel.273	0	0	0	5.10525	24.1106	58.3379	30.76	54.273	1.27631	41.8704	-5.12619	1.69345e-07	4.38851e-05	-	1	131934837	131938426	-	3565	-	- && - && -	-
ENSGALG00000016881	26.8798	9.929	22.8567	27.5684	75.6198	101.418	239.393	126.929	21.8085	135.84	-2.63751	1.71195e-07	4.38851e-05	GPR183	1	146022451	146033636	+	2140	protein_coding	- && sp|Q1RMI1|GP183_BOVIN G-protein coupled receptor 183 OS=Bos taurus OX=9913 GN=GPR183 PE=2 SV=1 && -	7tm_1
ENSGALG00000010537	44.2215	26.1764	29.2566	52.0736	361.66	115.778	441.338	121.677	37.932	260.113	-2.77675	2.07899e-07	5.24139e-05	CDKN2C	8	24299173	24303146	+	504	protein_coding	- && sp|P42773|CDN2C_HUMAN Cyclin-dependent kinase 4 inhibitor C OS=Homo sapiens OX=9606 GN=CDKN2C PE=1 SV=1 && -	-
ENSGALG00000051233	97.9811	118.245	99.6552	41.8631	12.0553	18.8476	17.3861	20.1335	89.4362	17.1056	2.38258	2.11094e-07	5.24139e-05	-	13	15839853	15871436	-	1876	lncRNA	- && - && -	-
ENSGALG00000041298	103.184	87.5557	126.169	73.5156	269.601	337.462	2197.33	843.858	97.606	912.063	-3.2233	2.12038e-07	5.24139e-05	-	14	15396046	15412161	+	4206	protein_coding	- && sp|Q13349|ITAD_HUMAN Integrin alpha-D OS=Homo sapiens OX=9606 GN=ITGAD PE=1 SV=2 && -	VWA
novel.445	19.076	53.2555	24.6852	29.6105	0	1.79501	1.33739	0	31.6568	0.7831	5.36451	2.18273e-07	5.33203e-05	-	12	16052062	16053736	+	1675	-	- && - && -	-
ENSGALG00000026995	30.3481	12.6369	27.428	13.2737	94.2507	69.108	608.512	210.964	20.9217	245.709	-3.55005	2.25297e-07	5.43962e-05	RHOG	1	197093201	197097605	-	1047	protein_coding	- && sp|P84097|RHOG_CRICR Rho-related GTP-binding protein RhoG OS=Cricetus cricetus OX=10034 GN=RHOG PE=2 SV=1 && -	Ras
ENSGALG00000003578	719.684	521.724	1147.41	631.009	5758.06	1496.14	50761.9	4178.15	754.956	15548.6	-4.36421	2.35025e-07	5.57118e-05	FN1	7	4388774	4439109	-	9525	protein_coding	- && sp|P11722|FINC_CHICK Fibronectin OS=Gallus gallus OX=9031 GN=FN1 PE=2 SV=4 && -	fn3
ENSGALG00000046815	354.639	395.355	247.767	396.167	18.631	102.316	41.4591	72.6558	348.482	58.7654	2.56123	2.36113e-07	5.57118e-05	-	3	63620047	63628519	+	2249	lncRNA	- && - && -	-
ENSGALG00000005502	119.658	92.0689	132.569	341.031	20.8228	31.4127	21.3982	36.7656	171.332	27.5998	2.62538	2.46772e-07	5.75728e-05	KCNG4	11	16658649	16675822	-	2655	protein_coding	- && sp|Q8TDN1|KCNG4_HUMAN Potassium voltage-gated channel subfamily G member 4 OS=Homo sapiens OX=9606 GN=KCNG4 PE=1 SV=1 && -	Ion_trans
ENSGALG00000054341	99.7153	66.7951	20.1139	9.18945	1.09594	2.69252	0	0.875371	48.9534	1.16596	5.31162	2.584e-07	5.96158e-05	-	1	109972126	109981397	+	2027	lncRNA	- && - && -	-
novel.1993	20.8101	23.4685	88.684	22.4631	1.09594	2.69252	1.33739	0	38.8564	1.28146	4.92574	3.15905e-07	7.16452e-05	-	5	33545715	33548092	+	2378	-	- && - && -	-
ENSGALG00000008733	64.1646	101.095	129.826	174.6	20.8228	32.3102	10.6991	21.8843	117.421	21.4291	2.43756	3.17442e-07	7.16452e-05	LPAR3	8	16810670	16822126	+	3451	protein_coding	- && sp|Q9UBY5|LPAR3_HUMAN Lysophosphatidic acid receptor 3 OS=Homo sapiens OX=9606 GN=LPAR3 PE=1 SV=1 && -	7tm_1
ENSGALG00000024272	44.2215	25.2738	12.7997	12.2526	133.705	130.138	105.654	368.531	23.6369	184.507	-2.96208	3.34928e-07	7.4779e-05	S100A12	25	3296971	3298411	-	584	protein_coding	- && sp|P28318|M126_CHICK Protein MRP-126 OS=Gallus gallus OX=9031 PE=2 SV=1 && -	-
ENSGALG00000052798	9.53798	62.2819	23.771	38.7999	7972.95	77.1855	7314.18	131.306	33.5977	3873.91	-6.84949	3.40899e-07	7.53025e-05	-	27	7254371	7255724	-	822	protein_coding	- && sp|P39061|COIA1_MOUSE Collagen alpha-1(XVIII) chain OS=Mus musculus OX=10090 GN=Col18a1 PE=1 SV=4 && -	-
ENSGALG00000052738	32.0823	83.9452	13.714	28.5894	1.09594	3.59003	0	0.875371	39.5827	1.39033	4.7436	3.96639e-07	8.66927e-05	-	3	40880597	40883231	+	1335	lncRNA	- && - && -	-
novel.2133	44.2215	78.5293	15.5425	179.705	8.76751	6.28254	2.67478	2.62611	79.4996	5.08774	3.96015	4.31392e-07	9.11379e-05	-	6	22258663	22270059	+	2434	-	- && - && -	-
novel.1917	796.855	1496.57	1023.07	1263.04	162.199	390.415	85.5929	238.976	1144.88	219.296	2.38177	4.31809e-07	9.11379e-05	-	4	59240881	59247432	-	4782	-	- && - && -	-
ENSGALG00000049191	90.1773	54.1582	57.5989	199.105	9.86345	17.9501	2.67478	13.1306	100.26	10.9047	3.17299	4.32301e-07	9.11379e-05	-	2	128242198	128253983	-	2727	protein_coding	- && sp|Q8NE09|RGS22_HUMAN Regulator of G-protein signaling 22 OS=Homo sapiens OX=9606 GN=RGS22 PE=1 SV=3 && -	-
ENSGALG00000042030	12.1392	22.5659	21.9424	30.6315	1329.37	57.4404	917.449	21.0089	21.8198	581.318	-4.73643	4.37339e-07	9.11379e-05	P4HA3	1	196016274	196022241	+	1759	protein_coding	- && sp|Q75UG4|P4HA3_BOVIN Prolyl 4-hydroxylase subunit alpha-3 OS=Bos taurus OX=9913 GN=P4HA3 PE=2 SV=1 && -	-
novel.389	468.228	710.375	300.794	777.019	82.1954	187.579	64.1947	48.1454	564.104	95.5286	2.55944	4.38923e-07	9.11379e-05	-	11	13941317	13950429	+	3955	-	- && - && -	-
novel.2140	78.9051	78.5293	26.5138	19.4	7.67157	3.59003	1.33739	2.62611	50.837	3.80627	3.73346	4.53639e-07	9.32609e-05	-	6	29553639	29561134	+	1532	-	- && - && -	-
ENSGALG00000052239	138.734	197.677	73.1414	100.063	21.9188	10.7701	6.68695	33.2641	127.404	18.16	2.79572	4.64145e-07	9.44853e-05	-	7	9155616	9203178	+	2737	lncRNA	- && - && -	-
ENSGALG00000026364	1457.58	889.999	1307.4	1493.8	2555.73	3929.28	5416.43	4805.79	1287.19	4176.81	-1.69817	4.89752e-07	9.87302e-05	ASAH1	4	62776696	62791934	+	2030	protein_coding	- && sp|A5A6P2|ASAH1_PANTR Acid ceramidase OS=Pan troglodytes OX=9598 GN=ASAH1 PE=2 SV=1 && -	-
novel.1396	80.6393	129.077	86.8554	90.8735	9.86345	26.9252	6.68695	24.5104	96.8613	16.9965	2.48266	5.15873e-07	0.000102996	-	3	47101460	47146664	+	3745	-	- && - && -	-
ENSGALG00000051867	795.121	530.75	555.875	854.619	99.7304	248.609	80.2434	188.205	684.091	154.197	2.14562	5.27179e-07	0.000103449	-	12	10013661	10016573	-	2692	lncRNA	- && - && -	-
novel.2382	79.7722	16.2474	74.9699	65.3472	2.19188	0.897506	1.33739	9.62908	59.0842	3.51396	4.02241	5.28107e-07	0.000103449	-	8	25228369	25230316	-	1843	-	- && - && -	-
ENSGALG00000042199	19.076	7.22109	36.5707	21.4421	355.084	62.8254	684.743	75.2819	21.0775	294.484	-3.80336	5.4881e-07	0.0001065	SLC12A5	20	10577212	10600763	+	4488	protein_coding	- && sp|Q91V14|S12A5_MOUSE Solute carrier family 12 member 5 OS=Mus musculus OX=10090 GN=Slc12a5 PE=1 SV=2 && -	AA_permease
ENSGALG00000041101	13.8734	13.5395	14.6283	11.2316	32.8782	54.7479	159.149	136.558	13.3182	95.8333	-2.84366	5.74481e-07	0.000110449	GALNT6	33	5048685	5068444	-	3182	protein_coding	- && sp|Q8C7U7|GALT6_MOUSE Polypeptide N-acetylgalactosaminyltransferase 6 OS=Mus musculus OX=10090 GN=Galnt6 PE=2 SV=1 && -	Glycos_transf_2
ENSGALG00000043469	84.9747	139.909	107.884	91.8945	16.4391	36.7978	9.36172	21.8843	106.165	21.1207	2.30868	5.88672e-07	0.000112139	-	5	55228305	55251475	-	2377	lncRNA	- && - && -	-
ENSGALG00000052998	106.652	111.024	101.484	174.6	8.76751	27.8227	34.7721	29.7626	123.44	25.2812	2.28848	6.15902e-07	0.00011626	-	9	20780343	20792423	+	1844	lncRNA	- && - && -	-
ENSGALG00000000818	14.7405	3.61054	28.3423	16.3368	330.973	53.8504	346.384	66.5282	15.7575	199.434	-3.66074	6.45053e-07	0.000120666	-	1	195032674	195039220	+	2127	protein_coding	- && - && -	-
novel.1534	36.4177	143.519	61.2559	87.8103	13.1513	12.5651	2.67478	13.1306	82.2508	10.3804	2.96229	7.05112e-07	0.000130723	-	3	53316746	53330760	-	3394	-	- && - && -	-
ENSGALG00000050859	313.019	259.959	132.569	119.463	32.8782	3.59003	36.1095	6.1276	206.253	19.6763	3.41016	7.20216e-07	0.000132341	-	7	33947176	33965984	-	3026	lncRNA	- && - && -	-
ENSGALG00000023872	374.583	578.59	449.82	441.094	2598.47	1223.3	6010.23	1289.42	461.021	2780.35	-2.59212	7.44193e-07	0.000135003	NIBAN2	17	2779784	2798309	-	3194	protein_coding	- && sp|B4F7E8|NIBA2_RAT Protein Niban 2 OS=Rattus norvegicus OX=10116 GN=Niban2 PE=1 SV=1 && -	-
ENSGALG00000034505	5.20253	9.02636	5.48561	17.3579	32.8782	39.4903	333.01	114.674	9.26809	130.013	-3.81456	7.47703e-07	0.000135003	CDKN2A	Z	78846780	78856728	-	1521	protein_coding	- && sp|Q2KJD8|CDN2B_BOVIN Cyclin-dependent kinase 4 inhibitor B OS=Bos taurus OX=9913 GN=CDKN2B PE=2 SV=1 && -	-
novel.2139	38.1519	37.0081	34.7422	33.6947	3.28782	8.07756	8.02434	6.1276	35.8992	6.37933	2.49423	7.55009e-07	0.000135147	-	6	28004545	28005958	+	1414	-	- && - && -	-
ENSGALG00000053682	77.1709	101.998	93.2553	94.9577	367.139	168.731	445.351	310.757	91.8454	322.994	-1.8128	7.80234e-07	0.000138468	-	16	1913575	1929106	-	4168	protein_coding	- && sp|P15979|HA1F_CHICK Class I histocompatibility antigen, F10 alpha chain OS=Gallus gallus OX=9031 PE=1 SV=1 && -	MHC_I
novel.1999	109.253	97.4847	125.255	79.6419	4.38375	15.2576	10.6991	32.3887	102.909	15.6823	2.69253	7.88885e-07	0.000138817	-	5	42025751	42040168	+	2711	-	- && - && -	-
ENSGALG00000054603	71.9684	37.9107	66.7415	74.5367	6.57563	17.0526	10.6991	14.8813	62.7893	12.3022	2.3332	8.453e-07	0.000147494	-	3	37141778	37154037	-	4267	lncRNA	- && - && -	-
novel.1173	87.576	261.764	115.198	36.7578	0	13.4626	1.33739	0	125.324	3.7	5.04526	8.78188e-07	0.000151956	-	23	3977180	3981414	-	4235	-	- && - && -	-
novel.727	56.3608	89.361	145.369	32.6736	2.19188	17.0526	6.68695	4.37686	80.941	7.57707	3.40122	8.88021e-07	0.000152387	-	17	7967985	7975478	+	5459	-	- && - && -	-
ENSGALG00000051314	31.2152	148.032	27.428	25.5263	2.19188	7.18005	2.67478	2.62611	58.0505	3.6682	3.9609	9.02476e-07	0.000153598	-	4	45282099	45299140	+	933	lncRNA	- && - && -	-
ENSGALG00000052113	169.082	10.8316	31.9994	17.3579	0	0	1.33739	2.62611	57.3178	0.990876	5.83477	9.32689e-07	0.00015745	-	4	86400724	86412145	+	4192	lncRNA	- && - && -	-
ENSGALG00000017046	597.424	553.316	354.736	218.505	2036.25	1156.89	13169.3	2310.98	430.995	4668.35	-3.43692	1.01151e-06	0.000169379	POSTN	1	173372443	173406135	+	4313	protein_coding	- && sp|Q15063|POSTN_HUMAN Periostin OS=Homo sapiens OX=9606 GN=POSTN PE=1 SV=2 && -	-
novel.175	130.063	238.296	74.9699	85.7682	5.47969	18.8476	6.68695	31.5134	132.274	15.6319	3.05907	1.03633e-06	0.000172146	-	1	25039754	25046630	-	1527	-	- && - && -	-
novel.407	228.912	361.054	380.335	424.757	51.5091	84.3656	37.4469	132.181	348.765	76.3757	2.18366	1.06377e-06	0.000175302	-	11	10947476	10955693	-	6532	-	- && - && -	-
novel.2268	90.1773	729.33	45.7134	462.536	26.3025	37.6953	12.0365	25.3858	331.939	25.355	3.70499	1.09029e-06	0.000178258	-	7	4207059	4210145	-	554	-	- && - && -	-
novel.1584	244.519	230.172	73.1414	69.4314	2.19188	19.7451	10.6991	27.1365	154.316	14.9432	3.35357	1.11763e-06	0.000180847	-	3	90543231	90550089	-	2489	-	- && - && -	-
ENSGALG00000033535	38.1519	44.2292	23.771	92.9156	772.637	271.944	163.161	238.101	49.7669	361.461	-2.86284	1.12355e-06	0.000180847	RGS16	8	5981547	5987489	+	3276	protein_coding	- && sp|F1S668|RGS16_PIG Regulator of G-protein signaling 16 OS=Sus scrofa OX=9823 GN=RGS16 PE=1 SV=3 && -	RGS
novel.666	55.4937	148.935	89.5982	59.2209	6.57563	13.4626	0	14.8813	88.3119	8.72988	3.29928	1.13814e-06	0.000181787	-	15	12079422	12081518	+	2000	-	- && - && -	-
ENSGALG00000046799	176.019	131.785	53.9418	85.7682	9.86345	20.6426	2.67478	22.7596	111.878	13.9851	2.97354	1.16903e-06	0.000185295	-	5	2751798	2756909	+	1480	lncRNA	- && - && -	-
ENSGALG00000031794	31.2152	57.7687	30.1708	35.7368	69.0441	178.604	422.615	319.51	38.7229	247.443	-2.67486	1.19198e-06	0.000187002	-	Z	27685252	27700855	+	3914	protein_coding	- && sp|Q9EP73|PD1L1_MOUSE Programmed cell death 1 ligand 1 OS=Mus musculus OX=10090 GN=Cd274 PE=1 SV=1 && -	V-set
ENSGALG00000052143	60.6962	88.4583	41.142	36.7578	3.28782	12.5651	5.34956	11.3798	56.7636	8.14557	2.76982	1.19781e-06	0.000187002	-	12	15259583	15318501	+	3846	lncRNA	- && - && -	-
novel.1099	58.095	42.4239	35.6564	50.0315	4.38375	8.97506	12.0365	11.3798	46.5517	9.19379	2.34243	1.24487e-06	0.000192899	-	20	12316194	12319772	-	2482	-	- && - && -	-
ENSGALG00000013993	294.81	203.093	249.595	191.957	490.98	721.595	2419.34	1375.21	234.864	1251.78	-2.41354	1.26548e-06	0.00019464	VNN1	3	56889501	56916337	+	5027	protein_coding	- && sp|Q58CQ9|VNN1_BOVIN Pantetheinase OS=Bos taurus OX=9913 GN=VNN1 PE=1 SV=1 && -	CN_hydrolase
ENSGALG00000050148	62.4304	424.239	135.312	41.8631	5.47969	26.0277	6.68695	11.3798	165.961	12.3935	3.72893	1.31987e-06	0.000201513	HS3ST6	14	6480947	6502255	-	1026	protein_coding	- && sp|Q5GFD5|HS3S6_MOUSE Heparan sulfate glucosamine 3-O-sulfotransferase 6 OS=Mus musculus OX=10090 GN=Hs3st6 PE=2 SV=1 && -	Sulfotransfer_1
novel.178	235.848	67.6977	97.8266	419.652	33.9741	27.8227	33.4347	15.7567	205.256	27.747	2.89163	1.33593e-06	0.000202476	-	1	31472863	31476702	-	2572	-	- && - && -	-
ENSGALG00000029027	41.6203	30.6896	50.2847	34.7157	183.022	93.3407	220.669	113.798	39.3276	152.707	-1.95264	1.38414e-06	0.000208263	SEPTIN12	14	13457248	13462102	+	1570	protein_coding	- && sp|A5D7Q3|SEP12_BOVIN Septin-12 OS=Bos taurus OX=9913 GN=SEPTIN12 PE=2 SV=1 && -	GTP_CDC
novel.2611	37.2848	46.0344	16.4568	32.6736	3.28782	6.28254	2.67478	2.62611	33.1124	3.71781	3.13177	1.43765e-06	0.000214757	-	Z	31785882	31796999	-	1366	-	- && - && -	-
novel.2113	45.9557	81.2372	63.9987	74.5367	9.86345	22.4377	5.34956	7.00297	66.4321	11.1634	2.54853	1.51698e-06	0.000224989	-	6	9900169	9904935	+	2049	-	- && - && -	-
ENSGALG00000015388	9.53798	8.12372	11.8855	7.14735	33.9741	35.0027	129.727	59.5252	9.17363	64.5572	-2.80565	1.5374e-06	0.000226402	PRDM1	3	68350477	68445504	-	3261	protein_coding	- && sp|O75626|PRDM1_HUMAN PR domain zinc finger protein 1 OS=Homo sapiens OX=9606 GN=PRDM1 PE=1 SV=2 && -	SET
ENSGALG00000048688	166.481	606.571	138.969	157.242	15.3431	67.313	22.7356	21.0089	267.316	31.6002	3.07468	1.67789e-06	0.000242046	-	2	5977318	5978873	-	767	lncRNA	- && - && -	-
ENSGALG00000000584	109.253	48.7423	63.9987	73.5156	263.025	171.424	258.116	323.887	73.8775	254.113	-1.78149	1.68572e-06	0.000242046	-	26	380663	408134	+	7593	protein_coding	- && sp|Q64612|PTPRV_RAT Receptor-type tyrosine-protein phosphatase V OS=Rattus norvegicus OX=10116 GN=Ptprv PE=1 SV=1 && -	Y_phosphatase
novel.493	357.241	126.369	72.2271	70.4525	12.0553	29.6177	8.02434	22.7596	156.572	18.1143	3.09795	1.68616e-06	0.000242046	-	13	8837757	8841976	+	2296	-	- && - && -	-
novel.1721	52.0253	82.1399	29.2566	32.6736	6.57563	5.38504	4.01217	11.3798	49.0239	6.83817	2.8176	1.69027e-06	0.000242046	-	4	1097459	1099845	+	2387	-	- && - && -	-
novel.390	38.1519	34.3002	54.8561	105.168	2.19188	10.7701	1.33739	8.75371	58.1191	5.76326	3.28053	1.70223e-06	0.00024209	-	11	14054541	14056814	+	1835	-	- && - && -	-
ENSGALG00000030432	290.475	165.182	290.737	275.684	576.464	869.684	2623.96	1122.23	255.519	1298.08	-2.3445	1.72141e-06	0.000243152	RASSF2	22	559504	571288	+	2477	protein_coding	- && sp|P50749|RASF2_HUMAN Ras association domain-containing protein 2 OS=Homo sapiens OX=9606 GN=RASSF2 PE=1 SV=1 && -	RA
novel.1551	33.8165	36.1054	16.4568	31.6526	0	4.48753	0	2.62611	29.5078	1.77841	3.92865	1.80221e-06	0.000252845	-	3	67234189	67235852	-	997	-	- && - && -	-
ENSGALG00000053909	39.019	57.7687	29.2566	41.8631	7.67157	10.7701	2.67478	6.1276	41.9768	6.81101	2.59066	1.81963e-06	0.000253576	-	5	34963699	35005792	-	1812	lncRNA	- && - && -	-
ENSGALG00000039682	44.2215	55.0608	83.1984	82.7051	170.966	204.631	1044.5	412.3	66.2964	458.1	-2.7883	1.86431e-06	0.00025807	HCLS1	1	359020	371025	+	2559	protein_coding	- && sp|P49710|HCLS1_MOUSE Hematopoietic lineage cell-specific protein OS=Mus musculus OX=10090 GN=Hcls1 PE=1 SV=2 && -	SH3_1
ENSGALG00000052900	23.4114	33.3975	21.0282	22.4631	1.09594	3.59003	4.01217	0.875371	25.0751	2.39338	3.42941	1.88306e-06	0.000258399	-	4	55691526	55694443	-	1084	lncRNA	- && - && -	-
novel.1403	826.336	1344.93	533.932	907.714	96.4426	253.994	129.727	303.754	903.227	195.979	2.20207	1.89158e-06	0.000258399	-	3	50460192	50482015	+	1388	-	- && - && -	-
ENSGALG00000031901	629.507	652.606	329.136	299.168	44.9335	148.986	34.7721	105.92	477.604	83.6529	2.50792	1.90604e-06	0.000258673	EDBETA	25	3211210	3211964	-	384	protein_coding	- && - && -	-
ENSGALG00000043727	25.1456	27.0791	72.2271	39.821	191.789	133.728	164.499	165.445	41.0682	163.865	-1.99689	1.92818e-06	0.000259978	NR4A1	33	3308221	3313864	+	3451	protein_coding	- && sp|Q04913|NR4A1_XENLA Nuclear receptor subfamily 4 group A member 1 OS=Xenopus laevis OX=8355 GN=nr4a1 PE=2 SV=1 && -	Hormone_recep
ENSGALG00000023435	574.88	537.971	591.531	443.136	67.9482	190.271	58.8451	176.825	536.88	123.472	2.11556	1.99345e-06	0.000267046	GATM	10	11349046	11362107	+	2125	protein_coding	- && sp|Q9I9K9|GATM_CHICK Glycine amidinotransferase, mitochondrial OS=Gallus gallus OX=9031 GN=GATM PE=2 SV=2 && -	-
ENSGALG00000050156	51.1583	142.616	67.6558	94.9577	3.28782	20.6426	12.0365	17.5074	89.0971	13.3686	2.72081	2.04308e-06	0.000271903	-	25	2277713	2278132	-	420	protein_coding	- && - && -	-
ENSGALG00000039140	12.1392	9.929	19.1996	6.1263	33.9741	54.7479	199.271	92.7893	11.8485	95.1956	-2.99873	2.0559e-06	0.000271903	CD14	13	1613067	1614464	+	1398	protein_coding	- && - && -	-
ENSGALG00000022696	8.67089	18.9554	14.6283	20.421	80.0035	86.1606	478.785	42.8932	15.6689	171.961	-3.45527	2.14914e-06	0.000282435	KCNE3	1	195858573	195860342	-	816	protein_coding	- && sp|Q9Y6H6|KCNE3_HUMAN Potassium voltage-gated channel subfamily E member 3 OS=Homo sapiens OX=9606 GN=KCNE3 PE=1 SV=1 && -	-
ENSGALG00000039611	367.646	428.752	372.107	386.978	701.401	1069.83	1261.16	1891.68	388.871	1231.02	-1.66271	2.19757e-06	0.000286983	-	14	2988243	2996758	-	2793	protein_coding	- && sp|Q6P7A9|LYAG_RAT Lysosomal alpha-glucosidase OS=Rattus norvegicus OX=10116 GN=Gaa PE=2 SV=1 && -	Glyco_hydro_31
novel.1992	77.1709	148.032	120.683	76.5788	8.76751	31.4127	14.7113	28.0119	105.616	20.7258	2.33288	2.22504e-06	0.000288754	-	5	32381670	32393996	+	2449	-	- && - && -	-
ENSGALG00000048230	6.06962	8.12372	6.39987	0	18.631	47.5678	84.2555	80.5341	5.14831	57.7471	-3.47297	2.24275e-06	0.000289245	-	1	72189820	72193984	+	3274	lncRNA	- && - && -	-
ENSGALG00000051188	152.608	160.669	99.6552	188.894	797.843	324	509.545	448.19	150.457	519.895	-1.7888	2.33503e-06	0.000299091	-	KZ626819.1	1139	38348	-	6788	protein_coding	- && sp|P15979|HA1F_CHICK Class I histocompatibility antigen, F10 alpha chain OS=Gallus gallus OX=9031 PE=1 SV=1 && -	MHC_I
ENSGALG00000010793	19.076	26.1764	23.771	19.4	44.9335	82.5706	131.064	137.433	22.1058	99.0004	-2.16191	2.3551e-06	0.000299091	SLC24A4	5	44896394	44930765	+	2503	protein_coding	- && sp|Q8NFF2|NCKX4_HUMAN Sodium/potassium/calcium exchanger 4 OS=Homo sapiens OX=9606 GN=SLC24A4 PE=2 SV=2 && -	Na_Ca_ex
ENSGALG00000039772	138.734	211.217	105.141	216.463	10.9594	54.7479	13.3739	31.5134	167.889	27.6486	2.58727	2.3623e-06	0.000299091	RGS7	3	35972263	36229904	+	3303	protein_coding	- && sp|P49803|RGS7_RAT Regulator of G-protein signaling 7 OS=Rattus norvegicus OX=10116 GN=Rgs7 PE=1 SV=2 && -	RGS
ENSGALG00000035856	94.5127	205.801	138.969	151.115	293.712	612.099	2031.49	758.071	147.599	923.844	-2.64557	2.37969e-06	0.000299465	CD48	25	2468024	2470555	-	1786	protein_coding	- && sp|P18181|CD48_MOUSE CD48 antigen OS=Mus musculus OX=10090 GN=Cd48 PE=1 SV=1 && -	-
ENSGALG00000012801	52.0253	36.1054	21.0282	166.431	154.527	690.182	1081.95	722.181	68.8975	662.21	-3.2665	2.41565e-06	0.000302161	LY86	2	64889269	64914270	-	2553	protein_coding	- && sp|Q90890|LY86_CHICK Lymphocyte antigen 86 OS=Gallus gallus OX=9031 GN=LY86 PE=1 SV=1 && -	-
ENSGALG00000052551	82.3735	398.965	95.0838	203.189	17.535	43.0803	12.0365	32.3887	194.903	26.2601	2.88066	2.5299e-06	0.000314556	-	2	107294403	107298810	+	1294	lncRNA	- && - && -	-
ENSGALG00000048927	72.8355	443.194	159.083	257.305	32.8782	39.4903	29.4226	54.273	233.104	39.016	2.57412	2.56599e-06	0.000317145	-	5	11333569	11356045	-	934	lncRNA	- && - && -	-
ENSGALG00000008127	126.595	91.1662	131.655	128.652	196.173	478.371	2615.93	776.454	119.517	1016.73	-3.08825	2.61934e-06	0.000321822	SPI1	5	23185094	23206765	+	2225	protein_coding	- && sp|Q6PKU1|SPI1_PIG Transcription factor PU.1 OS=Sus scrofa OX=9823 GN=SPI1 PE=2 SV=1 && -	Ets
ENSGALG00000055130	64.1646	142.616	53.9418	144.989	6.57563	26.0277	8.02434	20.1335	101.428	15.1903	2.71712	2.76719e-06	0.000336834	-	6	34828034	34871766	-	1524	lncRNA	- && - && -	-
ENSGALG00000051541	128.329	282.525	53.9418	40.842	1.09594	13.4626	0	12.2552	126.41	6.70343	4.19954	2.78829e-06	0.000336834	-	2	13134930	13136981	+	1180	lncRNA	- && - && -	-
novel.401	47.6899	172.403	54.8561	66.3683	9.86345	20.6426	4.01217	4.37686	85.3294	9.72378	3.11551	2.79019e-06	0.000336834	-	11	7076213	7198841	-	2065	-	- && - && -	-
ENSGALG00000047505	94.5127	70.4056	51.199	21.4421	5.47969	12.5651	1.33739	1.75074	59.3898	5.28323	3.46071	2.84467e-06	0.000339676	-	5	55564437	55576480	+	1246	lncRNA	- && - && -	-
ENSGALG00000049450	1086.46	3906.61	764.328	546.262	3924.56	26130	9777.65	21598	1575.92	15357.6	-3.28467	2.85751e-06	0.000339676	-	15	8214032	8214343	-	312	IG_V_gene	- && sp|P20763|LAC_CHICK Ig lambda chain C region OS=Gallus gallus OX=9031 PE=4 SV=1 && -	C1-set
ENSGALG00000054827	143.07	219.341	71.3129	64.3262	13.1513	29.6177	6.68695	24.5104	124.512	18.4916	2.73346	2.8628e-06	0.000339676	-	11	14780081	14880684	-	5232	lncRNA	- && - && -	-
ENSGALG00000050791	27.7469	116.44	63.9987	116.4	2.19188	12.5651	12.0365	14.0059	81.1463	10.1999	2.9837	2.90005e-06	0.000340227	-	1	117303044	117342131	-	2461	lncRNA	- && - && -	-
ENSGALG00000047173	66.7659	68.6003	10.0569	95.9787	3.28782	8.97506	5.34956	6.1276	60.3505	5.93501	3.33111	2.91006e-06	0.000340227	-	2	29036361	29039287	+	1907	lncRNA	- && - && -	-
novel.1796	35.5507	8.12372	35.6564	57.1788	0	0.897506	4.01217	2.62611	34.1274	1.88395	4.22418	2.91661e-06	0.000340227	-	4	68655448	68659396	+	1887	-	- && - && -	-
novel.324	43.3545	65.8924	49.3705	33.6947	4.38375	11.6676	12.0365	10.5045	48.078	9.64807	2.31687	2.96188e-06	0.000343578	-	10	15647684	15648968	+	1185	-	- && - && -	-
ENSGALG00000053253	475.165	837.646	150.854	368.599	49.3172	109.496	36.1095	100.668	458.066	73.8975	2.62738	3.03788e-06	0.000350436	-	1	89410974	89423183	+	2487	lncRNA	- && - && -	-
novel.1757	60.6962	152.545	27.428	58.1999	0	10.7701	6.68695	7.87834	74.7174	6.33384	3.5441	3.13218e-06	0.000359318	-	4	27646075	27647939	+	1756	-	- && - && -	-
ENSGALG00000048823	107.519	268.986	139.883	288.957	37.2619	67.313	32.0973	49.0208	201.336	46.4233	2.10954	3.24008e-06	0.000369654	-	5	31349553	31375804	-	4586	lncRNA	- && - && -	-
ENSGALG00000011099	108.386	46.9371	125.255	88.8314	557.833	238.737	1943.23	293.249	92.3523	758.261	-3.03665	3.33653e-06	0.000378578	FAP	7	21075293	21113292	+	2759	protein_coding	- && sp|Q12884|SEPR_HUMAN Prolyl endopeptidase FAP OS=Homo sapiens OX=9606 GN=FAP PE=1 SV=5 && -	-
ENSGALG00000027513	1.73418	5.41582	6.39987	5.10525	8.76751	48.4653	86.9303	58.6499	4.66378	50.7033	-3.44499	3.39573e-06	0.000383201	HOXD9	7	16297348	16299201	-	1456	protein_coding	- && sp|Q9IA13|HXD9_HETFR Homeobox protein Hox-D9 OS=Heterodontus francisci OX=7792 GN=HOXD9 PE=3 SV=1 && -	Hox9_act
ENSGALG00000048364	241.051	192.261	109.712	107.21	35.07	52.0554	16.0487	40.2671	162.559	35.8603	2.17014	3.46022e-06	0.000388368	-	6	25933052	26012218	+	3017	lncRNA	- && - && -	-
ENSGALG00000040672	926.918	1111.14	1061.46	605.483	11223.5	2566.87	9562.33	1565.16	926.253	6229.47	-2.74952	3.57294e-06	0.000398863	IGFBP4	27	7262040	7267335	+	1947	protein_coding	- && sp|Q05716|IBP4_BOVIN Insulin-like growth factor-binding protein 4 OS=Bos taurus OX=9913 GN=IGFBP4 PE=2 SV=1 && -	-
ENSGALG00000047153	26.8798	27.9817	7.31414	30.6315	1.09594	0.897506	1.33739	0.875371	23.2018	1.05155	4.49388	3.68073e-06	0.000408699	-	4	24804766	24816124	-	3610	lncRNA	- && - && -	-
ENSGALG00000047490	91.0444	107.414	100.569	62.2841	28.4944	30.5152	13.3739	27.1365	90.3279	24.88	1.84686	3.74405e-06	0.000413519	-	6	21983692	21987679	+	1115	lncRNA	- && - && -	-
ENSGALG00000030251	71.9684	219.341	84.1126	116.4	10.9594	33.2077	10.6991	28.0119	122.955	20.7195	2.55204	3.76912e-06	0.000414084	ADCY8	2	140875182	140993382	-	3723	protein_coding	- && sp|P40145|ADCY8_HUMAN Adenylate cyclase type 8 OS=Homo sapiens OX=9606 GN=ADCY8 PE=1 SV=1 && -	Guanylate_cyc
novel.2109	6.06962	25.2738	11.8855	12.2526	0	0	0	0	13.8704	0	6.18557	3.86226e-06	0.000422084	-	6	1903762	1926113	+	781	-	- && - && -	-
novel.70	33.8165	68.6003	28.3423	17.3579	5.47969	5.38504	1.33739	0.875371	37.0292	3.26937	3.48946	3.94718e-06	0.000429106	-	1	86869867	86981033	+	1546	-	- && - && -	-
ENSGALG00000000505	71.9684	66.7951	30.1708	36.7578	9.86345	13.4626	6.68695	8.75371	51.423	9.69167	2.39431	4.04994e-06	0.000437984	KCNH6	27	5090432	5118510	+	4879	protein_coding	- && sp|Q9PT84|KCNH6_CHICK Potassium voltage-gated channel subfamily H member 6 OS=Gallus gallus OX=9031 GN=KCNH6 PE=2 SV=2 && -	Ion_trans
ENSGALG00000050108	361.576	522.626	156.34	281.81	27.3985	113.983	21.3982	35.0148	330.588	49.4487	2.73425	4.13469e-06	0.000444833	-	4	25669499	25698236	+	3842	lncRNA	- && - && -	-
ENSGALG00000019312	0.867089	4.51318	2.7428	0	188.501	2.69252	121.702	12.2552	2.03077	81.2879	-5.31027	4.39765e-06	0.000470684	-	1	51121427	51122146	+	720	protein_coding	- && - && -	Noggin
novel.1325	54.6266	56.8661	58.5131	60.242	20.8228	12.5651	17.3861	19.2582	57.5619	17.508	1.72109	4.46357e-06	0.000474832	-	28	3174456	3176433	-	1951	-	- && - && -	-
novel.1093	96.2469	55.0608	42.0563	85.7682	2.19188	18.8476	4.01217	11.3798	69.7831	9.10788	2.9025	4.48214e-06	0.000474832	-	20	11111484	11118924	-	2410	-	- && - && -	-
ENSGALG00000053131	73.7026	50.5476	36.5707	47.9894	6.57563	17.9501	8.02434	7.87834	52.2026	10.1071	2.35151	4.51776e-06	0.000476177	-	11	13663568	13710674	+	3604	lncRNA	- && - && -	-
ENSGALG00000028924	12.1392	43.3265	19.1996	30.6315	105.21	77.1855	504.196	150.564	26.3242	209.289	-2.98987	4.70505e-06	0.000493413	S100A16	25	3315453	3320307	-	354	protein_coding	- && sp|Q0VCM0|S10AG_BOVIN Protein S100-A16 OS=Bos taurus OX=9913 GN=S100A16 PE=3 SV=1 && -	-
ENSGALG00000016286	3.46836	1.80527	2.7428	2.0421	8.76751	26.0277	29.4226	49.8962	2.51463	28.5285	-3.50174	4.75176e-06	0.000494988	TASL	1	116112612	116121679	+	2179	protein_coding	- && sp|Q9HAI6|TASL_HUMAN TLR adapter interacting with SLC15A4 on the lysosome OS=Homo sapiens OX=9606 GN=TASL PE=1 SV=1 && -	-
ENSGALG00000047049	74.5697	74.0162	50.2847	47.9894	9.86345	20.6426	13.3739	18.3828	61.715	15.5657	1.97315	4.76775e-06	0.000494988	-	2	116462531	116469501	-	3221	lncRNA	- && - && -	-
novel.2257	122.26	90.2636	125.255	73.5156	14.2472	42.1828	18.7234	24.5104	102.823	24.916	2.03245	4.85134e-06	0.000500163	-	7	31273311	31291218	+	4722	-	- && - && -	-
novel.1869	301.747	370.983	197.482	124.568	29.5903	77.1855	44.1338	71.7804	248.695	55.6725	2.15427	4.86577e-06	0.000500163	-	4	20228789	20231308	-	1961	-	- && - && -	-
novel.1800	123.127	175.111	63.9987	69.4314	9.86345	35.0027	13.3739	19.2582	107.917	19.3746	2.46426	4.89149e-06	0.000500329	-	4	70560819	70588232	+	2238	-	- && - && -	-
ENSGALG00000016590	33.8165	15.3448	41.142	29.6105	64.6604	106.803	549.667	212.715	29.9784	233.461	-2.95934	4.96228e-06	0.000505082	TLR7	1	124490191	124497611	+	4278	protein_coding	- && sp|Q9NYK1|TLR7_HUMAN Toll-like receptor 7 OS=Homo sapiens OX=9606 GN=TLR7 PE=1 SV=1 && -	TIR
ENSGALG00000026092	5.20253	4.51318	3.65707	4.0842	12.0553	14.3601	196.596	56.8991	4.36425	69.9777	-3.99634	5.03637e-06	0.000510123	-	2	103407604	103415054	+	2184	protein_coding	- && sp|Q9JI35|HRH3_CAVPO Histamine H3 receptor OS=Cavia porcellus OX=10141 GN=HRH3 PE=2 SV=2 && -	7tm_1
ENSGALG00000052372	233.247	208.509	154.511	129.673	15.3431	72.698	22.7356	34.1395	181.485	36.2291	2.31456	5.25468e-06	0.000529651	-	9	17806115	17849183	+	5330	lncRNA	- && - && -	-
ENSGALG00000051928	16.4747	23.4685	10.0569	84.7472	1.09594	2.69252	1.33739	1.75074	33.6868	1.71915	4.25863	5.33489e-06	0.000535138	-	1	147266104	147269414	-	874	lncRNA	- && - && -	-
novel.443	22.5443	30.6896	13.714	37.7789	2.19188	4.48753	2.67478	1.75074	26.1817	2.77623	3.22544	5.38059e-06	0.000537128	-	12	13070006	13071612	+	1607	-	- && - && -	-
novel.806	33.8165	76.7241	15.5425	41.8631	1.09594	8.07756	4.01217	3.50148	41.9865	4.17179	3.30901	5.57372e-06	0.000551893	-	19	9878859	9882481	-	2879	-	- && - && -	-
ENSGALG00000048764	233.247	39.716	42.9706	68.4104	3.28782	18.8476	9.36172	7.00297	96.086	9.62504	3.31103	5.58166e-06	0.000551893	-	12	1573940	1583540	-	1403	lncRNA	- && - && -	-
ENSGALG00000027788	874.893	903.539	661.93	858.703	417.553	394.005	397.205	304.629	824.766	378.348	1.12501	5.95523e-06	0.00058604	CPE	4	23889262	23935926	+	2013	protein_coding	- && sp|P15087|CBPE_RAT Carboxypeptidase E OS=Rattus norvegicus OX=10116 GN=Cpe PE=1 SV=1 && -	-
novel.2422	110.12	479.3	191.996	163.368	18.631	64.6205	34.7721	45.5193	236.196	40.8857	2.52542	6.0467e-06	0.000592235	-	9	21428209	21439974	+	6887	-	- && - && -	-
ENSGALG00000014908	62.4304	72.2109	49.3705	173.579	3534.4	196.554	942.859	175.95	89.3976	1212.44	-3.7621	6.20748e-06	0.00060239	FST	Z	16072541	16079179	+	2958	protein_coding	- && sp|Q90844|FST_CHICK Follistatin OS=Gallus gallus OX=9031 GN=FST PE=2 SV=1 && -	-
ENSGALG00000047932	70.2342	98.3873	93.2553	85.7682	19.7269	9.87257	12.0365	35.8902	86.9113	19.3815	2.15103	6.20842e-06	0.00060239	-	4	15187978	15267299	-	1595	lncRNA	- && - && -	-
ENSGALG00000051258	55.4937	49.645	38.3992	42.8841	88.771	130.138	284.864	246.855	46.6055	187.657	-2.0076	6.40634e-06	0.000617675	-	6	21454931	21458894	+	3138	protein_coding	- && sp|Q9NZM1|MYOF_HUMAN Myoferlin OS=Homo sapiens OX=9606 GN=MYOF PE=1 SV=1 && -	-
novel.2208	97.114	83.0425	80.4556	52.0736	3.28782	19.7451	17.3861	20.1335	78.1714	15.1381	2.36102	6.42544e-06	0.000617675	-	6	30166462	30183253	-	2709	-	- && - && -	-
novel.1438	81.5064	111.927	104.227	52.0736	1.09594	22.4377	2.67478	11.3798	87.4333	9.39705	3.18392	6.46178e-06	0.000618306	-	3	78108267	78124914	+	3905	-	- && - && -	-
ENSGALG00000035584	9533.65	10250.3	14642	8534.96	73435.6	21552.7	298511	24249.5	10740.2	104437	-3.28153	6.50103e-06	0.000619208	COL3A1	7	618031	671774	-	6406	protein_coding	- && sp|P12105|CO3A1_CHICK Collagen alpha-1(III) chain (Fragments) OS=Gallus gallus OX=9031 GN=COL3A1 PE=2 SV=2 && -	VWC
novel.1334	78.038	77.6267	55.7703	24.5052	0	0	2.67478	10.5045	58.9851	3.29481	4.12561	6.79166e-06	0.000643936	-	3	6937453	6969182	+	1327	-	- && - && -	-
novel.814	54.6266	47.8397	32.9136	16.3368	6.57563	6.28254	5.34956	6.1276	37.9292	6.08383	2.63842	6.88723e-06	0.000650029	-	2	7232537	7247966	+	1643	-	- && - && -	-
ENSGALG00000054053	835.007	1218.56	810.041	309.378	105.21	187.579	131.064	279.243	793.246	175.774	2.17235	7.03869e-06	0.000659503	-	6	32560251	32566220	+	2908	lncRNA	- && - && -	-
novel.572	389.323	758.214	386.735	370.641	58.0847	131.933	88.2677	189.08	476.228	116.842	2.02376	7.07516e-06	0.000659503	-	14	6334173	6337858	+	2724	-	- && - && -	-
novel.1896	12.1392	25.2738	8.22841	79.6419	0	0.897506	1.33739	1.75074	31.3208	0.996409	4.9518	7.08289e-06	0.000659503	-	4	43363921	43373404	-	1805	-	- && - && -	-
novel.2057	37.2848	45.1318	15.5425	86.7893	0	4.48753	8.02434	0.875371	46.1871	3.34681	3.83828	7.18534e-06	0.000666056	-	5	32770869	32794658	-	2693	-	- && - && -	-
ENSGALG00000035386	104.918	71.3082	177.368	94.9577	334.261	288.1	1990.04	543.605	112.138	789	-2.81399	7.32959e-06	0.000676407	NCKAP1L	33	6036926	6046319	-	4476	protein_coding	- && sp|P55160|NCKPL_HUMAN Nck-associated protein 1-like OS=Homo sapiens OX=9606 GN=NCKAP1L PE=1 SV=3 && -	-
novel.1372	15.6076	31.5923	21.9424	30.6315	1.09594	0	0	4.37686	24.9434	1.3682	4.08165	7.45504e-06	0.00068494	-	3	32899330	32901098	+	1769	-	- && - && -	-
ENSGALG00000002118	135.266	176.917	92.341	142.947	610.438	325.795	569.728	286.246	136.868	448.052	-1.70975	7.52138e-06	0.00068799	KCNMB1	13	4533095	4541847	+	3088	protein_coding	- && sp|Q98855|KCMB1_COTJA Putative calcium-activated potassium channel subunit beta OS=Coturnix japonica OX=93934 GN=KCNMB1 PE=2 SV=1 && -	-
ENSGALG00000053174	125.728	138.103	72.2271	32.6736	13.1513	13.4626	2.67478	21.8843	92.183	12.7932	2.82718	7.90297e-06	0.000719725	-	10	14386797	14389240	-	1285	lncRNA	- && - && -	-
ENSGALG00000008709	11.2722	1.80527	4.57134	9.18945	9.86345	93.3407	73.5564	103.294	6.70956	70.0136	-3.3863	7.98933e-06	0.000724413	MCOLN3	8	16765732	16781321	+	2913	protein_coding	- && sp|F6RG56|MCLN3_CALJA Mucolipin-3 OS=Callithrix jacchus OX=9483 GN=MCOLN3 PE=1 SV=1 && -	-
ENSGALG00000003179	0	0.902636	1.82854	2.0421	29.5903	7.18005	132.402	6.1276	1.19332	43.8249	-5.21396	8.11503e-06	0.00073261	ANGPTL7	21	4174743	4179124	+	1044	protein_coding	- && sp|O43827|ANGL7_HUMAN Angiopoietin-related protein 7 OS=Homo sapiens OX=9606 GN=ANGPTL7 PE=1 SV=1 && -	Fibrinogen_C
novel.1907	39.019	59.574	12.7997	37.7789	3.28782	3.59003	2.67478	7.87834	37.2929	4.35774	3.0643	8.31036e-06	0.000746997	-	4	49555630	49557820	-	2191	-	- && - && -	-
ENSGALG00000007186	36.4177	71.3082	31.0851	77.5998	101.922	236.942	1206.33	283.62	54.1027	457.202	-3.07888	8.41308e-06	0.000752084	TMEM268	17	2882867	2987652	+	3094	protein_coding	- && sp|Q5EA48|TM268_BOVIN Transmembrane protein 268 OS=Bos taurus OX=9913 GN=TMEM268 PE=2 SV=1 && -	-
ENSGALG00000010490	1024.9	824.107	1437.23	655.514	103.018	402.98	145.775	251.232	985.437	225.751	2.12416	8.46982e-06	0.000752084	DPYSL4	6	35825229	35837369	+	3062	protein_coding	- && sp|O35098|DPYL4_MOUSE Dihydropyrimidinase-related protein 4 OS=Mus musculus OX=10090 GN=Dpysl4 PE=1 SV=1 && -	Amidohydro_1
ENSGALG00000052895	41.6203	48.7423	47.5419	24.5052	3.28782	8.97506	0	7.87834	40.6024	5.0353	2.94639	8.47561e-06	0.000752084	-	1	100799802	100834237	+	1147	lncRNA	- && - && -	-
ENSGALG00000030372	58.9621	1.80527	124.34	42.8841	0	0.897506	5.34956	1.75074	56.998	1.99945	4.90081	8.66753e-06	0.00076584	MPZ	25	3913006	3917776	+	1288	protein_coding	- && sp|P37301|MYP0_CHICK Myelin protein P0 OS=Gallus gallus OX=9031 GN=MPZ PE=2 SV=1 && -	V-set
ENSGALG00000029862	93.6456	143.519	70.3986	93.9366	19.7269	23.3352	37.4469	35.0148	100.375	28.8809	1.80165	8.79808e-06	0.000771084	-	3	27397532	27407370	-	1650	protein_coding	- && sp|Q06HQ7|PLB1_MONDO Phospholipase B1, membrane-associated OS=Monodelphis domestica OX=13616 GN=PLB1 PE=2 SV=1 && -	Lipase_GDSL
novel.2438	221.975	448.61	221.253	322.652	14.2472	54.7479	24.073	105.045	303.622	49.5282	2.60758	8.80115e-06	0.000771084	-	9	5975989	6017685	-	6172	-	- && - && -	-
ENSGALG00000047383	14.7405	29.787	17.3711	13.2737	259.737	52.0554	525.594	25.3858	18.7931	215.693	-3.51787	9.07739e-06	0.000789675	CCN5	20	5341388	5346517	-	2740	protein_coding	- && sp|O76076|CCN5_HUMAN CCN family member 5 OS=Homo sapiens OX=9606 GN=CCN5 PE=1 SV=1 && -	VWC
ENSGALG00000054650	1004.96	2048.08	1034.04	1006.76	74.5238	402.98	148.45	346.647	1273.46	243.15	2.38717	9.13224e-06	0.000789675	-	17	7138254	7154369	-	3140	protein_coding	- && sp|Q9P1Z9|CC180_HUMAN Coiled-coil domain-containing protein 180 OS=Homo sapiens OX=9606 GN=CCDC180 PE=2 SV=3 && -	-
novel.1031	90.1773	152.545	60.3417	39.821	7.67157	18.8476	6.68695	21.8843	85.7213	13.7726	2.61617	9.13427e-06	0.000789675	-	2	111721470	111725046	-	2461	-	- && - && -	-
ENSGALG00000048389	284.405	241.004	99.6552	219.526	9.86345	38.5928	13.3739	66.5282	211.148	32.0896	2.70569	9.16547e-06	0.000789675	-	7	944325	955045	-	2833	lncRNA	- && - && -	-
ENSGALG00000052166	21.6772	83.0425	29.2566	6.1263	2.19188	0	0	2.62611	35.0257	1.2045	4.81308	9.27486e-06	0.000792707	-	4	51388449	51390732	-	545	lncRNA	- && - && -	-
novel.1443	51.1583	87.5557	30.1708	19.4	1.09594	6.28254	5.34956	8.75371	47.0712	5.37044	3.11211	9.29167e-06	0.000792707	-	3	80998967	81000743	+	1338	-	- && - && -	-
ENSGALG00000054971	51.1583	39.716	65.8273	71.4735	123.841	171.424	791.734	274.867	57.0438	340.466	-2.57651	9.31519e-06	0.000792707	ARHGAP30	25	20565	29413	-	3885	protein_coding	- && sp|Q7Z6I6|RHG30_HUMAN Rho GTPase-activating protein 30 OS=Homo sapiens OX=9606 GN=ARHGAP30 PE=1 SV=3 && -	RhoGAP
ENSGALG00000048085	46.8228	134.493	22.8567	23.4842	1.09594	8.07756	0	0	56.9141	2.29337	4.57363	9.36411e-06	0.000793618	-	1	126837093	126847541	+	1760	lncRNA	- && - && -	-
ENSGALG00000038254	287.007	437.778	272.452	231.778	32.8782	122.061	28.0852	74.4065	307.254	64.3577	2.24778	9.41035e-06	0.000794295	-	6	32353434	32362063	+	2519	protein_coding	- && sp|Q86UP6|CUZD1_HUMAN CUB and zona pellucida-like domain-containing protein 1 OS=Homo sapiens OX=9606 GN=CUZD1 PE=2 SV=1 && -	Zona_pellucida
novel.912	21.6772	45.1318	9.14268	29.6105	0	0.897506	0	3.50148	26.3905	1.09975	4.44637	9.63284e-06	0.000809782	-	2	113917140	113918626	+	1487	-	- && - && -	-
ENSGALG00000002103	47.6899	64.9898	63.0845	125.589	601.67	93.3407	966.932	362.404	75.3383	506.087	-2.74821	9.7995e-06	0.000820471	TPPP3	11	1222442	1224448	+	740	protein_coding	- && sp|Q9BW30|TPPP3_HUMAN Tubulin polymerization-promoting protein family member 3 OS=Homo sapiens OX=9606 GN=TPPP3 PE=1 SV=1 && -	p25-alpha
ENSGALG00000054229	157.81	181.43	139.883	81.684	9.86345	36.7978	9.36172	42.8932	140.202	24.729	2.48561	9.89521e-06	0.000825157	-	1	69448841	69580520	-	3999	lncRNA	- && - && -	-
ENSGALG00000028790	70.2342	19.858	63.9987	51.0525	77.8116	221.684	787.722	428.932	51.2859	379.037	-2.88478	9.95393e-06	0.000826734	DNASE2B	8	16993720	17017021	-	2619	protein_coding	- && sp|Q8WZ79|DNS2B_HUMAN Deoxyribonuclease-2-beta OS=Homo sapiens OX=9606 GN=DNASE2B PE=2 SV=1 && -	-
ENSGALG00000025945	32.0823	88.4583	61.2559	58.1999	87.6751	149.884	2154.53	517.344	59.9991	727.359	-3.59923	1.02145e-05	0.000844992	AVD	Z	9164659	9166088	+	1346	protein_coding	- && sp|P02701|AVID_CHICK Avidin OS=Gallus gallus OX=9031 GN=AVD PE=1 SV=3 && -	-
ENSGALG00000050422	180.355	273.499	90.5125	168.473	12.0553	46.6703	32.0973	53.3976	178.21	36.0552	2.2984	1.02903e-05	0.000845631	-	Z	46933972	46936565	-	1307	lncRNA	- && - && -	-
ENSGALG00000008121	28360.8	46622.1	43138.8	57823.1	14877.4	9903.98	2734.96	11418.3	43986.2	9733.66	2.17596	1.03036e-05	0.000845631	CYP17A1	6	24341471	24343997	-	1693	protein_coding	- && sp|P12394|CP17A_CHICK Steroid 17-alpha-hydroxylase/17,20 lyase OS=Gallus gallus OX=9031 GN=CYP17A1 PE=2 SV=1 && -	p450
ENSGALG00000050516	31.2152	116.44	56.6846	28.5894	3.28782	7.18005	5.34956	14.0059	58.2323	7.45584	2.94156	1.05816e-05	0.000865025	-	7	25202028	25224794	+	1938	lncRNA	- && - && -	-
ENSGALG00000012178	100.582	48.7423	123.426	79.6419	269.601	218.992	454.712	264.362	88.0982	301.917	-1.77507	1.06548e-05	0.000867594	PDGFB	1	50720146	50737226	+	1855	protein_coding	- && sp|P31240|PDGFB_MOUSE Platelet-derived growth factor subunit B OS=Mus musculus OX=10090 GN=Pdgfb PE=2 SV=1 && -	-
ENSGALG00000033854	123.994	122.759	117.941	88.8314	400.018	271.047	1402.92	318.635	113.381	598.155	-2.39788	1.09189e-05	0.000885629	CSF1	26	1287074	1293880	+	3575	protein_coding	- && - && -	-
ENSGALG00000003899	3.46836	17.1501	1.82854	2.0421	24.1106	136.421	18.7234	229.347	6.12227	102.151	-4.05837	1.09925e-05	0.000888125	RAB17	7	4804962	4812496	+	1531	protein_coding	- && sp|P35292|RAB17_MOUSE Ras-related protein Rab-17 OS=Mus musculus OX=10090 GN=Rab17 PE=1 SV=1 && -	Ras
novel.286	15.6076	30.6896	16.4568	23.4842	1.09594	3.59003	2.67478	0.875371	21.5596	2.05903	3.39597	1.10412e-05	0.000888606	-	1	158614636	158622734	-	398	-	- && - && -	-
ENSGALG00000053056	42.4874	26.1764	15.5425	25.5263	3.28782	0	0	4.37686	27.4332	1.91617	3.7859	1.12223e-05	0.000899689	-	4	67800871	67876027	+	2007	lncRNA	- && - && -	-
ENSGALG00000053831	254.057	485.618	233.138	261.389	5.47969	80.7756	17.3861	57.7745	308.551	40.354	2.92607	1.1444e-05	0.000913933	-	1	63922193	63958122	+	3797	lncRNA	- && - && -	-
novel.2545	18.2089	9.929	30.1708	12.2526	180.83	32.3102	291.551	63.0267	17.6403	141.929	-3.00384	1.16694e-05	0.000928363	-	W	6244878	6247525	+	2648	-	- && P0C776.1 RecName: Full=Gag-Pro polyprotein; Contains: RecName: Full=Matrix protein p19; Contains: RecName: Full=p2A; Contains: RecName: Full=p2B; Contains: RecName: Full=p10; Contains: RecName: Full=p3; Contains: RecName: Full=Capsid protein p27; Contains: RecName: Full=Nucleocapsid protein p12; Contains: RecName: Full=Protease p15 && PF00607:gag gene protein p24 (core nucleocapsid protein)	-
ENSGALG00000016446	120.525	169.696	118.855	96.9998	237.819	381.44	318.299	418.427	126.519	338.996	-1.42217	1.22098e-05	0.000967651	ATP6V1C2	3	96909880	96926659	+	1883	protein_coding	- && sp|Q6AYE4|VATC2_RAT V-type proton ATPase subunit C 2 OS=Rattus norvegicus OX=10116 GN=Atp6v1c2 PE=2 SV=1 && -	-
ENSGALG00000051728	55.4937	232.88	61.2559	68.4104	5.47969	25.1302	9.36172	17.5074	104.51	14.3698	2.84706	1.23149e-05	0.000972265	-	5	49039335	49058044	+	2427	lncRNA	- && - && -	-
ENSGALG00000035505	44.2215	37.0081	42.0563	20.421	165.487	97.8282	270.153	85.7864	35.9267	154.813	-2.1011	1.2658e-05	0.000995573	AOAH	2	46604093	46670393	+	2459	protein_coding	- && sp|P28039|AOAH_HUMAN Acyloxyacyl hydrolase OS=Homo sapiens OX=9606 GN=AOAH PE=1 SV=1 && -	Lipase_GDSL
ENSGALG00000002544	45.0886	21.6633	57.5989	46.9683	214.804	113.983	291.551	105.045	42.8298	181.346	-2.0796	1.30315e-05	0.00102108	PCDH12	13	3130846	3140064	-	3396	protein_coding	- && sp|Q9NPG4|PCD12_HUMAN Protocadherin-12 OS=Homo sapiens OX=9606 GN=PCDH12 PE=1 SV=1 && -	Cadherin
ENSGALG00000050160	53.7595	261.764	87.7697	69.4314	3.28782	29.6177	4.01217	11.3798	118.181	12.0744	3.26937	1.33077e-05	0.0010388	-	4	43433827	43444707	-	2935	lncRNA	- && - && -	-
ENSGALG00000012761	33.8165	34.3002	41.142	44.9262	76.7157	116.676	672.707	186.454	38.5462	263.138	-2.76975	1.36109e-05	0.00105849	DRAM1	1	55492486	55507806	-	2343	protein_coding	- && sp|Q9DC58|DRAM1_MOUSE DNA damage-regulated autophagy modulator protein 1 OS=Mus musculus OX=10090 GN=Dram1 PE=2 SV=2 && -	-
ENSGALG00000051294	400.595	508.184	209.367	282.831	8.76751	80.7756	17.3861	85.7864	350.244	48.1789	2.85393	1.41664e-05	0.00109758	-	6	28572066	28597382	-	1833	lncRNA	- && - && -	-
ENSGALG00000014509	30.3481	15.3448	53.0275	27.5684	143.568	82.5706	238.055	107.671	31.5722	142.966	-2.17543	1.46156e-05	0.00112817	BST1	4	76637942	76652266	-	1116	protein_coding	- && sp|Q63072|BST1_RAT ADP-ribosyl cyclase/cyclic ADP-ribose hydrolase 2 OS=Rattus norvegicus OX=10116 GN=Bst1 PE=2 SV=1 && -	-
ENSGALG00000049339	44.2215	46.0344	42.0563	37.7789	229.051	93.3407	222.007	88.4125	42.5228	158.203	-1.89123	1.49441e-05	0.00114926	gga-mir-7476	15	5278378	5278440	+	63	miRNA	- && - && -	-
novel.2218	33.8165	63.1845	41.142	65.3472	6.57563	18.8476	8.02434	7.87834	50.8726	10.3315	2.28036	1.50394e-05	0.00114973	-	6	32869838	32883806	-	1253	-	- && - && -	-
ENSGALG00000047522	39.8861	63.1845	31.0851	19.4	1.09594	9.87257	2.67478	4.37686	38.3889	4.50504	3.04959	1.5061e-05	0.00114973	-	1	162459409	162462372	+	2236	lncRNA	- && - && -	-
ENSGALG00000008359	198.563	25.2738	189.253	70.4525	667.427	455.036	2012.77	522.597	120.886	914.457	-2.91839	1.53737e-05	0.0011693	CD248	3	3329006	3331372	+	2367	protein_coding	- && sp|Q9ET61|C1QR1_RAT Complement component C1q receptor OS=Rattus norvegicus OX=10116 GN=Cd93 PE=1 SV=1 && -	EGF_CA
ENSGALG00000035985	11.2722	50.5476	19.1996	14.2947	2.19188	1.79501	0	1.75074	23.8285	1.43441	3.99309	1.57179e-05	0.00118801	-	8	2683103	2685907	-	1776	lncRNA	- && - && -	-
ENSGALG00000048512	46.8228	56.8661	48.4562	38.7999	14.2472	16.1551	5.34956	12.2552	47.7362	12.0018	1.96829	1.57341e-05	0.00118801	-	18	3574501	3578828	+	2016	lncRNA	- && - && -	-
ENSGALG00000034868	802.057	1535.38	951.753	803.567	3047.81	2716.75	3903.84	2008.98	1023.19	2919.34	-1.51234	1.5848e-05	0.00119228	KRT7	33	5216371	5226040	+	2658	protein_coding	- && sp|O93532|K2CO_CHICK Keratin, type II cytoskeletal cochleal OS=Gallus gallus OX=9031 PE=2 SV=1 && -	Filament
ENSGALG00000016224	143.937	79.432	142.626	172.557	255.354	385.03	1106.02	605.757	134.638	588.04	-2.12646	1.60115e-05	0.00120023	MAOA	1	112604059	112660963	-	2836	protein_coding	- && sp|Q5NU32|AOFA_HORSE Amine oxidase [flavin-containing] A OS=Equus caballus OX=9796 GN=MAOA PE=2 SV=1 && -	Amino_oxidase
ENSGALG00000015283	307.817	425.142	153.597	329.799	51.5091	100.521	41.4591	111.172	304.089	76.1653	1.99113	1.61337e-05	0.00120503	CEP57L1	3	67051451	67074362	-	1919	protein_coding	- && sp|Q5FWP9|CE57L_XENLA Centrosomal protein cep57l1 OS=Xenopus laevis OX=8355 GN=cep57l1 PE=1 SV=1 && -	-
ENSGALG00000000441	68.5	198.58	109.712	120.484	5.47969	35.9003	4.01217	22.7596	124.319	17.0379	2.84508	1.62871e-05	0.00121213	KCNA10	26	1438259	1442793	-	1935	protein_coding	- && sp|Q7T199|KCA10_CHICK Potassium voltage-gated channel subfamily A member 10 OS=Gallus gallus OX=9031 GN=KCNA10 PE=2 SV=1 && -	Ion_trans
ENSGALG00000054146	43.3545	197.677	35.6564	76.5788	5.47969	20.6426	10.6991	11.3798	88.3167	12.0503	2.8636	1.63994e-05	0.00121613	-	6	34391800	34413139	+	1719	lncRNA	- && - && -	-
ENSGALG00000045510	0	0	0.914268	1.02105	1.09594	4.48753	165.836	26.2611	0.483829	49.4202	-6.72334	1.6714e-05	0.00123505	-	14	6394300	6399468	+	2506	protein_coding	- && sp|Q96KJ4|MSLNL_HUMAN Mesothelin-like protein OS=Homo sapiens OX=9606 GN=MSLNL PE=3 SV=3 && -	-
ENSGALG00000027207	122.26	91.1662	159.997	64.3262	458.102	435.291	1484.5	195.208	109.437	643.276	-2.55399	1.72038e-05	0.00126673	PERP2	3	54597280	54606430	+	1706	protein_coding	- && sp|Q96FX8|PERP_HUMAN p53 apoptosis effector related to PMP-22 OS=Homo sapiens OX=9606 GN=PERP PE=1 SV=1 && -	-
ENSGALG00000040342	140.468	81.2372	202.967	117.421	866.887	376.055	849.242	249.481	135.523	585.416	-2.10997	1.78195e-05	0.00130744	ADAMTS1	1	104340407	104345964	-	2775	protein_coding	- && sp|P97857|ATS1_MOUSE A disintegrin and metalloproteinase with thrombospondin motifs 1 OS=Mus musculus OX=10090 GN=Adamts1 PE=1 SV=4 && -	TSP_1
ENSGALG00000004257	172.551	169.696	155.425	150.094	58.0847	76.288	28.0852	58.6499	161.942	55.277	1.54087	1.79803e-05	0.00131459	TSPAN15	6	11622065	11633629	+	1938	protein_coding	- && sp|Q1JQA4|TSN15_BOVIN Tetraspanin-15 OS=Bos taurus OX=9913 GN=TSPAN15 PE=1 SV=1 && -	Tetraspannin
ENSGALG00000000695	102.317	62.2819	110.626	129.673	213.708	564.531	231.368	1142.36	101.225	537.992	-2.4113	1.81152e-05	0.00131975	MFSD4A	26	2178133	2192431	+	2622	protein_coding	- && sp|Q8N468|MFD4A_HUMAN Major facilitator superfamily domain-containing protein 4A OS=Homo sapiens OX=9606 GN=MFSD4A PE=2 SV=3 && -	-
novel.2063	29.481	12.6369	17.3711	54.1157	0	0	1.33739	4.37686	28.4012	1.42856	4.25772	1.8178e-05	0.00131975	-	5	34340013	34344844	-	1496	-	- && - && -	-
ENSGALG00000010224	37.2848	62.2819	27.428	44.9262	65.7563	157.064	744.926	248.605	42.9802	304.088	-2.82144	1.83121e-05	0.00132485	GLIPR1L	1	37882246	37890696	+	2103	protein_coding	- && sp|P48060|GLIP1_HUMAN Glioma pathogenesis-related protein 1 OS=Homo sapiens OX=9606 GN=GLIPR1 PE=1 SV=3 && -	SCP
novel.198	104.918	185.943	63.0845	139.884	3.28782	33.2077	6.68695	25.3858	123.457	17.1421	2.82807	1.86698e-05	0.00134604	-	1	46750646	46755062	-	3965	-	- && - && -	-
ENSGALG00000004957	702.342	1538.09	575.074	919.966	196.173	360.798	188.572	333.516	933.869	269.765	1.79	1.87353e-05	0.00134609	RHBDD1	9	9424788	9454131	+	1411	protein_coding	- && sp|Q8TEB9|RHBL4_HUMAN Rhomboid-related protein 4 OS=Homo sapiens OX=9606 GN=RHBDD1 PE=1 SV=1 && -	Rhomboid
ENSGALG00000013135	695.405	558.732	638.159	846.451	3390.83	1309.46	5635.76	1445.24	684.687	2945.32	-2.10474	1.88884e-05	0.00135241	GALNT1	2	83799056	83873117	-	3482	protein_coding	- && sp|Q10472|GALT1_HUMAN Polypeptide N-acetylgalactosaminyltransferase 1 OS=Homo sapiens OX=9606 GN=GALNT1 PE=1 SV=1 && -	Glycos_transf_2
ENSGALG00000053609	45.9557	249.128	70.3986	61.263	1.09594	25.1302	5.34956	6.1276	106.686	9.42582	3.48137	1.91286e-05	0.0013649	-	13	15989979	16047854	-	3847	lncRNA	- && - && -	-
ENSGALG00000052704	110.12	18.9554	224.91	44.9262	2.19188	14.3601	0	9.62908	99.7279	6.54526	3.89468	1.93407e-05	0.00137531	-	3	78518303	78520884	+	1138	lncRNA	- && - && -	-
novel.918	0	2.70791	0	2.0421	6.57563	34.1052	16.0487	44.6439	1.1875	25.3434	-4.44602	1.94251e-05	0.0013766	-	2	123463653	123532986	+	2337	-	- && - && -	-
novel.1789	70.2342	136.298	58.5131	43.9052	0	17.9501	2.67478	8.75371	77.2376	7.34465	3.36056	1.97996e-05	0.00139791	-	4	61328908	61335354	+	2835	-	- && - && -	-
ENSGALG00000021869	166.481	27.9817	160.911	127.631	1452.12	196.554	4353.2	224.97	120.751	1556.71	-3.68812	1.99512e-05	0.00139791	PODN	8	24907072	24927370	+	1993	protein_coding	- && sp|Q7Z5L7|PODN_HUMAN Podocan OS=Homo sapiens OX=9606 GN=PODN PE=1 SV=2 && -	-
ENSGALG00000050578	14.7405	44.2292	11.8855	14.2947	1.09594	1.79501	0	1.75074	21.2875	1.16042	4.1045	2.00248e-05	0.00139791	-	1	95061141	95088400	-	1556	lncRNA	- && - && -	-
novel.2198	14.7405	78.5293	72.2271	44.9262	0	3.59003	0	9.62908	52.6058	3.30478	3.92097	2.00554e-05	0.00139791	-	6	26565927	26569480	-	1960	-	- && - && -	-
ENSGALG00000008340	32.0823	39.716	40.2278	66.3683	104.114	121.163	875.99	198.709	44.5986	324.994	-2.86494	2.00625e-05	0.00139791	FES	10	20534450	20539528	-	2755	protein_coding	- && sp|P00530|FPS_FUJSV Tyrosine-protein kinase transforming protein Fps OS=Fujinami sarcoma virus OX=11885 GN=V-FPS PE=3 SV=1 && -	Pkinase_Tyr
ENSGALG00000049143	348.57	447.707	249.595	465.599	46.0294	113.983	42.7965	155.816	377.868	89.6563	2.06937	2.02889e-05	0.00140668	-	2	117115953	117122263	-	1746	lncRNA	- && - && -	-
ENSGALG00000052178	151.741	65.8924	42.0563	52.0736	7.67157	18.8476	5.34956	19.2582	77.9407	12.7817	2.58517	2.03239e-05	0.00140668	-	21	1573908	1580475	+	1206	lncRNA	- && - && -	-
ENSGALG00000033694	376.317	794.32	379.421	675.935	1026.89	1570.64	9895.34	2844.96	556.498	3834.46	-2.7845	2.04789e-05	0.00141271	IFI30	28	4098288	4100719	-	1325	protein_coding	- && sp|E7E2N8|GILT_CARAU Gamma-interferon-inducible lysosomal thiol reductase OS=Carassius auratus OX=7957 GN=ifi30 PE=1 SV=1 && -	-
novel.84	44.2215	77.6267	16.4568	47.9894	1.09594	7.18005	4.01217	10.5045	46.5736	5.69815	2.99693	2.11849e-05	0.00145452	-	1	96121433	96138862	+	1642	-	- && - && -	-
novel.1083	6.93671	56.8661	16.4568	4.0842	0	0.897506	0	0	21.086	0.224377	6.06994	2.12252e-05	0.00145452	-	20	4564505	4568549	-	2621	-	- && - && -	-
ENSGALG00000006546	3419.8	3610.54	2830.57	3635.96	12045.5	6626.29	19009.6	6607.3	3374.22	11072.2	-1.71425	2.13233e-05	0.00145644	CD81	5	13821201	13843461	-	2983	protein_coding	- && sp|O97703|CD81_CHLAE CD81 antigen OS=Chlorocebus aethiops OX=9534 GN=CD81 PE=2 SV=1 && -	Tetraspannin
ENSGALG00000050430	26.0127	179.625	46.6276	76.5788	19.7269	8.07756	8.02434	11.3798	82.2109	11.8022	2.8001	2.19848e-05	0.0014967	-	2	68954547	68969159	-	3625	lncRNA	- && - && -	-
ENSGALG00000007927	482.102	249.128	242.281	136.821	52.6051	70.0055	54.833	107.671	277.583	71.2785	1.95802	2.26917e-05	0.00153977	CNTN6	12	17945860	18046961	+	3116	protein_coding	- && sp|Q9JMB8|CNTN6_MOUSE Contactin-6 OS=Mus musculus OX=10090 GN=Cntn6 PE=1 SV=2 && -	fn3
ENSGALG00000046732	143.07	122.759	12.7997	8.1684	0	3.59003	8.02434	3.50148	71.6991	3.77896	4.27115	2.29895e-05	0.00155277	-	1	36213709	36216217	-	1675	lncRNA	- && - && -	-
novel.837	38.1519	147.13	39.3135	23.4842	7.67157	8.97506	9.36172	9.62908	62.0198	8.90936	2.79961	2.30328e-05	0.00155277	-	2	38805372	38851974	+	1428	-	- && - && -	-
novel.2154	128.329	143.519	102.398	118.442	24.1106	59.2354	24.073	42.8932	123.172	37.5781	1.69967	2.33233e-05	0.00156459	-	6	2286177	2292241	-	2133	-	- && - && -	-
ENSGALG00000047615	808.994	335.781	583.303	561.578	62.4685	168.731	70.8816	230.223	572.414	133.076	2.10118	2.33589e-05	0.00156459	-	1	36682571	36689506	+	3371	lncRNA	- && - && -	-
ENSGALG00000053917	3552.46	2660.97	3575.7	4015.79	10050.9	6594.88	23413.7	8918.28	3451.23	12244.4	-1.82689	2.36435e-05	0.00157857	CD164	3	66946468	66958016	+	3950	protein_coding	- && sp|Q04900|MUC24_HUMAN Sialomucin core protein 24 OS=Homo sapiens OX=9606 GN=CD164 PE=1 SV=2 && -	-
novel.2039	58.095	105.608	44.7991	114.358	15.3431	18.8476	10.6991	28.8872	80.715	18.4443	2.11192	2.39666e-05	0.00159286	-	5	16213795	16217160	-	2555	-	- && - && -	-
ENSGALG00000030016	6813.59	5946.57	5370.41	5364.6	14898.2	11939.5	56380.3	18613.9	5873.79	25458	-2.11572	2.40238e-05	0.00159286	CTSB	3	107370910	107378810	-	2083	protein_coding	- && sp|P43233|CATB_CHICK Cathepsin B OS=Gallus gallus OX=9031 GN=CTSB PE=2 SV=1 && -	Peptidase_C1
novel.557	33.8165	77.6267	38.3992	20.421	0	8.97506	0	2.62611	42.5659	2.90029	3.79997	2.41386e-05	0.00159286	-	13	18316775	18318393	-	1248	-	- && - && -	-
ENSGALG00000049027	81.5064	82.1399	103.312	94.9577	222.476	305.152	382.493	150.564	90.479	265.171	-1.54975	2.42245e-05	0.00159286	-	8	24835193	24837184	-	1992	protein_coding	- && sp|O92954|GAG_RSVSB Gag polyprotein OS=Rous sarcoma virus (strain Schmidt-Ruppin B) OX=269447 GN=gag PE=1 SV=1 && -	-
novel.1844	56.3608	48.7423	33.8279	32.6736	4.38375	8.07756	5.34956	15.7567	42.9012	8.39189	2.32229	2.42475e-05	0.00159286	-	4	10240841	10245934	-	4474	-	- && - && -	-
ENSGALG00000048226	188.158	361.054	166.397	321.631	28.4944	87.9556	18.7234	77.0327	259.31	53.0515	2.28005	2.43322e-05	0.00159286	-	5	50805289	50817349	+	2028	protein_coding	- && sp|Q8NDG6|TDRD9_HUMAN ATP-dependent RNA helicase TDRD9 OS=Homo sapiens OX=9606 GN=TDRD9 PE=2 SV=3 && -	-
ENSGALG00000054896	200.298	172.403	71.3129	47.9894	3.28782	23.3352	4.01217	27.1365	123.001	14.4429	3.06879	2.44023e-05	0.00159286	-	3	12801931	12842455	+	2380	lncRNA	- && - && -	-
ENSGALG00000047457	90.1773	35.2028	28.3423	53.0946	14.2472	4.48753	2.67478	10.5045	51.7042	7.97849	2.68374	2.45018e-05	0.00159286	-	12	17550464	17553642	+	1626	lncRNA	- && - && -	-
ENSGALG00000001571	73.7026	77.6267	136.226	98.0208	188.501	222.582	2202.68	484.956	96.394	774.68	-3.00606	2.4548e-05	0.00159286	MYO1F	28	1844413	1858231	-	4376	protein_coding	- && sp|P70248|MYO1F_MOUSE Unconventional myosin-If OS=Mus musculus OX=10090 GN=Myo1f PE=1 SV=1 && -	Myosin_head
novel.27	182.089	336.683	136.226	156.221	40.5497	77.1855	28.0852	64.7775	202.805	52.6495	1.93766	2.49712e-05	0.00161527	-	1	39114166	39125353	+	2269	-	- && - && -	-
novel.610	892.235	407.089	936.21	294.062	56.9888	234.249	76.2312	137.433	632.399	126.226	2.32222	2.51352e-05	0.00162083	-	14	5877035	5893027	-	7735	-	- && - && -	-
ENSGALG00000036686	210.703	318.631	207.539	245.052	439.471	475.678	3402.32	1644.82	245.481	1490.57	-2.60192	2.53941e-05	0.00163085	PLTP	20	10532982	10538372	-	2523	protein_coding	- && sp|P55058|PLTP_HUMAN Phospholipid transfer protein OS=Homo sapiens OX=9606 GN=PLTP PE=1 SV=1 && -	-
ENSGALG00000037625	147.405	41.5213	185.596	103.126	2805.6	161.551	1782.74	226.721	119.412	1244.15	-3.38084	2.54477e-05	0.00163085	FBN3	28	367087	488932	+	9030	protein_coding	- && sp|P35556|FBN2_HUMAN Fibrillin-2 OS=Homo sapiens OX=9606 GN=FBN2 PE=1 SV=3 && -	EGF_CA
novel.612	169.082	98.3873	156.34	67.3893	5.47969	24.2327	10.6991	42.0178	122.8	20.6073	2.55832	2.59286e-05	0.00165656	-	14	5922143	5930331	-	4450	-	- && - && -	-
ENSGALG00000043829	40.7532	19.858	29.2566	57.1788	177.542	85.2631	189.909	106.795	36.7616	139.877	-1.92775	2.62052e-05	0.0016691	-	23	3374678	3380844	-	3010	protein_coding	- && sp|Q5IGR6|EXT1C_DANRE Exostosin-1c OS=Danio rerio OX=7955 GN=ext1c PE=2 SV=1 && -	-
ENSGALG00000008439	96.2469	102.901	115.198	60.242	105.21	317.717	1556.72	632.893	93.6468	653.135	-2.80114	2.63962e-05	0.00167569	CD36	1	11333589	11371413	-	2495	protein_coding	- && sp|P70110|CD36_MESAU Platelet glycoprotein 4 OS=Mesocricetus auratus OX=10036 GN=CD36 PE=2 SV=3 && -	-
ENSGALG00000001314	193.361	139.909	141.711	125.589	863.6	288.997	512.22	342.27	150.143	501.772	-1.73956	2.64702e-05	0.00167569	PTGS1	17	9061884	9070028	+	2644	protein_coding	- && sp|P23219|PGH1_HUMAN Prostaglandin G/H synthase 1 OS=Homo sapiens OX=9606 GN=PTGS1 PE=1 SV=2 && -	An_peroxidase
ENSGALG00000053836	24.2785	16.2474	38.3992	33.6947	145.76	58.3379	215.32	83.1603	28.155	125.644	-2.15523	2.6615e-05	0.00167974	SIPA1	33	6309066	6315542	+	2909	protein_coding	- && sp|Q96FS4|SIPA1_HUMAN Signal-induced proliferation-associated protein 1 OS=Homo sapiens OX=9606 GN=SIPA1 PE=1 SV=1 && -	-
novel.983	30.3481	56.8661	10.9712	19.4	2.19188	1.79501	0	5.25223	29.3963	2.30978	3.59792	2.69594e-05	0.00169446	-	2	69141796	69152707	-	529	-	- && - && -	-
ENSGALG00000000476	143.07	157.961	149.94	122.526	55.8929	72.698	42.7965	63.9021	143.374	58.8224	1.27755	2.70115e-05	0.00169446	LRRTM4	22	4410028	4620737	-	3273	protein_coding	- && sp|Q86VH4|LRRT4_HUMAN Leucine-rich repeat transmembrane neuronal protein 4 OS=Homo sapiens OX=9606 GN=LRRTM4 PE=2 SV=2 && -	-
ENSGALG00000054194	425.741	360.152	319.079	125.589	21.9188	78.083	29.4226	103.294	307.64	58.1795	2.39612	2.73025e-05	0.00170756	-	3	62063020	62071934	-	2473	lncRNA	- && - && -	-
ENSGALG00000051967	153.475	227.464	135.312	64.3262	7.67157	47.5678	14.7113	31.5134	145.144	25.366	2.50427	2.75183e-05	0.00171257	-	4	45012051	45214433	+	3625	lncRNA	- && - && -	-
novel.2061	32.0823	5.41582	157.254	6.1263	0	2.69252	1.33739	2.62611	50.2196	1.66401	4.87664	2.75475e-05	0.00171257	-	5	33611033	33623201	-	3881	-	- && - && -	-
ENSGALG00000050511	110.987	196.775	8.22841	70.4525	6.57563	15.2576	1.33739	9.62908	96.6107	8.19993	3.53538	2.7731e-05	0.00171882	-	6	31390850	31395947	+	1166	lncRNA	- && - && -	-
ENSGALG00000009641	2879.6	3669.22	5054.99	3759.51	52845.1	5020.65	48060.4	6841.9	3840.83	28192	-2.87579	2.79584e-05	0.00172776	COL1A2	2	23572966	23610978	+	4092	protein_coding	- && sp|P02467|CO1A2_CHICK Collagen alpha-2(I) chain OS=Gallus gallus OX=9031 GN=COL1A2 PE=1 SV=3 && -	Collagen
ENSGALG00000033351	280.937	501.866	208.453	311.42	2931.64	481.063	7660.57	563.739	325.669	2909.25	-3.15899	2.9249e-05	0.00180216	CTHRC1	2	129289492	129293860	+	1986	protein_coding	- && sp|Q96CG8|CTHR1_HUMAN Collagen triple helix repeat-containing protein 1 OS=Homo sapiens OX=9606 GN=CTHRC1 PE=1 SV=1 && -	Collagen
ENSGALG00000020827	110.987	205.801	63.0845	65.3472	12.0553	29.6177	17.3861	33.2641	111.305	23.0808	2.25943	2.94129e-05	0.00180689	ATP13A4	9	13237350	13270729	+	4586	protein_coding	- && sp|Q5ZKB7|AT134_CHICK Probable cation-transporting ATPase 13A4 OS=Gallus gallus OX=9031 GN=ATP13A4 PE=2 SV=1 && -	E1-E2_ATPase
ENSGALG00000050135	414.469	483.813	308.108	348.178	30.6863	81.6731	64.1947	180.326	388.642	89.2201	2.11865	2.97927e-05	0.00181991	-	14	11986274	11993311	-	2219	lncRNA	- && - && -	-
ENSGALG00000028709	48.557	15.3448	76.7985	26.5473	204.941	131.036	426.627	138.309	41.8119	225.228	-2.42645	2.98278e-05	0.00181991	RNF144A	3	95000776	95059703	+	1227	protein_coding	- && sp|Q925F3|R144A_MOUSE E3 ubiquitin-protein ligase RNF144A OS=Mus musculus OX=10090 GN=Rnf144a PE=1 SV=1 && -	IBR
ENSGALG00000007526	117.057	163.377	181.939	88.8314	33.9741	64.6205	38.7843	35.8902	137.801	43.3173	1.66583	2.98878e-05	0.00181991	-	4	11295349	11299195	-	1212	protein_coding	- && sp|F1QCN0|GAL3A_DANRE Glutamine amidotransferase-like class 1 domain-containing protein 3A, mitochondrial OS=Danio rerio OX=7955 GN=gatd3a PE=3 SV=1 && -	-
novel.1761	123.994	160.669	91.4268	162.347	9.86345	26.0277	5.34956	49.8962	134.609	22.7842	2.54299	3.01443e-05	0.00183016	-	4	36303687	36337348	+	1987	-	- && - && -	-
novel.2164	129.196	88.4583	52.1133	43.9052	9.86345	27.8227	5.34956	5.25223	78.4183	12.072	2.68281	3.03435e-05	0.00183689	-	6	8499366	8511576	-	2548	-	- && - && -	-
ENSGALG00000010961	1221.73	1516.43	1250.72	1186.46	168.775	595.047	362.432	488.457	1293.83	403.678	1.67945	3.0535e-05	0.00184311	IGF2BP3	2	31154360	31262400	-	5459	protein_coding	- && sp|Q5ZLP8|IF2B3_CHICK Insulin-like growth factor 2 mRNA-binding protein 3 OS=Gallus gallus OX=9031 GN=IGF2BP3 PE=2 SV=1 && -	KH_1
novel.2219	26.0127	112.83	19.1996	16.3368	2.19188	6.28254	2.67478	5.25223	43.5947	4.10036	3.38297	3.06584e-05	0.00184481	-	6	32934827	32938098	-	3272	-	- && - && -	-
ENSGALG00000050046	91.9114	111.024	48.4562	95.9787	5.47969	32.3102	14.7113	19.2582	86.8426	17.9398	2.26097	3.08145e-05	0.00184481	-	1	92618635	92624870	+	1103	protein_coding	- && sp|Q62413|EPHA6_MOUSE Ephrin type-A receptor 6 OS=Mus musculus OX=10090 GN=Epha6 PE=1 SV=2 && -	SAM_2
ENSGALG00000001882	13.8734	1.80527	14.6283	19.4	33.9741	50.2604	131.064	145.312	12.4267	90.1525	-2.86216	3.08298e-05	0.00184481	TNFRSF18	21	2563494	2569802	+	3058	protein_coding	- && sp|Q9Y5U5|TNR18_HUMAN Tumor necrosis factor receptor superfamily member 18 OS=Homo sapiens OX=9606 GN=TNFRSF18 PE=1 SV=1 && -	RVT_1
novel.1353	38.1519	103.803	20.1139	22.4631	5.47969	8.97506	1.33739	5.25223	46.133	5.26109	3.10065	3.11441e-05	0.00185826	-	3	20049146	20052129	+	2793	-	- && - && -	-
ENSGALG00000043583	1584.17	1736.67	1024.89	2382.11	351.796	790.703	419.94	616.261	1681.96	544.675	1.62583	3.13666e-05	0.00186618	SCG3	10	9546288	9573569	-	4043	protein_coding	- && sp|P47867|SCG3_MOUSE Secretogranin-3 OS=Mus musculus OX=10090 GN=Scg3 PE=1 SV=1 && -	-
ENSGALG00000006378	1238.2	574.077	1341.23	730.051	1523.35	3337.83	4703.6	4962.48	970.89	3631.81	-1.90324	3.16117e-05	0.00187538	LIPA	6	20166929	20179294	-	3075	protein_coding	- && sp|J3SDX8|LICH_CROAD Putative lysosomal acid lipase/cholesteryl ester hydrolase OS=Crotalus adamanteus OX=8729 PE=2 SV=1 && -	Abhydrolase_1
ENSGALG00000005476	14.7405	3.61054	11.8855	8.1684	76.7157	26.9252	96.292	32.3887	9.60124	58.0804	-2.58687	3.2125e-05	0.00190041	PTH2R	2	3652705	3758795	+	1800	protein_coding	- && sp|P25107|PTH1R_DIDVI Parathyroid hormone/parathyroid hormone-related peptide receptor OS=Didelphis virginiana OX=9267 GN=PTH1R PE=1 SV=2 && -	7tm_2
ENSGALG00000052481	89.3102	116.44	119.769	54.1157	489.885	208.221	423.952	208.338	94.9087	332.599	-1.80689	3.30338e-05	0.00194862	-	26	5442987	5445256	-	983	protein_coding	- && sp|Q9R1Q7|PLP2_MOUSE Proteolipid protein 2 OS=Mus musculus OX=10090 GN=Plp2 PE=1 SV=1 && -	-
ENSGALG00000000720	334.696	239.199	430.62	335.926	1625.28	613.894	2622.62	716.054	335.11	1394.46	-2.05654	3.3582e-05	0.00197535	-	23	1516302	1523141	+	5695	protein_coding	- && sp|Q5D1D6|GBP1_CHLAE Guanylate-binding protein 1 OS=Chlorocebus aethiops OX=9534 GN=GBP1 PE=2 SV=1 && -	-
novel.1394	69.3671	26.1764	309.937	57.1788	2.19188	15.2576	0	13.1306	115.665	7.64501	3.8896	3.39228e-05	0.00198975	-	3	46465699	46478520	+	2069	-	- && Q53H47.2 RecName: Full=Histone-lysine N-methyltransferase SETMAR; AltName: Full=SET domain and mariner transposase fusion protein; Short=Metnase; Includes: RecName: Full=Histone-lysine N-methyltransferase; Includes: RecName: Full=Transposon Hsmar1 transposase && -	-
novel.2414	10.4051	33.3975	10.0569	6.1263	0	0	0	0.875371	14.9965	0.218843	5.57894	3.42203e-05	0.001998	-	9	16111494	16113248	+	1755	-	- && - && -	-
ENSGALG00000008283	0	1.80527	3.65707	0	192.885	9.87257	25.4104	2.62611	1.36559	57.6986	-5.39188	3.42558e-05	0.001998	CYP2AB1	9	15845591	15850670	+	1470	protein_coding	- && sp|O54749|CP2J5_MOUSE Cytochrome P450 2J5 OS=Mus musculus OX=10090 GN=Cyp2j5 PE=1 SV=1 && -	p450
novel.1916	37.2848	174.209	25.5995	29.6105	1.09594	11.6676	1.33739	0	66.6759	3.52523	4.20848	3.44394e-05	0.00200308	-	4	57313914	57482773	-	2144	-	- && - && -	-
ENSGALG00000051649	9.53798	22.5659	5.48561	6.1263	0	0	0	0	10.9289	0	5.8437	3.50468e-05	0.00202967	-	7	8379566	8385572	-	1109	lncRNA	- && - && -	-
ENSGALG00000005360	5.20253	21.6633	12.7997	27.5684	19.7269	81.6731	696.78	85.7864	16.8085	220.992	-3.71765	3.5092e-05	0.00202967	CA4	19	8243835	8262292	-	2746	protein_coding	- && sp|P48283|CAH4_RABIT Carbonic anhydrase 4 OS=Oryctolagus cuniculus OX=9986 GN=CA4 PE=1 SV=1 && -	-
ENSGALG00000017179	182.089	163.377	267.88	220.547	1710.76	416.443	3580.19	276.617	208.473	1496	-2.84288	3.54128e-05	0.0020387	PDGFD	1	183232405	183372535	+	4810	protein_coding	- && sp|Q9GZP0|PDGFD_HUMAN Platelet-derived growth factor D OS=Homo sapiens OX=9606 GN=PDGFD PE=1 SV=1 && -	CUB
novel.1494	91.9114	108.316	52.1133	56.1578	4.38375	13.4626	2.67478	26.2611	77.1247	11.6956	2.68911	3.54446e-05	0.0020387	-	3	24867314	24868456	-	957	-	- && - && -	-
ENSGALG00000050584	122.26	211.217	158.168	107.21	18.631	70.903	18.7234	22.7596	149.714	32.7543	2.1824	3.56409e-05	0.00204433	-	3	32939863	32952627	+	1519	lncRNA	- && - && -	-
ENSGALG00000008735	56.3608	91.1662	53.0275	36.7578	5.47969	14.3601	13.3739	20.1335	59.3281	13.3368	2.14242	3.64513e-05	0.00208278	BFSP1	3	12088678	12107322	+	2606	protein_coding	- && sp|Q06637|BFSP1_CHICK Filensin OS=Gallus gallus OX=9031 GN=BFSP1 PE=1 SV=1 && -	Filament
ENSGALG00000013535	58.9621	63.1845	57.5989	63.3051	215.9	109.496	612.524	172.448	60.7626	277.592	-2.18939	3.65119e-05	0.00208278	CYP4V2	4	61357027	61369973	+	2401	protein_coding	- && sp|Q9DBW0|CP4V2_MOUSE Cytochrome P450 4V2 OS=Mus musculus OX=10090 GN=Cyp4v2 PE=1 SV=1 && -	p450
ENSGALG00000053605	98.8482	74.0162	39.3135	31.6526	1.09594	15.2576	1.33739	9.62908	60.9576	6.83	3.11587	3.67933e-05	0.00209309	-	1	89159473	89179628	-	3243	lncRNA	- && - && -	-
ENSGALG00000016157	160.411	67.6977	46.6276	144.989	23.0147	35.9003	14.7113	17.5074	104.931	22.7834	2.19527	3.69008e-05	0.00209346	-	1	110541743	110555529	+	2520	protein_coding	- && sp|Q5DID0|UROL1_HUMAN Uromodulin-like 1 OS=Homo sapiens OX=9606 GN=UMODL1 PE=2 SV=2 && -	Zona_pellucida
ENSGALG00000002556	440.481	1474.91	319.079	333.883	56.9888	211.811	80.2434	105.045	642.088	113.522	2.49787	3.70832e-05	0.00209673	NGF	26	4027554	4047830	-	1572	protein_coding	- && sp|P05200|NGF_CHICK Beta-nerve growth factor OS=Gallus gallus OX=9031 GN=NGF PE=1 SV=1 && -	-
ENSGALG00000029130	108.386	23.4685	77.7127	57.1788	8.76751	17.9501	16.0487	10.5045	66.6866	13.3177	2.32665	3.71603e-05	0.00209673	-	5	17312111	17315607	-	882	pseudogene	- && sp|Q4KLL3|LRC55_RAT Leucine-rich repeat-containing protein 55 OS=Rattus norvegicus OX=10116 GN=Lrrc55 PE=2 SV=3 && -	-
ENSGALG00000050787	56.3608	22.5659	56.6846	29.6105	254.258	93.3407	201.946	112.923	41.3054	165.617	-1.99979	3.77744e-05	0.0021256	PORCN	13	622226	630645	+	2157	protein_coding	- && sp|Q9H237|PORCN_HUMAN Protein-serine O-palmitoleoyltransferase porcupine OS=Homo sapiens OX=9606 GN=PORCN PE=1 SV=2 && -	-
ENSGALG00000038740	65.8988	178.722	66.7415	100.063	20.8228	25.1302	20.0608	38.5163	102.856	26.1325	1.96775	3.79436e-05	0.00212905	AMY2A	8	440100	444521	-	1681	protein_coding	- && sp|P83053|AMYP_STRCA Pancreatic alpha-amylase OS=Struthio camelus OX=8801 PE=1 SV=1 && -	-
ENSGALG00000050299	39.019	135.395	68.5701	73.5156	4.38375	27.8227	10.6991	11.3798	79.125	13.5713	2.5286	3.80407e-05	0.00212905	-	6	12856732	12860343	-	2626	lncRNA	- && - && -	-
ENSGALG00000047138	102.317	152.545	65.8273	65.3472	7.67157	28.7202	1.33739	18.3828	96.5091	14.028	2.75634	3.82695e-05	0.00213609	-	6	3887382	3950911	-	2816	lncRNA	- && - && -	-
ENSGALG00000049603	3.46836	0.902636	0.914268	0	2.19188	75.3905	10.6991	54.273	1.32132	35.6386	-4.72928	3.87991e-05	0.00215681	-	2	102091111	102094864	-	1497	lncRNA	- && - && -	-
ENSGALG00000032763	305.215	293.357	351.079	332.862	576.464	641.717	1342.74	860.49	320.628	855.352	-1.415	3.88484e-05	0.00215681	MECR	23	2898792	2905063	-	1918	protein_coding	- && sp|Q9BV79|MECR_HUMAN Enoyl-[acyl-carrier-protein] reductase, mitochondrial OS=Homo sapiens OX=9606 GN=MECR PE=1 SV=2 && -	ADH_zinc_N
ENSGALG00000054090	23.4114	27.9817	11.8855	32.6736	3.28782	2.69252	2.67478	5.25223	23.9881	3.47683	2.76314	3.9912e-05	0.00220995	-	6	11037089	11070831	+	614	lncRNA	- && - && -	-
ENSGALG00000012094	169.082	231.075	54.8561	170.515	41.6457	46.6703	22.7356	42.8932	156.382	38.4862	2.01637	4.00798e-05	0.002212	SLC35F4	5	55581694	55687960	+	2266	protein_coding	- && sp|Q8BZK4|S35F4_MOUSE Solute carrier family 35 member F4 OS=Mus musculus OX=10090 GN=Slc35f4 PE=2 SV=1 && -	-
ENSGALG00000053901	52.8924	83.9452	57.5989	75.5577	9.86345	11.6676	10.6991	31.5134	67.4985	15.9359	2.06215	4.0162e-05	0.002212	-	1	90666063	90702770	-	3167	lncRNA	- && - && -	-
ENSGALG00000050587	49.4241	4.51318	42.9706	71.4735	0	3.59003	1.33739	6.1276	42.0953	2.76375	3.87376	4.06617e-05	0.002232	-	1	185710623	185712905	-	1940	lncRNA	- && - && -	-
ENSGALG00000052588	142.203	200.385	105.141	65.3472	14.2472	46.6703	21.3982	36.7656	128.269	29.7703	2.09749	4.0795e-05	0.002232	-	4	47399118	47489422	-	2577	lncRNA	- && - && -	-
ENSGALG00000014750	2432.19	2081.48	1885.22	1545.87	195.077	766.47	127.052	591.751	1986.19	420.088	2.24	4.08476e-05	0.002232	-	1	78771732	78773515	+	1694	protein_coding	- && sp|P0DSE2|TRBR1_HUMAN M1-specific T cell receptor beta chain OS=Homo sapiens OX=9606 GN=TRB PE=1 SV=1 && -	V-set
ENSGALG00000047452	23.4114	30.6896	52.1133	61.263	5.47969	12.5651	1.33739	7.00297	41.8693	6.59628	2.62178	4.09956e-05	0.00223421	-	5	49118522	49125179	+	768	lncRNA	- && - && -	-
ENSGALG00000053086	16.4747	33.3975	62.1702	72.4946	2.19188	12.5651	2.67478	6.1276	46.1342	5.88984	2.93038	4.13188e-05	0.00224593	-	6	8677865	8701435	+	3113	lncRNA	- && - && -	-
novel.871	502.045	361.054	199.31	171.536	17.535	92.4431	61.5199	84.911	308.486	64.1023	2.2639	4.16025e-05	0.00225544	-	2	66090828	66141438	+	8213	-	- && - && -	-
ENSGALG00000032220	250.589	303.286	255.081	218.505	6872.63	383.235	2208.03	300.252	256.865	2441.04	-3.24829	4.17625e-05	0.00225822	ELN	19	943341	962273	+	2691	protein_coding	- && sp|P07916|ELN_CHICK Elastin (Fragment) OS=Gallus gallus OX=9031 GN=ELN PE=1 SV=1 && -	-
novel.1888	30.3481	67.6977	87.7697	51.0525	13.1513	20.6426	13.3739	10.5045	59.217	14.4181	2.03398	4.22795e-05	0.00228024	-	4	31840079	31848698	-	2770	-	- && - && -	-
ENSGALG00000003242	3260.26	3381.27	4289.74	8191.89	1749.12	1212.53	411.916	1329.69	4780.79	1175.81	2.02331	4.2533e-05	0.00228797	STAR	22	2578576	2581509	-	1750	protein_coding	- && sp|Q9DG09|STAR_CHICK Steroidogenic acute regulatory protein, mitochondrial OS=Gallus gallus OX=9031 GN=STAR PE=2 SV=1 && -	START
ENSGALG00000048597	129.196	38.8133	70.3986	59.2209	9.86345	26.9252	4.01217	7.87834	74.4073	12.1698	2.59105	4.32239e-05	0.00231912	-	7	20679861	20799433	-	3737	lncRNA	- && - && -	-
ENSGALG00000047745	28.6139	51.4503	50.2847	50.0315	8.76751	14.3601	4.01217	14.0059	45.0951	10.2864	2.09692	4.33476e-05	0.00231976	-	17	7895545	7898861	-	1937	lncRNA	- && - && -	-
ENSGALG00000032190	38.1519	53.2555	64.913	49.0104	144.664	125.651	270.153	109.421	51.3327	162.472	-1.65852	4.37872e-05	0.00233727	MICAL1	26	32473	39771	+	3518	protein_coding	- && sp|Q8TDZ2|MICA1_HUMAN [F-actin]-monooxygenase MICAL1 OS=Homo sapiens OX=9606 GN=MICAL1 PE=1 SV=2 && -	CH
novel.2270	246.253	191.359	88.684	104.147	21.9188	55.6454	14.7113	45.5193	157.611	34.4487	2.18254	4.43043e-05	0.0023588	-	7	6473233	6487005	-	3643	-	- && - && -	-
ENSGALG00000005974	1041.37	416.115	1595.4	424.757	10088.1	1437.81	12231.8	1997.6	869.411	6438.82	-2.88858	4.55899e-05	0.00241797	COL6A1	7	6741231	6760769	+	3060	protein_coding	- && sp|P20785|CO6A1_CHICK Collagen alpha-1(VI) chain OS=Gallus gallus OX=9031 GN=COL6A1 PE=2 SV=1 && -	VWA
ENSGALG00000008166	9.53798	4.51318	21.9424	32.6736	42.7416	127.446	73.5564	216.217	17.1668	114.99	-2.75185	4.56485e-05	0.00241797	TLR15	3	3021579	3025935	-	3341	protein_coding	- && sp|Q2V897|TLR2_BOSTR Toll-like receptor 2 OS=Boselaphus tragocamelus OX=9917 GN=TLR2 PE=2 SV=1 && -	TIR
ENSGALG00000038636	932.988	322.241	395.878	848.493	789.076	2771.5	5948.71	3610.91	624.9	3280.05	-2.39199	4.60402e-05	0.00243251	LAPTM5	23	380586	395018	-	1597	protein_coding	- && sp|Q5REZ0|LAPM5_PONAB Lysosomal-associated transmembrane protein 5 OS=Pongo abelii OX=9601 GN=LAPTM5 PE=2 SV=1 && -	-
ENSGALG00000016833	0.867089	6.31845	0	0	13.1513	25.1302	25.4104	59.5252	1.79639	30.8043	-4.08578	4.65824e-05	0.00245491	F7	1	138939079	138948241	-	2171	protein_coding	- && sp|P08709|FA7_HUMAN Coagulation factor VII OS=Homo sapiens OX=9606 GN=F7 PE=1 SV=1 && -	Trypsin
ENSGALG00000002263	46.8228	37.9107	52.1133	36.7578	69.0441	113.983	279.514	210.089	43.4011	168.158	-1.95165	4.67046e-05	0.00245512	KLHL6	9	2728404	2746826	-	4345	protein_coding	- && sp|Q8WZ60|KLHL6_HUMAN Kelch-like protein 6 OS=Homo sapiens OX=9606 GN=KLHL6 PE=1 SV=3 && -	BACK
ENSGALG00000042241	53.7595	205.801	135.312	49.0104	9.86345	21.5402	0	18.3828	110.971	12.4466	3.13405	4.77928e-05	0.00250325	GBX1	2	206228	212235	+	1094	protein_coding	- && sp|Q14549|GBX1_HUMAN Homeobox protein GBX-1 OS=Homo sapiens OX=9606 GN=GBX1 PE=1 SV=2 && -	Homeobox
ENSGALG00000012613	82.3735	51.4503	58.5131	106.189	290.424	126.548	359.758	219.718	74.6315	249.112	-1.73816	4.78611e-05	0.00250325	FBP1	Z	41459118	41469158	-	1659	protein_coding	- && sp|P00636|F16P1_PIG Fructose-1,6-bisphosphatase 1 OS=Sus scrofa OX=9823 GN=FBP1 PE=1 SV=4 && -	-
ENSGALG00000027345	7.8038	2.70791	3.65707	1.02105	18.631	21.5402	76.2312	21.0089	3.79746	34.3528	-3.15036	4.82461e-05	0.00251148	SLC46A2	Z	66053892	66060597	+	2810	protein_coding	- && sp|Q9BY10|TSCOT_HUMAN Thymic stromal cotransporter homolog OS=Homo sapiens OX=9606 GN=SLC46A2 PE=2 SV=1 && -	MFS_1
ENSGALG00000024379	59.8292	89.361	73.1414	124.568	292.616	179.501	699.455	227.596	86.7249	349.792	-2.01119	4.82605e-05	0.00251148	-	13	3147680	3166499	+	2434	protein_coding	- && - && -	-
ENSGALG00000036798	883.564	479.3	1262.6	1374.33	14250.5	1451.27	15932.3	1371.71	999.95	8251.45	-3.04471	4.97798e-05	0.00258407	COL4A1	1	140138678	140249096	-	6480	protein_coding	- && sp|P02462|CO4A1_HUMAN Collagen alpha-1(IV) chain OS=Homo sapiens OX=9606 GN=COL4A1 PE=1 SV=4 && -	Collagen
ENSGALG00000048468	274.867	412.505	121.598	394.125	3.28782	64.6205	8.02434	60.4006	300.774	34.0833	3.13198	5.03176e-05	0.00260206	-	3	25635900	25638628	-	1507	lncRNA	- && - && -	-
novel.1492	18.2089	25.2738	14.6283	18.3789	0	2.69252	0	3.50148	19.1225	1.5485	3.49462	5.03771e-05	0.00260206	-	3	24727221	24733127	-	1416	-	- && - && -	-
ENSGALG00000002473	109.253	125.466	124.34	87.8103	179.734	303.357	298.238	469.199	111.718	312.632	-1.4851	5.07981e-05	0.00261326	GPR157	21	3257956	3270047	-	2367	protein_coding	- && sp|Q8C206|GP157_MOUSE G-protein coupled receptor 157 OS=Mus musculus OX=10090 GN=Gpr157 PE=1 SV=1 && -	7tm_2
ENSGALG00000002081	48.557	68.6003	53.0275	43.9052	408.785	80.7756	771.674	103.294	53.5225	341.132	-2.67025	5.10385e-05	0.00261326	MMP28	19	4519805	4527564	+	1451	protein_coding	- && sp|Q9H239|MMP28_HUMAN Matrix metalloproteinase-28 OS=Homo sapiens OX=9606 GN=MMP28 PE=1 SV=2 && -	Hemopexin
ENSGALG00000006719	720.551	659.827	474.505	488.062	36.166	195.656	163.161	189.956	585.736	146.235	2.00094	5.11916e-05	0.00261326	GNAZ	15	8986343	9013471	-	2821	protein_coding	- && sp|P19086|GNAZ_HUMAN Guanine nucleotide-binding protein G(z) subunit alpha OS=Homo sapiens OX=9606 GN=GNAZ PE=1 SV=3 && -	G-alpha
ENSGALG00000004437	31.2152	7.22109	43.8848	11.2316	256.45	48.4653	326.323	77.0327	23.3882	177.068	-2.91657	5.12541e-05	0.00261326	LHFPL2	Z	22593889	22715686	+	1791	protein_coding	- && sp|Q6ZUX7|LHPL2_HUMAN LHFPL tetraspan subfamily member 2 protein OS=Homo sapiens OX=9606 GN=LHFPL2 PE=1 SV=2 && -	-
ENSGALG00000038241	0	2.70791	4.57134	3.06315	55.8929	2.69252	256.779	4.37686	2.5856	79.9352	-4.95273	5.14073e-05	0.00261326	CARTPT	Z	73348208	73349070	+	603	protein_coding	- && sp|Q16568|CART_HUMAN Cocaine- and amphetamine-regulated transcript protein OS=Homo sapiens OX=9606 GN=CARTPT PE=1 SV=1 && -	-
novel.64	77.1709	176.014	117.941	71.4735	8.76751	44.8753	6.68695	14.8813	110.65	18.8028	2.53938	5.14418e-05	0.00261326	-	1	81886305	81935381	+	4263	-	- && - && -	-
novel.979	23.4114	27.0791	10.0569	16.3368	1.09594	3.59003	0	1.75074	19.2211	1.60918	3.48239	5.16353e-05	0.00261326	-	2	68870717	68876338	-	1105	-	- && - && -	-
novel.1514	31.2152	75.8214	31.9994	37.7789	6.57563	13.4626	1.33739	7.87834	44.2037	7.31349	2.55643	5.16607e-05	0.00261326	-	3	43961898	43984120	-	887	-	- && - && -	-
ENSGALG00000016693	38.1519	23.4685	33.8279	44.9262	62.4685	83.4681	375.806	198.709	35.0936	180.113	-2.35833	5.17265e-05	0.00261326	CSF2RA	1	130482654	130498132	-	2190	protein_coding	- && sp|P15509|CSF2R_HUMAN Granulocyte-macrophage colony-stimulating factor receptor subunit alpha OS=Homo sapiens OX=9606 GN=CSF2RA PE=1 SV=1 && -	-
ENSGALG00000051516	86.7089	257.251	75.8842	84.7472	6.57563	45.7728	10.6991	10.5045	126.148	18.388	2.76622	5.22997e-05	0.0026358	-	4	10573487	10582355	+	1068	lncRNA	- && - && -	-
ENSGALG00000017272	779.513	576.784	936.21	751.493	2169.96	1804.89	8278.44	1701.72	761	3488.75	-2.19655	5.24461e-05	0.00263678	VWF	1	74541146	74683073	-	8948	protein_coding	- && sp|Q28295|VWF_CANLF von Willebrand factor OS=Canis lupus familiaris OX=9615 GN=VWF PE=1 SV=2 && -	VWA
ENSGALG00000054312	224.576	27.0791	129.826	31.6526	17.535	14.3601	4.01217	15.7567	103.283	12.916	2.98887	5.25874e-05	0.0026375	-	3	95612825	95630109	-	3317	lncRNA	- && - && -	-
ENSGALG00000002678	153.475	102.901	192.91	129.673	991.824	235.147	917.449	312.507	144.74	614.232	-2.08441	5.29856e-05	0.00265107	-	10	3160778	3172796	-	6954	pseudogene	- && sp|Q6UVK1|CSPG4_HUMAN Chondroitin sulfate proteoglycan 4 OS=Homo sapiens OX=9606 GN=CSPG4 PE=1 SV=2 && -	Laminin_G_2
ENSGALG00000033953	334.696	269.888	394.964	323.673	895.382	636.332	1542.01	659.154	330.805	933.219	-1.49539	5.3647e-05	0.00267771	SHROOM4	4	1850541	1858865	-	4974	protein_coding	- && sp|Q9ULL8|SHRM4_HUMAN Protein Shroom4 OS=Homo sapiens OX=9606 GN=SHROOM4 PE=1 SV=3 && -	PDZ
ENSGALG00000016843	514.184	206.704	802.727	537.072	7080.86	776.343	8218.26	764.199	515.172	4209.91	-3.03059	5.51255e-05	0.00274208	COL4A2	1	140248816	140390143	+	5968	protein_coding	- && sp|P08122|CO4A2_MOUSE Collagen alpha-2(IV) chain OS=Mus musculus OX=10090 GN=Col4a2 PE=1 SV=4 && -	Collagen
ENSGALG00000047316	5.20253	2.70791	9.14268	7.14735	8.76751	46.6703	46.8086	69.1543	6.05012	42.8502	-2.83055	5.52857e-05	0.00274208	-	9	5476509	5480346	+	2235	protein_coding	- && sp|Q9HC97|GPR35_HUMAN G-protein coupled receptor 35 OS=Homo sapiens OX=9606 GN=GPR35 PE=2 SV=4 && -	7tm_1
ENSGALG00000039344	57.2279	156.156	37.485	24.5052	2.19188	8.97506	10.6991	14.8813	68.8435	9.18684	2.89956	5.54212e-05	0.00274208	-	25	3288182	3290545	-	1403	protein_coding	- && - && -	-
ENSGALG00000001840	139.601	70.4056	159.083	129.673	458.102	236.942	756.962	311.632	124.691	440.91	-1.82079	5.54649e-05	0.00274208	TEK	Z	68766291	68802701	+	4357	protein_coding	- && sp|Q06807|TIE2_BOVIN Angiopoietin-1 receptor OS=Bos taurus OX=9913 GN=TEK PE=2 SV=1 && -	Pkinase_Tyr
novel.2298	58.9621	167.89	75.8842	56.1578	8.76751	28.7202	22.7356	19.2582	89.7236	19.8704	2.17238	5.65656e-05	0.00278985	-	7	34912406	34918870	-	2583	-	- && - && -	-
ENSGALG00000006821	13.8734	15.3448	21.0282	17.3579	699.209	17.9501	303.587	8.75371	16.9011	257.375	-3.92827	5.69129e-05	0.00280033	TNMD	4	5184912	5192800	-	1264	protein_coding	- && sp|Q9H2S6|TNMD_HUMAN Tenomodulin OS=Homo sapiens OX=9606 GN=TNMD PE=1 SV=1 && -	-
ENSGALG00000048420	143.937	291.551	105.141	146.01	1.09594	52.0554	13.3739	6.1276	171.66	18.1632	3.23175	5.73909e-05	0.0028105	-	10	15948644	15977299	-	4379	lncRNA	- && - && -	-
ENSGALG00000052018	156.076	90.2636	101.484	82.7051	8.76751	24.2327	24.073	46.3947	107.632	25.867	2.0481	5.74729e-05	0.0028105	-	2	94815564	94831605	+	1830	lncRNA	- && - && -	-
novel.892	38.1519	66.7951	32.9136	27.5684	1.09594	11.6676	2.67478	8.75371	41.3572	6.048	2.72883	5.75257e-05	0.0028105	-	2	92643589	92691944	+	2340	-	- && - && -	-
ENSGALG00000009231	41.6203	69.503	20.1139	26.5473	3.28782	8.97506	5.34956	9.62908	39.4461	6.81038	2.51114	5.81302e-05	0.00283129	PNLIPRP1	6	29804113	29815115	+	1640	protein_coding	- && sp|P29183|LIPP_HORSE Pancreatic triacylglycerol lipase (Fragment) OS=Equus caballus OX=9796 GN=PNLIP PE=1 SV=2 && -	Lipase
ENSGALG00000043493	30.3481	28.8844	13.714	58.1999	6.57563	3.59003	1.33739	7.00297	32.7866	4.6265	2.79235	5.82239e-05	0.00283129	IGFBP1	2	54916522	54922765	+	1691	protein_coding	- && sp|P47876|IBP1_MOUSE Insulin-like growth factor-binding protein 1 OS=Mus musculus OX=10090 GN=Igfbp1 PE=2 SV=2 && -	-
ENSGALG00000006297	930.387	1812.49	901.468	738.219	59.1807	431.701	89.6051	236.35	1095.64	204.209	2.42173	5.87238e-05	0.00284092	TRPC7	13	15696791	15759768	+	4821	protein_coding	- && sp|Q9HCX4|TRPC7_HUMAN Short transient receptor potential channel 7 OS=Homo sapiens OX=9606 GN=TRPC7 PE=1 SV=1 && -	Ion_trans
ENSGALG00000011872	52.0253	45.1318	46.6276	43.9052	56.9888	146.294	341.034	257.359	46.9225	200.419	-2.09321	5.87717e-05	0.00284092	-	1	49252184	49267900	+	2896	protein_coding	- && - && -	-
novel.548	174.285	313.215	94.1696	99.0419	14.2472	43.0803	13.3739	56.0238	170.178	31.6813	2.41387	5.88324e-05	0.00284092	-	13	13276070	13309211	-	5018	-	- && - && -	-
novel.1312	20.8101	44.2292	27.428	19.4	53.701	58.3379	481.46	180.326	27.9668	193.456	-2.78736	5.92536e-05	0.00285462	-	28	4047696	4050990	+	2701	-	- && - && -	-
novel.251	25.1456	30.6896	21.9424	26.5473	3.28782	8.07756	0	3.50148	26.0812	3.71671	2.74106	5.94762e-05	0.00285871	-	1	104149481	104168716	-	982	-	- && - && -	-
ENSGALG00000053321	6.93671	18.0527	7.31414	12.2526	24.1106	36.7978	135.076	69.1543	11.139	66.2848	-2.56972	6.02867e-05	0.00289098	DOK2	22	1692013	1697453	+	2319	protein_coding	- && sp|O70469|DOK2_MOUSE Docking protein 2 OS=Mus musculus OX=10090 GN=Dok2 PE=1 SV=1 && -	-
ENSGALG00000050557	173.418	169.696	125.255	131.715	35.07	77.1855	18.7234	39.3917	150.021	42.5927	1.80542	6.0882e-05	0.0029128	-	18	3037782	3061428	-	4748	lncRNA	- && - && -	-
ENSGALG00000052886	59.8292	59.574	30.1708	24.5052	4.38375	8.07756	16.0487	4.37686	43.5198	8.22171	2.44124	6.13194e-05	0.00292104	-	12	10654406	10774188	-	2629	lncRNA	- && - && -	-
novel.955	117.924	188.651	120.683	79.6419	8.76751	20.6426	4.01217	48.1454	126.725	20.3919	2.61609	6.13356e-05	0.00292104	-	2	28229964	28241505	-	3090	-	- && - && -	-
ENSGALG00000048825	175.152	169.696	152.683	64.3262	5.47969	38.5928	21.3982	42.8932	140.464	27.091	2.36496	6.16041e-05	0.00292711	-	2	84110851	84158803	-	2229	lncRNA	- && - && -	-
ENSGALG00000014561	154.342	140.811	173.711	169.494	225.763	449.651	1957.94	625.89	159.59	814.811	-2.35152	6.25683e-05	0.00296614	PTPN6	1	77994636	78014698	+	3048	protein_coding	- && sp|P29350|PTN6_HUMAN Tyrosine-protein phosphatase non-receptor type 6 OS=Homo sapiens OX=9606 GN=PTPN6 PE=1 SV=1 && -	Y_phosphatase
ENSGALG00000048056	86.7089	16.2474	42.9706	16.3368	6.57563	4.48753	4.01217	7.00297	40.5659	5.51957	2.87074	6.29119e-05	0.00297207	-	8	14057781	14062662	+	1055	protein_coding	- && sp|O35600|ABCA4_MOUSE Retinal-specific phospholipid-transporting ATPase ABCA4 OS=Mus musculus OX=10090 GN=Abca4 PE=2 SV=1 && -	-
ENSGALG00000030005	6.06962	3.61054	10.0569	25.5263	33.9741	22.4377	351.733	92.7893	11.3158	125.234	-3.47232	6.29797e-05	0.00297207	IGSF1	20	72048	75589	+	2423	protein_coding	- && - && -	-
ENSGALG00000016797	364.177	504.574	335.536	453.346	3548.65	1075.21	1611.55	619.763	414.408	1713.79	-2.04795	6.3423e-05	0.00298606	FHL2	1	136441653	136481145	-	2631	protein_coding	- && sp|Q14192|FHL2_HUMAN Four and a half LIM domains protein 2 OS=Homo sapiens OX=9606 GN=FHL2 PE=1 SV=3 && -	LIM
ENSGALG00000047806	12.1392	27.9817	9.14268	23.4842	3.28782	0.897506	0	0.875371	18.1869	1.26517	3.83002	6.35638e-05	0.00298606	-	7	14638586	14646306	+	846	lncRNA	- && - && -	-
ENSGALG00000039690	3.46836	0.902636	31.9994	257.305	0	3.59003	1.33739	1.75074	73.4188	1.66954	5.42827	6.39652e-05	0.00299814	STMN2	2	120607154	120640534	+	885	protein_coding	- && sp|Q90987|STMN2_CHICK Stathmin-2 OS=Gallus gallus OX=9031 GN=STMN2 PE=2 SV=1 && -	-
ENSGALG00000014857	128.329	86.6531	317.251	38.7999	739.759	457.728	2697.51	401.795	142.758	1074.2	-2.91087	6.49824e-05	0.00303895	-	Z	13587893	13596605	-	2378	protein_coding	- && sp|P25236|SEPP1_RAT Selenoprotein P OS=Rattus norvegicus OX=10116 GN=Selenop PE=1 SV=2 && -	-
ENSGALG00000011805	6.06962	0.902636	0	5.10525	3.28782	18.8476	155.137	70.9051	3.01938	62.0444	-4.36121	6.53157e-05	0.00304768	-	4	51771902	51779687	-	2476	protein_coding	- && sp|P0DTE5|UD2A2_HUMAN UDP-glucuronosyltransferase 2A2 OS=Homo sapiens OX=9606 GN=UGT2A2 PE=1 SV=1 && -	UDPGT
ENSGALG00000030614	32.0823	28.8844	30.1708	34.7157	71.236	90.6481	222.007	76.1573	31.4633	115.012	-1.86528	6.67055e-05	0.00310554	ADH1C	4	59984686	59995027	-	2166	protein_coding	- && sp|P23991|ADH1_CHICK Alcohol dehydrogenase 1 OS=Gallus gallus OX=9031 GN=ADH1 PE=1 SV=2 && -	ADH_zinc_N
ENSGALG00000036107	12.1392	37.0081	29.2566	14.2947	2.19188	0.897506	5.34956	0	23.1746	2.10974	3.58438	6.70001e-05	0.00311228	-	5	59267284	59323141	-	1038	lncRNA	- && - && -	-
ENSGALG00000013239	19.076	28.8844	21.9424	21.4421	170.966	16.1551	518.907	82.2849	22.8362	197.078	-3.10705	6.78145e-05	0.00314308	-	25	2647908	2649620	-	1711	pseudogene	- && - && -	-
novel.2238	47.6899	56.8661	23.771	22.4631	4.38375	10.7701	0	4.37686	37.6975	4.88267	2.89886	6.80545e-05	0.00314402	-	7	15011155	15015269	+	1617	-	- && - && -	-
ENSGALG00000049552	484.703	564.148	252.338	287.936	42.7416	140.908	38.7843	142.685	397.281	91.28	2.11667	6.83209e-05	0.00314402	-	10	15268558	15282809	+	2803	lncRNA	- && - && -	-
ENSGALG00000002542	373.715	380.912	344.679	443.136	750.718	733.263	1749.31	955.03	385.611	1047.08	-1.44062	6.83829e-05	0.00314402	GUSB	19	5069730	5082830	-	4140	protein_coding	- && sp|O97524|BGLR_FELCA Beta-glucuronidase OS=Felis catus OX=9685 GN=GUSB PE=2 SV=1 && -	-
ENSGALG00000032984	135.266	119.148	144.454	192.978	974.289	219.889	1865.66	276.617	147.962	834.113	-2.49459	6.85818e-05	0.00314402	MEX3B	10	12210959	12214007	+	1629	protein_coding	- && sp|Q6ZN04|MEX3B_HUMAN RNA-binding protein MEX3B OS=Homo sapiens OX=9606 GN=MEX3B PE=1 SV=1 && -	KH_1
ENSGALG00000053782	267.063	79.432	240.452	554.43	25.2066	61.0304	21.3982	89.2879	285.345	49.2308	2.52804	6.85919e-05	0.00314402	-	3	43149650	43151402	+	904	lncRNA	- && - && -	-
ENSGALG00000033919	141.336	72.2109	125.255	90.8735	325.494	221.684	373.132	225.846	107.419	286.539	-1.413	6.92105e-05	0.00315891	-	1	458409	703182	+	5001	pseudogene	- && sp|Q4ACU6|SHAN3_MOUSE SH3 and multiple ankyrin repeat domains protein 3 OS=Mus musculus OX=10090 GN=Shank3 PE=1 SV=3 && -	SAM_1
novel.1738	219.374	232.88	138.969	49.0104	23.0147	54.7479	12.0365	34.1395	160.058	30.9846	2.35918	6.92209e-05	0.00315891	-	4	13836427	13838493	+	1760	-	- && - && -	-
ENSGALG00000049806	1905.86	1346.73	1601.8	1233.43	478.925	749.418	512.22	836.855	1521.96	644.354	1.2392	6.96302e-05	0.00317062	-	6	30192760	30197507	-	3152	lncRNA	- && - && -	-
ENSGALG00000006343	2035.93	1001.02	1093.46	1079.25	24782.5	2600.97	9078.2	1576.54	1302.42	9509.54	-2.86814	7.00144e-05	0.00317471	ACTA2	6	20062668	20118932	-	5680	protein_coding	- && sp|P62739|ACTA_BOVIN Actin, aortic smooth muscle OS=Bos taurus OX=9913 GN=ACTA2 PE=1 SV=1 && -	Actin
ENSGALG00000050093	18.2089	9.929	6.39987	11.2316	0	0.897506	0	0	11.4423	0.224377	5.18809	7.00258e-05	0.00317471	-	1	188346884	188351593	+	624	lncRNA	- && - && -	-
ENSGALG00000002549	24.2785	26.1764	24.6852	74.5367	86.5791	154.371	272.827	132.181	37.4192	161.49	-2.11209	7.03154e-05	0.00317572	RGS1	8	3999641	4003821	-	1896	protein_coding	- && sp|Q9JL25|RGS1_MOUSE Regulator of G-protein signaling 1 OS=Mus musculus OX=10090 GN=Rgs1 PE=2 SV=2 && -	RGS
ENSGALG00000006567	33.8165	0.902636	35.6564	3.06315	149.048	77.1855	712.828	96.2908	18.3597	258.838	-3.81377	7.03651e-05	0.00317572	UBASH3B	24	3169790	3221633	-	1956	protein_coding	- && sp|Q8TF42|UBS3B_HUMAN Ubiquitin-associated and SH3 domain-containing protein B OS=Homo sapiens OX=9606 GN=UBASH3B PE=1 SV=2 && -	UBA
ENSGALG00000015624	163.88	89.361	226.738	109.252	2731.08	179.501	2633.32	144.436	147.308	1422.08	-3.27077	7.0601e-05	0.00317572	VCAN	Z	62855240	62961099	-	12300	protein_coding	- && sp|Q90953|CSPG2_CHICK Versican core protein OS=Gallus gallus OX=9031 GN=VCAN PE=2 SV=1 && -	Xlink
novel.2207	110.12	57.7687	30.1708	26.5473	5.47969	17.0526	4.01217	8.75371	56.1518	8.82455	2.64561	7.06599e-05	0.00317572	-	6	30068859	30080179	-	2118	-	- && - && -	-
ENSGALG00000038458	259.26	369.178	283.423	313.462	1754.6	524.144	2741.65	525.223	306.331	1386.4	-2.17777	7.11126e-05	0.00318916	LOXL1	10	2780867	2794265	+	1754	protein_coding	- && sp|Q95L39|LOXL1_BOVIN Lysyl oxidase homolog 1 OS=Bos taurus OX=9913 GN=LOXL1 PE=1 SV=1 && -	-
ENSGALG00000032199	163.88	136.298	188.339	141.926	518.379	350.925	1670.4	311.632	157.611	712.834	-2.17614	7.13149e-05	0.00319134	FGR	23	2209380	2218299	-	2864	protein_coding	- && sp|Q02977|YRK_CHICK Proto-oncogene tyrosine-protein kinase Yrk OS=Gallus gallus OX=9031 GN=YRK PE=2 SV=2 && -	Pkinase_Tyr
novel.417	48.557	6.31845	5.48561	29.6105	0	0.897506	0	1.75074	22.4929	0.662062	4.94511	7.1742e-05	0.00320355	-	11	17855536	17856800	-	1154	-	- && - && -	-
ENSGALG00000016986	333.829	267.18	374.85	442.115	555.641	845.451	4535.09	1457.49	354.494	1848.42	-2.38227	7.26346e-05	0.00323232	LCP1	1	169350498	169399736	-	3514	protein_coding	- && sp|P13796|PLSL_HUMAN Plastin-2 OS=Homo sapiens OX=9606 GN=LCP1 PE=1 SV=6 && -	CH
ENSGALG00000016301	637.311	494.645	492.79	341.031	87.6751	271.944	90.9425	126.929	491.444	144.373	1.76434	7.26976e-05	0.00323232	-	3	87917091	88015595	-	1845	protein_coding	- && sp|Q5VWP3|MLIP_HUMAN Muscular LMNA-interacting protein OS=Homo sapiens OX=9606 GN=MLIP PE=1 SV=3 && -	-
ENSGALG00000006876	3038.28	3031.95	2842.46	2483.19	6889.07	4460.61	14664.5	7524.69	2848.97	8384.71	-1.55722	7.40304e-05	0.00328455	CTSA	20	10528674	10532766	+	2357	protein_coding	- && sp|P10619|PPGB_HUMAN Lysosomal protective protein OS=Homo sapiens OX=9606 GN=CTSA PE=1 SV=2 && -	Peptidase_S10
novel.1480	49.4241	42.4239	48.4562	17.3579	2.19188	12.5651	1.33739	6.1276	39.4155	5.55549	2.77866	7.55235e-05	0.00334365	-	3	14254714	14255700	-	960	-	- && - && -	-
novel.1486	53.7595	115.537	30.1708	28.5894	9.86345	1.79501	1.33739	14.0059	57.0143	6.75045	3.05678	7.7551e-05	0.0034261	-	3	19570284	19577900	-	1004	-	- && - && -	-
ENSGALG00000048311	38.1519	74.0162	51.199	14.2947	5.47969	9.87257	2.67478	10.5045	44.4154	7.13287	2.60723	7.78433e-05	0.00343172	-	3	95696263	95740330	-	2860	lncRNA	- && - && -	-
novel.799	908.709	2153.69	477.248	541.157	82.1954	306.947	92.2799	280.994	1020.2	190.604	2.41843	7.80853e-05	0.00343509	-	19	2438970	2454577	-	5382	-	- && - && -	-
novel.683	201.165	175.111	112.455	125.589	30.6863	44.8753	16.0487	71.7804	153.58	40.8477	1.89864	7.90501e-05	0.00347018	-	15	9621690	9624164	-	2340	-	- && - && -	-
ENSGALG00000034560	377.184	159.767	532.104	177.663	2102.01	650.692	2892.77	680.163	311.679	1581.41	-2.34261	7.9808e-05	0.00348989	SCARF2	15	10382834	10395241	-	3040	protein_coding	- && sp|P59222|SREC2_MOUSE Scavenger receptor class F member 2 OS=Mus musculus OX=10090 GN=Scarf2 PE=1 SV=1 && -	-
novel.2304	48.557	106.511	68.5701	131.715	18.631	16.1551	2.67478	29.7626	88.8384	16.8059	2.38129	7.98352e-05	0.00348989	-	8	5281953	5286735	+	3355	-	- && - && -	-
ENSGALG00000051468	84.9747	27.9817	125.255	58.1999	3.28782	17.0526	0	13.1306	74.1027	8.36775	3.11087	8.07853e-05	0.00351991	-	5	12426500	12483530	-	3962	lncRNA	- && - && -	-
novel.543	15.6076	18.0527	13.714	14.2947	0	0	0	2.62611	15.4173	0.656528	4.38326	8.0861e-05	0.00351991	-	13	12638099	12652139	-	927	-	- && - && -	-
novel.305	7.8038	0.902636	0.914268	0	110.69	12.5651	37.4469	12.2552	2.40518	43.2392	-4.14139	8.12385e-05	0.00352895	-	1	182333211	182343020	-	5519	-	- && - && -	-
ENSGALG00000002223	226.31	333.975	237.71	225.652	52.6051	142.703	61.5199	87.5371	255.912	86.0914	1.56641	8.18464e-05	0.00354793	LHX9	8	2669865	2680557	-	1939	protein_coding	- && sp|Q90881|LHX9_CHICK LIM/homeobox protein Lhx9 OS=Gallus gallus OX=9031 GN=LHX9 PE=2 SV=2 && -	Homeobox
ENSGALG00000009587	1313.64	1443.32	1260.78	1241.6	486.597	795.191	579.09	725.683	1314.83	646.64	1.02304	8.26937e-05	0.00357719	GPHN	5	29263703	29530569	-	3690	protein_coding	- && sp|Q9NQX3|GEPH_HUMAN Gephyrin OS=Homo sapiens OX=9606 GN=GPHN PE=1 SV=1 && -	-
ENSGALG00000029197	138.734	144.422	136.226	153.158	33.9741	82.5706	46.8086	52.5223	143.135	53.9689	1.40018	8.31855e-05	0.00359098	KIRREL3	24	484288	720481	-	2343	protein_coding	- && sp|Q8IZU9|KIRR3_HUMAN Kin of IRRE-like protein 3 OS=Homo sapiens OX=9606 GN=KIRREL3 PE=1 SV=1 && -	I-set
novel.2463	33.8165	77.6267	63.9987	82.7051	18.631	8.97506	6.68695	24.5104	64.5367	14.7008	2.11778	8.34497e-05	0.00359492	-	AADN05001403.1	47	1586	-	1540	-	- && - && -	-
ENSGALG00000015627	30.3481	24.3712	74.9699	35.7368	387.962	144.499	172.523	77.0327	41.3565	195.504	-2.24014	8.37063e-05	0.00359851	HAPLN1	Z	62725137	62818255	+	2644	protein_coding	- && sp|P07354|HPLN1_CHICK Hyaluronan and proteoglycan link protein 1 OS=Gallus gallus OX=9031 GN=HAPLN1 PE=1 SV=1 && -	Xlink
novel.189	32.9494	25.2738	27.428	32.6736	3.28782	11.6676	4.01217	5.25223	29.5812	6.05495	2.2536	8.4927e-05	0.00363699	-	1	40718410	40721721	-	2168	-	- && - && -	-
ENSGALG00000029983	26.8798	26.1764	30.1708	14.2947	98.6345	48.4653	145.775	65.6528	24.3804	89.632	-1.8692	8.5086e-05	0.00363699	ANGPT1	2	131756078	131920640	-	3698	protein_coding	- && sp|Q15389|ANGP1_HUMAN Angiopoietin-1 OS=Homo sapiens OX=9606 GN=ANGPT1 PE=1 SV=2 && -	Fibrinogen_C
ENSGALG00000004878	473.431	541.582	352.907	464.578	232.339	236.044	223.344	155.816	458.124	211.886	1.11353	8.51271e-05	0.00363699	-	21	6417028	6426299	-	2225	protein_coding	- && sp|Q8BVF4|CCD30_MOUSE Coiled-coil domain-containing protein 30 OS=Mus musculus OX=10090 GN=Ccdc30 PE=1 SV=1 && -	-
ENSGALG00000046680	212.437	63.1845	135.312	11.2316	15.3431	18.8476	14.7113	9.62908	105.541	14.6328	2.85243	8.80829e-05	0.00375555	-	9	11537187	11565212	+	5574	lncRNA	- && - && -	-
novel.2316	60.6962	148.032	22.8567	123.547	9.86345	20.6426	14.7113	21.8843	88.7831	16.7754	2.3954	8.83417e-05	0.00375831	-	8	12958119	12960908	+	2460	-	- && - && -	-
ENSGALG00000054268	362.443	273.499	215.767	128.652	10.9594	49.3628	26.7478	98.0416	245.09	46.2779	2.39764	8.85097e-05	0.00375831	-	1	90094187	90189549	+	1216	lncRNA	- && - && -	-
ENSGALG00000005845	639.912	259.057	403.192	180.726	1677.88	717.107	3374.23	1026.81	370.722	1699.01	-2.1957	8.86996e-05	0.00375869	SLC7A5	11	17954812	17987235	-	3922	protein_coding	- && sp|Q7YQK4|LAT1_RABIT Large neutral amino acids transporter small subunit 1 OS=Oryctolagus cuniculus OX=9986 GN=SLC7A5 PE=1 SV=1 && -	-
novel.159	37.2848	14.4422	27.428	28.5894	49.3172	61.9279	406.566	147.062	26.9361	166.218	-2.62268	8.89475e-05	0.00375894	-	1	197091925	197093188	+	1033	-	- && - && -	-
ENSGALG00000041296	52.0253	27.0791	74.9699	88.8314	224.667	141.806	335.685	160.193	60.7264	215.588	-1.82749	8.92241e-05	0.00375894	-	3	106816449	106818809	-	1134	protein_coding	- && sp|Q9BT81|SOX7_HUMAN Transcription factor SOX-7 OS=Homo sapiens OX=9606 GN=SOX7 PE=1 SV=1 && -	HMG_box
novel.503	40.7532	104.706	16.4568	20.421	0	8.07756	0	4.37686	45.5842	3.1136	3.80741	8.92486e-05	0.00375894	-	13	10661774	10664418	+	2645	-	- && - && -	-
novel.322	329.494	591.227	181.025	192.978	21.9188	118.471	61.5199	76.1573	323.681	69.5167	2.21622	8.95843e-05	0.00376544	-	10	14684951	14711563	+	6285	-	- && - && -	-
novel.476	15.6076	100.193	3.65707	17.3579	0	0	2.67478	2.62611	34.2038	1.32522	4.72047	9.00738e-05	0.00377837	-	12	15243273	15244498	-	1226	-	- && - && -	-
ENSGALG00000047942	293.943	625.527	402.278	233.821	67.9482	166.039	26.7478	90.1632	388.892	87.7245	2.14356	9.07288e-05	0.00379817	-	2	109428944	109448905	-	2104	lncRNA	- && - && -	-
ENSGALG00000011309	213.304	32.4949	357.479	93.9366	1607.74	599.534	1099.33	667.908	174.304	993.63	-2.51068	9.16217e-05	0.00382783	PLXNC1	1	45094960	45161493	+	4734	protein_coding	- && sp|O60486|PLXC1_HUMAN Plexin-C1 OS=Homo sapiens OX=9606 GN=PLXNC1 PE=1 SV=1 && -	PSI
ENSGALG00000004804	247.12	898.123	257.823	197.063	30.6863	141.806	60.1825	72.6558	400.032	76.3326	2.38714	9.25647e-05	0.00385946	-	20	6579828	6656826	+	2089	protein_coding	- && sp|A6QP57|TGM3_BOVIN Protein-glutamine gamma-glutamyltransferase E OS=Bos taurus OX=9913 GN=TGM3 PE=2 SV=1 && -	Transglut_core
novel.940	137	166.988	46.6276	65.3472	17.535	41.2853	10.6991	13.1306	103.991	20.6625	2.32098	9.29773e-05	0.00386345	-	2	7846580	7849771	-	2692	-	- && - && -	-
ENSGALG00000047950	644.247	662.535	534.847	532.988	82.1954	282.714	64.1947	206.588	593.654	158.923	1.89774	9.30324e-05	0.00386345	-	5	12982193	13001235	+	4714	lncRNA	- && - && -	-
ENSGALG00000054747	80.6393	188.651	42.9706	21.4421	3.28782	21.5402	5.34956	11.3798	83.4257	10.3893	2.98655	9.32477e-05	0.00386466	-	2	72509534	72514465	+	1416	lncRNA	- && - && -	-
ENSGALG00000054628	462.159	407.089	831.069	290.999	37.2619	105.906	145.775	190.831	497.829	119.943	2.05277	9.37802e-05	0.00387612	-	14	2194026	2199591	-	4348	lncRNA	- && - && -	-
ENSGALG00000053459	11.2722	33.3975	9.14268	45.9473	4.38375	2.69252	0	0.875371	24.9399	1.98791	3.62155	9.40381e-05	0.00387612	-	2	95997917	96176505	-	2424	lncRNA	- && - && -	-
ENSGALG00000048539	53.7595	26.1764	72.2271	94.9577	113.978	225.274	462.737	230.223	61.7802	258.053	-2.06267	9.40843e-05	0.00387612	BHLHE41	1	67588709	67590637	-	1485	protein_coding	- && sp|Q99PV5|BHE41_MOUSE Class E basic helix-loop-helix protein 41 OS=Mus musculus OX=10090 GN=Bhlhe41 PE=1 SV=1 && -	HLH
ENSGALG00000033083	103.184	95.6794	131.655	59.2209	589.615	184.886	763.649	172.448	97.4346	427.65	-2.13206	9.43174e-05	0.00387803	ATOH8	4	85314167	85334055	+	778	protein_coding	- && sp|Q96SQ7|ATOH8_HUMAN Protein atonal homolog 8 OS=Homo sapiens OX=9606 GN=ATOH8 PE=1 SV=2 && -	HLH
ENSGALG00000033471	906.108	241.004	1052.32	438.031	4395.81	1583.2	6645.49	1332.31	659.366	3489.2	-2.40355	9.46648e-05	0.00388462	CALD1	1	62359691	62455538	+	1749	protein_coding	- && sp|P12957|CALD1_CHICK Caldesmon OS=Gallus gallus OX=9031 GN=CALD1 PE=1 SV=2 && -	-
ENSGALG00000036111	440.481	498.255	412.335	704.525	220.284	280.919	203.283	223.22	513.899	231.926	1.14625	9.52224e-05	0.0038998	ITM2C	9	5541385	5557609	-	3007	protein_coding	- && sp|Q5PQL7|ITM2C_RAT Integral membrane protein 2C OS=Rattus norvegicus OX=10116 GN=Itm2c PE=1 SV=1 && -	-
ENSGALG00000008408	42.4874	8.12372	44.7991	17.3579	118.361	75.3905	294.226	114.674	28.192	150.663	-2.4135	9.60965e-05	0.00392026	GAB3	4	14256173	14306628	-	1710	protein_coding	- && sp|Q8WWW8|GAB3_HUMAN GRB2-associated-binding protein 3 OS=Homo sapiens OX=9606 GN=GAB3 PE=1 SV=1 && -	PH
ENSGALG00000017485	332.095	369.178	208.453	243.01	65.7563	117.573	82.9181	148.813	288.184	103.765	1.4697	9.60995e-05	0.00392026	TLR1A	4	69518863	69524197	+	3251	protein_coding	- && sp|Q704V6|TLR6_BOVIN Toll-like receptor 6 OS=Bos taurus OX=9913 GN=TLR6 PE=2 SV=1 && -	TIR
ENSGALG00000040761	130.063	253.641	85.9412	104.147	28.4944	56.5429	22.7356	45.5193	143.448	38.3231	1.89552	9.6451e-05	0.00392688	DRD4	5	785916	791818	-	1301	protein_coding	- && sp|P51436|DRD4_MOUSE D(4) dopamine receptor OS=Mus musculus OX=10090 GN=Drd4 PE=1 SV=1 && -	7tm_1
ENSGALG00000054783	1810.48	2012.88	1640.2	1307.97	4618.29	3482.32	9654.61	3151.34	1692.88	5226.64	-1.62622	9.73323e-05	0.00394775	NDRG1	2	141967432	142007621	-	2847	protein_coding	- && sp|Q4R4Q3|NDRG1_MACFA Protein NDRG1 OS=Macaca fascicularis OX=9541 GN=Ndrg1 PE=2 SV=1 && -	Ndr
ENSGALG00000005651	220.241	129.98	269.709	205.231	1001.69	396.698	660.67	428.932	206.29	621.997	-1.59167	9.73439e-05	0.00394775	KLHL36	11	16837056	16851013	+	2255	protein_coding	- && sp|Q8N4N3|KLH36_HUMAN Kelch-like protein 36 OS=Homo sapiens OX=9606 GN=KLHL36 PE=1 SV=1 && -	BTB
ENSGALG00000010596	45.9557	47.8397	49.3705	23.4842	2.19188	15.2576	2.67478	7.87834	41.6625	7.00065	2.53185	9.79001e-05	0.00396257	TACR3	4	39167827	39202586	+	3203	protein_coding	- && sp|P29371|NK3R_HUMAN Neuromedin-K receptor OS=Homo sapiens OX=9606 GN=TACR3 PE=1 SV=1 && -	7tm_1
ENSGALG00000010326	52.0253	43.3265	42.0563	42.8841	65.7563	123.856	534.956	179.451	45.0731	226.005	-2.32352	9.82402e-05	0.0039686	FLVCR2	5	38505542	38536670	+	3231	protein_coding	- && sp|Q9UPI3|FLVC2_HUMAN Feline leukemia virus subgroup C receptor-related protein 2 OS=Homo sapiens OX=9606 GN=FLVCR2 PE=1 SV=1 && -	MFS_1
ENSGALG00000048211	45.0886	182.332	49.3705	102.105	4.38375	34.1052	8.02434	7.00297	94.7241	13.3791	2.8088	9.90078e-05	0.00399184	-	2	69341101	69355711	+	1534	lncRNA	- && - && -	-
ENSGALG00000032530	28.6139	15.3448	37.485	29.6105	59.1807	69.108	409.241	107.671	27.7635	161.3	-2.53566	0.000100931	0.00405804	SASH3	4	1634846	1637992	-	1149	protein_coding	- && sp|Q8K352|SASH3_MOUSE SAM and SH3 domain-containing protein 3 OS=Mus musculus OX=10090 GN=Sash3 PE=1 SV=2 && -	SAM_2
novel.1826	21.6772	56.8661	37.485	5.10525	1.09594	2.69252	0	5.25223	30.2834	2.26017	3.66824	0.000101041	0.00405804	-	4	86521614	86535163	+	2440	-	- && - && -	-
ENSGALG00000048049	47.6899	218.438	15.5425	20.421	7.67157	5.38504	9.36172	10.5045	75.5228	8.2307	3.20089	0.000101621	0.00407346	-	7	24213271	24328531	+	2661	lncRNA	- && - && -	-
ENSGALG00000042422	31.2152	9.02636	28.3423	28.5894	486.597	44.8753	165.836	46.3947	24.2933	185.926	-2.93537	0.000101977	0.00407987	GLI1	33	5544436	5553014	-	4917	protein_coding	- && sp|P55878|GLI1_CHICK Zinc finger protein GLI1 (Fragment) OS=Gallus gallus OX=9031 GN=GLI1 PE=2 SV=1 && -	-
novel.1362	2.60127	47.8397	1.82854	9.18945	0	0	0	0	15.3647	0	6.33376	0.000103121	0.0041177	-	3	24509828	24511240	+	794	-	- && - && -	-
ENSGALG00000050676	130.93	173.306	221.253	136.821	85.4832	69.108	57.5077	63.9021	165.578	69.0003	1.26195	0.000104402	0.00416084	-	2	77415602	77769332	+	1097	protein_coding	- && sp|O35927|CTND2_MOUSE Catenin delta-2 OS=Mus musculus OX=10090 GN=Ctnnd2 PE=1 SV=1 && -	-
ENSGALG00000016992	7.8038	1.80527	2.7428	1.02105	18.631	22.4377	60.1825	14.8813	3.34323	29.0331	-3.08896	0.000105613	0.00420103	HTR2A	1	169670496	169697156	-	3122	protein_coding	- && sp|P50128|5HT2A_MACMU 5-hydroxytryptamine receptor 2A OS=Macaca mulatta OX=9544 GN=HTR2A PE=2 SV=1 && -	7tm_1
ENSGALG00000048458	104.051	120.051	92.341	68.4104	10.9594	45.7728	6.68695	8.75371	96.2132	18.0432	2.39819	0.000105861	0.00420103	-	1	123999022	124005897	-	2155	lncRNA	- && - && -	-
ENSGALG00000004446	18.2089	64.9898	37.485	38.7999	2.19188	9.87257	0	7.87834	39.8709	4.9857	2.94073	0.000106017	0.00420103	NPFFR1	6	12229136	12232669	-	1442	protein_coding	- && sp|Q9GZQ6|NPFF1_HUMAN Neuropeptide FF receptor 1 OS=Homo sapiens OX=9606 GN=NPFFR1 PE=1 SV=1 && -	7tm_1
ENSGALG00000046461	125.728	65.8924	156.34	74.5367	640.028	157.961	870.64	257.359	105.624	481.497	-2.18712	0.000106615	0.00421454	LRRC15	9	13067941	13069632	+	1692	protein_coding	- && sp|Q8R5M3|LRC15_RAT Leucine-rich repeat-containing protein 15 OS=Rattus norvegicus OX=10116 GN=Lrrc15 PE=2 SV=1 && -	-
novel.86	189.025	233.783	106.969	111.294	7.67157	41.2853	24.073	61.276	160.268	33.5765	2.2459	0.000106764	0.00421454	-	1	96391364	96465418	+	4245	-	- && - && -	-
ENSGALG00000047413	234.114	597.545	203.882	260.368	19.7269	125.651	25.4104	73.5312	323.977	61.0798	2.40102	0.000108216	0.00426376	-	5	40983990	41001214	-	2509	lncRNA	- && - && -	-
ENSGALG00000048173	361.576	347.515	392.221	270.578	25.2066	175.014	58.8451	70.9051	342.973	82.4926	2.05173	0.00010862	0.00427158	-	14	12012380	12130407	-	3094	lncRNA	- && - && -	-
novel.1013	53.7595	98.3873	55.7703	49.0104	3.28782	20.6426	1.33739	14.8813	64.2319	10.0373	2.64173	0.000109172	0.00427227	-	2	90663647	90678239	-	1904	-	- && - && -	-
novel.366	13.0063	28.8844	31.9994	19.4	1.09594	5.38504	5.34956	2.62611	23.3225	3.61416	2.70036	0.000109224	0.00427227	-	10	20389519	20400428	-	1793	-	- && - && -	-
ENSGALG00000049020	67.633	99.29	67.6558	57.1788	4.38375	12.5651	2.67478	29.7626	72.9394	12.3466	2.53125	0.000109255	0.00427227	-	3	67675887	67687498	+	498	protein_coding	- && sp|Q8N228|SCML4_HUMAN Sex comb on midleg-like protein 4 OS=Homo sapiens OX=9606 GN=SCML4 PE=1 SV=2 && -	SAM_1
ENSGALG00000049322	24.2785	10.8316	9.14268	15.3158	0	0.897506	1.33739	1.75074	14.8921	0.996409	3.88019	0.000109879	0.00428857	-	3	50066124	50071329	-	2417	lncRNA	- && - && -	-
ENSGALG00000035185	39.019	23.4685	27.428	42.8841	543.586	96.0332	106.991	60.4006	33.1999	201.753	-2.60335	0.000110667	0.00431124	-	19	979982	986427	+	2737	protein_coding	- && sp|P28661|SEPT4_MOUSE Septin-4 OS=Mus musculus OX=10090 GN=Septin4 PE=1 SV=1 && -	GTP_CDC
ENSGALG00000028770	11.2722	8.12372	12.7997	2.0421	455.91	4.48753	985.656	14.0059	8.55943	365.015	-5.41179	0.000115501	0.00449113	INHBB	7	25563774	25568147	+	2070	protein_coding	- && sp|P27093|INHBB_CHICK Inhibin beta B chain OS=Gallus gallus OX=9031 GN=INHBB PE=2 SV=2 && -	TGFb_propeptide
ENSGALG00000008747	482.102	267.18	566.846	336.947	1387.46	957.639	6676.25	735.312	413.269	2439.16	-2.56095	0.000115966	0.00450076	ITGA8	2	20336331	20435530	+	4208	protein_coding	- && sp|P26009|ITA8_CHICK Integrin alpha-8 OS=Gallus gallus OX=9031 GN=ITGA8 PE=1 SV=1 && -	FG-GAP
ENSGALG00000029502	319.956	243.712	317.251	341.031	761.677	658.77	3201.71	683.665	305.487	1326.46	-2.11793	0.000116465	0.0045117	CLIC2	4	1823156	1828005	-	2001	protein_coding	- && sp|O15247|CLIC2_HUMAN Chloride intracellular channel protein 2 OS=Homo sapiens OX=9606 GN=CLIC2 PE=1 SV=3 && -	-
ENSGALG00000033925	69.3671	54.1582	35.6564	214.421	18.631	22.4377	20.0608	10.5045	93.4006	17.9085	2.38463	0.000116748	0.00451424	-	4	83135257	83149163	-	3590	protein_coding	- && sp|B5X8I6|CD048_SALSA Neuropeptide-like protein C4orf48 homolog OS=Salmo salar OX=8030 PE=3 SV=1 && -	-
ENSGALG00000049969	89.3102	120.953	25.5995	27.5684	9.86345	6.28254	5.34956	20.1335	65.8578	10.4073	2.64641	0.000117695	0.00453106	-	3	35423052	35435712	+	1901	lncRNA	- && - && -	-
novel.262	280.07	142.616	149.94	74.5367	8.76751	59.2354	37.4469	28.0119	161.791	33.3654	2.27552	0.000117797	0.00453106	-	1	120581344	120589200	-	4020	-	- && - && -	-
ENSGALG00000051893	100.582	129.98	147.197	95.9787	6.57563	38.5928	10.6991	43.7686	118.434	24.909	2.23223	0.000117837	0.00453106	-	7	34958290	34965659	-	1670	lncRNA	- && - && -	-
novel.462	525.456	271.693	143.54	592.209	29.5903	113.983	129.727	48.1454	383.225	80.3614	2.25552	0.000118251	0.00453735	-	12	6852199	6858262	-	4520	-	- && - && -	-
ENSGALG00000051946	27.7469	39.716	4.57134	2.0421	33.9741	107.701	413.253	203.086	18.5191	189.504	-3.35079	0.000118438	0.00453735	-	31	2331784	2332086	-	303	IG_V_gene	- && sp|P01875|IGHM_CHICK Ig mu chain C region OS=Gallus gallus OX=9031 PE=2 SV=2 && -	-
novel.2342	156.943	166.988	89.5982	119.463	14.2472	26.9252	9.36172	63.0267	133.248	28.3902	2.21517	0.000120614	0.00461222	-	8	1194634	1209414	-	5125	-	- && - && -	-
ENSGALG00000050067	50.2912	161.572	45.7134	73.5156	2.19188	17.0526	0	16.6321	82.773	8.96914	3.17297	0.000121056	0.00461427	-	6	7862144	7914253	-	788	lncRNA	- && - && -	-
ENSGALG00000030773	246.253	511.795	475.419	517.672	1500.34	1330.1	2405.96	621.513	437.785	1464.48	-1.74188	0.000121112	0.00461427	CP	9	24039075	24062914	+	4964	protein_coding	- && sp|P00450|CERU_HUMAN Ceruloplasmin OS=Homo sapiens OX=9606 GN=CP PE=1 SV=1 && -	-
ENSGALG00000052661	138.734	456.734	68.5701	181.747	4.38375	64.6205	5.34956	21.0089	211.446	23.8407	3.13756	0.00012382	0.0047088	-	4	35317103	35320560	-	749	lncRNA	- && - && -	-
ENSGALG00000047391	94.5127	152.545	47.5419	110.273	14.2472	39.4903	16.0487	32.3887	101.218	25.5437	1.97314	0.000124882	0.00472701	-	4	45352853	45427998	+	2263	lncRNA	- && - && -	-
ENSGALG00000052643	65.8988	117.343	91.4268	93.9366	166.583	267.457	1195.63	241.602	92.1512	467.817	-2.34277	0.000124936	0.00472701	C15orf48	10	11117010	11120725	+	1355	protein_coding	- && sp|Q9C002|NMES1_HUMAN Normal mucosa of esophagus-specific gene 1 protein OS=Homo sapiens OX=9606 GN=NMES1 PE=1 SV=1 && -	-
ENSGALG00000051116	163.013	123.661	149.026	134.779	21.9188	54.7479	10.6991	57.7745	142.62	36.2851	1.95993	0.000124982	0.00472701	-	1	28526491	28553325	-	2992	lncRNA	- && - && -	-
ENSGALG00000024136	1241.67	1632.87	672.901	1003.69	111.786	429.905	106.991	418.427	1137.78	266.777	2.0907	0.000125504	0.00473546	-	25	2266372	2267965	-	834	protein_coding	- && - && -	-
ENSGALG00000012541	217.639	129.98	170.968	27.5684	5.47969	45.7728	8.02434	15.7567	136.539	18.7584	2.85108	0.000125662	0.00473546	MB	1	52004040	52007757	+	805	protein_coding	- && sp|P02197|MYG_CHICK Myoglobin OS=Gallus gallus OX=9031 GN=MB PE=1 SV=4 && -	-
ENSGALG00000011668	6.06962	9.929	1.82854	53.0946	0	0.897506	0	0	17.7304	0.224377	5.8145	0.00012716	0.00478324	IL8L1	4	50925077	50928369	+	1464	protein_coding	- && sp|P08317|IL8_CHICK Interleukin-8 OS=Gallus gallus OX=9031 GN=CXCL8 PE=2 SV=1 && -	-
novel.1522	388.456	1117.46	209.367	1127.24	59.1807	96.0332	105.654	273.116	710.632	133.496	2.41062	0.00013193	0.00495371	-	3	46565469	46568357	-	1147	-	- && - && -	-
novel.1400	76.3038	209.412	103.312	28.5894	6.57563	31.4127	12.0365	21.0089	104.404	17.7584	2.54425	0.000134405	0.0050283	-	3	48103553	48121963	+	2270	-	- && - && -	-
novel.2114	33.8165	32.4949	29.2566	23.4842	1.09594	9.87257	0	0.875371	29.763	2.96097	3.25971	0.000134838	0.0050283	-	6	10188136	10192487	+	1807	-	- && - && -	-
ENSGALG00000014233	810.728	775.364	903.296	1062.91	4142.65	1416.26	19084.5	1158.12	888.076	6450.39	-2.86057	0.000134878	0.0050283	FBLN1	1	70452867	70534884	+	3793	protein_coding	- && sp|O73775|FBLN1_CHICK Fibulin-1 OS=Gallus gallus OX=9031 GN=FBLN1 PE=2 SV=2 && -	EGF_CA
ENSGALG00000029857	22.5443	19.858	31.9994	32.6736	54.7969	73.5955	244.742	81.4095	26.7688	113.636	-2.08256	0.000134886	0.0050283	-	2	4138557	4140735	+	1638	protein_coding	- && sp|P70224|GIMA1_MOUSE GTPase IMAP family member 1 OS=Mus musculus OX=10090 GN=Gimap1 PE=1 SV=3 && -	-
ENSGALG00000054563	5.20253	3.61054	6.39987	25.5263	0	0	0	0	10.1848	0	5.73458	0.000137958	0.0051181	-	20	7620192	7622744	-	1195	lncRNA	- && - && -	-
novel.2136	68.5	111.927	63.0845	102.105	4.38375	20.6426	5.34956	34.1395	86.4041	16.1289	2.39643	0.000137981	0.0051181	-	6	25719387	25746944	+	2129	-	- && - && -	-
ENSGALG00000014970	5237.22	4216.21	6229.82	4489.56	33348.3	7057.09	63472.5	7375	5043.2	27813.2	-2.46334	0.000138034	0.0051181	FSTL1	1	80650200	80694243	+	4643	protein_coding	- && sp|Q12841|FSTL1_HUMAN Follistatin-related protein 1 OS=Homo sapiens OX=9606 GN=FSTL1 PE=1 SV=1 && -	-
ENSGALG00000054450	8.67089	238.296	79.5413	81.684	0	17.0526	10.6991	3.50148	102.048	7.8133	3.70578	0.000139528	0.00516343	-	6	19984685	19988706	-	1816	lncRNA	- && sp|Q5VYY2|LIPM_HUMAN Lipase member M OS=Homo sapiens OX=9606 GN=LIPM PE=2 SV=2 && -	-
ENSGALG00000037241	117.057	57.7687	80.4556	81.684	280.56	201.041	756.962	152.315	84.2413	347.72	-2.04318	0.000139754	0.00516343	KCNAB2	21	673711	691341	-	2834	protein_coding	- && sp|Q9PTM5|KCAB2_XENLA Voltage-gated potassium channel subunit beta-2 OS=Xenopus laevis OX=8355 GN=kcnab2 PE=2 SV=1 && -	Aldo_ket_red
ENSGALG00000016273	241.051	172.403	107.884	146.01	76.7157	9.87257	9.36172	12.2552	166.837	27.0513	2.62752	0.000140745	0.00518692	LGSN	3	85729874	85746676	+	2502	protein_coding	- && sp|Q1ZZS1|LGSN_CANLF Lengsin OS=Canis lupus familiaris OX=9615 GN=LGSN PE=2 SV=1 && -	-
ENSGALG00000050937	334.696	385.426	303.537	487.041	218.092	169.629	133.739	114.674	377.675	159.033	1.24771	0.000140986	0.00518692	-	30	337574	342012	-	451	protein_coding	- && sp|Q9UBK9|UXT_HUMAN Protein UXT OS=Homo sapiens OX=9606 GN=UXT PE=1 SV=1 && -	-
novel.731	135.266	266.278	161.825	508.483	9.86345	70.0055	38.7843	81.4095	267.963	50.0157	2.41622	0.000141139	0.00518692	-	17	8072537	8082359	+	4207	-	- && - && -	-
ENSGALG00000041483	26.8798	31.5923	11.8855	11.2316	1.09594	3.59003	0	3.50148	20.3973	2.04686	3.2268	0.000142438	0.0052254	-	25	2226898	2227559	+	662	protein_coding	- && sp|P07521|KRFT_COLLI Feather keratin B-4 OS=Columba livia OX=8932 PE=1 SV=1 && -	-
novel.421	26.0127	55.0608	5.48561	5.10525	0	1.79501	0	1.75074	22.9161	0.886439	4.57345	0.000142742	0.00522731	-	11	19944928	19947080	-	1653	-	- && - && -	-
novel.1520	128.329	317.728	95.0838	166.431	21.9188	48.4653	9.36172	63.0267	176.893	35.6931	2.29773	0.000143114	0.00522971	-	3	45839106	45845419	-	1214	-	- && - && -	-
novel.1663	0	0	1.82854	0	1.09594	8.97506	89.6051	13.1306	0.457134	28.2017	-5.91657	0.000143311	0.00522971	-	31	5723328	5724034	-	707	-	- && - && -	-
novel.1933	46.8228	12.6369	14.6283	52.0736	2.19188	5.38504	1.33739	7.00297	31.5404	3.97932	2.93639	0.000144527	0.00526485	-	4	75271009	75282865	-	2042	-	- && - && -	-
ENSGALG00000015180	1051.78	776.267	988.323	1076.19	474.541	554.659	378.481	549.733	973.139	489.354	0.990506	0.000145264	0.00528242	PSAT1	Z	37974730	37990032	+	2764	protein_coding	- && sp|Q99K85|SERC_MOUSE Phosphoserine aminotransferase OS=Mus musculus OX=10090 GN=Psat1 PE=1 SV=1 && -	Aminotran_5
ENSGALG00000042308	236.715	275.304	195.653	192.978	108.498	107.701	92.2799	125.178	225.163	108.414	1.05193	0.000145609	0.00528572	FZD3	3	105834156	105886228	+	5390	protein_coding	- && sp|Q61086|FZD3_MOUSE Frizzled-3 OS=Mus musculus OX=10090 GN=Fzd3 PE=1 SV=1 && -	Fz
novel.192	11.2722	6.31845	5.48561	21.4421	0	0	1.33739	0	11.1296	0.334347	5.14264	0.000147252	0.00533602	-	1	42580436	42584551	-	713	-	- && - && -	-
novel.1764	518.519	499.158	353.822	408.42	41.6457	227.967	36.1095	93.6647	444.98	99.8466	2.15147	0.000148237	0.00535605	-	4	38087859	38106065	+	6881	-	- && - && -	-
ENSGALG00000050341	67.633	64.9898	53.0275	26.5473	2.19188	17.0526	8.02434	14.8813	53.0494	10.5375	2.31032	0.000148321	0.00535605	-	4	39081469	39106836	-	1567	lncRNA	- && - && -	-
ENSGALG00000036751	26.0127	12.6369	37.485	12.2526	112.882	56.5429	90.9425	64.7775	22.0968	81.2861	-1.87318	0.000149909	0.00540403	-	14	16007197	16010781	+	414	protein_coding	- && sp|A0A1W2PQ73|ERFL_HUMAN ETS domain-containing transcription factor ERF-like OS=Homo sapiens OX=9606 GN=ERFL PE=3 SV=1 && -	Ets
ENSGALG00000029768	86.7089	87.5557	46.6276	50.0315	197.269	122.958	1081.95	180.326	67.7309	395.625	-2.54427	0.000151429	0.0054427	PTGDR	5	58266782	58269815	+	1489	protein_coding	- && sp|A5D7K8|PD2R_BOVIN Prostaglandin D2 receptor OS=Bos taurus OX=9913 GN=PTGDR PE=2 SV=1 && -	7tm_1
ENSGALG00000050768	206.367	237.393	84.1126	230.757	17.535	57.4404	8.02434	63.0267	189.658	36.5066	2.36545	0.000151511	0.0054427	-	4	56123765	56131276	-	1761	lncRNA	- && - && -	-
novel.2144	6.93671	40.6186	18.2854	4.0842	0	0.897506	1.33739	0	17.4812	0.558724	5.07958	0.000151803	0.0054427	-	6	32134930	32137713	+	2147	-	- && - && -	-
ENSGALG00000050137	165.614	504.574	88.684	82.7051	44.9335	35.0027	5.34956	42.8932	210.394	32.0447	2.70876	0.000152031	0.0054427	-	9	21999941	22085829	-	1496	lncRNA	- && - && -	-
ENSGALG00000041491	111.854	175.111	202.967	187.873	1167.17	262.969	2744.32	203.961	169.452	1094.61	-2.69111	0.000153164	0.0054669	ACKR4	2	42256779	42262620	+	2927	protein_coding	- && sp|Q924I3|ACKR4_MOUSE Atypical chemokine receptor 4 OS=Mus musculus OX=10090 GN=Ackr4 PE=1 SV=1 && -	7tm_1
ENSGALG00000049396	423.14	231.075	301.708	458.452	53.701	157.064	42.7965	135.683	353.594	97.3109	1.85592	0.000153332	0.0054669	-	1	100157349	100159773	+	1526	lncRNA	- && - && -	-
ENSGALG00000014758	171.684	34.3002	154.511	51.0525	370.427	316.82	1456.42	280.994	102.887	606.164	-2.55728	0.000153496	0.0054669	ARHGAP28	2	99623422	99648395	-	1488	protein_coding	- && sp|Q9P2N2|RHG28_HUMAN Rho GTPase-activating protein 28 OS=Homo sapiens OX=9606 GN=ARHGAP28 PE=1 SV=3 && -	RhoGAP
ENSGALG00000040136	6.06962	9.02636	12.7997	2.0421	35.07	19.7451	155.137	27.1365	7.48446	59.2722	-2.97298	0.000155936	0.00554426	PSTPIP2	Z	2160803	2176161	+	1916	protein_coding	- && sp|Q9H939|PPIP2_HUMAN Proline-serine-threonine phosphatase-interacting protein 2 OS=Homo sapiens OX=9606 GN=PSTPIP2 PE=1 SV=4 && -	-
ENSGALG00000035925	7.8038	28.8844	3.65707	3.06315	0	0	0	0	10.8521	0	5.83374	0.000158209	0.00561546	-	2	78327060	78338570	+	1098	protein_coding	- && sp|Q5XH09|CMBL_XENLA Carboxymethylenebutenolidase homolog OS=Xenopus laevis OX=8355 GN=cmbl PE=2 SV=1 && -	-
ENSGALG00000047910	37.2848	54.1582	58.5131	54.1157	118.361	108.598	250.092	112.923	51.0179	147.494	-1.52801	0.000160384	0.00568295	-	2	65530236	65532367	+	977	lncRNA	- && - && -	-
ENSGALG00000048834	33.8165	51.4503	42.9706	15.3158	2.19188	12.5651	1.33739	4.37686	35.8883	5.1178	2.764	0.000160882	0.0056909	-	2	66933516	66972700	-	710	lncRNA	- && - && -	-
ENSGALG00000016449	37.2848	16.2474	31.9994	28.5894	67.9482	79.8781	129.727	68.2789	28.5303	86.458	-1.59418	0.000161603	0.00570669	SLC66A3	3	97160703	97165526	+	585	protein_coding	- && sp|Q8N755|S66A3_HUMAN Solute carrier family 66 member 3 OS=Homo sapiens OX=9606 GN=SLC66A3 PE=2 SV=1 && -	-
ENSGALG00000054626	14.7405	38.8133	9.14268	7.14735	2.19188	0.897506	1.33739	0.875371	17.461	1.32554	3.75346	0.000162897	0.00574259	-	18	2464042	2532709	-	2628	lncRNA	- && - && -	-
ENSGALG00000050543	29.481	77.6267	10.0569	27.5684	9.86345	3.59003	1.33739	2.62611	36.1833	4.35424	3.0527	0.000163724	0.00576196	-	10	12646102	12649931	+	819	lncRNA	- && - && -	-
ENSGALG00000054635	126.595	252.738	44.7991	173.579	16.4391	52.9529	6.68695	28.8872	149.428	26.2415	2.49702	0.000165189	0.00580369	-	2	76823136	76832907	+	2519	lncRNA	- && - && -	-
novel.906	25.1456	131.785	38.3992	12.2526	5.47969	8.97506	0	6.1276	51.8956	5.14559	3.30088	0.000166174	0.00582843	-	2	110236750	110238366	+	1278	-	- && - && -	-
ENSGALG00000033530	628.64	1798.05	650.044	730.051	2413.26	2187.22	5615.7	3027.91	951.696	3311.02	-1.79854	0.000166873	0.0058431	GRN	27	3973878	3978712	-	996	protein_coding	- && sp|P28799|GRN_HUMAN Progranulin OS=Homo sapiens OX=9606 GN=GRN PE=1 SV=2 && -	-
ENSGALG00000000761	169.949	110.122	181.939	173.579	368.235	370.67	1263.83	334.392	158.897	584.282	-1.8775	0.00016736	0.00585028	TSKU	1	194859310	194874075	-	2612	protein_coding	- && sp|Q65Z91|TSK_CHICK Tsukushi OS=Gallus gallus OX=9031 GN=TSKU PE=1 SV=1 && -	-
ENSGALG00000047576	36.4177	40.6186	12.7997	21.4421	0	5.38504	6.68695	3.50148	27.8195	3.89337	2.85185	0.000168314	0.00586855	-	9	21058393	21091610	+	4541	lncRNA	- && - && -	-
ENSGALG00000053126	33.8165	139.909	67.6558	77.5998	2.19188	26.0277	9.36172	16.6321	79.7452	13.5533	2.53948	0.000168448	0.00586855	-	1	96139780	96151908	+	673	lncRNA	- && - && -	-
ENSGALG00000025764	386.722	472.079	457.134	397.189	2134.89	652.487	2959.64	711.677	428.281	1614.67	-1.9142	0.000169231	0.00588597	FKBP10	27	7499025	7504478	+	2496	protein_coding	- && sp|Q2HJ89|FKB10_BOVIN Peptidyl-prolyl cis-trans isomerase FKBP10 OS=Bos taurus OX=9913 GN=FKBP10 PE=2 SV=1 && -	FKBP_C
ENSGALG00000000158	37.2848	47.8397	39.3135	39.821	110.69	77.1855	457.387	107.671	41.0648	188.233	-2.19318	0.000169756	0.00589435	DMA	16	2584405	2586614	+	915	protein_coding	- && sp|P28078|DMA_MOUSE Class II histocompatibility antigen, M alpha chain OS=Mus musculus OX=10090 GN=H2-DMa PE=1 SV=1 && -	C1-set
ENSGALG00000008554	6.93671	4.51318	8.22841	7.14735	7.67157	61.9279	135.076	18.3828	6.70641	55.7647	-3.05116	0.000170875	0.00592328	IL17REL	1	20198062	20240989	-	2454	protein_coding	- && sp|Q6ZVW7|I17EL_HUMAN Putative interleukin-17 receptor E-like OS=Homo sapiens OX=9606 GN=IL17REL PE=2 SV=2 && -	-
ENSGALG00000048346	28.6139	39.716	20.1139	10.2105	0	6.28254	2.67478	0.875371	24.6636	2.45817	3.30523	0.00017142	0.00593226	-	1	85555509	85571141	+	857	lncRNA	- && - && -	-
ENSGALG00000048759	113.589	63.1845	109.712	89.8524	240.011	222.582	838.543	196.083	94.0844	374.305	-1.99028	0.000172042	0.0059439	-	33	5627807	5629610	-	1451	protein_coding	- && sp|P42226|STAT6_HUMAN Signal transducer and activator of transcription 6 OS=Homo sapiens OX=9606 GN=STAT6 PE=1 SV=1 && -	SH2
ENSGALG00000039990	87.576	86.6531	132.569	80.663	307.959	146.294	880.002	259.11	96.8652	398.341	-2.03819	0.000172692	0.00595645	TNC	17	3013995	3098173	-	8666	protein_coding	- && sp|P10039|TENA_CHICK Tenascin OS=Gallus gallus OX=9031 GN=TNC PE=1 SV=2 && -	Fibrinogen_C
ENSGALG00000010915	85.8418	135.395	41.142	61.263	15.3431	35.9003	13.3739	13.1306	80.9106	19.437	2.04803	0.000174364	0.00600414	IL6	2	30863310	30866004	+	1339	protein_coding	- && sp|Q90YI0|IL6_CHICK Interleukin-6 OS=Gallus gallus OX=9031 GN=IL6 PE=2 SV=1 && -	-
ENSGALG00000048370	19.9431	20.7606	5.48561	20.421	1.09594	1.79501	0	2.62611	16.6526	1.37927	3.49682	0.000175776	0.00604275	-	3	107635335	107659499	+	1523	protein_coding	- && sp|E9PZ36|PKHD1_MOUSE Fibrocystin OS=Mus musculus OX=10090 GN=Pkhd1 PE=1 SV=1 && -	TIG
ENSGALG00000048506	170.817	246.42	147.197	205.231	5.47969	60.1329	16.0487	63.9021	192.416	36.3908	2.39205	0.000176434	0.00605533	-	5	2865252	2880982	-	1820	lncRNA	- && - && -	-
ENSGALG00000049933	61.5633	103.803	51.199	96.9998	14.2472	30.5152	22.7356	31.5134	78.3913	24.7528	1.65315	0.000176763	0.00605662	-	7	1612810	1629899	+	2784	lncRNA	- && - && -	-
novel.762	12.1392	19.858	42.9706	29.6105	1.09594	4.48753	2.67478	7.00297	26.1446	3.8153	2.73296	0.000179295	0.00613325	-	18	3646844	3648647	+	1804	-	- && - && -	-
novel.1731	41.6203	129.98	45.7134	24.5052	2.19188	15.2576	4.01217	14.0059	60.4546	8.8669	2.74214	0.000179637	0.00613484	-	4	8159476	8164217	+	1761	-	- && - && -	-
ENSGALG00000049199	76.3038	496.45	45.7134	243.01	2.19188	25.1302	28.0852	45.5193	215.369	25.2316	3.09023	0.000180655	0.00615948	-	5	15122121	15128001	-	1111	lncRNA	- && sp|Q80Z19|MUC2_MOUSE Mucin-2 (Fragments) OS=Mus musculus OX=10090 GN=Muc2 PE=1 SV=2 && -	-
novel.905	71.9684	351.125	39.3135	30.6315	3.28782	21.5402	10.6991	21.8843	123.26	14.3528	3.09266	0.000181104	0.00616466	-	2	108502390	108507622	+	3265	-	- && - && -	-
ENSGALG00000054978	1.73418	0.902636	1.82854	2.0421	13.1513	5.38504	49.4834	11.3798	1.62686	19.8499	-3.59704	0.000183197	0.00622571	-	25	154217	160813	-	5663	protein_coding	- && sp|Q6BAA4|FCRLB_HUMAN Fc receptor-like B OS=Homo sapiens OX=9606 GN=FCRLB PE=1 SV=1 && -	-
ENSGALG00000030075	185.557	55.0608	548.561	117.421	396.73	998.924	6489.01	672.285	226.65	2139.24	-3.23831	0.000184875	0.0062633	-	KZ626838.1	155851	191216	+	8955	protein_coding	- && sp|Q9Y6R7|FCGBP_HUMAN IgGFc-binding protein OS=Homo sapiens OX=9606 GN=FCGBP PE=1 SV=3 && -	VWD
novel.1960	391.924	361.054	125.255	211.357	5.47969	63.7229	9.36172	78.7834	272.398	39.3369	2.78307	0.000184907	0.0062633	-	5	10113192	10295406	+	4257	-	- && - && -	-
ENSGALG00000016791	2.60127	0	1.82854	3.06315	6.57563	18.8476	18.7234	26.2611	1.87324	17.602	-3.24833	0.000191123	0.00645353	SLC9A2	1	135300958	135332438	+	4479	protein_coding	- && sp|P50482|SL9A2_RABIT Sodium/hydrogen exchanger 2 OS=Oryctolagus cuniculus OX=9986 GN=SLC9A2 PE=2 SV=1 && -	Na_H_Exchanger
ENSGALG00000006681	78.9051	129.077	80.4556	34.7157	10.9594	29.6177	24.073	20.1335	80.7883	21.1959	1.92927	0.000191144	0.00645353	BRSK1	5	14526605	14822859	-	2902	protein_coding	- && sp|Q69Z98|BRSK2_MOUSE Serine/threonine-protein kinase BRSK2 OS=Mus musculus OX=10090 GN=Brsk2 PE=1 SV=2 && -	Pkinase
novel.2255	171.684	200.385	143.54	143.968	9.86345	59.2354	6.68695	51.6469	164.894	31.8582	2.35798	0.000191459	0.00645366	-	7	24170077	24176591	+	5316	-	- && - && -	-
novel.784	21.6772	25.2738	25.5995	8.1684	2.19188	4.48753	1.33739	3.50148	20.1797	2.87957	2.76401	0.00019184	0.00645601	-	18	5992397	5998899	-	391	-	- && - && -	-
ENSGALG00000037929	36.4177	64.9898	32.9136	29.6105	77.8116	87.9556	553.679	155.816	40.9829	218.816	-2.41365	0.0001923	0.00645606	BIN2	33	5033336	5044090	-	3337	protein_coding	- && sp|Q5ZKL7|BIN2_CHICK Bridging integrator 2 OS=Gallus gallus OX=9031 GN=BIN2 PE=2 SV=1 && -	-
ENSGALG00000050890	39.019	74.0162	28.3423	32.6736	1.09594	8.07756	6.68695	14.8813	43.5128	7.68544	2.47788	0.0001925	0.00645606	-	5	8995584	9004470	+	1802	lncRNA	- && - && -	-
ENSGALG00000052916	82.3735	98.3873	78.627	42.8841	14.2472	26.0277	10.6991	33.2641	75.568	21.0595	1.82493	0.000193005	0.00645606	-	3	71626485	71643352	+	4018	lncRNA	- && - && -	-
ENSGALG00000047864	124.861	51.4503	102.398	65.3472	131.513	179.501	1554.05	339.644	86.0141	551.176	-2.67864	0.000193451	0.00645606	-	5	256620	258240	+	1010	protein_coding	- && - && -	-
novel.13	12.1392	29.787	7.31414	17.3579	1.09594	1.79501	0	2.62611	16.6496	1.37927	3.49753	0.000193609	0.00645606	-	1	22638664	22648144	+	907	-	- && - && -	-
ENSGALG00000035332	28.6139	92.9715	31.0851	53.0946	4.38375	18.8476	10.6991	6.1276	51.4413	10.0145	2.35417	0.000193707	0.00645606	-	6	30163885	30166316	+	431	lncRNA	- && - && -	-
novel.1572	55.4937	96.5821	23.771	13.2737	1.09594	9.87257	5.34956	8.75371	47.2801	6.26794	2.89596	0.000194564	0.00646489	-	3	81915301	81917187	-	1887	-	- && - && -	-
ENSGALG00000047701	420.538	548.803	279.766	253.22	28.4944	104.111	24.073	157.567	375.582	78.5612	2.25156	0.000194745	0.00646489	C7orf57	2	79926460	79933295	+	1627	protein_coding	- && sp|A0JNL1|CG057_BOVIN Uncharacterized protein C7orf57 homolog OS=Bos taurus OX=9913 PE=2 SV=1 && -	-
ENSGALG00000012802	653.785	138.103	461.705	78.6209	5006.25	623.767	1508.57	1620.31	333.054	2189.73	-2.71663	0.000194906	0.00646489	F13A1	2	65009436	65078561	+	4615	protein_coding	- && sp|P00488|F13A_HUMAN Coagulation factor XIII A chain OS=Homo sapiens OX=9606 GN=F13A1 PE=1 SV=4 && -	Transglut_core
novel.1925	94.5127	100.193	30.1708	75.5577	2.19188	17.0526	4.01217	24.5104	75.1085	11.9418	2.62601	0.000195861	0.00648623	-	4	67445125	67461841	-	4291	-	- && - && -	-
ENSGALG00000046982	8.67089	43.3265	10.0569	7.14735	0	0.897506	0	1.75074	17.3004	0.662062	4.56492	0.000200634	0.00663371	-	8	27247012	27305546	+	1623	lncRNA	- && sp|Q02780|NFIA_MOUSE Nuclear factor 1 A-type OS=Mus musculus OX=10090 GN=Nfia PE=1 SV=1 && -	-
ENSGALG00000047860	12.1392	11.7343	9.14268	5.10525	0	0	1.33739	0	9.53036	0.334347	4.9263	0.000201067	0.00663746	-	5	12928254	12935265	+	2308	lncRNA	- && - && -	-
ENSGALG00000049606	13.0063	28.8844	4.57134	15.3158	0	1.79501	0	0.875371	15.4444	0.667596	4.38915	0.000202775	0.00667768	-	3	33496106	33501478	-	1194	lncRNA	- && - && -	-
ENSGALG00000034150	8.67089	0	2.7428	2.0421	72.3319	15.2576	2.67478	139.184	3.36395	57.3621	-4.08562	0.000203029	0.00667768	CATHL3	2	4072545	4073720	+	456	protein_coding	- && sp|Q2IAL6|CTHL3_CHICK Cathelicidin-3 OS=Gallus gallus OX=9031 GN=CATHL3 PE=1 SV=1 && -	-
novel.1293	39.019	122.759	23.771	152.136	8.76751	15.2576	5.34956	25.3858	84.4212	13.6901	2.60526	0.000203489	0.00667768	-	27	4430350	4460964	-	2291	-	- && - && -	-
ENSGALG00000021345	93.6456	20.7606	101.484	39.821	292.616	164.244	530.944	168.071	63.9277	288.969	-2.17402	0.000203637	0.00667768	B3GNT9	11	2432617	2439530	-	1452	protein_coding	- && sp|Q17QZ8|B3GN9_BOVIN UDP-GlcNAc:betaGal beta-1,3-N-acetylglucosaminyltransferase 9 OS=Bos taurus OX=9913 GN=B3GNT9 PE=2 SV=1 && -	Galactosyl_T
ENSGALG00000038634	102.317	37.9107	61.2559	55.1367	143.568	160.654	271.49	167.196	64.155	185.727	-1.53031	0.000203894	0.00667768	KIT	4	65269770	65321836	-	5043	protein_coding	- && sp|Q08156|KIT_CHICK Mast/stem cell growth factor receptor Kit OS=Gallus gallus OX=9031 GN=KIT PE=2 SV=1 && -	Pkinase_Tyr
novel.1019	71.9684	109.219	79.5413	74.5367	10.9594	33.2077	2.67478	24.5104	83.8163	17.8381	2.2078	0.000204412	0.00668412	-	2	98158025	98160347	-	1188	-	- && - && -	-
ENSGALG00000050469	1715.97	343.002	696.672	1426.41	76.7157	440.676	165.836	175.95	1045.51	214.794	2.28214	0.00020559	0.0067083	-	17	3150818	3174689	-	2040	lncRNA	- && - && -	-
ENSGALG00000055095	461.291	621.916	299.88	305.294	19.7269	148.089	18.7234	120.801	422.095	76.835	2.45241	0.000205798	0.0067083	-	4	25237852	25252691	-	2762	lncRNA	- && - && -	-
ENSGALG00000050601	51.1583	42.4239	24.6852	10.2105	0	5.38504	0	6.1276	32.1195	2.87816	3.40399	0.000207513	0.00675361	-	22	2011515	2055748	-	1917	lncRNA	- && - && -	-
ENSGALG00000048393	365.912	255.446	177.368	95.9787	6.57563	46.6703	37.4469	78.7834	223.676	42.3691	2.39579	0.000207996	0.00675874	-	1	90291370	90307698	+	2741	lncRNA	- && - && -	-
ENSGALG00000048937	236.715	76.7241	136.226	189.915	15.3431	26.0277	28.0852	77.908	159.895	36.841	2.11032	0.000209928	0.00681086	-	3	43120541	43126251	+	1717	lncRNA	- && - && -	-
ENSGALG00000054838	1.73418	3.61054	4.57134	0	14.2472	5.38504	68.2068	30.638	2.47902	29.6193	-3.55789	0.000210279	0.00681159	-	30	1334710	1340409	+	3556	lncRNA	- && sp|P03360|POL_AVIRE Gag-Pol polyprotein (Fragment) OS=Avian reticuloendotheliosis virus OX=11636 GN=pol PE=1 SV=2 && -	-
ENSGALG00000048036	147.405	166.085	45.7134	102.105	24.1106	17.0526	9.36172	49.8962	115.327	25.1053	2.18777	0.000211023	0.00681483	-	5	45719676	45722528	+	1450	lncRNA	- && - && -	-
ENSGALG00000054640	6.06962	72.2109	14.6283	19.4	1.09594	5.38504	1.33739	0.875371	28.0772	2.17343	3.65725	0.000211035	0.00681483	-	3	17077048	17098359	+	557	lncRNA	- && - && -	-
ENSGALG00000054453	44.2215	39.716	42.9706	27.5684	136.992	75.3905	255.441	75.2819	38.6191	135.777	-1.80756	0.000212135	0.00683972	-	2	102879625	102886063	-	3212	lncRNA	- && - && -	-
novel.2252	2215.41	1609.4	1595.4	1331.45	264.121	766.47	236.718	767.7	1687.91	508.752	1.72909	0.000213431	0.00687082	-	7	22816954	22823676	+	5294	-	- && - && -	-
ENSGALG00000004376	24.2785	7.22109	23.771	22.4631	53.701	49.3628	124.377	68.2789	19.4334	73.93	-1.92347	0.000214181	0.00688431	KCNJ2	18	8184812	8191556	+	2123	protein_coding	- && sp|P52186|KCNJ2_CHICK Inward rectifier potassium channel 2 OS=Gallus gallus OX=9031 GN=KCNJ2 PE=2 SV=1 && -	-
ENSGALG00000034119	89.3102	23.4685	181.025	24.5052	1144.16	131.933	1176.9	162.819	79.5772	653.954	-3.03782	0.0002169	0.00696092	-	2	55820349	55923163	+	3405	protein_coding	- && sp|P39059|COFA1_HUMAN Collagen alpha-1(XV) chain OS=Homo sapiens OX=9606 GN=COL15A1 PE=1 SV=2 && -	Collagen
ENSGALG00000047778	49.4241	49.645	33.8279	24.5052	10.9594	8.07756	14.7113	12.2552	39.3505	11.5009	1.79026	0.000218995	0.00701732	-	1	186481898	186486054	+	1758	lncRNA	- && - && -	-
ENSGALG00000013409	54.6266	75.8214	70.3986	73.5156	381.387	84.3656	974.957	117.3	68.5906	389.502	-2.50431	0.000220773	0.00706171	-	23	2220746	2229123	+	1806	protein_coding	- && sp|Q95029|CATL_DROME Cathepsin L OS=Drosophila melanogaster OX=7227 GN=Cp1 PE=2 SV=2 && -	Peptidase_C1
ENSGALG00000008440	221.108	329.462	274.28	337.968	98.6345	158.859	68.2068	137.433	290.704	115.783	1.32261	0.000221061	0.00706171	CHST1	5	24229253	24231231	+	1979	protein_coding	- && sp|O43916|CHST1_HUMAN Carbohydrate sulfotransferase 1 OS=Homo sapiens OX=9606 GN=CHST1 PE=1 SV=1 && -	Sulfotransfer_1
novel.2258	756.102	1287.16	648.216	653.472	52.6051	352.72	70.8816	251.232	836.237	181.86	2.19871	0.000221508	0.00706347	-	7	31349188	31365962	+	6198	-	- && - && -	-
ENSGALG00000006508	351.171	817.788	391.307	228.715	46.0294	178.604	92.2799	146.187	447.245	115.775	1.94743	0.000221981	0.00706347	FGF13	4	4750152	4964186	-	3403	protein_coding	- && sp|P70377|FGF13_MOUSE Fibroblast growth factor 13 OS=Mus musculus OX=10090 GN=Fgf13 PE=1 SV=2 && -	-
ENSGALG00000054427	254.924	241.004	261.481	118.442	4.38375	79.8781	16.0487	49.0208	218.963	37.3328	2.54354	0.000222137	0.00706347	-	8	27376438	27384578	+	2882	lncRNA	- && - && -	-
ENSGALG00000053777	40.7532	118.245	13.714	33.6947	2.19188	9.87257	1.33739	11.3798	51.6018	6.19541	3.02072	0.000222807	0.00707397	-	9	6185994	6261633	+	2515	lncRNA	- && - && -	-
novel.2229	219.374	220.243	563.189	420.673	107.402	114.881	18.7234	97.1662	355.87	84.5431	2.06943	0.000223918	0.00709837	-	7	6121811	6131554	+	4098	-	- && Q20561.1 RecName: Full=Helix-loop-helix protein 13; AltName: Full=Fer3-like protein; AltName: Full=Nephew of atonal 3 && PF00010:Helix-loop-helix DNA-binding domain	HLH
novel.1418	146.538	325.852	112.455	14.2947	15.3431	26.9252	16.0487	34.1395	149.785	23.1141	2.69041	0.000226301	0.00716075	-	3	63346512	63357692	+	3469	-	- && - && -	-
ENSGALG00000049940	49.4241	67.6977	21.9424	47.9894	6.57563	17.0526	6.68695	14.0059	46.7634	11.0803	2.0531	0.000226575	0.00716075	-	6	3987977	4042440	-	4439	lncRNA	- && - && -	-
ENSGALG00000038042	9.53798	18.0527	3.65707	26.5473	1.09594	0.897506	0	0	14.4488	0.498361	4.80032	0.000227404	0.00717131	GABRG2	13	7778960	7849986	-	3665	protein_coding	- && sp|P21548|GBRG2_CHICK Gamma-aminobutyric acid receptor subunit gamma-2 OS=Gallus gallus OX=9031 GN=GABRG2 PE=2 SV=1 && -	Neur_chan_LBD
novel.387	191.627	219.341	86.8554	178.684	28.4944	62.8254	21.3982	74.4065	169.127	46.7812	1.84409	0.0002276	0.00717131	-	11	12646428	12651680	+	2675	-	- && - && -	-
ENSGALG00000050549	53.7595	177.819	7.31414	31.6526	1.09594	8.07756	0	10.5045	67.6364	4.91949	3.74197	0.000229935	0.0072339	-	20	7381029	7384675	-	942	lncRNA	- && - && -	-
ENSGALG00000043725	173.418	192.261	222.167	250.157	610.438	330.282	1820.19	471.825	209.501	808.183	-1.94706	0.000231479	0.00726492	-	11	18437635	18452602	-	7221	pseudogene	- && sp|Q92508|PIEZ1_HUMAN Piezo-type mechanosensitive ion channel component 1 OS=Homo sapiens OX=9606 GN=PIEZO1 PE=1 SV=4 && -	-
ENSGALG00000053943	165.614	285.233	68.5701	39.821	31.7822	19.7451	5.34956	36.7656	139.81	23.4106	2.57011	0.000231621	0.00726492	-	12	18583991	18594609	-	4156	lncRNA	- && - && -	-
novel.1088	49.4241	76.7241	23.771	18.3789	1.09594	9.87257	6.68695	9.62908	42.0745	6.82113	2.60852	0.00023292	0.00728197	-	20	7914246	7917203	-	2639	-	- && - && -	-
ENSGALG00000014537	186.424	44.2292	236.795	87.8103	221.38	451.446	2884.75	447.315	138.815	1001.22	-2.84989	0.000233193	0.00728197	BMF	5	29608119	29626791	+	2614	protein_coding	- && sp|Q96LC9|BMF_HUMAN Bcl-2-modifying factor OS=Homo sapiens OX=9606 GN=BMF PE=1 SV=1 && -	-
ENSGALG00000014501	10.4051	33.3975	11.8855	32.6736	5.47969	1.79501	2.67478	2.62611	22.0904	3.1439	2.82575	0.000233433	0.00728197	FGFBP2	4	76567092	76569320	+	1359	protein_coding	- && sp|Q802A9|FGFP2_CHICK Fibroblast growth factor-binding protein 2 OS=Gallus gallus OX=9031 GN=FGFBP2 PE=2 SV=1 && -	-
ENSGALG00000050415	6.06962	2.70791	5.48561	1.02105	77.8116	33.2077	5.34956	21.0089	3.82105	34.3445	-3.1583	0.000233768	0.00728197	-	20	5152572	5154700	-	159	protein_coding	- && sp|Q9UBG7|RBPJL_HUMAN Recombining binding protein suppressor of hairless-like protein OS=Homo sapiens OX=9606 GN=RBPJL PE=1 SV=3 && -	-
ENSGALG00000037272	6.93671	8.12372	4.57134	3.06315	20.8228	21.5402	65.5321	18.3828	5.67373	31.5695	-2.45499	0.000233918	0.00728197	HOXD8	7	16290965	16292885	-	1483	protein_coding	- && sp|P23459|HXD8_CHICK Homeobox protein Hox-D8 OS=Gallus gallus OX=9031 GN=HOXD8 PE=2 SV=1 && -	Homeobox
ENSGALG00000011624	519.386	482.008	305.365	334.904	106.306	241.429	65.5321	111.172	410.416	131.11	1.64291	0.000237285	0.00737573	PNLDC1	3	45677747	45688264	-	1715	protein_coding	- && sp|B2RXZ1|PNDC1_MOUSE Poly(A)-specific ribonuclease PNLDC1 OS=Mus musculus OX=10090 GN=Pnldc1 PE=1 SV=1 && -	CAF1
ENSGALG00000040275	104.918	101.998	138.054	120.484	270.697	213.606	948.209	276.617	116.363	427.282	-1.87507	0.000239638	0.00743772	RCSD1	1	92961990	92997116	-	3382	protein_coding	- && sp|Q6JBY9|CPZIP_HUMAN CapZ-interacting protein OS=Homo sapiens OX=9606 GN=RCSD1 PE=1 SV=1 && -	-
ENSGALG00000017089	57.2279	65.8924	114.283	91.8945	94.2507	353.617	246.08	611.009	82.3246	326.239	-1.98805	0.00024072	0.00746017	SLC46A3	1	177111041	177124879	+	4057	protein_coding	- && sp|Q5F4B8|S46A3_CHICK Solute carrier family 46 member 3 OS=Gallus gallus OX=9031 GN=SLC46A3 PE=2 SV=1 && -	MFS_1
ENSGALG00000049752	45.9557	70.4056	21.9424	35.7368	3.28782	8.07756	8.02434	16.6321	43.5101	9.00544	2.25442	0.000241183	0.00746338	-	10	16096322	16117500	-	2722	lncRNA	- && - && -	-
ENSGALG00000052770	319.089	435.973	233.138	417.61	105.21	115.778	139.088	203.961	351.452	141.01	1.316	0.000241742	0.00746954	-	10	10796874	10804921	-	3203	protein_coding	- && sp|O94986|CE152_HUMAN Centrosomal protein of 152 kDa OS=Homo sapiens OX=9606 GN=CEP152 PE=1 SV=4 && -	-
novel.477	17.3418	14.4422	9.14268	10.2105	0	0	2.67478	0	12.7843	0.668695	4.60459	0.000246423	0.00760288	-	12	15244560	15246005	-	815	-	- && - && -	-
ENSGALG00000014998	106.652	41.5213	95.9981	105.168	278.368	174.116	734.227	197.834	87.3349	346.136	-1.98523	0.000249002	0.00766199	CABLES1	2	102922659	102951590	+	1130	protein_coding	- && sp|Q8TDN4|CABL1_HUMAN CDK5 and ABL1 enzyme substrate 1 OS=Homo sapiens OX=9606 GN=CABLES1 PE=1 SV=2 && -	-
ENSGALG00000005077	23.4114	18.9554	40.2278	34.7157	70.1401	34.1052	636.597	114.674	29.3276	213.879	-2.86495	0.000249077	0.00766199	F8	4	2144014	2164240	-	7330	protein_coding	- && sp|P12263|FA8_PIG Coagulation factor VIII OS=Sus scrofa OX=9823 GN=F8 PE=1 SV=2 && -	F5_F8_type_C
ENSGALG00000001347	7.8038	17.1501	16.4568	3.06315	42.7416	26.0277	104.316	54.273	11.1185	56.8397	-2.34318	0.000249728	0.00767063	LHX6	17	9022808	9033001	-	2770	protein_coding	- && sp|Q9UPM6|LHX6_HUMAN LIM/homeobox protein Lhx6 OS=Homo sapiens OX=9606 GN=LHX6 PE=1 SV=2 && -	Homeobox
ENSGALG00000039985	736.159	527.139	861.24	953.661	4533.9	1104.83	12677.1	870.994	769.55	4796.71	-2.63988	0.000251562	0.00771555	CDH11	11	12119543	12198657	+	5147	protein_coding	- && sp|O93319|CAD11_CHICK Cadherin-11 OS=Gallus gallus OX=9031 GN=CDH11 PE=2 SV=1 && -	Cadherin
novel.1636	12.1392	64.0872	60.3417	298.147	8.76751	13.4626	18.7234	17.5074	108.679	14.6152	2.89461	0.000252236	0.00772482	-	31	4173119	4173741	+	623	-	- && - && -	-
ENSGALG00000014603	223.709	542.484	463.534	250.157	1170.46	640.819	5678.55	794.837	369.971	2071.17	-2.48464	0.000254419	0.00778019	C1S	1	78045961	78055022	+	3047	protein_coding	- && sp|P09871|C1S_HUMAN Complement C1s subcomponent OS=Homo sapiens OX=9606 GN=C1S PE=1 SV=1 && -	Trypsin
novel.2060	203.766	278.915	123.426	205.231	35.07	61.0304	10.6991	86.6617	202.834	48.3653	2.05855	0.000255157	0.00778408	-	5	33360896	33383602	-	4232	-	- && - && -	-
ENSGALG00000000244	40.7532	36.1054	71.3129	37.7789	155.623	100.521	199.271	88.4125	46.4876	135.957	-1.54386	0.000255295	0.00778408	CAMK4	Z	46616371	46782893	-	2782	protein_coding	- && sp|P13234|KCC4_RAT Calcium/calmodulin-dependent protein kinase type IV OS=Rattus norvegicus OX=10116 GN=Camk4 PE=1 SV=3 && -	Pkinase
ENSGALG00000054647	196.829	93.8741	141.711	100.063	10.9594	55.6454	33.4347	44.6439	133.119	36.1709	1.87364	0.000255696	0.00778485	-	7	5018387	5021444	-	1855	lncRNA	- && - && -	-
ENSGALG00000050072	32.0823	58.6713	21.0282	37.7789	343.029	48.4653	530.944	51.6469	37.3902	243.521	-2.70156	0.000257395	0.00782512	EMID1	15	11458132	11468019	-	2097	protein_coding	- && sp|Q96A84|EMID1_HUMAN EMI domain-containing protein 1 OS=Homo sapiens OX=9606 GN=EMID1 PE=2 SV=1 && -	Collagen
ENSGALG00000049718	56.3608	81.2372	19.1996	50.0315	3.28782	9.87257	1.33739	17.5074	51.7073	8.0013	2.65347	0.000259012	0.00786277	-	1	109527378	109529419	-	1075	lncRNA	- && - && -	-
ENSGALG00000011446	262.728	228.367	307.194	258.326	816.474	428.11	3021.16	511.217	264.154	1194.24	-2.17609	0.000259769	0.00787414	TNFAIP2	5	50330268	50347510	+	3905	protein_coding	- && sp|Q61333|TNAP2_MOUSE Tumor necrosis factor alpha-induced protein 2 OS=Mus musculus OX=10090 GN=Tnfaip2 PE=1 SV=2 && -	-
ENSGALG00000014835	468.228	102.901	772.556	329.799	544.681	2013.11	7732.78	1307.8	418.371	2899.59	-2.79284	0.000260146	0.00787414	C7	Z	12908352	12956390	+	2713	protein_coding	- && - && -	-
ENSGALG00000041380	2946.37	3625.89	3839.01	1591.82	8123.1	4271.23	12900.5	10526.3	3000.77	8955.28	-1.57733	0.000261071	0.00789065	BF2	16	2606528	2609057	-	1581	protein_coding	- && sp|P15979|HA1F_CHICK Class I histocompatibility antigen, F10 alpha chain OS=Gallus gallus OX=9031 PE=1 SV=1 && -	MHC_I
novel.1883	147.405	216.633	127.083	181.747	30.6863	78.083	82.9181	41.1424	168.217	58.2075	1.5343	0.000261899	0.00789482	-	4	29922571	29927599	-	3994	-	- && - && -	-
ENSGALG00000001936	104.918	83.0425	40.2278	68.4104	9.86345	22.4377	6.68695	31.5134	74.1496	17.6254	2.05037	0.000261969	0.00789482	MYO7B	9	1494408	1519920	+	3282	protein_coding	- && sp|Q6PIF6|MYO7B_HUMAN Unconventional myosin-VIIb OS=Homo sapiens OX=9606 GN=MYO7B PE=1 SV=2 && -	Myosin_head
ENSGALG00000053282	55.4937	336.683	40.2278	112.316	1.09594	38.5928	5.34956	2.62611	136.18	11.9161	3.50152	0.000263554	0.00791974	-	9	7424428	7531778	+	862	lncRNA	- && - && -	-
ENSGALG00000001288	1474.05	1629.26	749.699	639.177	76.7157	449.651	131.064	371.157	1123.05	257.147	2.12526	0.000263559	0.00791974	-	21	1895685	1907122	+	2533	protein_coding	- && sp|Q9C0B2|CFA74_HUMAN Cilia- and flagella-associated protein 74 OS=Homo sapiens OX=9606 GN=CFAP74 PE=2 SV=3 && -	-
ENSGALG00000049565	352.905	598.448	201.139	147.031	50.4132	79.8781	6.68695	98.0416	324.881	58.7549	2.4614	0.00026459	0.00793924	-	3	71566354	71575550	+	1025	lncRNA	- && - && -	-
ENSGALG00000023781	61.5633	56.8661	76.7985	57.1788	56.9888	167.834	996.355	264.362	63.1017	371.385	-2.55587	0.00026672	0.00799158	TREM2	26	4745842	4753272	-	3883	protein_coding	- && - && -	V-set
novel.1132	91.9114	201.288	44.7991	68.4104	3.28782	36.7978	8.02434	18.3828	101.602	16.6232	2.59591	0.000270137	0.00808231	-	22	891720	933192	-	3305	-	- && - && -	-
ENSGALG00000009957	394.526	278.915	527.532	433.946	1711.86	646.205	1731.92	744.941	408.73	1208.73	-1.56386	0.000270824	0.0080912	TIE1	8	20012281	20023311	+	3423	protein_coding	- && sp|Q06806|TIE1_MOUSE Tyrosine-protein kinase receptor Tie-1 OS=Mus musculus OX=10090 GN=Tie1 PE=1 SV=3 && -	Pkinase_Tyr
ENSGALG00000046838	253.19	253.641	245.024	113.337	21.9188	82.5706	24.073	88.4125	216.298	54.2437	1.98742	0.000271469	0.00809324	-	1	68170379	68184314	+	1326	lncRNA	- && - && -	-
ENSGALG00000049157	65.8988	71.3082	95.0838	58.1999	368.235	114.881	678.056	115.549	72.6227	319.18	-2.13376	0.000271805	0.00809324	DOK4	11	557131	559585	+	954	protein_coding	- && sp|Q99KE3|DOK4_MOUSE Docking protein 4 OS=Mus musculus OX=10090 GN=Dok4 PE=1 SV=1 && -	-
ENSGALG00000014877	10419.8	11972.6	11060.8	13769.9	107783	16779.8	58443.9	17826.9	11805.8	50208.5	-2.08844	0.000272061	0.00809324	EMB	Z	14736634	14761209	-	4415	protein_coding	- && sp|Q6PCB8|EMB_HUMAN Embigin OS=Homo sapiens OX=9606 GN=EMB PE=1 SV=1 && -	-
ENSGALG00000053906	247.12	551.511	257.823	370.641	25.2066	149.884	34.7721	115.549	356.774	81.3528	2.12746	0.000275921	0.00819633	-	1	161427435	161432462	-	1237	lncRNA	- && - && -	-
novel.1442	231.513	46.0344	219.424	173.579	8.76751	51.1579	20.0608	51.6469	167.638	32.9083	2.34015	0.00027827	0.00824841	-	3	80936929	80959789	+	2070	-	- && - && -	-
novel.181	18.2089	35.2028	27.428	37.7789	5.47969	8.07756	0	7.87834	29.6546	5.3589	2.4126	0.000278469	0.00824841	-	1	34803319	34857580	-	1629	-	- && - && -	-
ENSGALG00000052698	101.449	239.199	105.141	149.073	46.0294	50.2604	29.4226	70.9051	148.716	49.1543	1.58955	0.000279007	0.00825256	-	3	42010324	42017346	-	2518	lncRNA	- && - && -	-
ENSGALG00000048245	136.133	185.04	152.683	178.684	26.3025	78.9806	30.76	76.1573	163.135	53.0501	1.61036	0.000280947	0.00828457	-	6	4707610	4905438	-	3976	lncRNA	- && - && -	-
ENSGALG00000047483	308.684	289.746	285.252	383.915	608.246	533.119	1019.09	616.261	316.899	694.179	-1.13055	0.000281278	0.00828457	C1QTNF6	1	51440395	51445547	+	3641	protein_coding	- && sp|Q5XIG2|C1QT1_RAT Complement C1q tumor necrosis factor-related protein 1 OS=Rattus norvegicus OX=10116 GN=C1qtnf1 PE=2 SV=1 && -	Collagen
ENSGALG00000038758	1973.49	1696.05	2890	1585.69	6528.51	3610.67	10197.6	3573.26	2036.31	5977.51	-1.55345	0.000281286	0.00828457	MMP15	11	444251	449004	-	3253	protein_coding	- && sp|P51511|MMP15_HUMAN Matrix metalloproteinase-15 OS=Homo sapiens OX=9606 GN=MMP15 PE=1 SV=1 && -	Hemopexin
ENSGALG00000032066	56.3608	57.7687	22.8567	40.842	4.38375	14.3601	13.3739	13.1306	44.4571	11.3121	1.97024	0.000281938	0.00829202	-	Z	59619650	59684887	-	1277	protein_coding	- && sp|Q8WXG9|AGRV1_HUMAN Adhesion G-protein coupled receptor V1 OS=Homo sapiens OX=9606 GN=ADGRV1 PE=1 SV=2 && -	-
novel.2075	227.177	597.545	223.996	165.41	23.0147	113.983	53.4956	93.6647	303.532	71.0396	2.09144	0.000282558	0.0082985	-	5	43124884	43162756	-	7271	-	- && - && -	-
ENSGALG00000050237	51.1583	91.1662	16.4568	50.0315	1.09594	16.1551	0	2.62611	52.2032	4.96929	3.34943	0.000283045	0.00830104	-	18	8542943	8572899	+	2068	lncRNA	- && - && -	-
ENSGALG00000017378	105.785	98.3873	95.0838	115.379	256.45	197.451	444.013	174.199	103.659	268.028	-1.36795	0.000285403	0.0083584	CRTAC1	6	23234581	23244586	+	2488	protein_coding	- && sp|Q8R555|CRAC1_MOUSE Cartilage acidic protein 1 OS=Mus musculus OX=10090 GN=Crtac1 PE=2 SV=1 && -	EGF_CA
novel.1193	215.905	263.57	192.91	198.084	44.9335	107.701	29.4226	97.1662	217.617	69.8057	1.63198	0.00029025	0.00848167	-	24	738915	753989	-	5232	-	- && - && -	-
ENSGALG00000017050	52.8924	21.6633	68.5701	17.3579	198.365	61.9279	1096.66	55.1484	40.1209	353.025	-3.13524	0.000290429	0.00848167	SMAD9	1	173759258	173780357	+	1656	protein_coding	- && sp|O15198|SMAD9_HUMAN Mothers against decapentaplegic homolog 9 OS=Homo sapiens OX=9606 GN=SMAD9 PE=1 SV=1 && -	MH2
ENSGALG00000047941	30.3481	10.8316	34.7422	17.3579	429.608	14.3601	581.764	15.7567	23.3199	260.372	-3.47923	0.000291167	0.00849128	-	23	2226514	2228053	+	1066	protein_coding	- && - && -	-
ENSGALG00000051807	254.057	353.833	171.882	121.505	25.2066	78.083	20.0608	91.0386	225.319	53.5973	2.06383	0.000292294	0.00851218	-	4	60517137	60532769	-	2070	lncRNA	- && - && -	-
novel.1360	898.304	982.068	575.989	477.852	84.3873	298.87	78.906	307.255	733.553	192.355	1.92861	0.000292882	0.00851738	-	3	24189679	24197329	+	6001	-	- && - && -	-
ENSGALG00000049560	449.152	270.791	261.481	107.21	19.7269	63.7229	14.7113	110.297	272.158	52.1145	2.37748	0.000295055	0.00856855	-	8	25892707	26026837	+	744	lncRNA	- && - && -	-
ENSGALG00000002113	23.4114	56.8661	27.428	51.0525	66.8523	81.6731	513.557	169.822	39.6895	207.976	-2.38836	0.000297769	0.0086353	LCP2	13	4598169	4629140	+	2344	protein_coding	- && sp|Q13094|LCP2_HUMAN Lymphocyte cytosolic protein 2 OS=Homo sapiens OX=9606 GN=LCP2 PE=1 SV=1 && -	SH2
novel.849	107.519	112.83	83.1984	62.2841	5.47969	45.7728	10.6991	7.00297	91.4577	17.2386	2.39462	0.00029911	0.00866208	-	2	44847169	44880713	+	3246	-	- && - && -	-
novel.1162	35.5507	38.8133	40.2278	26.5473	7.67157	11.6676	9.36172	14.8813	35.2848	10.8955	1.67961	0.000299924	0.00867357	-	23	5756948	5758949	+	2002	-	- && - && -	-
ENSGALG00000012906	149.139	137.201	156.34	76.5788	23.0147	65.518	24.073	49.0208	129.815	40.4066	1.67359	0.000300762	0.00868571	CDH20	2	68583087	68696145	-	4001	protein_coding	- && sp|Q8QGH3|CAD20_CHICK Cadherin-20 OS=Gallus gallus OX=9031 GN=CDH20 PE=1 SV=1 && -	Cadherin
ENSGALG00000006705	218.506	139.006	239.538	113.337	266.313	495.423	633.922	524.347	177.597	480.002	-1.43356	0.000303066	0.00874008	-	6	21390657	21454748	+	5511	protein_coding	- && sp|Q69ZN7|MYOF_MOUSE Myoferlin OS=Mus musculus OX=10090 GN=Myof PE=1 SV=2 && -	C2
novel.42	18.2089	71.3082	35.6564	64.3262	0	12.5651	4.01217	9.62908	47.3749	6.55158	2.82243	0.000304918	0.0087813	-	1	66356122	66368561	+	1650	-	- && - && -	-
ENSGALG00000030029	142.203	180.527	122.512	131.715	20.8228	52.0554	12.0365	68.2789	144.239	38.2984	1.89954	0.000305417	0.00878348	-	9	21517589	21543315	-	2442	lncRNA	- && - && -	-
ENSGALG00000046967	15.6076	12.6369	14.6283	9.18945	1.09594	2.69252	0	0.875371	13.0156	1.16596	3.38988	0.000308083	0.00884791	-	4	88814110	88825069	-	1003	lncRNA	- && - && -	-
ENSGALG00000010160	151.741	372.789	219.424	323.673	111.786	87.9556	102.979	121.677	266.907	106.099	1.33037	0.000309385	0.00887093	DMRT1	Z	25949442	26005324	+	1663	protein_coding	- && sp|Q9PTQ7|DMRT1_CHICK Doublesex- and mab-3-related transcription factor 1 OS=Gallus gallus OX=9031 GN=DMRT1 PE=2 SV=2 && -	DM
ENSGALG00000051045	26.8798	44.2292	31.0851	23.4842	6.57563	12.5651	2.67478	1.75074	31.4195	5.89156	2.39301	0.000309846	0.00887093	-	9	6806824	6888773	-	2864	lncRNA	- && - && -	-
ENSGALG00000015573	223.709	201.288	261.481	289.978	1632.95	379.645	1191.61	366.78	244.114	892.747	-1.87033	0.000310479	0.00887093	FHL5	3	72780194	72808323	-	3259	protein_coding	- && sp|Q2YDK0|FHL5_BOVIN Four and a half LIM domains protein 5 OS=Bos taurus OX=9913 GN=FHL5 PE=2 SV=1 && -	LIM
ENSGALG00000050315	476.032	144.422	213.024	303.252	784.692	892.121	1048.51	559.362	284.182	821.172	-1.53042	0.000310594	0.00887093	CLC2DL3	1	216908	303711	+	4475	protein_coding	- && sp|Q9UHP7|CLC2D_HUMAN C-type lectin domain family 2 member D OS=Homo sapiens OX=9606 GN=CLEC2D PE=1 SV=1 && -	Lectin_C
ENSGALG00000050646	74.5697	151.643	55.7703	82.7051	6.57563	41.2853	14.7113	21.8843	91.172	21.1141	2.09729	0.000312578	0.0089137	-	3	41471498	41492669	+	3663	lncRNA	- && - && -	-
ENSGALG00000008651	668.526	437.778	652.787	549.325	1287.73	1052.77	1951.25	974.288	577.104	1316.51	-1.1892	0.00031295	0.0089137	APMAP	3	15927353	15940433	-	1961	protein_coding	- && sp|Q5ZIF1|APMAP_CHICK Adipocyte plasma membrane-associated protein OS=Gallus gallus OX=9031 GN=APMAP PE=2 SV=1 && -	Str_synth
ENSGALG00000051819	746.564	123.661	505.59	67.3893	24.1106	54.7479	42.7965	112.048	360.801	58.4256	2.62376	0.000316177	0.00898966	-	6	17062006	17101325	+	2951	lncRNA	- && - && -	-
ENSGALG00000000764	1379.54	785.293	1119.98	529.925	3693.31	1938.61	3524.02	1732.36	953.684	2722.08	-1.51281	0.000316929	0.00898966	SSR2	25	161090	164525	+	1157	protein_coding	- && sp|Q5E9E4|SSRB_BOVIN Translocon-associated protein subunit beta OS=Bos taurus OX=9913 GN=SSR2 PE=2 SV=1 && -	-
novel.517	55.4937	116.44	31.9994	45.9473	8.76751	26.0277	5.34956	12.2552	62.4701	13.1	2.23275	0.000317298	0.00898966	-	13	16785513	16806668	+	2560	-	- && - && -	-
novel.2290	476.032	598.448	335.536	356.347	62.4685	248.609	57.5077	126.929	441.591	123.879	1.83002	0.000317348	0.00898966	-	7	28466674	28474663	-	7875	-	- && - && -	-
novel.2242	0	0	4.57134	0	6.57563	17.9501	26.7478	28.0119	1.14283	19.8214	-4.10821	0.00031841	0.00900745	-	7	16299584	16302048	+	1973	-	- && - && -	-
ENSGALG00000046032	41.6203	26.1764	56.6846	64.3262	54.7969	139.113	501.521	197.834	47.2019	223.316	-2.2414	0.000319508	0.0090262	CD83	2	60692920	60705622	+	2240	protein_coding	- && - && -	V-set
ENSGALG00000043287	289.608	158.864	368.45	320.61	590.711	728.775	838.543	541.855	284.383	674.971	-1.24678	0.000321728	0.00907656	CAV1	1	25201248	25216271	-	1273	protein_coding	- && sp|P35431|CAV1_CHICK Caveolin-1 OS=Gallus gallus OX=9031 GN=CAV1 PE=2 SV=1 && -	-
novel.959	12.1392	50.5476	5.48561	31.6526	2.19188	2.69252	0	4.37686	24.9563	2.31531	3.366	0.000323193	0.00909682	-	2	38202441	38208064	-	933	-	- && - && -	-
ENSGALG00000047919	68.5	23.4685	31.9994	32.6736	4.38375	11.6676	4.01217	13.1306	39.1604	8.29852	2.20634	0.000323583	0.00909682	-	6	33504528	33506354	+	1380	lncRNA	- && sp|Q7L7V1|DHX32_HUMAN Putative pre-mRNA-splicing factor ATP-dependent RNA helicase DHX32 OS=Homo sapiens OX=9606 GN=DHX32 PE=1 SV=1 && -	-
ENSGALG00000014372	45.0886	20.7606	15.5425	40.842	64.6604	145.396	219.332	63.0267	30.5585	123.104	-2.00823	0.00032376	0.00909682	SLC34A2	4	73421043	73440963	-	4949	protein_coding	- && sp|Q27960|NPT2B_BOVIN Sodium-dependent phosphate transport protein 2B OS=Bos taurus OX=9913 GN=SLC34A2 PE=1 SV=1 && -	Na_Pi_cotrans
ENSGALG00000043052	15.6076	26.1764	17.3711	65.3472	47.1254	56.5429	490.822	233.724	31.1256	207.054	-2.73531	0.00032562	0.00913671	CD1B	16	2662153	2664893	-	1674	protein_coding	- && sp|P23043|CD1D_SYLFL Antigen-presenting glycoprotein CD1d (Fragment) OS=Sylvilagus floridanus OX=9988 GN=CD1D PE=2 SV=2 && -	C1-set
novel.211	95.3798	133.59	103.312	152.136	37.2619	40.3878	36.1095	72.6558	121.105	46.6038	1.36906	0.000328305	0.00919964	-	1	59081624	59084784	-	3161	-	- && - && -	-
ENSGALG00000047943	12.1392	46.0344	3.65707	1.02105	0	0.897506	0	0	15.713	0.224377	5.64614	0.0003296	0.00921538	-	3	71647043	71654993	+	2135	lncRNA	- && - && -	-
novel.897	9.53798	12.6369	7.31414	2.0421	0	0	0	0	7.88278	0	5.37409	0.000329755	0.00921538	-	2	100306410	100363614	+	451	-	- && - && -	-
ENSGALG00000053685	46.8228	53.2555	51.199	6.1263	1.09594	10.7701	0	2.62611	39.3509	3.62303	3.38884	0.000330983	0.00923727	-	2	63875975	63887253	-	2315	lncRNA	- && - && -	-
ENSGALG00000014242	13.8734	14.4422	18.2854	10.2105	188.501	17.0526	76.2312	37.641	14.2029	79.8565	-2.487	0.000331757	0.00924645	BEND4	4	68290811	68317278	+	1610	protein_coding	- && sp|Q6ZU67|BEND4_HUMAN BEN domain-containing protein 4 OS=Homo sapiens OX=9606 GN=BEND4 PE=2 SV=3 && -	-
ENSGALG00000047722	146.538	67.6977	44.7991	72.4946	24.1106	17.9501	6.68695	32.3887	82.8824	20.2841	2.01712	0.000334639	0.00931427	-	4	47171447	47179982	+	1741	lncRNA	- && - && -	-
ENSGALG00000007867	58.095	19.858	73.1414	43.9052	129.321	129.241	377.144	119.05	48.7499	188.689	-1.94956	0.000336591	0.00935606	SLC9A5	11	1334504	1345280	-	2730	protein_coding	- && sp|Q14940|SL9A5_HUMAN Sodium/hydrogen exchanger 5 OS=Homo sapiens OX=9606 GN=SLC9A5 PE=1 SV=2 && -	Na_H_Exchanger
ENSGALG00000000755	339.899	235.588	345.593	143.968	958.946	444.266	2222.74	541.855	266.262	1041.95	-1.9675	0.000339453	0.009423	ACER3	1	194764118	194819371	-	3210	protein_coding	- && sp|Q9D099|ACER3_MOUSE Alkaline ceramidase 3 OS=Mus musculus OX=10090 GN=Acer3 PE=1 SV=1 && -	-
novel.2249	18.2089	66.7951	18.2854	10.2105	1.09594	2.69252	6.68695	4.37686	28.3749	3.71306	2.95935	0.000340413	0.00943118	-	7	20459151	20468181	+	1375	-	- && - && -	-
ENSGALG00000054999	66.7659	74.0162	137.14	68.4104	349.604	207.324	591.126	120.801	86.5831	317.214	-1.87132	0.000340656	0.00943118	-	23	5128924	5136732	-	1899	protein_coding	- && sp|Q07092|COGA1_HUMAN Collagen alpha-1(XVI) chain OS=Homo sapiens OX=9606 GN=COL16A1 PE=1 SV=2 && -	-
ENSGALG00000035589	9.53798	10.8316	7.31414	16.3368	21.9188	24.2327	172.523	46.3947	11.0051	66.2673	-2.5869	0.000341457	0.00943976	-	19	9178482	9181084	+	1503	protein_coding	- && sp|P34910|EVI2B_HUMAN Protein EVI2B OS=Homo sapiens OX=9606 GN=EVI2B PE=1 SV=2 && -	-
ENSGALG00000008193	133.532	109.219	274.28	90.8735	320.014	383.235	624.561	458.694	151.976	446.626	-1.55425	0.000341875	0.00943976	RELN	1	13185663	13457234	-	10389	protein_coding	- && sp|O93574|RELN_CHICK Reelin (Fragment) OS=Gallus gallus OX=9031 GN=RELN PE=2 SV=1 && -	-
novel.320	585.285	359.249	381.25	113.337	17.535	160.654	22.7356	42.8932	359.78	60.9544	2.55667	0.00034255	0.00944584	-	10	13619799	13625128	+	4548	-	- && - && -	-
ENSGALG00000047015	143.07	397.16	159.083	96.9998	15.3431	78.9806	25.4104	55.1484	199.078	43.7206	2.1801	0.000343556	0.00946101	-	5	17880799	17921073	+	2446	lncRNA	- && - && -	-
ENSGALG00000042458	918.247	899.928	896.897	870.956	3071.92	1299.59	4815.94	1537.15	896.507	2681.15	-1.58018	0.000344865	0.00948446	ACTN1	5	28427292	28508904	+	3796	protein_coding	- && sp|P05094|ACTN1_CHICK Alpha-actinin-1 OS=Gallus gallus OX=9031 GN=ACTN1 PE=1 SV=3 && -	CH
ENSGALG00000046690	41.6203	51.4503	19.1996	18.3789	5.47969	6.28254	2.67478	11.3798	32.6623	6.45421	2.3071	0.00034672	0.00952286	-	2	87656852	87676813	-	1159	lncRNA	- && - && -	-
ENSGALG00000045085	182.089	112.83	267.88	248.115	762.773	239.634	2075.63	543.605	202.728	905.41	-2.15857	0.000347206	0.00952362	IFIT5	6	20187816	20191669	+	2146	protein_coding	- && sp|Q13325|IFIT5_HUMAN Interferon-induced protein with tetratricopeptide repeats 5 OS=Homo sapiens OX=9606 GN=IFIT5 PE=1 SV=1 && -	-
novel.2302	520.253	589.421	416.906	367.578	44.9335	124.753	36.1095	245.104	473.54	112.725	2.06639	0.000348191	0.00953805	-	7	36666191	36674914	-	4691	-	- && - && -	-
ENSGALG00000048080	35.5507	13.5395	21.9424	9.18945	2.19188	3.59003	1.33739	4.37686	20.0555	2.87404	2.75998	0.00034964	0.00953839	-	1	84943499	84963504	-	1920	lncRNA	- && - && -	-
novel.106	8.67089	42.4239	18.2854	13.2737	2.19188	4.48753	1.33739	0	20.6634	2.0042	3.35142	0.00034974	0.00953839	-	1	120114690	120118506	+	1068	-	- && - && -	-
ENSGALG00000051227	125.728	224.756	192.91	124.568	30.6863	87.9556	22.7356	57.7745	166.991	49.788	1.73639	0.000350111	0.00953839	-	24	1465491	1467761	+	1790	lncRNA	- && - && -	-
ENSGALG00000007220	13539.6	27517.8	11961.4	25146.4	33056.8	43593.7	183739	60350.7	19541.3	80184.9	-2.0368	0.000350167	0.00953839	FTH1	5	16995951	17000513	-	868	protein_coding	- && sp|P08267|FRIH_CHICK Ferritin heavy chain OS=Gallus gallus OX=9031 GN=FTH PE=2 SV=2 && -	Ferritin
novel.1938	35.5507	197.677	19.1996	17.3579	1.09594	0	5.34956	13.1306	67.4464	4.89402	3.77536	0.0003505	0.00953839	-	4	77823480	77837139	-	1400	-	- && - && -	-
ENSGALG00000028174	585.285	222.951	731.414	347.157	1627.47	1099.45	2875.39	899.881	471.702	1625.55	-1.78455	0.000351977	0.0095568	CAVIN2	7	8198229	8205649	-	1179	protein_coding	- && sp|Q66H98|CAVN2_RAT Caveolae-associated protein 2 OS=Rattus norvegicus OX=10116 GN=Cavin2 PE=1 SV=3 && -	-
ENSGALG00000054266	1076.92	1956.91	643.644	905.672	116.169	468.498	116.353	422.804	1145.79	280.956	2.02636	0.000352097	0.0095568	-	5	33649236	33654662	-	2525	lncRNA	- && - && -	-
novel.713	58.9621	49.645	10.0569	34.7157	1.09594	5.38504	2.67478	12.2552	38.3449	5.35274	2.80252	0.000354108	0.0095925	-	17	4456908	4459338	+	1834	-	- && - && -	-
ENSGALG00000053932	91.0444	122.759	38.3992	49.0104	14.2472	32.3102	4.01217	7.87834	75.3031	14.612	2.3495	0.000354337	0.0095925	-	2	28643542	28654159	+	1832	lncRNA	- && - && -	-
ENSGALG00000002982	31.2152	47.8397	29.2566	22.4631	73.4279	53.8504	381.156	114.674	32.6936	155.777	-2.24801	0.000357255	0.00965892	SLC2A6	17	7235916	7240174	-	2372	protein_coding	- && sp|Q9UGQ3|GTR6_HUMAN Solute carrier family 2, facilitated glucose transporter member 6 OS=Homo sapiens OX=9606 GN=SLC2A6 PE=1 SV=2 && -	Sugar_tr
ENSGALG00000030006	1452.37	2385.67	799.07	1382.5	284.944	630.049	195.259	656.528	1504.9	441.695	1.76744	0.000360651	0.00973803	-	3	110476929	110513639	-	2598	lncRNA	- && - && -	-
ENSGALG00000007819	228.912	123.661	160.911	189.915	440.567	358.105	885.352	309.881	175.85	498.476	-1.50175	0.000361449	0.0097421	PDZRN3	12	17007247	17127236	-	3483	protein_coding	- && sp|Q9UPQ7|PZRN3_HUMAN E3 ubiquitin-protein ligase PDZRN3 OS=Homo sapiens OX=9606 GN=PDZRN3 PE=1 SV=2 && -	PDZ
ENSGALG00000052187	41.6203	35.2028	30.1708	23.4842	4.38375	12.5651	2.67478	10.5045	32.6195	7.53202	2.07202	0.000362008	0.0097421	-	10	16190306	16220514	-	4597	lncRNA	- && - && -	-
ENSGALG00000009856	10793.5	8596.71	11620.3	11576.7	61423	13415.9	47589.7	19340.4	10646.8	35442.3	-1.73504	0.000362209	0.0097421	GNS	1	33892987	33913536	-	5275	protein_coding	- && sp|P15586|GNS_HUMAN N-acetylglucosamine-6-sulfatase OS=Homo sapiens OX=9606 GN=GNS PE=1 SV=3 && -	Sulfatase
ENSGALG00000003314	308.684	66.7951	290.737	118.442	1201.15	482.858	937.51	450.816	196.164	768.083	-1.96846	0.000363941	0.00976845	RILPL1	15	5258917	5277195	+	1608	protein_coding	- && sp|Q5EBL4|RIPL1_HUMAN RILP-like protein 1 OS=Homo sapiens OX=9606 GN=RILPL1 PE=1 SV=1 && -	-
ENSGALG00000029766	554.07	741.967	517.475	694.314	2118.45	813.141	8923.06	1159.87	626.957	3253.63	-2.37545	0.000364848	0.00976845	ITGB5	7	27871850	27912771	-	3010	protein_coding	- && sp|P18084|ITB5_HUMAN Integrin beta-5 OS=Homo sapiens OX=9606 GN=ITGB5 PE=1 SV=1 && -	-
novel.2212	20.8101	26.1764	13.714	9.18945	1.09594	4.48753	0	0	17.4725	1.39587	3.56898	0.000364917	0.00976845	-	6	30694268	30698065	-	1395	-	- && - && -	-
ENSGALG00000012341	1012.76	798.833	1176.66	855.64	2030.77	1769.88	1829.55	1510.89	960.974	1785.27	-0.893361	0.00036507	0.00976845	SAV1	5	58041981	58053138	-	2087	protein_coding	- && sp|Q9H4B6|SAV1_HUMAN Protein salvador homolog 1 OS=Homo sapiens OX=9606 GN=SAV1 PE=1 SV=2 && -	WW
ENSGALG00000047008	26.8798	85.7504	23.771	70.4525	20.8228	4.48753	6.68695	7.87834	51.7134	9.96891	2.3806	0.00036726	0.00981439	-	3	86536734	86554384	-	4890	lncRNA	- && - && -	-
ENSGALG00000046997	106.652	151.643	276.109	88.8314	10.9594	37.6953	9.36172	65.6528	155.809	30.9173	2.32096	0.000368047	0.0098228	-	6	11020758	11051989	-	1996	lncRNA	- && - && -	-
ENSGALG00000049439	13.0063	55.9634	5.48561	15.3158	1.09594	0.897506	1.33739	4.37686	22.4428	1.92692	3.50457	0.00036966	0.00985318	-	4	31384426	31389362	+	1323	protein_coding	- && sp|A0A1B0GV85|RELD1_HUMAN Reelin domain-containing protein 1 OS=Homo sapiens OX=9606 GN=REELD1 PE=2 SV=2 && -	-
ENSGALG00000025899	48.557	231.977	28.3423	41.8631	0	22.4377	1.33739	4.37686	87.685	7.03798	3.61375	0.000371571	0.0098914	-	4	11318331	11323586	-	1433	protein_coding	- && sp|P45831|TSAC_MYCLE Putative threonylcarbamoyl-AMP synthase OS=Mycobacterium leprae (strain TN) OX=272631 GN=ML1136 PE=3 SV=1 && -	Sua5_yciO_yrdC
ENSGALG00000010781	40.7532	44.2292	21.9424	6.1263	0	1.79501	8.02434	2.62611	28.2628	3.11137	3.24489	0.000373448	0.00992864	GLRA3	4	43851693	43924374	-	1456	protein_coding	- && sp|O75311|GLRA3_HUMAN Glycine receptor subunit alpha-3 OS=Homo sapiens OX=9606 GN=GLRA3 PE=1 SV=2 && -	Neur_chan_LBD
novel.2042	105.785	195.872	89.5982	78.6209	10.9594	54.7479	24.073	34.1395	117.469	30.9799	1.91426	0.000374476	0.00994324	-	5	18666382	18707123	-	3097	-	- && - && -	-
ENSGALG00000006048	331.228	545.192	274.28	365.536	92.0588	202.836	106.991	177.7	379.059	144.897	1.38419	0.000375239	0.00995079	-	19	10024453	10039126	-	3121	protein_coding	- && - && -	-
ENSGALG00000007631	209.836	321.338	97.8266	179.705	36.166	99.6232	29.4226	62.1513	202.176	56.8408	1.82386	0.000380343	0.0100733	MEGF11	10	18610088	18797433	-	3519	protein_coding	- && sp|A6BM72|MEG11_HUMAN Multiple epidermal growth factor-like domains protein 11 OS=Homo sapiens OX=9606 GN=MEGF11 PE=1 SV=3 && -	-
ENSGALG00000029571	9211.96	12153.1	6024.11	9432.46	3002.87	4670.62	1879.03	4587.82	9205.4	3535.09	1.38056	0.000381758	0.0100979	TMEM55A	2	124638608	124662069	-	2345	protein_coding	- && sp|Q3SZ48|PP4P2_BOVIN Type 2 phosphatidylinositol 4,5-bisphosphate 4-phosphatase OS=Bos taurus OX=9913 GN=PIP4P2 PE=2 SV=1 && -	-
ENSGALG00000008320	677.197	241.004	823.755	353.283	1856.52	1151.5	1770.7	1346.32	523.81	1531.26	-1.5473	0.000382449	0.0100996	EDEM1	12	19022312	19033650	+	3504	protein_coding	- && sp|Q925U4|EDEM1_MOUSE ER degradation-enhancing alpha-mannosidase-like protein 1 OS=Mus musculus OX=10090 GN=Edem1 PE=1 SV=1 && -	-
ENSGALG00000054358	134.399	220.243	117.941	95.9787	9.86345	65.518	5.34956	26.2611	142.14	26.748	2.39615	0.000382797	0.0100996	-	6	15547565	15650289	-	2127	lncRNA	- && - && -	-
ENSGALG00000048471	17.3418	19.858	21.9424	10.2105	0	3.59003	4.01217	2.62611	17.3382	2.55708	2.76839	0.000383282	0.0100996	-	4	54555556	54587751	-	1958	lncRNA	- && - && -	-
ENSGALG00000005472	13.0063	6.31845	20.1139	20.421	29.5903	52.9529	139.088	47.27	14.9649	67.2254	-2.16483	0.000385874	0.010155	NAT	11	15783046	15792110	+	1631	protein_coding	- && sp|P12275|ARYL_CHICK Arylamine N-acetyltransferase, liver isozyme OS=Gallus gallus OX=9031 PE=1 SV=1 && -	Acetyltransf_2
ENSGALG00000010801	43.3545	85.7504	61.2559	70.4525	223.571	96.9307	1690.46	68.2789	65.2033	519.81	-2.99422	0.000387212	0.0101736	TMEM61	8	25624594	25626958	+	842	protein_coding	- && sp|Q8N0U2|TMM61_HUMAN Transmembrane protein 61 OS=Homo sapiens OX=9606 GN=TMEM61 PE=1 SV=1 && -	-
ENSGALG00000016316	403.196	569.563	352.907	207.273	44.9335	140.908	22.7356	147.938	383.235	89.1288	2.09923	0.000387562	0.0101736	GCM1	3	88302328	88310936	+	3360	protein_coding	- && sp|Q9NP62|GCM1_HUMAN Chorion-specific transcription factor GCMa OS=Homo sapiens OX=9606 GN=GCM1 PE=1 SV=1 && -	GCM
ENSGALG00000051236	12.1392	18.9554	21.0282	20.421	0	2.69252	5.34956	3.50148	18.1359	2.88589	2.67546	0.000388876	0.0101952	-	11	19662645	19697904	-	3019	lncRNA	- && - && -	-
ENSGALG00000007157	6.06962	1.80527	8.22841	5.10525	65.7563	7.18005	157.812	5.25223	5.30214	59.0001	-3.47017	0.000389446	0.0101973	TENT5D	4	9484216	9496535	-	1507	protein_coding	- && sp|Q5SSF7|TET5C_MOUSE Terminal nucleotidyltransferase 5C OS=Mus musculus OX=10090 GN=Tent5c PE=1 SV=1 && -	-
ENSGALG00000037011	6.06962	5.41582	16.4568	2.0421	258.642	12.5651	41.4591	13.1306	7.49609	81.4491	-3.43723	0.000392703	0.0102696	CILP2	28	3540874	3544871	-	3632	protein_coding	- && sp|Q8IUL8|CILP2_HUMAN Cartilage intermediate layer protein 2 OS=Homo sapiens OX=9606 GN=CILP2 PE=2 SV=2 && -	TSP_1
ENSGALG00000051875	3.46836	38.8133	17.3711	20.421	0	3.59003	0	0	20.0184	0.897506	4.37127	0.000394626	0.0103028	-	4	41068424	41071906	-	843	lncRNA	- && - && -	-
ENSGALG00000038782	4.33545	4.51318	9.14268	8.1684	37.2619	26.0277	17.3861	23.635	6.53993	26.0777	-2.0055	0.000394964	0.0103028	ZC3H12D	3	48204075	48212692	-	2442	protein_coding	- && sp|A2A288|ZC12D_HUMAN Probable ribonuclease ZC3H12D OS=Homo sapiens OX=9606 GN=ZC3H12D PE=1 SV=3 && -	-
ENSGALG00000023142	32.9494	10.8316	60.3417	22.4631	186.31	87.0581	223.344	61.276	31.6464	139.497	-2.1367	0.000395476	0.0103032	PTGER3	8	29452244	29460129	-	1330	protein_coding	- && sp|P43115|PE2R3_HUMAN Prostaglandin E2 receptor EP3 subtype OS=Homo sapiens OX=9606 GN=PTGER3 PE=1 SV=1 && -	7tm_1
ENSGALG00000053435	33.8165	91.1662	36.5707	42.8841	3.28782	21.5402	2.67478	8.75371	51.1094	9.06411	2.46324	0.000397744	0.0103493	-	3	62246351	62265557	-	4354	lncRNA	- && - && -	-
novel.2081	66.7659	97.4847	28.3423	63.3051	2.19188	11.6676	0	20.1335	63.9745	8.49825	2.87594	0.000399287	0.0103694	-	5	47950816	47964855	-	2124	-	- && - && -	-
ENSGALG00000040010	268.798	917.981	269.709	402.294	41.6457	205.529	41.4591	117.3	464.695	101.483	2.19144	0.000399961	0.0103694	-	6	34545736	34558940	+	869	lncRNA	- && - && -	-
ENSGALG00000029657	7.8038	43.3265	17.3711	8.1684	49.3172	30.5152	290.213	141.81	19.1675	127.964	-2.7353	0.000400013	0.0103694	-	25	2087629	2094399	+	2511	protein_coding	- && sp|Q9QYU1|PEX19_RAT Peroxisomal biogenesis factor 19 OS=Rattus norvegicus OX=10116 GN=Pex19 PE=1 SV=1 && -	-
ENSGALG00000027147	491.64	1250.15	463.534	409.441	83.2913	304.255	82.9181	202.211	653.691	168.169	1.95641	0.000402316	0.0104161	-	28	1395132	1397739	+	1175	protein_coding	- && sp|P11031|TCP4_MOUSE Activated RNA polymerase II transcriptional coactivator p15 OS=Mus musculus OX=10090 GN=Sub1 PE=1 SV=3 && -	-
ENSGALG00000052572	97.114	92.0689	17.3711	43.9052	4.38375	17.0526	10.6991	17.5074	62.6148	12.4107	2.32312	0.000402865	0.0104173	-	4	43418871	43429525	-	1926	lncRNA	- && - && -	-
novel.1977	5.20253	25.2738	3.65707	8.1684	0	0.897506	0	0	10.5755	0.224377	5.07364	0.000409414	0.0105735	-	5	22284741	22286684	+	853	-	- && - && -	-
ENSGALG00000001161	167.348	186.846	223.081	227.694	401.114	370.67	1221.04	437.686	201.242	607.626	-1.59329	0.000411881	0.010624	FLI1	24	1016857	1089783	+	3684	protein_coding	- && sp|Q01543|FLI1_HUMAN Friend leukemia integration 1 transcription factor OS=Homo sapiens OX=9606 GN=FLI1 PE=1 SV=1 && -	Ets
ENSGALG00000049611	137.867	250.933	79.5413	123.547	6.57563	61.0304	32.0973	34.1395	147.972	33.4607	2.1397	0.000416617	0.0107328	-	4	9672105	9840226	+	3903	lncRNA	- && - && -	-
novel.378	34.6836	117.343	21.9424	20.421	5.47969	14.3601	2.67478	7.87834	48.5974	7.59823	2.65248	0.000424788	0.0109202	-	11	8545751	8570066	+	1703	-	- && - && -	-
novel.968	176.019	199.483	177.368	157.242	20.8228	52.9529	16.0487	96.2908	177.528	46.5288	1.921	0.000425719	0.0109202	-	2	51802509	51807650	-	3800	-	- && - && -	-
novel.2266	58.095	43.3265	150.854	68.4104	9.86345	27.8227	9.36172	28.8872	80.1715	18.9838	2.06083	0.000425974	0.0109202	-	7	684981	730629	-	2234	-	- && - && -	-
novel.635	49.4241	38.8133	11.8855	63.3051	80.0035	185.784	191.247	133.056	40.857	147.523	-1.85347	0.000425995	0.0109202	-	15	37374	57604	+	1007	-	- && P11680.2 RecName: Full=Properdin; AltName: Full=Complement factor P; Flags: Precursor && -	-
ENSGALG00000002728	1.73418	8.12372	4.57134	35.7368	24.1106	57.4404	278.177	86.6617	12.5415	111.597	-3.15999	0.000426606	0.0109224	SLC16A3	18	4866126	4876014	-	3282	protein_coding	- && sp|P57788|MOT4_CHICK Monocarboxylate transporter 4 OS=Gallus gallus OX=9031 GN=SLC16A3 PE=2 SV=1 && -	MFS_1
ENSGALG00000029596	32.0823	9.02636	17.3711	5.10525	80.0035	35.9003	147.113	51.6469	15.8962	78.6659	-2.29635	0.00042758	0.0109232	HAS2	2	137356485	137374399	-	2821	protein_coding	- && sp|O57424|HYAS2_CHICK Hyaluronan synthase 2 OS=Gallus gallus OX=9031 GN=HAS2 PE=2 SV=2 && -	-
ENSGALG00000054135	118.791	141.714	80.4556	75.5577	17.535	33.2077	18.7234	56.8991	104.13	31.5913	1.70799	0.000428094	0.0109232	-	3	28271443	28278748	+	2667	lncRNA	- && - && -	-
ENSGALG00000043904	51.1583	74.0162	36.5707	31.6526	5.47969	17.0526	14.7113	16.6321	48.3494	13.4689	1.83736	0.000428217	0.0109232	SH3RF2	13	18478205	18497381	+	2734	protein_coding	- && sp|Q8TEC5|SH3R2_HUMAN E3 ubiquitin-protein ligase SH3RF2 OS=Homo sapiens OX=9606 GN=SH3RF2 PE=1 SV=3 && -	SH3_2
ENSGALG00000052762	38.1519	13.5395	20.1139	40.842	7.67157	8.07756	1.33739	3.50148	28.1618	5.147	2.42511	0.000429957	0.0109422	-	2	61019535	61054644	-	3186	lncRNA	- && - && -	-
ENSGALG00000006491	58.9621	183.235	42.9706	49.0104	8.76751	26.0277	22.7356	19.2582	83.5445	19.1972	2.12071	0.000430547	0.0109422	ANKRD1	6	20474784	20483465	-	3202	protein_coding	- && sp|Q7ZT11|ANKR1_CHICK Ankyrin repeat domain-containing protein 1 OS=Gallus gallus OX=9031 GN=ANKRD1 PE=2 SV=1 && -	-
novel.2535	6.06962	18.0527	8.22841	16.3368	0	1.79501	0	0	12.1719	0.448753	4.57673	0.00043097	0.0109422	-	W	2787801	2789921	+	652	-	- && - && -	-
ENSGALG00000017239	817.665	809.665	723.186	708.609	1175.94	1350.75	5884.51	2280.34	764.781	2672.89	-1.80503	0.00043107	0.0109422	CTSC	1	189543239	189559491	+	2233	protein_coding	- && sp|Q5RB02|CATC_PONAB Dipeptidyl peptidase 1 OS=Pongo abelii OX=9601 GN=CTSC PE=2 SV=1 && -	Peptidase_C1
ENSGALG00000015441	293.076	474.787	249.595	228.715	53.701	150.781	129.727	113.798	311.543	112.002	1.47548	0.00043778	0.011099	CD247	1	93019252	93065622	+	1597	protein_coding	- && sp|P20963|CD3Z_HUMAN T-cell surface glycoprotein CD3 zeta chain OS=Homo sapiens OX=9606 GN=CD247 PE=1 SV=2 && -	-
ENSGALG00000040880	287.874	133.59	240.452	253.22	1442.26	424.52	670.032	419.303	228.784	739.028	-1.69132	0.000439117	0.0111193	EDN3	20	10803308	10815864	-	456	protein_coding	- && sp|A5A752|EDN3_PIG Endothelin-3 OS=Sus scrofa OX=9823 GN=EDN3 PE=2 SV=1 && -	-
ENSGALG00000051758	24.2785	19.858	42.0563	37.7789	4.38375	2.69252	1.33739	13.1306	30.9929	5.38606	2.4788	0.000440993	0.0111394	-	4	24471792	24476607	-	1690	lncRNA	- && - && -	-
ENSGALG00000009640	554.07	346.612	459.877	406.378	21.9188	204.631	73.5564	140.059	441.734	110.041	2.00196	0.000441484	0.0111394	CHRM5	5	30281791	30329607	-	2254	protein_coding	- && sp|Q5IS53|ACM5_PANTR Muscarinic acetylcholine receptor M5 OS=Pan troglodytes OX=9598 GN=CHRM5 PE=2 SV=1 && -	7tm_1
ENSGALG00000051297	150.006	87.5557	73.1414	130.694	290.424	318.615	331.673	168.071	110.349	277.196	-1.32793	0.000441519	0.0111394	-	1	31439	243537	+	1050	protein_coding	- && sp|Q8C1T8|CLC2H_MOUSE C-type lectin domain family 2 member H OS=Mus musculus OX=10090 GN=Clec2h PE=2 SV=1 && -	-
ENSGALG00000047533	15.6076	55.9634	14.6283	14.2947	2.19188	3.59003	0	6.1276	25.1235	2.97737	3.01208	0.000443467	0.0111673	-	3	58618287	58623150	+	1314	lncRNA	- && - && -	-
ENSGALG00000031551	1024.9	1147.25	1414.37	1162.98	3718.52	1985.28	2721.59	1859.29	1187.37	2571.17	-1.11449	0.000443949	0.0111673	ZDHHC9	4	1622479	1633101	+	2252	protein_coding	- && sp|Q58DA8|ZDHC9_BOVIN Palmitoyltransferase ZDHHC9 OS=Bos taurus OX=9913 GN=ZDHHC9 PE=2 SV=1 && -	-
ENSGALG00000003580	2257.9	1582.32	1875.16	1709.24	8603.12	2951	19548.6	2200.68	1856.16	8325.85	-2.1652	0.000444238	0.0111673	MMP2	11	3706912	3741657	-	3124	protein_coding	- && sp|Q90611|MMP2_CHICK 72 kDa type IV collagenase OS=Gallus gallus OX=9031 GN=MMP2 PE=1 SV=1 && -	Hemopexin
ENSGALG00000001527	278.336	129.077	319.079	135.8	756.198	488.243	999.03	379.911	215.573	655.845	-1.60403	0.000445253	0.0111792	VWA1	21	2180506	2190706	-	2101	protein_coding	- && sp|Q8R2Z5|VWA1_MOUSE von Willebrand factor A domain-containing protein 1 OS=Mus musculus OX=10090 GN=Vwa1 PE=1 SV=1 && -	VWA
ENSGALG00000011203	35.5507	37.9107	7.31414	25.5263	61.3726	67.313	339.697	90.1632	26.5754	139.636	-2.38962	0.000450733	0.0113032	HPSE	4	46439548	46444745	-	2383	protein_coding	- && sp|Q90YK5|HPSE_CHICK Heparanase OS=Gallus gallus OX=9031 GN=HPSE PE=1 SV=1 && -	-
novel.2058	15.6076	79.432	9.14268	13.2737	0	5.38504	1.33739	3.50148	29.364	2.55598	3.47363	0.000453922	0.0113632	-	5	32972124	32981212	-	2150	-	- && - && -	-
novel.179	13.8734	53.2555	11.8855	22.4631	2.19188	7.18005	1.33739	3.50148	25.3694	3.5527	2.79137	0.000454223	0.0113632	-	1	32681996	32689022	-	513	-	- && - && -	-
novel.1373	156.943	661.632	157.254	127.631	38.3579	104.111	24.073	63.0267	275.865	57.3921	2.26027	0.000456649	0.0114102	-	3	33014022	33028114	+	3238	-	- && - && -	-
ENSGALG00000049888	226.31	203.996	187.425	88.8314	8.76751	63.7229	40.1217	63.0267	176.641	43.9097	2.00342	0.000457441	0.0114162	-	4	21074864	21125074	+	3813	lncRNA	- && - && -	-
ENSGALG00000048368	19.9431	39.716	16.4568	20.421	3.28782	7.18005	6.68695	4.37686	24.1342	5.38292	2.16922	0.000458444	0.0114275	-	24	724454	730919	-	2155	lncRNA	- && - && -	-
ENSGALG00000027696	211.57	58.6713	170.054	117.421	461.39	368.875	363.77	339.644	139.429	383.42	-1.45875	0.0004633	0.0115347	-	28	4163816	4165585	+	1770	protein_coding	- && sp|O14682|ENC1_HUMAN Ectoderm-neural cortex protein 1 OS=Homo sapiens OX=9606 GN=ENC1 PE=1 SV=2 && -	BACK
ENSGALG00000053710	32.9494	37.0081	23.771	17.3579	4.38375	8.07756	8.02434	8.75371	27.7716	7.30984	1.92194	0.000463879	0.0115353	-	4	48400761	48450111	+	1951	lncRNA	- && - && -	-
ENSGALG00000005644	35.5507	96.5821	34.7422	34.7157	83.2913	131.036	444.013	193.457	50.3976	212.949	-2.07664	0.000467414	0.0116093	MYO1G	2	4129233	4138053	+	3267	pseudogene	- && sp|Q5ZMC2|MYO1G_CHICK Unconventional myosin-Ig OS=Gallus gallus OX=9031 GN=MYO1G PE=2 SV=1 && -	Myosin_head
ENSGALG00000028411	4.33545	0	13.714	1.02105	26.3025	37.6953	98.9668	21.0089	4.76763	45.9934	-3.26012	0.000468046	0.0116111	-	Z	9006673	9015300	+	3559	protein_coding	- && - && -	fn3
ENSGALG00000053447	59.8292	122.759	65.8273	46.9683	12.0553	27.8227	12.0365	31.5134	73.8458	20.857	1.80755	0.000473254	0.0117263	-	20	3945439	4111125	+	2491	lncRNA	- && - && -	-
novel.2022	148.272	289.746	119.769	226.673	69.0441	102.316	62.8573	67.4036	196.115	75.4052	1.37598	0.0004741	0.0117333	-	5	59800727	59804777	+	1256	-	- && - && -	-
novel.1111	55.4937	98.3873	42.9706	38.7999	16.4391	15.2576	8.02434	26.2611	58.9129	16.4955	1.81987	0.00047567	0.0117567	-	21	910781	915904	-	4755	-	- && - && -	-
ENSGALG00000027932	211.57	73.1135	228.567	171.536	733.183	402.083	343.709	482.329	171.197	490.326	-1.51817	0.000476179	0.0117567	SLF1	Z	58014953	58053068	-	2946	protein_coding	- && sp|Q9BQI6|SLF1_HUMAN SMC5-SMC6 complex localization factor protein 1 OS=Homo sapiens OX=9606 GN=SLF1 PE=1 SV=2 && -	-
novel.2409	285.272	522.626	415.992	543.199	58.0847	164.244	36.1095	208.338	441.772	116.694	1.91604	0.000478006	0.0117878	-	9	14128400	14138628	+	7226	-	- && - && -	-
ENSGALG00000049765	28.6139	49.645	21.0282	30.6315	6.57563	5.38504	2.67478	14.0059	32.4796	7.16035	2.14653	0.000479571	0.0117975	-	8	3274617	3339499	-	3489	lncRNA	- && - && -	-
ENSGALG00000047449	3.46836	15.3448	5.48561	5.10525	0	0	0	0	7.35101	0	5.27052	0.00048003	0.0117975	-	6	17095249	17115278	+	794	lncRNA	- && - && -	-
ENSGALG00000051945	91.0444	220.243	74.0557	65.3472	2.19188	43.9778	8.02434	19.2582	112.673	18.363	2.60292	0.000480104	0.0117975	-	4	40573352	40631722	-	3072	lncRNA	- && - && -	-
novel.326	63.2975	109.219	48.4562	37.7789	0	17.9501	5.34956	16.6321	64.6879	9.98293	2.67234	0.000483795	0.0118619	-	10	15682899	15687580	+	2844	-	- && - && -	-
ENSGALG00000044026	57.2279	66.7951	30.1708	56.1578	4.38375	24.2327	4.01217	13.1306	52.5879	11.4398	2.17024	0.000483868	0.0118619	-	3	41926004	41931704	-	948	protein_coding	- && sp|P0CC03|ST6B1_MOUSE Sulfotransferase 6B1 OS=Mus musculus OX=10090 GN=Sult6b1 PE=1 SV=1 && -	Sulfotransfer_1
novel.824	8.67089	36.1054	11.8855	11.2316	0	2.69252	0	2.62611	16.9733	1.32966	3.55914	0.000484985	0.0118644	-	2	21126395	21137998	+	972	-	- && - && -	-
ENSGALG00000052272	1672.61	2331.51	573.246	1364.12	151.24	573.506	89.6051	498.962	1485.37	328.328	2.17635	0.000485414	0.0118644	-	3	39429798	39442992	+	2423	lncRNA	- && - && -	-
ENSGALG00000034615	90.1773	74.0162	116.112	109.252	401.114	144.499	976.294	150.564	97.3894	418.117	-2.10079	0.00048569	0.0118644	ANO8	28	3514797	3523166	-	3315	protein_coding	- && sp|Q9HCE9|ANO8_HUMAN Anoctamin-8 OS=Homo sapiens OX=9606 GN=ANO8 PE=1 SV=3 && -	-
novel.1305	589.621	676.074	487.305	358.389	86.5791	322.205	57.5077	103.294	527.847	142.396	1.88735	0.000486254	0.0118644	-	27	7608145	7620923	-	7004	-	- && Q6PBT9.1 RecName: Full=Zinc finger protein 385B; AltName: Full=Zinc finger protein 533 && -	-
novel.679	36.4177	66.7951	20.1139	30.6315	1.09594	11.6676	8.02434	9.62908	38.4896	7.60423	2.32509	0.000487393	0.0118782	-	15	7681246	7723895	-	2299	-	- && - && -	-
novel.1300	16.4747	103.803	17.3711	19.4	4.38375	8.97506	4.01217	6.1276	39.2622	5.87465	2.72433	0.000489963	0.0119268	-	27	5929721	5931625	-	1002	-	- && - && -	-
ENSGALG00000048932	30.3481	35.2028	85.0269	37.7789	8.76751	6.28254	4.01217	21.0089	47.0892	10.0178	2.20763	0.000492203	0.0119673	-	2	79646997	79651097	-	2109	lncRNA	- && - && -	-
novel.848	6.93671	7.22109	41.142	84.7472	2.19188	6.28254	0	3.50148	35.0118	2.99398	3.49609	0.000495609	0.0120361	-	2	43802118	43813088	+	1170	-	- && - && -	-
ENSGALG00000047230	214.171	231.977	212.11	191.957	598.382	375.158	351.733	376.41	212.554	425.421	-1.00073	0.000498933	0.0121026	SWI5	17	5364609	5366335	-	354	protein_coding	- && sp|Q1ZZU3|SWI5_HUMAN DNA repair protein SWI5 homolog OS=Homo sapiens OX=9606 GN=SWI5 PE=1 SV=1 && -	-
ENSGALG00000053059	84.9747	136.298	108.798	90.8735	13.1513	38.5928	0	21.8843	105.236	18.4071	2.49698	0.000499985	0.012114	-	8	26025353	26029842	-	1569	lncRNA	- && - && -	-
ENSGALG00000005544	0	0	0	0	4.38375	11.6676	6.68695	3.50148	0	6.55994	-5.27159	0.000501197	0.0121225	GPR55	9	5509855	5510772	+	918	protein_coding	- && sp|Q3UJF0|GPR55_MOUSE G-protein coupled receptor 55 OS=Mus musculus OX=10090 GN=Gpr55 PE=2 SV=2 && -	7tm_1
ENSGALG00000026891	141.336	198.58	152.683	232.799	338.645	348.232	855.929	392.166	181.349	483.743	-1.41462	0.000501505	0.0121225	NINJ1	12	7012303	7029920	+	3073	protein_coding	- && sp|Q92982|NINJ1_HUMAN Ninjurin-1 OS=Homo sapiens OX=9606 GN=NINJ1 PE=1 SV=2 && -	-
ENSGALG00000016908	6.06962	7.22109	21.9424	9.18945	21.9188	30.5152	180.548	42.8932	11.1056	68.9687	-2.62912	0.000502409	0.0121303	-	1	160443682	160632766	+	3941	protein_coding	- && sp|Q9HC56|PCDH9_HUMAN Protocadherin-9 OS=Homo sapiens OX=9606 GN=PCDH9 PE=1 SV=2 && -	Cadherin
ENSGALG00000045658	148.272	192.261	150.854	178.684	299.191	281.817	326.323	287.122	167.518	298.613	-0.833445	0.000503538	0.0121366	ABHD14A	12	3540358	3541462	-	980	protein_coding	- && sp|Q1LV46|ABHEA_DANRE Protein ABHD14A OS=Danio rerio OX=7955 GN=abhd14a PE=2 SV=1 && -	Abhydrolase_1
ENSGALG00000026207	34.6836	73.1135	50.2847	46.9683	156.719	105.906	525.594	85.7864	51.2625	218.501	-2.0889	0.000503839	0.0121366	CNTF	5	17171471	17173042	-	1449	protein_coding	- && sp|Q02011|CNTF_CHICK Ciliary neurotrophic factor OS=Gallus gallus OX=9031 GN=CNTF PE=1 SV=1 && -	-
ENSGALG00000005284	3.46836	2.70791	5.48561	8.1684	24.1106	21.5402	16.0487	21.8843	4.95757	20.8959	-2.09508	0.000506425	0.0121847	LRRC39	8	12320048	12330981	+	1588	protein_coding	- && sp|Q3ZC49|LRC39_BOVIN Leucine-rich repeat-containing protein 39 OS=Bos taurus OX=9913 GN=LRRC39 PE=2 SV=1 && -	-
novel.2419	180.355	279.817	97.8266	161.326	3.28782	12.5651	16.0487	81.4095	179.831	28.3278	2.6575	0.000507464	0.0121956	-	9	21156362	21162112	+	3373	-	- && - && -	-
novel.2068	375.45	741.064	263.309	418.631	63.5644	141.806	26.7478	200.46	449.613	108.145	2.05151	0.000508657	0.0122101	-	5	37653671	37770367	-	7313	-	- && - && -	-
ENSGALG00000052188	143.937	225.659	85.0269	149.073	9.86345	66.4155	6.68695	37.641	150.924	30.1517	2.31065	0.000510323	0.0122266	-	2	92416845	92429809	+	1875	lncRNA	- && - && -	-
ENSGALG00000006629	50.2912	119.148	26.5138	35.7368	8.76751	20.6426	14.7113	9.62908	57.9224	13.4376	2.10714	0.000510522	0.0122266	RBP4A	6	21325448	21360467	+	1097	protein_coding	- && sp|P41263|RET4_CHICK Retinol-binding protein 4 OS=Gallus gallus OX=9031 GN=RBP4 PE=1 SV=1 && -	-
ENSGALG00000033753	1179.24	1177.94	1098.04	1355.95	549.065	762.88	538.968	764.199	1202.79	653.778	0.878439	0.000511592	0.0122381	PDHX	5	19099003	19134736	+	3082	protein_coding	- && sp|O00330|ODPX_HUMAN Pyruvate dehydrogenase protein X component, mitochondrial OS=Homo sapiens OX=9606 GN=PDHX PE=1 SV=3 && -	Biotin_lipoyl
ENSGALG00000023780	13.8734	13.5395	21.0282	22.4631	28.4944	35.9003	260.791	63.9021	17.7261	97.2719	-2.45293	0.000514748	0.0122975	TREM-B2	26	4755127	4761551	-	2237	protein_coding	- && sp|Q6UXN2|TRML4_HUMAN Trem-like transcript 4 protein OS=Homo sapiens OX=9606 GN=TREML4 PE=2 SV=1 && -	V-set
ENSGALG00000010357	19.9431	4.51318	38.3992	27.5684	58.0847	64.6205	239.393	88.4125	22.606	112.628	-2.31502	0.000515259	0.0122975	P2RY1	9	23519306	23520980	-	1483	protein_coding	- && sp|P34996|P2RY1_CHICK P2Y purinoceptor 1 OS=Gallus gallus OX=9031 GN=P2RY1 PE=2 SV=1 && -	7tm_1
ENSGALG00000001446	1469.72	1239.32	1413.46	1230.37	2705.87	2145.94	5075.39	2410.77	1338.21	3084.49	-1.20443	0.000516421	0.0123111	GSN	17	8696510	8723691	+	4705	protein_coding	- && sp|O93510|GELS_CHICK Gelsolin OS=Gallus gallus OX=9031 GN=GSN PE=2 SV=1 && -	-
novel.1450	87.576	108.316	67.6558	50.0315	14.2472	38.5928	9.36172	27.1365	78.3949	22.3345	1.79343	0.00051782	0.0123303	-	3	85952518	85958373	+	1699	-	- && - && -	-
novel.1069	141.336	246.42	165.482	275.684	65.7563	78.083	18.7234	91.0386	207.23	63.4004	1.70092	0.000519066	0.0123458	-	20	9761032	9765161	+	2700	-	- && - && -	-
ENSGALG00000009091	1833.89	2297.21	1551.51	1426.41	583.039	1115.6	508.208	853.487	1777.26	765.084	1.21522	0.000520793	0.0123727	TRUB1	6	29011128	29039507	+	3228	protein_coding	- && sp|Q8WWH5|TRUB1_HUMAN Probable tRNA pseudouridine synthase 1 OS=Homo sapiens OX=9606 GN=TRUB1 PE=1 SV=1 && -	-
ENSGALG00000005790	211.57	366.47	157.254	510.525	162.199	90.6481	65.5321	70.9051	311.455	97.321	1.67771	0.00052139	0.0123727	-	20	8807030	8821031	+	1451	protein_coding	- && sp|Q8TB45|DPTOR_HUMAN DEP domain-containing mTOR-interacting protein OS=Homo sapiens OX=9606 GN=DEPTOR PE=1 SV=2 && -	-
ENSGALG00000053859	70.2342	170.598	83.1984	42.8841	14.2472	38.5928	17.3861	28.0119	91.7287	24.5595	1.89162	0.000526469	0.0124708	-	14	13326682	13331761	+	406	lncRNA	- && sp|A0A1L8EYB2|DAAF8_XENLA Dynein axonemal assembly factor 8 OS=Xenopus laevis OX=8355 GN=dnaaf8 PE=1 SV=1 && -	-
ENSGALG00000039216	3092.91	3858.77	3785.07	2605.72	21210.8	4135.71	21138.8	4838.18	3335.62	12830.9	-1.94355	0.000526725	0.0124708	COL6A2	7	6782467	6808501	+	4513	protein_coding	- && sp|P15988|CO6A2_CHICK Collagen alpha-2(VI) chain OS=Gallus gallus OX=9031 GN=COL6A2 PE=2 SV=1 && -	VWA
ENSGALG00000006258	410.133	610.182	265.138	286.915	74.5238	211.811	50.8208	131.306	393.092	117.115	1.74306	0.000529988	0.0125338	SPOCK1	13	15289707	15400987	-	1098	protein_coding	- && sp|Q08629|TICN1_HUMAN Testican-1 OS=Homo sapiens OX=9606 GN=SPOCK1 PE=1 SV=1 && -	-
ENSGALG00000007426	78.9051	26.1764	78.627	30.6315	328.782	115.778	465.411	75.2819	53.585	246.313	-2.19771	0.000533775	0.0126051	MKX	2	15687491	15728548	+	1572	protein_coding	- && sp|Q8IYA7|MKX_HUMAN Homeobox protein Mohawk OS=Homo sapiens OX=9606 GN=MKX PE=2 SV=2 && -	Coprinus_mating
ENSGALG00000011635	489.038	373.691	407.763	454.367	130.417	231.557	54.833	187.329	431.215	151.034	1.50953	0.000534425	0.0126051	TFCP2L1	7	26038309	26066954	-	1428	protein_coding	- && sp|Q9NZI6|TF2L1_HUMAN Transcription factor CP2-like protein 1 OS=Homo sapiens OX=9606 GN=TFCP2L1 PE=1 SV=1 && -	CP2
ENSGALG00000015491	2622.08	2052.59	2141.21	1037.39	606.054	958.537	991.005	723.057	1963.32	819.663	1.26043	0.000534825	0.0126051	GPR89A	1	93900144	93923220	+	5005	protein_coding	- && sp|Q5F448|GPHR_CHICK Golgi pH regulator OS=Gallus gallus OX=9031 GN=GPR89 PE=2 SV=1 && -	-
ENSGALG00000011220	749.165	1610.3	818.27	1668.4	203.845	511.579	458.724	530.475	1211.53	426.156	1.50694	0.000536031	0.0126192	SLC25A29	5	48730241	48739091	-	2563	protein_coding	- && sp|Q5HZE0|MCATL_RAT Mitochondrial basic amino acids transporter OS=Rattus norvegicus OX=10116 GN=Slc25a29 PE=2 SV=1 && -	Mito_carr
novel.1506	66.7659	142.616	60.3417	94.9577	1.09594	33.2077	5.34956	21.0089	91.1704	15.1655	2.56783	0.000538193	0.0126365	-	3	36904578	36920419	-	2399	-	- && - && -	-
ENSGALG00000050354	149.139	79.432	50.2847	67.3893	5.47969	41.2853	14.7113	6.1276	86.5613	16.901	2.34917	0.000538358	0.0126365	-	10	9812002	9822550	+	2140	lncRNA	- && - && -	-
ENSGALG00000003122	3320.08	6135.22	2073.56	4793.83	1051.01	1769.88	656.658	1891.68	4080.67	1342.31	1.60372	0.000539447	0.0126365	ZFAND2A	14	2776904	2780273	-	1058	protein_coding	- && sp|Q8WV99|ZFN2B_HUMAN AN1-type zinc finger protein 2B OS=Homo sapiens OX=9606 GN=ZFAND2B PE=1 SV=1 && -	zf-AN1
novel.247	19.076	17.1501	13.714	16.3368	1.09594	4.48753	1.33739	4.37686	16.5692	2.82443	2.48704	0.00054177	0.0126365	-	1	95485298	95492009	-	653	-	- && - && -	-
ENSGALG00000052100	1023.17	2643.82	687.529	1104.78	83.2913	648.897	155.137	298.502	1364.82	296.457	2.20173	0.000541813	0.0126365	-	4	72310386	72324430	+	3778	lncRNA	- && - && -	-
ENSGALG00000035557	301.747	822.301	263.309	299.168	50.4132	179.501	16.0487	99.7923	421.631	86.4389	2.28193	0.000542169	0.0126365	BARX1	12	6536825	6539305	+	1467	protein_coding	- && sp|Q9DED6|BAX1B_CHICK Homeobox protein BarH-like 1b OS=Gallus gallus OX=9031 GN=BARX1B PE=2 SV=1 && -	Homeobox
ENSGALG00000002546	795.988	943.255	1824.88	1549.95	8977.93	1490.76	13365.9	1703.47	1278.52	6384.51	-2.32006	0.000542367	0.0126365	COL5A1	17	7734269	7862385	+	8250	protein_coding	- && sp|O88207|CO5A1_MOUSE Collagen alpha-1(V) chain OS=Mus musculus OX=10090 GN=Col5a1 PE=1 SV=2 && -	Collagen
novel.2587	298.279	117.343	107.884	206.252	15.3431	74.493	24.073	67.4036	182.439	45.3282	2.00071	0.00054246	0.0126365	-	Z	29265189	29274417	+	4475	-	- && - && -	-
novel.1952	51.1583	46.0344	49.3705	51.0525	0	14.3601	10.6991	15.7567	49.4039	10.204	2.26043	0.000543254	0.0126365	-	5	4011536	4013804	+	2004	-	- && - && -	-
ENSGALG00000029621	216.772	234.685	180.111	289.978	1030.18	349.13	2063.59	308.131	230.387	937.759	-2.02464	0.000543351	0.0126365	SEMA3F	12	3580056	3597490	+	3422	protein_coding	- && sp|O88632|SEM3F_MOUSE Semaphorin-3F OS=Mus musculus OX=10090 GN=Sema3f PE=2 SV=2 && -	Sema
novel.2262	32.0823	73.1135	94.1696	76.5788	20.8228	17.9501	0	12.2552	68.986	12.757	2.41788	0.000543459	0.0126365	-	7	36129804	36131422	+	1504	-	- && - && -	-
ENSGALG00000037031	84.9747	28.8844	131.655	72.4946	221.38	229.762	472.098	170.697	79.502	273.484	-1.78078	0.00054503	0.0126588	-	17	2821411	2832640	-	4806	protein_coding	- && sp|Q7Z591|AKNA_HUMAN Microtubule organization protein AKNA OS=Homo sapiens OX=9606 GN=AKNA PE=1 SV=2 && -	-
ENSGALG00000009261	1.73418	1.80527	1.82854	9.18945	14.2472	38.5928	8.02434	48.1454	3.63936	27.2524	-2.938	0.000545779	0.0126621	VAX1	6	30033928	30037380	-	985	protein_coding	- && sp|Q9PVN2|VAX1_CHICK Ventral anterior homeobox 1 OS=Gallus gallus OX=9031 GN=VAX1 PE=2 SV=1 && -	Homeobox
ENSGALG00000013218	44.2215	27.0791	44.7991	32.6736	25.2066	128.343	724.865	105.92	37.1933	246.084	-2.72401	0.000547281	0.0126827	C3AR1	1	66793430	66796768	+	1873	protein_coding	- && sp|Q16581|C3AR_HUMAN C3a anaphylatoxin chemotactic receptor OS=Homo sapiens OX=9606 GN=C3AR1 PE=1 SV=2 && -	7tm_1
ENSGALG00000039416	6.06962	27.0791	6.39987	13.2737	0	0.897506	0	1.75074	13.2056	0.662062	4.16976	0.000549916	0.0127296	-	3	44037704	44052918	-	1052	lncRNA	- && - && -	-
ENSGALG00000033497	575.747	178.722	682.044	327.757	2511.89	943.279	1516.6	944.525	441.067	1479.07	-1.74535	0.000550946	0.0127393	FOXP4	26	4844099	4882420	+	3832	protein_coding	- && sp|Q8IVH2|FOXP4_HUMAN Forkhead box protein P4 OS=Homo sapiens OX=9606 GN=FOXP4 PE=1 SV=1 && -	Fork_head
ENSGALG00000048646	2.60127	4.51318	8.22841	4.0842	13.1513	11.6676	81.5807	24.5104	4.85676	32.7275	-2.74177	0.000554538	0.012808	-	32	64467	66800	-	432	protein_coding	- && sp|Q8IVH8|M4K3_HUMAN Mitogen-activated protein kinase kinase kinase kinase 3 OS=Homo sapiens OX=9606 GN=MAP4K3 PE=1 SV=1 && -	Pkinase
novel.1521	29.481	55.9634	13.714	18.3789	2.19188	7.18005	0	7.00297	29.3843	4.09372	2.78439	0.000555727	0.0128212	-	3	46507085	46511639	-	824	-	- && - && -	-
novel.1199	926.918	2680.83	435.191	911.798	49.3172	519.656	187.234	182.953	1238.68	234.79	2.39859	0.000556475	0.0128242	-	24	1296969	1346965	-	2816	-	- && - && -	-
ENSGALG00000051179	18.2089	26.1764	4.57134	6.1263	0	1.79501	0	0.875371	13.7707	0.667596	4.23225	0.000557591	0.0128357	-	7	30927250	30929424	+	1806	lncRNA	- && - && -	-
ENSGALG00000002046	32.9494	40.6186	31.9994	129.673	618.109	137.318	136.414	211.84	58.8102	275.92	-2.23232	0.000559842	0.0128733	-	6	3438309	3449439	-	1748	protein_coding	- && sp|Q9BQS2|SYT15_HUMAN Synaptotagmin-15 OS=Homo sapiens OX=9606 GN=SYT15 PE=1 SV=3 && -	C2
ENSGALG00000028565	924.317	421.531	1152.89	693.293	2699.3	1355.23	5650.47	1503.89	798.008	2802.22	-1.81185	0.000561983	0.0129043	PCDHGC3	13	2579691	2627833	+	14586	protein_coding	- && sp|Q5DRB5|PCDG5_PANTR Protocadherin gamma-A5 OS=Pan troglodytes OX=9598 GN=PCDHGA5 PE=3 SV=1 && -	Cadherin
novel.1032	20.8101	24.3712	2.7428	15.3158	0	0.897506	2.67478	1.75074	15.81	1.33076	3.61028	0.000562972	0.0129043	-	2	112816663	112818116	-	976	-	- && - && -	-
ENSGALG00000004267	36.4177	50.5476	27.428	34.7157	1.09594	10.7701	2.67478	14.0059	37.2773	7.13668	2.34087	0.000563673	0.0129043	SIGIRR	5	1777020	1781819	+	1844	protein_coding	- && sp|Q9JLZ8|SIGIR_MOUSE Single Ig IL-1-related receptor OS=Mus musculus OX=10090 GN=Sigirr PE=1 SV=2 && -	TIR
ENSGALG00000047637	978.944	750.091	650.959	512.567	88.771	370.67	125.715	305.505	723.14	222.665	1.6973	0.000563679	0.0129043	C21orf58	7	7152924	7163467	+	3271	protein_coding	- && sp|P58505|CU058_HUMAN Uncharacterized protein C21orf58 OS=Homo sapiens OX=9606 GN=C21orf58 PE=2 SV=2 && -	-
ENSGALG00000030602	112.722	25.2738	146.283	125.589	366.043	245.019	1073.92	213.591	102.467	474.644	-2.21092	0.000564608	0.0129114	ADAM33	4	89568221	89591688	-	2847	protein_coding	- && sp|Q9BZ11|ADA33_HUMAN Disintegrin and metalloproteinase domain-containing protein 33 OS=Homo sapiens OX=9606 GN=ADAM33 PE=1 SV=2 && -	-
novel.1216	46.8228	40.6186	15.5425	26.5473	1.09594	9.87257	0	7.00297	32.3828	4.49287	2.78916	0.000566359	0.0129372	-	24	5438823	5440755	-	1352	-	- && - && -	-
ENSGALG00000050480	32.0823	23.4685	28.3423	21.4421	1.09594	9.87257	1.33739	7.00297	26.3338	4.82722	2.38813	0.000567542	0.0129379	-	4	984678	985820	-	796	lncRNA	- && - && -	-
ENSGALG00000052761	324.291	146.227	149.026	201.147	36.166	100.521	10.6991	10.5045	205.173	39.4726	2.37181	0.000567636	0.0129379	-	8	14736278	14740683	+	2754	lncRNA	- && - && -	-
ENSGALG00000047311	83.2406	257.251	52.1133	35.7368	3.28782	15.2576	4.01217	36.7656	107.085	14.8308	2.83475	0.0005706	0.0129798	-	5	33964441	33975792	-	985	lncRNA	- && - && -	-
ENSGALG00000053337	16.4747	18.0527	0.914268	8.1684	0	0.897506	0	0	10.9025	0.224377	5.1187	0.000570724	0.0129798	-	3	45449569	45463198	-	1812	lncRNA	- && - && -	-
ENSGALG00000041834	298.279	1147.25	516.561	783.146	3890.58	780.83	6938.38	1454.87	686.309	3266.16	-2.25056	0.000571384	0.0129805	AEBP1	22	5268107	5279496	-	3630	protein_coding	- && sp|Q8IUX7|AEBP1_HUMAN Adipocyte enhancer-binding protein 1 OS=Homo sapiens OX=9606 GN=AEBP1 PE=1 SV=1 && -	F5_F8_type_C
ENSGALG00000012145	1816.55	2137.44	896.897	1133.37	144.664	758.393	280.852	516.469	1496.06	425.094	1.81445	0.000573817	0.0130216	TBPL2	5	56361766	56369688	+	1162	protein_coding	- && sp|Q5UE94|TBPL2_XENLA TATA box-binding protein-like 2 OS=Xenopus laevis OX=8355 GN=tbpl2 PE=2 SV=1 && -	-
novel.1382	73.7026	71.3082	39.3135	5.10525	2.19188	12.5651	4.01217	7.87834	47.3574	6.66187	2.80807	0.000575027	0.0130348	-	3	39937081	39940379	+	2996	-	- && - && -	-
novel.1782	45.0886	46.9371	9.14268	4.0842	0	5.38504	1.33739	1.75074	26.3131	2.11829	3.59147	0.000576143	0.013035	-	4	53948866	53954007	+	682	-	- && - && -	-
ENSGALG00000053746	16.4747	22.5659	12.7997	19.4	0	2.69252	6.68695	1.75074	17.8101	2.78255	2.74552	0.000576294	0.013035	-	18	6443933	6452717	-	2211	lncRNA	- && - && -	-
ENSGALG00000051841	28.6139	103.803	25.5995	28.5894	2.19188	15.2576	1.33739	8.75371	46.6515	6.88515	2.72388	0.000577956	0.0130584	-	4	52417148	52445850	-	1528	lncRNA	- && - && -	-
ENSGALG00000000357	71.9684	52.3529	67.6558	32.6736	73.4279	124.753	857.266	161.944	56.1627	304.348	-2.43564	0.000578938	0.0130664	-	22	1187068	1205333	-	3926	protein_coding	- && sp|F8RKW1|VM34_DRYCN Zinc metalloproteinase-disintegrin-like MTP4 OS=Drysdalia coronoides OX=66186 PE=1 SV=1 && -	-
novel.2183	29.481	212.119	152.683	87.8103	28.4944	22.4377	38.7843	5.25223	120.523	23.7421	2.35473	0.000580202	0.0130776	-	6	19719701	19724067	-	3253	-	- && - && -	-
ENSGALG00000011200	568.81	96.5821	863.983	179.705	8631.61	814.936	2391.25	657.404	427.27	3123.8	-2.86995	0.000580693	0.0130776	THBS2	3	41431874	41463697	+	3977	protein_coding	- && sp|P35440|TSP2_CHICK Thrombospondin-2 OS=Gallus gallus OX=9031 GN=THBS2 PE=2 SV=1 && -	TSP_C
ENSGALG00000033279	285.272	232.88	162.74	222.589	104.114	92.4431	33.4347	103.294	225.87	83.3215	1.43343	0.000582486	0.0131033	RAX	Z	921298	923007	-	1232	protein_coding	- && sp|Q9PVX0|RX2_CHICK Retinal homeobox protein Rx2 OS=Gallus gallus OX=9031 GN=RX2 PE=2 SV=1 && -	Homeobox
novel.2180	4.33545	32.4949	9.14268	27.5684	1.09594	0	1.33739	3.50148	18.3853	1.4837	3.60677	0.000583099	0.0131033	-	6	19249131	19252622	-	1152	-	- && - && -	-
ENSGALG00000053764	22.5443	18.9554	24.6852	14.2947	83.2913	48.4653	45.4712	44.6439	20.1199	55.468	-1.45854	0.000585281	0.0131381	CYYR1	1	104196793	104251356	-	538	protein_coding	- && sp|Q8VIH7|CYYR1_MOUSE Cysteine and tyrosine-rich protein 1 OS=Mus musculus OX=10090 GN=Cyyr1 PE=1 SV=2 && -	-
ENSGALG00000042063	178.62	253.641	185.596	292.02	1273.48	249.507	3037.21	282.745	227.469	1210.74	-2.41183	0.000586089	0.0131421	EPDR1	2	46065864	46094828	-	2654	protein_coding	- && sp|Q9N0C7|EPDR1_MACFA Mammalian ependymin-related protein 1 OS=Macaca fascicularis OX=9541 GN=EPDR1 PE=2 SV=3 && -	-
ENSGALG00000038416	610.431	1105.73	657.358	1093.54	330.973	390.415	197.934	474.451	866.766	348.443	1.31308	0.000589504	0.0132044	-	6	20291235	20309081	+	2453	protein_coding	- && sp|Q96Q89|KI20B_HUMAN Kinesin-like protein KIF20B OS=Homo sapiens OX=9606 GN=KIF20B PE=1 SV=3 && -	-
ENSGALG00000037669	922.583	1222.17	940.781	1038.41	8171.32	1704.36	4490.95	1211.51	1030.99	3894.54	-1.91734	0.000593168	0.0132721	FKBP9	2	47941766	47957624	-	3259	protein_coding	- && sp|O95302|FKBP9_HUMAN Peptidyl-prolyl cis-trans isomerase FKBP9 OS=Homo sapiens OX=9606 GN=FKBP9 PE=1 SV=2 && -	FKBP_C
novel.1771	26.0127	30.6896	0.914268	32.6736	1.09594	3.59003	0	1.75074	22.5725	1.60918	3.7389	0.000596135	0.0133242	-	4	42441484	42442579	+	929	-	- && - && -	-
ENSGALG00000049330	63.2975	159.767	25.5995	130.694	1.09594	10.7701	22.7356	26.2611	94.8395	15.2157	2.64004	0.000602467	0.0134512	-	4	77626648	77650120	+	3250	lncRNA	- && - && -	-
ENSGALG00000046918	87.576	46.0344	170.968	96.9998	4.38375	26.0277	4.01217	37.641	100.395	18.0161	2.4588	0.000608175	0.0135641	-	1	147196195	147221721	-	2188	lncRNA	- && - && -	-
ENSGALG00000049081	460.424	528.042	335.536	404.336	121.649	296.177	106.991	105.92	432.085	157.684	1.452	0.000615585	0.0137146	-	6	31658502	31663468	-	3042	lncRNA	- && - && -	-
ENSGALG00000051438	337.298	255.446	430.62	487.041	152.335	176.809	115.015	219.718	377.601	165.969	1.18268	0.000620492	0.0138091	EXTL2	8	12167220	12172091	+	2624	protein_coding	- && sp|Q9ES89|EXTL2_MOUSE Exostosin-like 2 OS=Mus musculus OX=10090 GN=Extl2 PE=1 SV=1 && -	-
ENSGALG00000041555	3052.15	5718.2	6267.3	6525.53	46557.7	4337.65	51042.8	8330.91	5390.8	27567.3	-2.35438	0.000621794	0.0138233	COL1A1	27	5538288	5555467	+	4362	protein_coding	- && sp|P02457|CO1A1_CHICK Collagen alpha-1(I) chain OS=Gallus gallus OX=9031 GN=COL1A1 PE=1 SV=3 && -	VWC
novel.645	19.9431	23.4685	12.7997	19.4	1.09594	4.48753	2.67478	6.1276	18.9028	3.59646	2.3491	0.000624022	0.013858	-	15	3776249	3777398	+	753	-	- && - && -	-
ENSGALG00000048161	30.3481	18.9554	6.39987	29.6105	3.28782	3.59003	4.01217	4.37686	21.3285	3.81672	2.47974	0.00062731	0.0139161	-	3	81087303	81091366	-	2346	lncRNA	- && - && -	-
novel.1429	12.1392	9.929	0	23.4842	0	0	0	0	11.3881	0	5.89939	0.000630848	0.0139796	-	3	68890297	68891437	+	1017	-	- && - && -	-
ENSGALG00000048631	221.975	166.988	218.51	99.0419	26.3025	76.288	20.0608	78.7834	176.629	50.3587	1.80131	0.00063554	0.0140686	-	13	18739139	18745420	-	1100	lncRNA	- && - && -	-
ENSGALG00000047207	19.9431	6.31845	22.8567	49.0104	44.9335	40.3878	477.448	119.05	24.5322	170.455	-2.7972	0.000636832	0.014081	-	4	91258206	91260395	+	2190	protein_coding	- && - && -	-
novel.1733	62.4304	105.608	42.0563	58.1999	0	19.7451	5.34956	18.3828	67.0738	10.8694	2.60204	0.000638096	0.014081	-	4	9859357	9870233	+	4274	-	- && - && -	-
ENSGALG00000015895	1860.77	1436.09	1382.37	1481.54	520.571	890.326	444.013	918.264	1540.2	693.294	1.15058	0.000638134	0.014081	HTR1B	3	80084761	80087769	+	2397	protein_coding	- && sp|P79250|5HT1B_CANLF 5-hydroxytryptamine receptor 1B OS=Canis lupus familiaris OX=9615 GN=HTR1B PE=2 SV=2 && -	7tm_1
ENSGALG00000050643	21.6772	18.0527	8.22841	10.2105	1.09594	3.59003	0	1.75074	14.5422	1.60918	3.08679	0.000642162	0.0141548	-	12	12391461	12409596	+	1112	lncRNA	- && - && -	-
ENSGALG00000012923	37.2848	12.6369	16.4568	35.7368	0	7.18005	1.33739	5.25223	25.5288	3.44242	2.83066	0.000643997	0.0141802	CDH9	2	71193073	71261863	+	2457	protein_coding	- && sp|Q9ULB4|CADH9_HUMAN Cadherin-9 OS=Homo sapiens OX=9606 GN=CDH9 PE=2 SV=2 && -	Cadherin
ENSGALG00000037166	1.73418	12.6369	11.8855	8.1684	59.1807	9.87257	189.909	20.1335	8.60624	69.774	-3.0152	0.000648029	0.014241	-	5	115674	120614	-	2147	protein_coding	- && sp|Q91ZC0|MRGB4_MOUSE Mas-related G-protein coupled receptor member B4 OS=Mus musculus OX=10090 GN=Mrgprb4 PE=2 SV=1 && -	-
novel.2285	50.2912	48.7423	24.6852	23.4842	8.76751	12.5651	2.67478	12.2552	36.8007	9.06564	1.99082	0.000648131	0.014241	-	7	26800021	26802120	-	2025	-	- && - && -	-
ENSGALG00000048032	209.836	317.728	48.4562	100.063	3.28782	50.2604	9.36172	42.0178	169.021	26.2319	2.67759	0.00065215	0.0142913	-	2	28587291	28590156	+	595	lncRNA	- && - && -	-
ENSGALG00000042275	110.987	145.324	114.283	112.316	666.331	148.986	728.877	188.205	120.728	433.1	-1.84162	0.000652227	0.0142913	-	28	1315392	1323490	+	2599	protein_coding	- && sp|O42469|TLE1_XENLA Transducin-like enhancer protein 1 OS=Xenopus laevis OX=8355 GN=esg1 PE=2 SV=1 && -	-
novel.1241	21.6772	96.5821	22.8567	36.7578	3.28782	2.69252	6.68695	16.6321	44.4684	7.32483	2.58789	0.000652807	0.0142913	-	26	934993	935914	+	803	-	- && - && -	-
ENSGALG00000015688	227.177	135.395	280.68	157.242	581.943	359.003	1111.37	352.775	200.124	601.273	-1.58582	0.000653171	0.0142913	MXD4	4	82843121	82879154	+	2043	protein_coding	- && sp|Q14582|MAD4_HUMAN Max dimerization protein 4 OS=Homo sapiens OX=9606 GN=MXD4 PE=1 SV=2 && -	HLH
ENSGALG00000011452	1187.91	785.293	1130.03	753.535	2504.22	1586.79	2273.56	1626.44	964.194	1997.75	-1.05062	0.000654865	0.0143133	ARPC2	7	22569989	22587368	-	1502	protein_coding	- && sp|Q3MHR7|ARPC2_BOVIN Actin-related protein 2/3 complex subunit 2 OS=Bos taurus OX=9913 GN=ARPC2 PE=1 SV=1 && -	-
ENSGALG00000016173	11.2722	13.5395	30.1708	14.2947	63.5644	22.4377	219.332	52.5223	17.3193	89.464	-2.36356	0.000661414	0.0144412	UBASH3A	1	110728999	110753448	+	8719	protein_coding	- && sp|Q3V3E1|UBS3A_MOUSE Ubiquitin-associated and SH3 domain-containing protein A OS=Mus musculus OX=10090 GN=Ubash3a PE=1 SV=1 && -	-
ENSGALG00000054768	130.063	186.846	134.397	94.9577	3.28782	68.2105	17.3861	17.5074	136.566	26.5979	2.35141	0.000667871	0.0145561	-	23	3529278	3554337	+	3752	lncRNA	- && - && -	-
novel.267	6.93671	19.858	10.0569	15.3158	1.09594	1.79501	2.67478	0	13.0419	1.39143	3.30592	0.000668078	0.0145561	-	1	122520664	122589697	-	967	-	- && - && -	-
ENSGALG00000050815	36.4177	69.503	28.3423	23.4842	13.1513	12.5651	8.02434	10.5045	39.4368	11.0613	1.82793	0.00066918	0.0145571	-	4	61044872	61054955	-	3137	protein_coding	- && - && -	-
novel.1271	161.279	146.227	83.1984	76.5788	7.67157	56.5429	21.3982	34.1395	116.821	29.938	1.95487	0.000669782	0.0145571	-	27	4566913	4575688	+	8776	-	- && - && -	-
novel.223	29.481	28.8844	10.0569	8.1684	0	2.69252	0	4.37686	19.1477	1.76734	3.33744	0.000670651	0.0145571	-	1	74180709	74182056	-	1267	-	- && - && -	-
ENSGALG00000043701	266.196	244.614	296.223	285.894	831.817	392.21	2086.33	464.822	273.232	943.794	-1.78763	0.000670929	0.0145571	ELK3	1	45781188	45815586	+	3172	protein_coding	- && sp|P41970|ELK3_HUMAN ETS domain-containing protein Elk-3 OS=Homo sapiens OX=9606 GN=ELK3 PE=1 SV=2 && -	Ets
ENSGALG00000010010	49.4241	15.3448	63.0845	13.2737	74.5238	113.086	276.84	136.558	35.2818	150.252	-2.08637	0.00067176	0.0145599	RHOQ	3	26838815	26855054	+	1273	protein_coding	- && sp|P17081|RHOQ_HUMAN Rho-related GTP-binding protein RhoQ OS=Homo sapiens OX=9606 GN=RHOQ PE=1 SV=2 && -	Ras
novel.2071	381.519	711.277	427.877	314.483	58.0847	234.249	125.715	181.202	458.789	149.813	1.61262	0.000673884	0.0145908	-	5	38965462	39043197	-	5005	-	- && - && -	-
novel.1516	449.152	331.267	702.158	285.894	30.6863	84.3656	18.7234	220.594	442.118	88.5922	2.31466	0.000676566	0.0146336	-	3	44151500	44181609	-	5246	-	- && - && -	-
novel.1546	12.1392	43.3265	6.39987	5.10525	0	0.897506	0	2.62611	16.7427	0.880905	4.12577	0.000677723	0.0146349	-	3	59618747	59648703	-	795	-	- && - && -	-
ENSGALG00000054340	40.7532	26.1764	0	54.1157	0	3.59003	1.33739	0	30.2613	1.23185	4.59877	0.000678037	0.0146349	-	4	42129715	42144725	-	1346	lncRNA	- && - && -	-
ENSGALG00000050872	105.785	216.633	120.683	42.8841	17.535	51.1579	33.4347	31.5134	121.496	33.4102	1.85996	0.000683278	0.0147327	-	14	13320255	13326315	+	1207	lncRNA	- && - && -	-
ENSGALG00000019060	84.1076	65.8924	51.199	22.4631	438.375	69.108	1122.07	37.641	55.9155	416.798	-2.89624	0.000687019	0.014798	MMP27	1	183804597	183812551	+	2056	protein_coding	- && sp|Q9GKE1|MMP27_TUPBE Matrix metalloproteinase-27 OS=Tupaia belangeri OX=37347 GN=MMP27 PE=2 SV=1 && -	PG_binding_1
ENSGALG00000050428	67.633	75.8214	40.2278	21.4421	4.38375	18.8476	2.67478	14.8813	51.2811	10.1969	2.30037	0.000687942	0.0147988	-	6	27530730	27569179	-	4486	lncRNA	- && - && -	-
novel.2220	438.747	129.077	134.397	221.568	28.4944	97.8282	26.7478	81.4095	230.947	58.62	1.97187	0.000688484	0.0147988	-	6	32939375	32948076	-	7912	-	- && - && -	-
ENSGALG00000007817	369.38	878.265	300.794	256.284	24.1106	224.377	69.5442	75.2819	451.181	98.3283	2.19566	0.00069033	0.0148232	EHF	5	18995653	19029466	+	1474	protein_coding	- && sp|Q32LN0|EHF_BOVIN ETS homologous factor OS=Bos taurus OX=9913 GN=EHF PE=2 SV=1 && -	Ets
novel.2308	63.2975	76.7241	57.5989	96.9998	19.7269	43.0803	25.4104	16.6321	73.6551	26.2124	1.48561	0.000693146	0.0148683	-	8	7022372	7028128	+	2191	-	- && - && -	-
ENSGALG00000049350	358.108	304.188	286.166	167.452	19.7269	139.113	21.3982	80.5341	278.979	65.1932	2.09108	0.00069448	0.0148786	-	5	19277364	19295621	+	2531	lncRNA	- && - && -	-
ENSGALG00000006052	2486.81	2232.22	1967.5	2564.88	953.467	1410.88	1309.3	1431.23	2312.85	1276.22	0.857584	0.000695059	0.0148786	WDR48	2	5355491	5379083	-	3984	protein_coding	- && sp|Q5F3K4|WDR48_CHICK WD repeat-containing protein 48 OS=Gallus gallus OX=9031 GN=WDR48 PE=2 SV=1 && -	-
novel.1807	50.2912	67.6977	15.5425	57.1788	4.38375	15.2576	0	10.5045	47.6776	7.53645	2.62322	0.000699382	0.0149369	-	4	74305871	74307762	+	1707	-	- && - && -	-
ENSGALG00000042534	71.9684	14.4422	38.3992	11.2316	97.5385	122.061	250.092	110.297	34.0103	144.997	-2.08685	0.000699896	0.0149369	NFATC1	2	56572958	56689906	-	5275	protein_coding	- && sp|O95644|NFAC1_HUMAN Nuclear factor of activated T-cells, cytoplasmic 1 OS=Homo sapiens OX=9606 GN=NFATC1 PE=1 SV=3 && -	RHD
ENSGALG00000053734	0	0	0.914268	0	2.19188	25.1302	1.33739	14.8813	0.228567	10.8852	-5.29177	0.000699941	0.0149369	-	31	4443603	4457497	-	807	protein_coding	- && - && -	-
ENSGALG00000052696	179.487	222.951	177.368	307.336	31.7822	66.4155	26.7478	130.43	221.786	63.8439	1.78852	0.000708302	0.0150998	-	8	12388820	12409382	-	2065	lncRNA	- && - && -	-
ENSGALG00000027330	195.095	166.988	274.28	233.821	642.22	332.077	1560.73	381.662	217.546	729.173	-1.74409	0.000711562	0.0151466	SYNPO	13	13797199	13806846	-	4286	protein_coding	- && sp|Q8N3V7|SYNPO_HUMAN Synaptopodin OS=Homo sapiens OX=9606 GN=SYNPO PE=1 SV=2 && -	-
ENSGALG00000053629	8.67089	73.1135	28.3423	3.06315	0	0.897506	0	5.25223	28.2975	1.53743	4.11787	0.000711955	0.0151466	-	5	59556490	59560817	-	1014	lncRNA	- && - && -	-
ENSGALG00000025886	161.279	426.044	192.91	106.189	28.4944	89.7506	49.4834	83.1603	221.606	62.7222	1.81706	0.000720725	0.0153174	SUSD3	12	7057412	7082243	-	1626	protein_coding	- && sp|Q9D176|SUSD3_MOUSE Sushi domain-containing protein 3 OS=Mus musculus OX=10090 GN=Susd3 PE=2 SV=1 && -	-
novel.1563	25.1456	74.9188	26.5138	39.821	5.47969	16.1551	6.68695	12.2552	41.5998	10.1442	2.01356	0.000724594	0.0153839	-	3	79315054	79318235	-	2330	-	- && - && -	-
ENSGALG00000054283	14.7405	88.4583	6.39987	32.6736	0	2.69252	0	7.87834	35.5681	2.64271	3.68512	0.000725928	0.0153965	-	8	1121688	1146853	-	1643	lncRNA	- && - && -	-
novel.729	763.906	776.267	691.186	413.525	59.1807	245.917	62.8573	322.137	661.221	172.523	1.93562	0.000731388	0.0154729	-	17	7991613	8002585	+	7450	-	- && - && -	-
ENSGALG00000049721	161.279	50.5476	164.568	133.758	451.527	257.584	482.797	262.611	127.538	363.63	-1.51051	0.000732329	0.0154729	-	26	5499800	5503029	+	1494	protein_coding	- && sp|Q9HBE1|PATZ1_HUMAN POZ-, AT hook-, and zinc finger-containing protein 1 OS=Homo sapiens OX=9606 GN=PATZ1 PE=1 SV=1 && -	-
ENSGALG00000005616	65.0317	13.5395	108.798	25.5263	417.553	112.188	489.484	103.294	53.2238	280.63	-2.39655	0.000732908	0.0154729	ARSI	13	13888545	13891555	+	1725	protein_coding	- && sp|Q32KJ8|ARSI_RAT Arylsulfatase I OS=Rattus norvegicus OX=10116 GN=Arsi PE=2 SV=1 && -	Sulfatase
novel.278	328.627	504.574	152.683	361.452	76.7157	173.219	42.7965	112.923	336.834	101.413	1.72756	0.000733261	0.0154729	-	1	140125620	140127663	-	1715	-	- && - && -	-
ENSGALG00000029694	630.374	463.955	473.591	392.083	1945.29	656.077	2837.94	786.959	490.001	1556.57	-1.66699	0.00073403	0.0154729	SNTA1	20	2273668	2282345	+	2061	protein_coding	- && sp|Q28626|SNTA1_RABIT Alpha-1-syntrophin OS=Oryctolagus cuniculus OX=9986 GN=SNTA1 PE=1 SV=1 && -	PDZ
novel.1863	27.7469	49.645	19.1996	10.2105	1.09594	7.18005	5.34956	5.25223	26.7005	4.71944	2.48984	0.000734293	0.0154729	-	4	16125862	16139708	-	1048	-	- && - && -	-
ENSGALG00000007976	851.482	809.665	756.099	573.83	99.7304	408.365	156.475	341.395	747.769	251.491	1.57015	0.000735147	0.0154729	-	4	13151658	13165563	-	2370	protein_coding	- && sp|Q9NP73|ALG13_HUMAN Putative bifunctional UDP-N-acetylglucosamine transferase and deubiquitinase ALG13 OS=Homo sapiens OX=9606 GN=ALG13 PE=1 SV=2 && -	-
ENSGALG00000047395	26.8798	27.9817	21.0282	29.6105	51.5091	193.861	24.073	201.335	26.375	117.695	-2.16201	0.000736043	0.0154729	-	15	8217930	8218211	-	282	IG_V_gene	- && sp|P04210|LV1_CHICK Ig lambda chain V-1 region OS=Gallus gallus OX=9031 PE=4 SV=1 && -	V-set
ENSGALG00000016022	15.6076	3.61054	30.1708	5.10525	28.4944	49.3628	279.514	41.1424	13.6236	99.6285	-2.86445	0.000736682	0.0154729	RUNX1	1	107358560	107506805	-	2041	protein_coding	- && sp|Q01196|RUNX1_HUMAN Runt-related transcription factor 1 OS=Homo sapiens OX=9606 GN=RUNX1 PE=1 SV=3 && -	Runt
ENSGALG00000010098	67.633	83.9452	92.341	55.1367	380.291	108.598	532.281	104.169	74.764	281.335	-1.90947	0.000737723	0.0154729	SLC6A9	8	20733964	20748606	-	3012	protein_coding	- && sp|P28571|SC6A9_MOUSE Sodium- and chloride-dependent glycine transporter 1 OS=Mus musculus OX=10090 GN=Slc6a9 PE=1 SV=3 && -	SNF
ENSGALG00000006757	959.001	803.346	985.581	518.694	295.903	493.628	394.53	339.644	816.655	380.926	1.10018	0.000737729	0.0154729	XYLT1	14	8412741	8686419	+	3689	protein_coding	- && sp|Q5QQ57|XYLT1_PANTR Xylosyltransferase 1 OS=Pan troglodytes OX=9598 GN=XYLT1 PE=2 SV=1 && -	-
ENSGALG00000012290	195.095	138.103	215.767	180.726	266.313	471.191	328.998	526.973	182.423	398.369	-1.12807	0.000738547	0.0154745	SOX10	1	51055215	51064410	+	3362	protein_coding	- && sp|Q9W757|SOX10_CHICK Transcription factor SOX-10 OS=Gallus gallus OX=9031 GN=SOX10 PE=2 SV=2 && -	HMG_box
ENSGALG00000003045	439.614	272.596	558.618	356.347	2726.7	974.692	603.163	938.398	406.794	1310.74	-1.68798	0.000743799	0.0155688	E2F1	20	2177137	2180913	+	2269	protein_coding	- && sp|Q90977|E2F1_CHICK Transcription factor E2F1 OS=Gallus gallus OX=9031 GN=E2F1 PE=2 SV=1 && -	E2F_TDP
ENSGALG00000000736	21.6772	19.858	19.1996	36.7578	46.0294	46.6703	248.754	74.4065	24.3732	103.965	-2.09014	0.000745282	0.0155841	MATK	28	1056317	1061333	+	2037	protein_coding	- && sp|P42679|MATK_HUMAN Megakaryocyte-associated tyrosine-protein kinase OS=Homo sapiens OX=9606 GN=MATK PE=1 SV=1 && -	Pkinase_Tyr
ENSGALG00000051408	18.2089	13.5395	11.8855	7.14735	0	2.69252	0	1.75074	12.6953	1.11082	3.38697	0.000748156	0.0156285	-	9	11916100	11948786	-	2199	lncRNA	- && - && -	-
ENSGALG00000050673	2.60127	23.4685	11.8855	14.2947	2.19188	0	0	0	13.0625	0.547969	4.61935	0.00075021	0.0156485	-	12	8191479	8206741	+	2288	lncRNA	- && - && -	-
ENSGALG00000030179	120.525	36.1054	117.941	62.2841	178.638	169.629	715.503	252.107	84.2139	328.969	-1.96382	0.000751759	0.0156485	-	6	12620516	12626469	-	1109	protein_coding	- && sp|Q9H7M9|VISTA_HUMAN V-type immunoglobulin domain-containing suppressor of T-cell activation OS=Homo sapiens OX=9606 GN=VSIR PE=1 SV=3 && -	-
ENSGALG00000049705	4.33545	0.902636	5.48561	2.0421	46.0294	43.9778	0	49.0208	3.19145	34.757	-3.44493	0.000752372	0.0156485	-	7	28591722	28608506	-	2354	lncRNA	- && - && -	-
ENSGALG00000026733	8.67089	12.6369	1.82854	5.10525	0	0	0	0	7.0604	0	5.21339	0.000753258	0.0156485	FFAR4	6	21361310	21367038	-	1050	protein_coding	- && sp|Q2AC31|FFAR4_RAT Free fatty acid receptor 4 OS=Rattus norvegicus OX=10116 GN=Ffar4 PE=2 SV=1 && -	7tm_1
ENSGALG00000049600	61.5633	194.969	52.1133	39.821	7.67157	34.1052	10.6991	21.0089	87.1167	18.3712	2.233	0.000754038	0.0156485	-	3	8894400	9000079	+	2391	lncRNA	- && sp|P97793|ALK_MOUSE ALK tyrosine kinase receptor OS=Mus musculus OX=10090 GN=Alk PE=1 SV=2 && -	-
ENSGALG00000051068	102.317	8.12372	117.941	92.9156	252.066	87.0581	1555.38	408.798	80.3241	575.826	-2.84123	0.000754102	0.0156485	-	4	91264001	91278824	-	5090	protein_coding	- && sp|Q9BZZ2|SN_HUMAN Sialoadhesin OS=Homo sapiens OX=9606 GN=SIGLEC1 PE=1 SV=2 && -	V-set
ENSGALG00000053815	75.4368	128.174	83.1984	40.842	19.7269	35.0027	22.7356	33.2641	81.9129	27.6823	1.55816	0.000755139	0.0156485	-	20	11543521	11577455	+	2453	lncRNA	- && - && -	-
ENSGALG00000016547	676.33	1100.31	483.648	935.282	282.752	413.75	306.262	410.549	798.893	353.328	1.17603	0.000755146	0.0156485	TXLNG	1	122800841	122819731	-	1971	protein_coding	- && sp|Q9NUQ3|TXLNG_HUMAN Gamma-taxilin OS=Homo sapiens OX=9606 GN=TXLNG PE=1 SV=2 && -	-
ENSGALG00000049105	58.9621	324.046	68.5701	432.925	47.1254	49.3628	21.3982	66.5282	221.126	46.1037	2.25717	0.000760135	0.015727	-	5	18176267	18178276	-	213	protein_coding	- && - && -	-
ENSGALG00000048476	71.9684	99.29	39.3135	57.1788	5.47969	30.5152	8.02434	21.8843	66.9377	16.4759	2.00153	0.000760857	0.015727	-	3	36843134	36857209	-	3197	lncRNA	- && - && -	-
ENSGALG00000049878	188.158	77.6267	16.4568	280.789	12.0553	26.0277	4.01217	41.1424	140.758	20.8094	2.74564	0.000761205	0.015727	-	4	51879263	51948439	+	1474	lncRNA	- && - && -	-
ENSGALG00000050810	182.089	197.677	133.483	86.7893	4.38375	61.9279	13.3739	44.6439	150.01	31.0824	2.26019	0.000763296	0.0157545	-	12	19187212	19193743	+	1968	lncRNA	- && - && -	-
ENSGALG00000009945	316.488	244.614	190.168	206.252	90.9629	116.676	37.4469	116.424	239.38	90.3775	1.39947	0.000764222	0.015758	CPM	1	35432767	35464430	-	1835	protein_coding	- && sp|P14384|CBPM_HUMAN Carboxypeptidase M OS=Homo sapiens OX=9606 GN=CPM PE=1 SV=2 && -	-
ENSGALG00000015908	1709.9	582.2	1951.05	928.135	18348.2	1740.26	7829.08	1367.33	1292.82	7321.22	-2.50151	0.000765013	0.0157587	COL12A1	3	80804845	80905035	+	9964	protein_coding	- && sp|P13944|COCA1_CHICK Collagen alpha-1(XII) chain OS=Gallus gallus OX=9031 GN=COL12A1 PE=1 SV=3 && -	VWA
ENSGALG00000046053	14.7405	77.6267	6.39987	4.0842	0	3.59003	2.67478	0.875371	25.7128	1.78504	3.8519	0.000768146	0.0158075	-	4	74228940	74252285	+	984	lncRNA	- && - && -	-
novel.1832	204.633	193.164	118.855	65.3472	19.7269	65.518	30.76	56.0238	145.5	43.0071	1.75179	0.000770135	0.0158327	-	4	658171	662103	-	3933	-	- && - && -	-
ENSGALG00000047666	88.4431	64.0872	70.3986	26.5473	4.38375	28.7202	12.0365	14.8813	62.369	15.0054	2.04264	0.000773308	0.0158823	-	3	11709157	11717831	-	2682	lncRNA	- && - && -	-
ENSGALG00000009415	313.886	519.918	309.022	252.199	149.048	191.169	81.5807	147.938	348.757	142.434	1.28902	0.000775139	0.0159041	SMOC1	5	27925918	28047170	-	4939	protein_coding	- && sp|Q8BLY1|SMOC1_MOUSE SPARC-related modular calcium-binding protein 1 OS=Mus musculus OX=10090 GN=Smoc1 PE=2 SV=2 && -	-
novel.2291	56.3608	69.503	10.9712	13.2737	9.86345	8.07756	2.67478	3.50148	37.5272	6.02932	2.63106	0.000778181	0.0159508	-	7	28804237	28806132	-	1896	-	- && - && -	-
novel.696	21.6772	14.4422	39.3135	19.4	108.498	36.7978	184.56	49.8962	23.7082	94.9379	-1.99583	0.000783665	0.0160473	-	16	2756015	2760877	+	625	-	- && - && -	-
ENSGALG00000004476	98.8482	85.7504	78.627	110.273	268.505	163.346	542.98	143.561	93.3748	279.598	-1.57999	0.000784666	0.016052	SEMA3G	12	3527264	3534653	-	2345	protein_coding	- && sp|Q9NS98|SEM3G_HUMAN Semaphorin-3G OS=Homo sapiens OX=9606 GN=SEMA3G PE=1 SV=1 && -	Sema
ENSGALG00000052552	6.06962	6.31845	11.8855	7.14735	4.38375	25.1302	168.511	42.0178	7.85523	60.0107	-2.92825	0.000787806	0.0161004	-	30	614511	621897	-	1276	protein_coding	- && sp|Q08DN7|VAV_BOVIN Proto-oncogene vav OS=Bos taurus OX=9913 GN=VAV1 PE=2 SV=1 && -	C1_1
ENSGALG00000048106	17.3418	25.2738	11.8855	7.14735	1.09594	3.59003	2.67478	1.75074	15.4121	2.27787	2.75631	0.000791245	0.0161509	-	22	4661395	4688189	-	2682	lncRNA	- && - && -	-
ENSGALG00000050886	64.1646	176.917	66.7415	88.8314	13.1513	46.6703	25.4104	31.5134	99.1635	29.1863	1.75711	0.000791832	0.0161509	gga-mir-1725	5	23119931	23119999	-	69	miRNA	- && - && -	-
ENSGALG00000051296	62.4304	110.122	24.6852	35.7368	3.28782	23.3352	12.0365	3.50148	58.2435	10.5402	2.46311	0.000793424	0.0161634	-	3	43715268	43742121	+	1026	lncRNA	- && - && -	-
ENSGALG00000012048	1297.17	1664.46	1172.09	1514.22	916.205	774.548	814.47	767.7	1411.98	818.231	0.787289	0.000794004	0.0161634	LARP7	4	57070604	57098235	-	2404	protein_coding	- && sp|Q4G0J3|LARP7_HUMAN La-related protein 7 OS=Homo sapiens OX=9606 GN=LARP7 PE=1 SV=1 && -	RRM_1
ENSGALG00000047564	24.2785	46.9371	28.3423	15.3158	1.09594	7.18005	9.36172	7.00297	28.7184	6.16017	2.22829	0.00079784	0.0162256	-	4	10317502	10326143	-	2123	lncRNA	- && - && -	-
ENSGALG00000048659	26.0127	16.2474	6.39987	2.0421	0	0.897506	1.33739	0	12.6755	0.558724	4.61787	0.000799215	0.0162377	-	1	141124434	141127986	-	1191	lncRNA	- && - && -	-
ENSGALG00000017158	108.386	105.608	113.369	144.989	302.479	216.299	505.533	175.074	118.088	299.846	-1.34246	0.000809767	0.016436	POGLUT3	1	181559336	181567603	+	2160	protein_coding	- && sp|G5E897|PLGT3_MOUSE Protein O-glucosyltransferase 3 OS=Mus musculus OX=10090 GN=Poglut3 PE=1 SV=1 && -	-
ENSGALG00000031360	1875.51	2234.02	1721.57	6135.49	1144.16	600.432	1340.06	589.125	2991.65	918.445	1.70402	0.000815351	0.0165331	-	4	192612	196135	+	1248	protein_coding	- && sp|P13216|ADX_CHICK Adrenodoxin, mitochondrial (Fragment) OS=Gallus gallus OX=9031 GN=FDX1 PE=1 SV=1 && -	Fer2
ENSGALG00000047227	6.06962	4.51318	15.5425	0	5.47969	160.654	16.0487	113.798	6.53134	73.9951	-3.49977	0.000820431	0.0166199	-	31	2361772	2362074	-	303	IG_V_gene	- && sp|P01764|HV323_HUMAN Immunoglobulin heavy variable 3-23 OS=Homo sapiens OX=9606 GN=IGHV3-23 PE=1 SV=2 && -	V-set
ENSGALG00000003282	2167.72	1959.62	1945.56	2111.53	3387.55	3300.13	4216.79	2912.36	2046.11	3454.21	-0.755268	0.000823929	0.0166745	STAT5A	27	7694496	7699792	-	2887	protein_coding	- && sp|Q9TUM3|STA5B_BOVIN Signal transducer and activator of transcription 5B OS=Bos taurus OX=9913 GN=STAT5B PE=2 SV=2 && -	STAT_alpha
ENSGALG00000033256	371.114	114.635	379.421	172.557	1985.84	385.928	1820.19	377.285	259.432	1142.31	-2.13801	0.000831145	0.0167923	PCSK5	Z	37074185	37334639	+	6338	protein_coding	- && sp|Q92824|PCSK5_HUMAN Proprotein convertase subtilisin/kexin type 5 OS=Homo sapiens OX=9606 GN=PCSK5 PE=1 SV=4 && -	Peptidase_S8
ENSGALG00000002562	200.298	229.27	319.079	319.589	787.98	371.568	1194.29	499.837	267.059	713.418	-1.41691	0.000831697	0.0167923	ARAP3	13	2689768	2705890	-	5892	protein_coding	- && sp|Q8WWN8|ARAP3_HUMAN Arf-GAP with Rho-GAP domain, ANK repeat and PH domain-containing protein 3 OS=Homo sapiens OX=9606 GN=ARAP3 PE=1 SV=1 && -	RhoGAP
ENSGALG00000052890	103.184	97.4847	90.5125	45.9473	4.38375	41.2853	12.0365	22.7596	84.282	20.1163	2.05222	0.000832173	0.0167923	-	14	2247516	2255920	-	1795	lncRNA	- && - && -	-
ENSGALG00000044404	88.4431	102.901	99.6552	102.105	707.976	194.759	183.222	186.454	98.2759	318.103	-1.6944	0.00083303	0.0167932	-	20	3812263	3821985	+	1689	protein_coding	- && sp|Q5XGY0|F83DA_XENLA Protein FAM83D-A OS=Xenopus laevis OX=8355 GN=fam83d-a PE=2 SV=1 && -	-
novel.295	10.4051	12.6369	3.65707	11.2316	33.9741	10.7701	213.982	23.635	9.48265	70.5904	-2.89057	0.000833903	0.0167945	-	1	165521206	165524014	-	982	-	- && - && -	-
ENSGALG00000051500	99.7153	31.5923	113.369	78.6209	227.955	166.039	740.914	160.193	80.8244	323.775	-2.00034	0.000835743	0.0168153	-	33	4755381	4761015	+	1954	protein_coding	- && sp|P52633|STAT6_MOUSE Signal transducer and transcription activator 6 OS=Mus musculus OX=10090 GN=Stat6 PE=1 SV=2 && -	STAT_int
ENSGALG00000047209	121.392	490.131	88.684	311.42	66.8523	70.903	64.1947	85.7864	252.907	71.9341	1.81253	0.000838979	0.016864	-	1	85278733	85281513	+	892	protein_coding	- && sp|Q9UNY4|TTF2_HUMAN Transcription termination factor 2 OS=Homo sapiens OX=9606 GN=TTF2 PE=1 SV=2 && -	-
ENSGALG00000038311	313.886	118.245	438.848	288.957	1819.26	339.257	1670.4	636.395	289.984	1116.33	-1.94437	0.000839888	0.016866	COL18A1	7	6651455	6681167	+	4023	pseudogene	- && sp|P39060|COIA1_HUMAN Collagen alpha-1(XVIII) chain OS=Homo sapiens OX=9606 GN=COL18A1 PE=1 SV=5 && -	Collagen
novel.2264	127.462	264.472	102.398	178.684	10.9594	74.493	18.7234	59.5252	168.254	40.9253	2.03011	0.000841815	0.0168846	-	7	36675182	36678233	+	1041	-	- && - && -	-
ENSGALG00000004325	1386.48	1243.83	1713.34	1941.02	6480.28	2193.51	4587.24	2723.28	1571.17	3996.08	-1.34669	0.00084244	0.0168846	P4HA1	6	11904936	11935569	+	5745	protein_coding	- && sp|P16924|P4HA1_CHICK Prolyl 4-hydroxylase subunit alpha-1 OS=Gallus gallus OX=9031 GN=P4HA1 PE=1 SV=1 && -	-
ENSGALG00000049762	126.595	290.649	81.3698	68.4104	17.535	52.0554	12.0365	49.8962	141.756	32.8808	2.09799	0.000846777	0.0169551	-	15	794566	800614	+	1353	lncRNA	- && - && -	-
novel.415	85.8418	218.438	85.9412	39.821	18.631	43.9778	9.36172	28.8872	107.51	25.2144	2.0809	0.00084796	0.016959	-	11	17747352	17751538	-	1881	-	- && - && -	-
ENSGALG00000008346	23.4114	28.8844	34.7422	61.263	37.2619	94.2382	469.424	138.309	37.0752	184.808	-2.31709	0.000848604	0.016959	CASP18	7	11436085	11444574	+	3057	protein_coding	- && sp|Q14790|CASP8_HUMAN Caspase-8 OS=Homo sapiens OX=9606 GN=CASP8 PE=1 SV=1 && -	Peptidase_C14
ENSGALG00000043302	3.46836	10.8316	2.7428	3.06315	21.9188	27.8227	28.0852	14.8813	5.02649	23.177	-2.19535	0.000852568	0.0170218	LAT2	19	3007530	3016349	-	1558	protein_coding	- && sp|Q5S7W5|NTAL_CHICK Linker for activation of T-cells family member 2 OS=Gallus gallus OX=9031 GN=LAT2 PE=1 SV=1 && -	-
ENSGALG00000033557	620.836	548.803	932.553	938.345	861.408	1495.25	4251.56	3091.81	760.134	2425.01	-1.67361	0.000853699	0.0170281	CTSH	10	20363519	20369576	-	1720	protein_coding	- && sp|O46427|CATH_PIG Pro-cathepsin H OS=Sus scrofa OX=9823 GN=CTSH PE=1 SV=1 && -	Peptidase_C1
ENSGALG00000038913	98.8482	50.5476	74.0557	58.1999	244.394	143.601	172.523	119.05	70.4128	169.892	-1.2679	0.000855373	0.0170437	LDLRAD3	5	19507937	19608245	+	1636	protein_coding	- && sp|Q86YD5|LRAD3_HUMAN Low-density lipoprotein receptor class A domain-containing protein 3 OS=Homo sapiens OX=9606 GN=LDLRAD3 PE=2 SV=3 && -	Ldl_recept_a
ENSGALG00000050332	44.2215	28.8844	49.3705	54.1157	70.1401	109.496	196.596	100.668	44.148	119.225	-1.43087	0.000856125	0.0170437	-	14	2745676	2753557	+	3555	protein_coding	- && - && -	-
ENSGALG00000011213	8.67089	5.41582	13.714	13.2737	33.9741	64.6205	6.68695	139.184	10.2686	61.1164	-2.58135	0.000858766	0.0170799	DEGS2	5	48671881	48687922	-	2748	protein_coding	- && sp|Q8R2F2|DEGS2_MOUSE Sphingolipid delta(4)-desaturase/C4-monooxygenase DES2 OS=Mus musculus OX=10090 GN=Degs2 PE=1 SV=1 && -	-
ENSGALG00000015682	102.317	23.4685	120.683	61.263	166.583	227.069	303.587	277.493	76.9328	243.683	-1.66251	0.00086098	0.0170832	UGCG	Z	66458648	66484239	-	1914	protein_coding	- && sp|Q16739|CEGT_HUMAN Ceramide glucosyltransferase OS=Homo sapiens OX=9606 GN=UGCG PE=1 SV=1 && -	-
novel.2213	1.73418	61.3793	11.8855	21.4421	3.28782	0	2.67478	0	24.1102	1.49065	4.10395	0.000861738	0.0170832	-	6	30635478	30636498	-	407	-	- && - && -	-
ENSGALG00000016684	2.60127	5.41582	13.714	4.0842	23.0147	9.87257	17.3861	167.196	6.45382	54.3673	-3.07799	0.000862854	0.0170832	RHAG	3	108759943	108772090	+	2556	protein_coding	- && sp|Q9GKN7|RHAG_BOVIN Ammonium transporter Rh type A OS=Bos taurus OX=9913 GN=RHAG PE=2 SV=1 && -	Ammonium_transp
ENSGALG00000049071	25.1456	6.31845	38.3992	2.0421	1.09594	0	0	2.62611	17.9763	0.930513	4.19965	0.000863762	0.0170832	-	KZ626838.1	592487	612214	+	1754	lncRNA	- && - && -	-
ENSGALG00000006402	23.4114	6.31845	22.8567	9.18945	18.631	38.5928	262.128	66.5282	15.444	96.4701	-2.63688	0.000863797	0.0170832	NRROS	9	4855404	4859977	-	3506	protein_coding	- && sp|Q86YC3|LRC33_HUMAN Transforming growth factor beta activator LRRC33 OS=Homo sapiens OX=9606 GN=NRROS PE=1 SV=1 && -	-
ENSGALG00000051891	84.9747	76.7241	33.8279	58.1999	8.76751	21.5402	8.02434	30.638	63.4316	17.2425	1.85772	0.000865264	0.0170832	-	4	84952411	84961592	+	2238	lncRNA	- && - && -	-
ENSGALG00000023506	251.456	434.168	170.968	201.147	107.402	96.0332	137.751	93.6647	264.435	108.713	1.28536	0.000865759	0.0170832	-	3	16499070	16516696	-	3419	protein_coding	- && sp|Q9Y2I6|NINL_HUMAN Ninein-like protein OS=Homo sapiens OX=9606 GN=NINL PE=1 SV=2 && -	-
ENSGALG00000015156	349.437	414.31	304.451	486.02	151.24	204.631	204.621	233.724	388.554	198.554	0.967386	0.000866141	0.0170832	NMRK1	Z	36846475	36855645	-	2607	protein_coding	- && sp|Q9NWW6|NRK1_HUMAN Nicotinamide riboside kinase 1 OS=Homo sapiens OX=9606 GN=NMRK1 PE=1 SV=1 && -	-
ENSGALG00000013575	64.1646	148.032	138.969	100.063	608.246	63.7229	1447.06	280.994	112.807	600.005	-2.41038	0.000866335	0.0170832	IFI6	2	89717661	89722211	+	1638	protein_coding	- && - && -	-
novel.2529	13.0063	45.1318	17.3711	26.5473	3.28782	4.48753	9.36172	5.25223	25.5141	5.59732	2.21395	0.000867703	0.0170939	-	W	959847	983170	+	532	-	- && - && -	-
novel.1208	246.253	409.797	336.45	107.21	8.76751	124.753	16.0487	53.3976	274.928	50.7418	2.43167	0.000871317	0.0171488	-	24	4863265	4906002	-	4474	-	- && - && -	-
novel.749	32.0823	72.2109	42.0563	19.4	8.76751	13.4626	6.68695	14.8813	41.4374	10.9496	1.90197	0.000881345	0.0173298	-	17	6622186	6624272	-	2020	-	- && - && -	-
novel.1777	84.9747	140.811	56.6846	28.5894	15.3431	34.1052	17.3861	17.5074	77.765	21.0855	1.87758	0.000899716	0.0176743	-	4	48927784	48959400	+	2309	-	- && - && -	-
ENSGALG00000047081	18.2089	29.787	22.8567	28.5894	3.28782	8.97506	0	7.00297	24.8605	4.81646	2.3034	0.000901046	0.0176837	-	4	47325926	47332354	+	1318	lncRNA	- && - && -	-
ENSGALG00000049755	1.73418	0	1.82854	1.02105	5.47969	8.07756	14.7113	18.3828	1.14594	11.6628	-3.34192	0.000904091	0.0177097	IL22RA2	3	54924896	54930168	+	2356	protein_coding	- && sp|Q969J5|I22R2_HUMAN Interleukin-22 receptor subunit alpha-2 OS=Homo sapiens OX=9606 GN=IL22RA2 PE=1 SV=1 && -	-
ENSGALG00000054758	89.3102	227.464	121.598	180.726	29.5903	62.8254	4.01217	45.5193	154.774	35.4868	2.11394	0.000904494	0.0177097	-	8	21804541	21811407	+	1864	lncRNA	- && - && -	-
ENSGALG00000034126	104.051	257.251	107.884	88.8314	30.6863	68.2105	10.6991	36.7656	139.504	36.5904	1.9211	0.000904934	0.0177097	-	25	3203046	3223678	-	1774	protein_coding	- && - && -	-
ENSGALG00000011998	276.601	135.395	382.164	135.8	1125.53	389.518	1239.76	412.3	232.49	791.777	-1.76707	0.000907175	0.0177104	SEC24D	4	54919270	54969961	+	3446	protein_coding	- && sp|O94855|SC24D_HUMAN Protein transport protein Sec24D OS=Homo sapiens OX=9606 GN=SEC24D PE=1 SV=2 && -	-
ENSGALG00000005419	249.722	354.736	212.11	180.726	27.3985	146.294	56.1703	78.7834	249.323	77.1614	1.68772	0.000907287	0.0177104	ERC2	12	8386407	8740271	-	3309	protein_coding	- && sp|O15083|ERC2_HUMAN ERC protein 2 OS=Homo sapiens OX=9606 GN=ERC2 PE=1 SV=3 && -	-
ENSGALG00000052927	29.481	33.3975	23.771	30.6315	2.19188	4.48753	0	13.1306	29.3203	4.95249	2.50338	0.0009077	0.0177104	-	9	13586080	13696621	-	468	protein_coding	- && sp|P61328|FGF12_HUMAN Fibroblast growth factor 12 OS=Homo sapiens OX=9606 GN=FGF12 PE=1 SV=1 && -	-
ENSGALG00000000284	140.468	117.343	170.968	125.589	410.977	328.487	1273.19	141.81	138.592	538.617	-1.9572	0.000908376	0.0177104	HOXB4	27	6243545	6248818	+	1546	protein_coding	- && sp|P14840|HXB4_CHICK Homeobox protein Hox-B4 OS=Gallus gallus OX=9031 GN=HOXB4 PE=2 SV=1 && -	Homeobox
ENSGALG00000055110	243.652	224.756	242.281	136.821	7.67157	80.7756	34.7721	84.911	211.878	52.0326	2.01974	0.000911243	0.0177401	-	5	31226930	31240399	-	1528	lncRNA	- && - && -	-
ENSGALG00000050056	23.4114	59.574	11.8855	23.4842	1.09594	9.87257	4.01217	5.25223	29.5888	5.05823	2.52213	0.000911729	0.0177401	-	3	62047241	62060062	-	978	lncRNA	- && - && -	-
ENSGALG00000051628	0.867089	0	2.7428	2.0421	5.47969	7.18005	32.0973	14.8813	1.413	14.9096	-3.40172	0.000913281	0.0177401	-	25	2473278	2475688	-	1214	protein_coding	- && sp|Q9BZW8|CD244_HUMAN Natural killer cell receptor 2B4 OS=Homo sapiens OX=9606 GN=CD244 PE=1 SV=2 && -	-
novel.2041	19.076	8.12372	11.8855	37.7789	0	3.59003	1.33739	4.37686	19.216	2.32607	2.98193	0.00091332	0.0177401	-	5	18410496	18422228	-	1056	-	- && - && -	-
ENSGALG00000025772	52.0253	76.7241	56.6846	36.7578	2.19188	14.3601	0	19.2582	55.548	8.95254	2.59682	0.00091887	0.0178163	ELOVL3	6	17632410	17636794	+	1644	protein_coding	- && sp|Q5ZJR8|ELOV6_CHICK Elongation of very long chain fatty acids protein 6 OS=Gallus gallus OX=9031 GN=ELOVL6 PE=2 SV=1 && -	ELO
ENSGALG00000006405	125.728	139.909	76.7985	159.284	54.7969	52.0554	38.7843	68.2789	125.43	53.4789	1.22333	0.00091896	0.0178163	CEP19	9	4851073	4855829	+	3914	protein_coding	- && sp|A6H7C9|CEP19_BOVIN Centrosomal protein of 19 kDa OS=Bos taurus OX=9913 GN=CEP19 PE=2 SV=1 && -	-
ENSGALG00000026747	1800.94	1729.45	1373.23	1799.09	211.516	944.177	231.368	704.674	1675.68	522.934	1.67901	0.000920337	0.0178264	GTF2A1L	3	8253719	8265723	-	2331	protein_coding	- && sp|Q9UNN4|TF2AY_HUMAN TFIIA-alpha and beta-like factor OS=Homo sapiens OX=9606 GN=GTF2A1L PE=1 SV=2 && -	-
ENSGALG00000048411	9.53798	18.0527	9.14268	25.5263	2.19188	3.59003	0	2.62611	15.5649	2.102	2.81208	0.00092319	0.017865	-	7	1639027	1671987	+	1492	lncRNA	- && - && -	-
ENSGALG00000037336	75.4368	124.564	95.9981	121.505	20.8228	43.9778	22.7356	60.4006	104.376	36.9842	1.48349	0.000931353	0.0180062	PRTG	10	8280309	8366833	+	9329	protein_coding	- && sp|Q589G5|PRTG_CHICK Protogenin OS=Gallus gallus OX=9031 GN=PRTG PE=2 SV=1 && -	I-set
ENSGALG00000015409	586.152	170.598	649.13	345.115	1116.76	872.376	4093.75	935.772	437.749	1754.66	-2.00264	0.000933408	0.0180291	PROS1	1	91099246	91130574	-	2746	protein_coding	- && sp|P07224|PROS_BOVIN Vitamin K-dependent protein S OS=Bos taurus OX=9913 GN=PROS1 PE=1 SV=1 && -	EGF_CA
ENSGALG00000013189	964.203	862.017	736.9	704.525	334.261	489.141	482.797	481.454	816.911	446.913	0.870142	0.000935613	0.0180549	LPCAT1	2	85817469	85879564	-	3521	protein_coding	- && sp|Q1HAQ0|PCAT1_RAT Lysophosphatidylcholine acyltransferase 1 OS=Rattus norvegicus OX=10116 GN=Lpcat1 PE=1 SV=2 && -	Acyltransferase
ENSGALG00000053364	66.7659	95.6794	22.8567	21.4421	0	16.1551	0	2.62611	51.686	4.69531	3.42054	0.000940847	0.0181331	-	2	31842267	31848264	+	2343	lncRNA	- && - && -	-
ENSGALG00000001559	576.614	1802.56	1500.31	913.84	15937.1	875.069	13422	1021.56	1198.33	7813.95	-2.70498	0.000941414	0.0181331	ZP3	10	3088213	3090606	+	1377	protein_coding	- && sp|P79762|ZP3_CHICK Zona pellucida sperm-binding protein 3 OS=Gallus gallus OX=9031 GN=ZP3 PE=1 SV=4 && -	Zona_pellucida
ENSGALG00000049042	29.481	89.361	21.9424	25.5263	8.76751	8.97506	0	10.5045	41.5777	7.06176	2.52747	0.000943992	0.0181632	-	1	97221622	97223333	+	1336	lncRNA	- && - && -	-
ENSGALG00000033758	26.0127	101.998	30.1708	94.9577	9.86345	12.5651	25.4104	15.7567	63.2848	15.8989	2.00261	0.000944783	0.0181632	-	1	119638154	119650880	+	3033	lncRNA	- && - && -	-
novel.116	0	0	0	0	3.28782	10.7701	8.02434	2.62611	0	6.17708	-5.18082	0.000945598	0.0181632	-	1	131934188	131938402	+	772	-	- && - && -	-
novel.2047	45.0886	18.0527	5.48561	15.3158	1.09594	3.59003	2.67478	4.37686	20.9857	2.9344	2.81574	0.000948541	0.0181889	-	5	27160704	27164733	-	1867	-	- && - && -	-
ENSGALG00000052505	135.266	254.543	69.4843	158.263	19.7269	69.108	16.0487	56.8991	154.389	40.4457	1.92264	0.000949041	0.0181889	-	15	4284756	4481154	+	3891	lncRNA	- && - && -	-
novel.1478	92.7785	104.706	39.3135	77.5998	6.57563	27.8227	8.02434	35.0148	78.5994	19.3594	2.00191	0.000951315	0.0181889	-	3	12989549	12993774	-	3276	-	- && - && -	-
ENSGALG00000050231	436.146	425.142	229.481	496.23	29.5903	225.274	42.7965	100.668	396.75	99.5821	1.99022	0.000951335	0.0181889	-	3	62168711	62185571	-	3914	lncRNA	- && - && -	-
ENSGALG00000035498	65.8988	48.7423	66.7415	106.189	77.8116	160.654	762.312	238.976	71.893	309.938	-2.1073	0.000951628	0.0181889	INPP5D	9	1294733	1337979	+	3438	protein_coding	- && sp|Q92835|SHIP1_HUMAN Phosphatidylinositol 3,4,5-trisphosphate 5-phosphatase 1 OS=Homo sapiens OX=9606 GN=INPP5D PE=1 SV=2 && -	SH2
ENSGALG00000003096	643.38	632.748	658.273	380.852	248.778	369.773	280.852	233.724	578.813	283.282	1.03082	0.000952329	0.0181889	CBFA2T2	20	2208406	2258331	-	2210	protein_coding	- && sp|O70374|MTG8R_MOUSE Protein CBFA2T2 OS=Mus musculus OX=10090 GN=Cbfa2t2 PE=1 SV=3 && -	zf-MYND
novel.1754	17.3418	19.858	7.31414	10.2105	0	0	0	3.50148	13.6811	0.875371	3.8298	0.000953071	0.0181889	-	4	26462648	26464826	+	935	-	- && - && -	-
ENSGALG00000048734	90.1773	114.635	77.7127	93.9366	10.9594	42.1828	4.01217	35.0148	94.1154	23.0423	2.01064	0.00095515	0.0182119	-	13	7032613	7253168	-	2997	lncRNA	- && - && -	-
novel.650	560.14	791.612	476.333	314.483	75.6198	198.349	58.8451	284.496	535.642	154.327	1.7922	0.000956914	0.0182288	-	15	7094649	7096333	+	1286	-	- && - && -	-
ENSGALG00000049840	20.8101	119.148	21.9424	19.4	4.38375	13.4626	8.02434	5.25223	45.3251	7.78073	2.5382	0.000959942	0.0182592	-	4	16055630	16056673	-	1044	protein_coding	- && sp|Q8BY98|SWAHD_MOUSE Ankyrin repeat domain-containing protein SOWAHD OS=Mus musculus OX=10090 GN=Sowahd PE=2 SV=1 && -	-
novel.1526	9.53798	45.1318	9.14268	36.7578	0	6.28254	2.67478	0	25.1426	2.23933	3.47555	0.000960398	0.0182592	-	3	50334485	50342791	-	1910	-	- && - && -	-
ENSGALG00000005319	50.2912	42.4239	26.5138	26.5473	6.57563	17.9501	6.68695	10.5045	36.444	10.4293	1.78282	0.000962186	0.0182592	CDH8	11	12824211	12973016	+	3885	protein_coding	- && sp|P55286|CADH8_HUMAN Cadherin-8 OS=Homo sapiens OX=9606 GN=CDH8 PE=2 SV=2 && -	Cadherin
ENSGALG00000017072	205.5	268.986	211.196	333.883	410.977	476.576	1527.3	590.875	254.891	751.432	-1.5592	0.000962577	0.0182592	-	1	175888052	175900559	+	2375	protein_coding	- && sp|Q5TBK1|N42L1_HUMAN NEDD4-binding protein 2-like 1 OS=Homo sapiens OX=9606 GN=N4BP2L1 PE=2 SV=1 && -	-
novel.1077	30.3481	120.953	30.1708	42.8841	9.86345	22.4377	4.01217	11.3798	56.0891	11.9233	2.214	0.000962908	0.0182592	-	20	10777172	10781815	+	1256	-	- && - && -	-
ENSGALG00000054254	27.7469	24.3712	10.0569	6.1263	1.09594	3.59003	2.67478	2.62611	17.0753	2.49671	2.76351	0.000964184	0.0182667	-	4	5424130	5560619	-	3009	lncRNA	- && - && -	-
ENSGALG00000009730	155.209	51.4503	42.9706	108.231	42.7416	22.4377	13.3739	8.75371	89.4653	21.8267	2.03698	0.000971891	0.018383	SLC38A4	1	31222996	31253936	-	3361	protein_coding	- && sp|Q5RE87|S38A4_PONAB Sodium-coupled neutral amino acid transporter 4 OS=Pongo abelii OX=9601 GN=SLC38A4 PE=2 SV=1 && -	Aa_trans
novel.568	42.4874	46.9371	21.0282	24.5052	9.86345	12.5651	5.34956	11.3798	33.7395	9.78948	1.76502	0.000974321	0.018383	-	14	4877049	4878994	+	1113	-	- && - && -	-
ENSGALG00000051859	253.19	324.949	1196.78	602.42	157.815	223.479	212.645	161.068	594.334	188.752	1.6549	0.000974706	0.018383	-	13	15954500	15955189	+	690	protein_coding	- && sp|P08487|PLCG1_BOVIN 1-phosphatidylinositol 4,5-bisphosphate phosphodiesterase gamma-1 OS=Bos taurus OX=9913 GN=PLCG1 PE=1 SV=1 && -	SH2
ENSGALG00000031112	1742.85	1623.84	2271.96	1567.31	12630.7	2241.07	14688.5	1708.72	1801.49	7817.26	-2.11741	0.000974736	0.018383	COL5A2	7	504980	619779	+	5460	protein_coding	- && sp|P05997|CO5A2_HUMAN Collagen alpha-2(V) chain OS=Homo sapiens OX=9606 GN=COL5A2 PE=1 SV=3 && -	VWC
ENSGALG00000003106	78.038	109.219	100.569	293.041	1282.25	230.659	346.384	488.457	145.217	586.937	-2.01581	0.000976326	0.018383	TOX2	20	2300399	2414076	-	2181	protein_coding	- && sp|Q76IQ7|TOX2_RAT TOX high mobility group box family member 2 OS=Rattus norvegicus OX=10116 GN=Tox2 PE=2 SV=1 && -	HMG_box
ENSGALG00000010664	1444.57	1219.46	1270.83	811.735	325.494	769.163	486.81	526.973	1186.65	527.11	1.17021	0.000976359	0.018383	KIF26B	3	34279395	34717416	-	6707	protein_coding	- && sp|Q2KJY2|KI26B_HUMAN Kinesin-like protein KIF26B OS=Homo sapiens OX=9606 GN=KIF26B PE=2 SV=1 && -	Kinesin
ENSGALG00000046753	23.4114	31.5923	11.8855	13.2737	1.09594	7.18005	1.33739	3.50148	20.0407	3.27872	2.55733	0.000976517	0.018383	-	6	19729112	19733616	-	735	lncRNA	- && - && -	-
ENSGALG00000049661	1335.32	1279.94	844.783	918.945	176.446	729.673	192.584	330.015	1094.75	357.179	1.6146	0.000979192	0.0184166	-	4	62323171	62347905	-	2345	lncRNA	- && - && -	-
ENSGALG00000053573	111.854	91.1662	81.3698	50.0315	8.76751	48.4653	6.68695	9.62908	83.6055	18.3872	2.16932	0.0009836	0.0184828	-	6	7939213	7980786	-	1431	lncRNA	- && - && -	-
novel.2430	93.6456	109.219	64.913	73.5156	15.3431	43.9778	2.67478	19.2582	85.3233	20.3135	2.05199	0.000985848	0.0184916	-	9	4262380	4269376	-	3901	-	- && - && -	-
ENSGALG00000041573	1218.26	1311.53	920.668	1016.97	565.504	732.365	624.561	635.519	1116.86	639.487	0.804221	0.000985849	0.0184916	BPNT2	2	111584670	111601427	-	1531	protein_coding	- && sp|Q9NX62|IMPA3_HUMAN Golgi-resident adenosine 3',5'-bisphosphate 3'-phosphatase OS=Homo sapiens OX=9606 GN=BPNT2 PE=1 SV=1 && -	-
ENSGALG00000031637	144.804	89.361	114.283	174.6	410.977	180.399	874.653	245.979	130.762	428.002	-1.70952	0.000989086	0.0185338	ICOSLG	1	111698033	111710719	-	3474	protein_coding	- && sp|Q9JHJ8|ICOSL_MOUSE ICOS ligand OS=Mus musculus OX=10090 GN=Icoslg PE=1 SV=1 && -	V-set
ENSGALG00000003922	341.633	359.249	405.935	373.704	2840.67	474.781	980.306	699.422	370.13	1248.8	-1.75427	0.000989887	0.0185338	TOP2A	27	7235585	7253739	-	6228	protein_coding	- && sp|O42130|TOP2A_CHICK DNA topoisomerase 2-alpha OS=Gallus gallus OX=9031 GN=TOP2A PE=2 SV=2 && -	DNA_gyraseB
ENSGALG00000010794	88.4431	77.6267	106.969	82.7051	235.627	112.188	248.754	197.834	88.936	198.601	-1.15652	0.000991835	0.0185536	MEOX2	2	28039372	28092164	-	1992	protein_coding	- && sp|P50222|MEOX2_HUMAN Homeobox protein MOX-2 OS=Homo sapiens OX=9606 GN=MEOX2 PE=1 SV=2 && -	Homeobox
ENSGALG00000046949	16.4747	18.9554	13.714	15.3158	0	2.69252	0	5.25223	16.115	1.98619	2.90978	0.000993565	0.0185692	-	4	90425861	90430629	-	1958	lncRNA	- && - && -	-
ENSGALG00000047915	280.07	295.162	319.994	172.557	49.3172	167.834	48.146	95.4154	266.946	90.1781	1.56063	0.00100143	0.0186994	-	Z	64309356	64313063	+	1209	lncRNA	- && sp|Q80U44|ZFY16_MOUSE Zinc finger FYVE domain-containing protein 16 OS=Mus musculus OX=10090 GN=Zfyve16 PE=1 SV=2 && -	-
ENSGALG00000004346	10.4051	8.12372	18.2854	4.0842	24.1106	22.4377	96.292	44.6439	10.2246	46.8711	-2.1847	0.00100414	0.0187332	P2RY4	4	1223375	1228842	-	2594	protein_coding	- && sp|P79928|P2RY4_XENLA P2Y purinoceptor 4 OS=Xenopus laevis OX=8355 GN=p2ry4 PE=2 SV=1 && -	7tm_1
ENSGALG00000000367	13.0063	16.2474	10.0569	37.7789	1.09594	3.59003	2.67478	5.25223	19.2724	3.15324	2.57406	0.00100875	0.0188023	ASIC2	27	4187017	4266979	-	1467	protein_coding	- && sp|Q16515|ASIC2_HUMAN Acid-sensing ion channel 2 OS=Homo sapiens OX=9606 GN=ASIC2 PE=1 SV=1 && -	-
ENSGALG00000036514	273.133	354.736	438.848	631.009	75.6198	200.144	52.1582	202.211	424.432	132.533	1.67504	0.00101131	0.0188089	-	18	2703603	2710776	-	3011	lncRNA	- && - && -	-
ENSGALG00000033566	27.7469	40.6186	17.3711	19.4	0	2.69252	1.33739	10.5045	26.2841	3.63359	2.79642	0.00101154	0.0188089	-	10	16352045	16377454	-	757	lncRNA	- && - && -	-
ENSGALG00000015826	74.5697	67.6977	45.7134	114.358	24.1106	32.3102	14.7113	35.0148	75.5846	26.5367	1.49492	0.00101183	0.0188089	HTR1E	3	76631645	76632760	-	1116	protein_coding	- && sp|Q6VB83|5HT1E_CAVPO 5-hydroxytryptamine receptor 1E OS=Cavia porcellus OX=10141 GN=5HT1E PE=2 SV=1 && -	7tm_1
ENSGALG00000038393	96.2469	101.095	138.054	178.684	419.744	221.684	621.886	193.457	128.52	364.193	-1.50173	0.00101329	0.0188193	DMB2	16	2589290	2592336	+	1353	protein_coding	- && sp|P35737|DMB_MOUSE Class II histocompatibility antigen, M beta 1 chain OS=Mus musculus OX=10090 GN=H2-DMb1 PE=2 SV=1 && -	C1-set
ENSGALG00000006704	1104.67	1029.91	1252.55	1133.37	2643.4	1615.51	1840.25	2016.86	1130.12	2029	-0.84425	0.00101655	0.0188451	VPS8	9	3630354	3699812	+	6395	protein_coding	- && sp|Q0P5W1|VPS8_MOUSE Vacuolar protein sorting-associated protein 8 homolog OS=Mus musculus OX=10090 GN=Vps8 PE=1 SV=1 && -	-
ENSGALG00000005769	246.253	196.775	246.852	197.063	1215.4	297.972	762.312	348.398	221.736	656.019	-1.56414	0.00101719	0.0188451	WEE1	5	9572428	9580919	-	3322	protein_coding	- && sp|P30291|WEE1_HUMAN Wee1-like protein kinase OS=Homo sapiens OX=9606 GN=WEE1 PE=1 SV=2 && -	Pkinase
novel.2370	872.292	866.531	571.417	343.073	50.4132	245.019	66.8695	309.881	663.328	168.046	1.9784	0.00101757	0.0188451	-	8	17108035	17112815	-	4060	-	- && - && -	-
ENSGALG00000053360	80.6393	110.122	50.2847	79.6419	6.57563	29.6177	5.34956	35.0148	80.1719	19.1394	2.04495	0.00101831	0.0188451	-	6	13690697	13701494	-	1701	lncRNA	- && - && -	-
ENSGALG00000050637	5.20253	0	5.48561	2.0421	3.28782	8.07756	131.064	24.5104	3.18256	41.735	-3.7022	0.00102409	0.018919	-	32	463888	464961	+	1074	protein_coding	- && sp|Q9TUE1|C5AR1_RABIT C5a anaphylatoxin chemotactic receptor 1 (Fragment) OS=Oryctolagus cuniculus OX=9986 GN=C5AR1 PE=3 SV=1 && -	7tm_1
novel.1971	20.8101	46.9371	31.0851	35.7368	6.57563	12.5651	0	8.75371	33.6423	6.97361	2.22613	0.00102431	0.018919	-	5	19039125	19043487	+	412	-	- && - && -	-
ENSGALG00000001595	58.095	30.6896	51.199	51.0525	187.405	79.8781	152.462	84.0356	47.759	125.945	-1.39564	0.00102504	0.018919	PHF19	17	8588061	8591957	-	1725	protein_coding	- && sp|Q5T6S3|PHF19_HUMAN PHD finger protein 19 OS=Homo sapiens OX=9606 GN=PHF19 PE=1 SV=1 && -	PHD
ENSGALG00000013795	78.038	44.2292	143.54	125.589	271.793	143.601	1025.78	227.596	97.8491	417.192	-2.09121	0.00102971	0.0189884	HIVEP2	3	52794638	52866174	+	8338	protein_coding	- && sp|P31629|ZEP2_HUMAN Transcription factor HIVEP2 OS=Homo sapiens OX=9606 GN=HIVEP2 PE=1 SV=2 && -	-
ENSGALG00000035325	2.60127	1.80527	5.48561	5.10525	9.86345	11.6676	72.219	13.1306	3.74935	26.7202	-2.826	0.00103144	0.0190033	PMAIP1	Z	9445555	9446532	+	792	protein_coding	- && sp|Q13794|APR_HUMAN Phorbol-12-myristate-13-acetate-induced protein 1 OS=Homo sapiens OX=9606 GN=PMAIP1 PE=1 SV=1 && -	-
ENSGALG00000027702	202.032	43.3265	335.536	238.926	55.8929	78.083	25.4104	53.3976	204.955	53.196	1.94149	0.00103361	0.0190203	SCN11A	2	5391945	5428473	+	5346	protein_coding	- && sp|Q9JJV9|SCN5A_MOUSE Sodium channel protein type 5 subunit alpha OS=Mus musculus OX=10090 GN=Scn5a PE=1 SV=2 && -	Ion_trans
novel.474	182.089	209.412	127.083	156.221	39.4538	43.9778	18.7234	106.795	168.701	52.2376	1.68217	0.00103419	0.0190203	-	12	13763874	13771387	-	4446	-	- && - && -	-
ENSGALG00000004960	1177.51	983.873	1473.8	1001.65	6645.77	1234.97	8870.9	1523.15	1159.21	4568.7	-1.97852	0.00103736	0.0190617	FBN1	10	10623539	10768837	-	8586	protein_coding	- && sp|P35555|FBN1_HUMAN Fibrillin-1 OS=Homo sapiens OX=9606 GN=FBN1 PE=1 SV=4 && -	EGF_CA
ENSGALG00000055116	985.013	2675.41	693.929	1087.42	105.21	624.664	163.161	445.564	1360.44	334.65	2.02228	0.0010433	0.0191535	-	13	10192250	10203538	+	1174	lncRNA	- && - && -	-
ENSGALG00000053018	34.6836	157.059	0.914268	25.5263	2.19188	8.97506	6.68695	2.62611	54.5457	5.12	3.41538	0.0010442	0.0191535	-	3	49945963	49948147	-	917	lncRNA	- && - && -	-
ENSGALG00000033884	17050.4	9802.63	17907.8	11817.6	38144.1	23770.5	56173	22233.6	14144.6	35080.3	-1.31039	0.00104699	0.0191877	EEF2	28	1553131	1561535	+	3592	protein_coding	- && sp|Q90705|EF2_CHICK Elongation factor 2 OS=Gallus gallus OX=9031 GN=EEF2 PE=1 SV=3 && -	GTP_EFTU
ENSGALG00000050145	43.3545	20.7606	63.9987	21.4421	187.405	93.3407	123.04	70.9051	37.389	118.673	-1.66273	0.0010493	0.0192131	FIS1	15	20494	23080	+	1686	protein_coding	- && sp|Q3T0I5|FIS1_BOVIN Mitochondrial fission 1 protein OS=Bos taurus OX=9913 GN=FIS1 PE=2 SV=1 && -	-
ENSGALG00000014878	254.057	126.369	212.11	134.779	436.184	349.13	537.63	316.009	181.829	409.738	-1.17031	0.00105053	0.0192186	MAN1A1	3	62548908	62691253	+	3103	protein_coding	- && sp|P45700|MA1A1_MOUSE Mannosyl-oligosaccharide 1,2-alpha-mannosidase IA OS=Mus musculus OX=10090 GN=Man1a1 PE=1 SV=1 && -	-
novel.1317	23.4114	9.02636	21.0282	21.4421	5.47969	4.48753	4.01217	2.62611	18.727	4.15138	2.18314	0.00105692	0.019302	-	28	97178	104348	-	1671	-	- && - && -	-
ENSGALG00000006783	1002.36	963.113	985.581	1949.18	2866.98	2134.27	4700.92	2319.73	1225.06	3005.48	-1.29469	0.00105701	0.019302	PLOD2	9	11648159	11698175	-	3018	protein_coding	- && sp|O00469|PLOD2_HUMAN Procollagen-lysine,2-oxoglutarate 5-dioxygenase 2 OS=Homo sapiens OX=9606 GN=PLOD2 PE=1 SV=2 && -	-
ENSGALG00000050648	8.67089	9.02636	19.1996	6.1263	70.1401	19.7451	106.991	17.5074	10.7558	53.5959	-2.30694	0.00105788	0.019302	gga-mir-7466	4	58140185	58140232	+	48	miRNA	- && - && -	-
ENSGALG00000011094	32.0823	35.2028	31.9994	121.505	164.391	140.011	361.095	136.558	55.1974	200.514	-1.86226	0.00106073	0.0193343	PDE4B	8	28854640	28875786	+	3098	protein_coding	- && sp|P14646|PDE4B_RAT cAMP-specific 3',5'-cyclic phosphodiesterase 4B OS=Rattus norvegicus OX=10116 GN=Pde4b PE=1 SV=4 && -	-
ENSGALG00000052459	5.20253	21.6633	6.39987	19.4	0	2.69252	0	0.875371	13.1664	0.891972	3.75757	0.00106228	0.0193343	-	7	29576969	29594225	-	1744	lncRNA	- && - && -	-
ENSGALG00000049146	50.2912	91.1662	34.7422	85.7682	3.28782	29.6177	16.0487	15.7567	65.4919	16.1777	2.00732	0.00106244	0.0193343	-	12	6990831	7031724	-	1177	lncRNA	- && - && -	-
ENSGALG00000045940	16.4747	4.51318	27.428	8.1684	18.631	44.8753	232.706	52.5223	14.1461	87.1836	-2.61775	0.0010634	0.0193349	-	3	105078987	105090249	+	3031	protein_coding	- && sp|Q68CJ6|SLIP_HUMAN Nuclear GTPase SLIP-GC OS=Homo sapiens OX=9606 GN=NUGGC PE=2 SV=3 && -	-
ENSGALG00000031723	561.874	411.602	666.501	234.842	2217.08	960.332	1254.47	803.591	468.705	1308.87	-1.48115	0.00106618	0.0193685	BANF1	33	6643744	6644738	-	273	protein_coding	- && sp|P61283|BAF_BOVIN Barrier-to-autointegration factor OS=Bos taurus OX=9913 GN=BANF1 PE=3 SV=1 && -	-
ENSGALG00000052595	279.203	326.754	322.736	380.852	36.166	195.656	42.7965	114.674	327.386	97.3231	1.74506	0.0010676	0.0193773	-	12	4122829	4132947	+	2198	lncRNA	- && - && -	-
ENSGALG00000040045	891.368	943.255	751.528	2253.46	154.527	648	184.56	401.795	1209.9	347.22	1.79972	0.00107135	0.0194284	DBH	17	7312155	7320900	+	1755	protein_coding	- && sp|P15101|DOPO_BOVIN Dopamine beta-hydroxylase OS=Bos taurus OX=9913 GN=DBH PE=1 SV=2 && -	Cu2_monoox_C
novel.981	17.3418	60.4766	9.14268	10.2105	0	6.28254	2.67478	0.875371	24.2929	2.45817	3.28728	0.00107304	0.019442	-	2	69065744	69073146	-	946	-	- && - && -	-
ENSGALG00000051809	268.798	357.444	305.365	288.957	55.8929	180.399	45.4712	135.683	305.141	104.361	1.54242	0.00107463	0.0194459	-	9	4080245	4089059	+	2953	lncRNA	- && - && -	-
ENSGALG00000037780	163.013	183.235	199.31	210.336	756.198	251.302	1413.62	253.858	188.974	668.744	-1.82243	0.00107513	0.0194459	PMEPA1	20	11499475	11529472	+	1245	protein_coding	- && sp|D2KUZ7|PMEPA_XENLA Protein TMEPAI OS=Xenopus laevis OX=8355 GN=pmepa1 PE=2 SV=1 && -	-
ENSGALG00000047264	170.817	100.193	95.9981	109.252	21.9188	56.5429	12.0365	54.273	119.065	36.1928	1.70456	0.00107948	0.019497	-	1	89580212	89642266	+	3648	lncRNA	- && - && -	-
ENSGALG00000048543	6.93671	20.7606	8.22841	14.2947	2.19188	1.79501	0	1.75074	12.5551	1.43441	3.06653	0.00107983	0.019497	RPP14	12	12187651	12189390	+	405	protein_coding	- && sp|Q9CQH8|RPP14_MOUSE Ribonuclease P protein subunit p14 OS=Mus musculus OX=10090 GN=Rpp14 PE=1 SV=1 && -	-
ENSGALG00000038543	38.1519	69.503	11.8855	27.5684	3.28782	4.48753	16.0487	5.25223	36.7772	7.26906	2.37687	0.00108188	0.0195036	KCNH7	7	20946474	21036251	+	3361	protein_coding	- && sp|Q9NS40|KCNH7_HUMAN Potassium voltage-gated channel subfamily H member 7 OS=Homo sapiens OX=9606 GN=KCNH7 PE=1 SV=2 && -	Ion_trans
ENSGALG00000037026	4.33545	20.7606	11.8855	20.421	25.2066	44.8753	116.353	55.1484	14.3506	60.3958	-2.07299	0.00108305	0.0195036	-	25	2449884	2452245	-	1337	lncRNA	- && - && -	-
ENSGALG00000049428	501.178	845.77	268.795	424.757	48.2213	255.789	93.6172	184.703	510.125	145.583	1.8066	0.00108372	0.0195036	-	5	30926731	30934857	-	3282	lncRNA	- && - && -	-
ENSGALG00000051277	16.4747	13.5395	8.22841	4.0842	0	1.79501	0	0	10.5817	0.448753	4.38232	0.00108395	0.0195036	-	1	27965844	27978110	-	2630	lncRNA	- && - && -	-
ENSGALG00000052351	13.0063	28.8844	11.8855	4.0842	3.28782	0	1.33739	0.875371	14.4651	1.37514	3.45329	0.00109298	0.019635	-	5	22766380	22796280	-	2208	lncRNA	- && - && -	-
novel.1198	133.532	259.057	115.198	118.442	3.28782	74.493	20.0608	30.638	156.557	32.1199	2.27736	0.00109326	0.019635	-	24	879328	891754	-	3324	-	- && - && -	-
ENSGALG00000004653	467.361	1067.82	564.103	899.545	289.328	385.928	282.189	381.662	749.707	334.777	1.16212	0.00109494	0.019635	-	6	12639927	12644952	+	2499	lncRNA	- && sp|P58365|CAD23_RAT Cadherin-23 OS=Rattus norvegicus OX=10116 GN=Cdh23 PE=2 SV=1 && -	Cadherin
ENSGALG00000000627	5703.71	7015.29	5432.58	4775.45	2157.9	3711.19	1888.39	3313.28	5731.76	2767.69	1.05006	0.00109503	0.019635	DNAJC11	21	539941	556279	+	3509	protein_coding	- && sp|Q9NVH1|DJC11_HUMAN DnaJ homolog subfamily C member 11 OS=Homo sapiens OX=9606 GN=DNAJC11 PE=1 SV=2 && -	DnaJ
novel.1371	17.3418	22.5659	15.5425	41.8631	0	8.07756	2.67478	5.25223	24.3283	4.00114	2.5579	0.00109751	0.0196623	-	3	32024850	32029120	+	1626	-	- && - && -	-
ENSGALG00000051315	69.3671	51.4503	42.0563	22.4631	0	16.1551	4.01217	11.3798	46.3342	7.88678	2.526	0.00110134	0.019704	-	4	29035972	29085297	-	1149	lncRNA	- && - && -	-
ENSGALG00000047589	16.4747	38.8133	10.0569	37.7789	0	6.28254	4.01217	6.1276	25.781	4.10558	2.62241	0.00110173	0.019704	-	3	108216114	108221322	+	246	protein_coding	- && sp|Q76HI7|AP2B_CANLF Transcription factor AP-2-beta OS=Canis lupus familiaris OX=9615 GN=TFAP2B PE=2 SV=2 && -	-
ENSGALG00000036142	132.665	286.136	202.967	234.842	1335.95	231.557	1832.22	272.24	214.152	917.992	-2.09941	0.00110354	0.0197194	LOXL3	4	90807622	90816116	+	2346	protein_coding	- && sp|B8A4W9|LOX3B_DANRE Lysyl oxidase homolog 3B OS=Danio rerio OX=7955 GN=loxl3b PE=2 SV=1 && -	SRCR
ENSGALG00000049021	78.038	150.74	10.9712	46.9683	12.0553	19.7451	0	5.25223	71.6794	9.26317	2.93562	0.00110672	0.0197593	-	25	3301785	3303773	-	538	lncRNA	- && sp|P06702|S10A9_HUMAN Protein S100-A9 OS=Homo sapiens OX=9606 GN=S100A9 PE=1 SV=1 && -	-
ENSGALG00000044230	45.0886	77.6267	43.8848	91.8945	75.6198	166.039	405.229	213.591	64.6237	215.119	-1.73452	0.0011078	0.0197615	ARHGAP27	27	3988882	4003494	-	3850	protein_coding	- && sp|Q6TLK4|RHG27_RAT Rho GTPase-activating protein 27 OS=Rattus norvegicus OX=10116 GN=Arhgap27 PE=1 SV=1 && -	RhoGAP
ENSGALG00000032469	216.772	194.969	161.825	203.189	275.081	343.745	1234.41	500.712	194.189	588.487	-1.59853	0.00110927	0.0197707	ARHGAP45	28	3019600	3031885	+	4738	protein_coding	- && sp|Q92619|HMHA1_HUMAN Rho GTPase-activating protein 45 OS=Homo sapiens OX=9606 GN=ARHGAP45 PE=1 SV=2 && -	RhoGAP
novel.2293	6.93671	16.2474	6.39987	19.4	0	2.69252	0	0	12.246	0.67313	4.05499	0.00111198	0.019802	-	7	33286269	33287279	-	1011	-	- && - && -	-
novel.937	318.222	253.641	45.7134	4.0842	0	16.1551	29.4226	6.1276	155.415	12.9263	3.59666	0.0011156	0.0198494	-	2	5984186	6006769	-	812	-	- && - && -	-
ENSGALG00000050885	247.12	308.702	260.566	307.336	103.018	173.219	61.5199	144.436	280.931	120.548	1.21506	0.00111836	0.0198815	-	10	16848620	16900084	-	2598	lncRNA	- && - && -	-
novel.2240	316.488	612.89	290.737	267.515	12.0553	158.859	45.4712	121.677	371.907	84.5154	2.13383	0.0011242	0.0199421	-	7	15854995	15861263	+	2020	-	- && - && -	-
ENSGALG00000054327	99.7153	190.456	23.771	71.4735	25.2066	31.4127	8.02434	24.5104	96.354	22.2885	2.10275	0.00112553	0.0199421	-	3	57810723	57821621	+	4108	lncRNA	- && - && -	-
ENSGALG00000046691	80.6393	44.2292	115.198	87.8103	336.453	138.216	357.083	133.932	81.9691	241.421	-1.5566	0.0011256	0.0199421	-	32	315108	320233	+	456	protein_coding	- && sp|Q8N9M1|CS047_HUMAN Uncharacterized protein C19orf47 OS=Homo sapiens OX=9606 GN=C19orf47 PE=1 SV=1 && -	-
ENSGALG00000029301	633.842	1310.63	434.277	1217.09	129.321	383.235	102.979	406.172	898.96	255.427	1.81352	0.00112561	0.0199421	BMP2	3	15202203	15229780	-	2197	protein_coding	- && sp|Q90751|BMP2_CHICK Bone morphogenetic protein 2 (Fragment) OS=Gallus gallus OX=9031 GN=BMP2 PE=2 SV=1 && -	TGFb_propeptide
ENSGALG00000051317	5.20253	18.0527	16.4568	15.3158	1.09594	2.69252	2.67478	1.75074	13.757	2.05349	2.74785	0.00112727	0.0199517	-	3	46392262	46394028	+	971	lncRNA	- && - && -	-
ENSGALG00000002012	134.399	182.332	139.883	213.399	516.187	215.402	865.291	313.383	167.503	477.566	-1.51049	0.00112807	0.0199517	-	6	3313775	3317807	-	1907	protein_coding	- && sp|Q9H8L6|MMRN2_HUMAN Multimerin-2 OS=Homo sapiens OX=9606 GN=MMRN2 PE=1 SV=2 && -	-
ENSGALG00000054428	975.475	472.079	1087.06	657.556	2774.92	1542.81	2218.73	1264.04	798.044	1950.12	-1.28877	0.00113075	0.0199707	XXYLT1	9	12909846	12945758	+	1137	protein_coding	- && sp|Q8NBI6|XXLT1_HUMAN Xyloside xylosyltransferase 1 OS=Homo sapiens OX=9606 GN=XXYLT1 PE=1 SV=1 && -	Glyco_transf_8
ENSGALG00000002637	25.1456	15.3448	32.9136	57.1788	210.42	44.8753	486.81	30.638	32.6457	193.186	-2.56454	0.00113162	0.0199707	RBP7	21	3596396	3598338	+	643	protein_coding	- && sp|Q96R05|RET7_HUMAN Retinoid-binding protein 7 OS=Homo sapiens OX=9606 GN=RBP7 PE=1 SV=1 && -	-
ENSGALG00000048965	64.1646	116.44	54.8561	83.7261	18.631	35.9003	8.02434	35.0148	79.7967	24.3926	1.69139	0.00113226	0.0199707	-	2	43539217	43545039	-	1287	lncRNA	- && - && -	-
ENSGALG00000029583	1139.36	633.651	561.36	454.367	2366.13	1243.94	2355.14	1185.25	697.183	1787.62	-1.35797	0.00113299	0.0199707	PLBD1	1	48905356	48942414	-	2167	protein_coding	- && sp|F8J2D3|PLB_DRYCN Phospholipase-B 81 OS=Drysdalia coronoides OX=66186 PE=1 SV=1 && -	-
novel.1930	54.6266	50.5476	25.5995	14.2947	1.09594	11.6676	2.67478	10.5045	36.2671	6.48569	2.44718	0.00113513	0.0199896	-	4	69826249	69831028	-	872	-	- && - && -	-
novel.1016	8.67089	8.12372	0	24.5052	0	0	0	0	10.325	0	5.75719	0.00113599	0.0199896	-	2	95414104	95414908	-	805	-	- && - && -	-
ENSGALG00000010812	464.76	653.508	327.308	274.663	17.535	192.964	58.8451	145.312	430.06	103.664	2.04945	0.00113771	0.0199999	RYR2	3	37258840	37528009	-	14960	protein_coding	- && sp|Q92736|RYR2_HUMAN Ryanodine receptor 2 OS=Homo sapiens OX=9606 GN=RYR2 PE=1 SV=3 && -	SPRY
ENSGALG00000007001	165.614	80.3346	120.683	104.147	82.1954	303.357	1333.38	441.187	117.695	540.029	-2.19705	0.0011385	0.0199999	TLR4	17	3938812	3944462	+	3731	protein_coding	- && sp|Q9GL65|TLR4_BOVIN Toll-like receptor 4 OS=Bos taurus OX=9913 GN=TLR4 PE=1 SV=2 && -	TIR
novel.2614	78.9051	61.3793	53.9418	74.5367	6.57563	26.0277	4.01217	30.638	67.1907	16.8134	1.97255	0.00114175	0.0200376	-	Z	42483346	42487161	-	1623	-	- && - && -	-
ENSGALG00000051743	16.4747	3.61054	5.48561	6.1263	0	0	0	0.875371	7.92429	0.218843	4.65977	0.00114258	0.0200376	-	7	15882375	15925734	+	1524	lncRNA	- && - && -	-
ENSGALG00000045092	121.392	363.762	108.798	237.905	65.7563	67.313	61.5199	97.1662	207.964	72.9388	1.50913	0.0011439	0.0200439	CCDC112	Z	79040637	79049732	-	2165	protein_coding	- && sp|Q4R8R3|CC112_MACFA Coiled-coil domain-containing protein 112 OS=Macaca fascicularis OX=9541 GN=CCDC112 PE=2 SV=1 && -	-
ENSGALG00000047365	1332.72	1537.19	745.128	898.524	106.306	563.634	135.076	463.947	1128.39	317.241	1.82918	0.00114623	0.0200677	-	4	23947547	24051692	+	3202	lncRNA	- && - && -	-
ENSGALG00000054958	57.2279	144.422	59.4274	89.8524	13.1513	38.5928	17.3861	38.5163	87.7324	26.9116	1.69187	0.00114758	0.0200744	-	2	28114731	28193863	-	1138	lncRNA	- && - && -	-
ENSGALG00000050099	309.551	166.085	155.425	149.073	27.3985	61.9279	26.7478	114.674	195.034	57.6869	1.7499	0.00114965	0.0200937	-	3	90987698	91005553	+	1975	lncRNA	- && - && -	-
ENSGALG00000015253	98.8482	27.9817	49.3705	40.842	1205.53	44.8753	175.198	85.7864	54.2606	377.848	-2.79899	0.00115696	0.0201944	COL8A1	1	85383662	85470351	-	4142	protein_coding	- && sp|Q00780|CO8A1_MOUSE Collagen alpha-1(VIII) chain OS=Mus musculus OX=10090 GN=Col8a1 PE=1 SV=3 && -	Collagen
novel.1417	50.2912	55.0608	18.2854	40.842	4.38375	19.7451	8.02434	9.62908	41.1198	10.4456	1.9586	0.00115736	0.0201944	-	3	62717646	62730205	+	1924	-	- && - && -	-
ENSGALG00000022733	11.2722	31.5923	10.9712	30.6315	100.826	32.3102	211.307	42.0178	21.1168	96.6155	-2.19145	0.00115989	0.0202216	ARL11	1	170591228	170592318	+	1008	protein_coding	- && sp|Q969Q4|ARL11_HUMAN ADP-ribosylation factor-like protein 11 OS=Homo sapiens OX=9606 GN=ARL11 PE=1 SV=1 && -	Arf
ENSGALG00000053691	81.5064	52.3529	79.5413	65.3472	21.9188	26.9252	4.01217	30.638	69.6869	20.8735	1.71894	0.00116343	0.0202663	-	3	43751843	43756710	+	2257	lncRNA	- && - && -	-
ENSGALG00000001276	13.8734	6.31845	10.0569	26.5473	52.6051	18.8476	193.921	39.3917	14.199	76.1915	-2.4225	0.00116693	0.0203103	HOXB9	27	6190823	6194818	+	822	protein_coding	- && sp|P17482|HXB9_HUMAN Homeobox protein Hox-B9 OS=Homo sapiens OX=9606 GN=HOXB9 PE=1 SV=2 && -	Hox9_act
ENSGALG00000008621	675.462	85.7504	853.012	131.715	2116.26	1159.58	4489.62	1147.61	436.485	2228.27	-2.35163	0.00117003	0.0203337	NRP2	7	12666450	12744588	-	4360	protein_coding	- && sp|O60462|NRP2_HUMAN Neuropilin-2 OS=Homo sapiens OX=9606 GN=NRP2 PE=1 SV=3 && -	CUB
ENSGALG00000012076	14.7405	43.3265	16.4568	30.6315	24.1106	86.1606	312.949	91.914	26.2888	128.784	-2.29043	0.00117024	0.0203337	TIFA	4	57171233	57177054	+	1882	protein_coding	- && sp|Q96CG3|TIFA_HUMAN TRAF-interacting protein with FHA domain-containing protein A OS=Homo sapiens OX=9606 GN=TIFA PE=1 SV=1 && -	-
[truncated: 4,272 more rows]

## Sheet: Pre vs Peak_deg_all
gene_id	Pre25	Pre26	Pre28	Pre29	Peak9	Peak10	Peak11	Peak12	Pre	Peak	log2FoldChange	pvalue	padj	gene_name	gene_chr	gene_start	gene_end	gene_strand	gene_length	gene_biotype	gene_description	tf_family
[truncated: 3,921 more rows]
