# Supplementary material for: Transcriptome Analysis of the Ovaries of Taihe Black-Bone Silky Fowls at Different Egg-Laying Stages
Source: Genes (Basel). 2022 Nov 8;13(11):2066. doi: 10.3390/genes13112066 (PMC9691135; doi:10.3390/genes13112066)
Supplement: Supplementary file 1 [file genes-13-02066-s001.zip › Supplementary Materials/Table S2ú║The expression level of important genes(fpkm).xlsx]

## Sheet: Sheet1
geneID	Late	Peak	Pre	gene_name	gene_chr	gene_start	gene_end	gene_strand	gene_length	gene_biotype	gene_description	tf_family
ENSGALG00000008733	0.42875	1.3313	2.39958	LPAR3	8	16810670	16822126	+	3451	protein_coding	- && sp|Q9UBY5|LPAR3_HUMAN Lysophosphatidic acid receptor 3 OS=Homo sapiens OX=9606 GN=LPAR3 PE=1 SV=1 && -	7tm_1
ENSGALG00000022815	11.2949	249.37	9.25783	AvBD1	3	107430692	107459717	-	578	protein_coding	- && - && -	-
ENSGALG00000009415	1.98947	5.30743	5.01192	SMOC1	5	27925918	28047170	-	4939	protein_coding	- && sp|Q8BLY1|SMOC1_MOUSE SPARC-related modular calcium-binding protein 1 OS=Mus musculus OX=10090 GN=Smoc1 PE=2 SV=2 && -	-
ENSGALG00000043493	0.188801	0.587423	1.37002	IGFBP1	2	54916522	54922765	+	1691	protein_coding	- && sp|P47876|IBP1_MOUSE Insulin-like growth factor-binding protein 1 OS=Mus musculus OX=10090 GN=Igfbp1 PE=2 SV=2 && -	-
ENSGALG00000030251	0.384715	0.486414	2.34073	ADCY8	2	140875182	140993382	-	3723	protein_coding	- && sp|P40145|ADCY8_HUMAN Adenylate cyclase type 8 OS=Homo sapiens OX=9606 GN=ADCY8 PE=1 SV=1 && -	Guanylate_cyc
ENSGALG00000028407	65.5496	64.7731	197.32	GDF9	13	17770452	17773177	+	1692	protein_coding	- && sp|A9CB18|GDF9_PAPAN Growth/differentiation factor 9 OS=Papio anubis OX=9555 GN=GDF9 PE=3 SV=1 && -	-
ENSGALG00000016564	2.16153	1.98806	0.47538	PTK2B	3	105015066	105027598	+	2979	protein_coding	- && sp|Q14289|FAK2_HUMAN Protein-tyrosine kinase 2-beta OS=Homo sapiens OX=9606 GN=PTK2B PE=1 SV=2 && -	Pkinase_Tyr
ENSGALG00000017195	13.0496	20.3555	9.915	PGR	1	184494415	184532824	+	4825	protein_coding	- && sp|P07812|PRGR_CHICK Progesterone receptor OS=Gallus gallus OX=9031 GN=PGR PE=1 SV=1 && -	Hormone_recep
ENSGALG00000039080	5.55636	4.36968	2.11787	CD44	5	19191268	19248208	+	6079	protein_coding	- && sp|P14745|CD44_PAPHA CD44 antigen OS=Papio hamadryas OX=9557 GN=CD44 PE=1 SV=1 && -	Xlink
ENSGALG00000011347	18.423	38.3342	0.0507528	IHH	7	22301636	22309634	+	1958	protein_coding	- && sp|Q98938|IHH_CHICK Indian hedgehog protein OS=Gallus gallus OX=9031 GN=IHH PE=2 SV=1 && -	-
ENSGALG00000054770	1.92872	37.077	1.18119	INHA	7	22055097	22058161	-	2376	protein_coding	- && sp|P43031|INHA_CHICK Inhibin alpha chain OS=Gallus gallus OX=9031 GN=INHA PE=3 SV=2 && -	-
ENSGALG00000013294	135.653	415.973	246.039	CYP19A1	10	9662329	9683958	-	3892	protein_coding	- && sp|P19098|CP19A_CHICK Aromatase OS=Gallus gallus OX=9031 GN=CYP19A1 PE=2 SV=1 && -	p450
