# Supplementary material for: Transcriptome Analysis of the Ovaries of Taihe Black-Bone Silky Fowls at Different Egg-Laying Stages
Source: Genes (Basel). 2022 Nov 8;13(11):2066. doi: 10.3390/genes13112066 (PMC9691135; doi:10.3390/genes13112066)
Supplement: Supplementary file 1 [file genes-13-02066-s001.zip › Supplementary Materials/Table S3ú║List of GO terms of the three comparison groups.xlsx]

## Sheet: Late vs Peak.all_GOenrich
Category	GOID	Description	GeneRatio	BgRatio	pvalue	padj	geneID	geneName	Count	Up	Up_Gene_id	Down	Down_Gene_id
BP	GO:0006952	defense response	3/105	20/5165	0.00723676	0.910357	ENSGALG00000047285/ENSGALG00000016668/ENSGALG00000016669	BD7/AvBD6/DEFB4A	3	0		3	ENSGALG00000047285/ENSGALG00000016668/ENSGALG00000016669
BP	GO:0006508	proteolysis	13/105	336/5165	0.0178454	0.910357	ENSGALG00000035762/ENSGALG00000013057/ENSGALG00000027788/ENSGALG00000007886/ENSGALG00000028147/ENSGALG00000007419/ENSGALG00000012610/ENSGALG00000000775/ENSGALG00000008625/ENSGALG00000019060/ENSGALG00000014659/ENSGALG00000038758/ENSGALG00000006834	-/-/CPE/-/CTSK/MASP1/CTSV/CTSS/ANAPC2/MMP27/C1R/MMP15/CPB1	13	9	ENSGALG00000013057/ENSGALG00000007886/ENSGALG00000028147/ENSGALG00000012610/ENSGALG00000000775/ENSGALG00000008625/ENSGALG00000019060/ENSGALG00000014659/ENSGALG00000038758	4	ENSGALG00000035762/ENSGALG00000027788/ENSGALG00000007419/ENSGALG00000006834
BP	GO:0006950	response to stress	6/105	115/5165	0.0289008	0.910357	ENSGALG00000047285/ENSGALG00000043254/ENSGALG00000016668/ENSGALG00000016669/ENSGALG00000009266/ENSGALG00000050752	BD7/EPX/AvBD6/DEFB4A/FGA/-	6	1	ENSGALG00000050752	5	ENSGALG00000047285/ENSGALG00000043254/ENSGALG00000016668/ENSGALG00000016669/ENSGALG00000009266
BP	GO:0016032	viral process	3/105	40/5165	0.0468637	0.910357	ENSGALG00000048109/novel.2541/ENSGALG00000052645	-/-/-	3	2	ENSGALG00000048109/novel.2541	1	ENSGALG00000052645
BP	GO:0044403	symbiont process	3/105	41/5165	0.0498397	0.910357	ENSGALG00000048109/novel.2541/ENSGALG00000052645	-/-/-	3	2	ENSGALG00000048109/novel.2541	1	ENSGALG00000052645
BP	GO:0044419	interspecies interaction between organisms	3/105	41/5165	0.0498397	0.910357	ENSGALG00000048109/novel.2541/ENSGALG00000052645	-/-/-	3	2	ENSGALG00000048109/novel.2541	1	ENSGALG00000052645
BP	GO:0051704	multi-organism process	3/105	49/5165	0.0767978	0.910357	ENSGALG00000048109/novel.2541/ENSGALG00000052645	-/-/-	3	2	ENSGALG00000048109/novel.2541	1	ENSGALG00000052645
BP	GO:0007186	G-protein-coupled receptor signaling pathway	13/105	416/5165	0.0774208	0.910357	ENSGALG00000008733/ENSGALG00000015153/ENSGALG00000015895/ENSGALG00000040567/ENSGALG00000000788/ENSGALG00000016511/ENSGALG00000032348/ENSGALG00000003131/ENSGALG00000026011/ENSGALG00000049226/ENSGALG00000038405/ENSGALG00000032803/ENSGALG00000028602	LPAR3/OPN5L1/HTR1B/AVPR1A/AVPR1B/ADGRG2/LTB4R/DGKE/GALR1/-/CASR/-/HMP19	13	3	ENSGALG00000049226/ENSGALG00000032803/ENSGALG00000028602	10	ENSGALG00000008733/ENSGALG00000015153/ENSGALG00000015895/ENSGALG00000040567/ENSGALG00000000788/ENSGALG00000016511/ENSGALG00000032348/ENSGALG00000003131/ENSGALG00000026011/ENSGALG00000038405
BP	GO:0071897	DNA biosynthetic process	2/105	23/5165	0.078544	0.910357	ENSGALG00000047472/ENSGALG00000050752	-/-	2	1	ENSGALG00000050752	1	ENSGALG00000047472
BP	GO:0055114	oxidation-reduction process	12/105	398/5165	0.107591	0.910357	ENSGALG00000043254/ENSGALG00000043027/ENSGALG00000026817/ENSGALG00000034346/ENSGALG00000054856/ENSGALG00000032763/ENSGALG00000043768/ENSGALG00000000081/ENSGALG00000021238/ENSGALG00000028858/ENSGALG00000030773/ENSGALG00000033365	EPX/HEPHL1/-/RDH10/-/MECR/MT-ND2/IL4I1/-/-/CP/ALDH1A3	12	7	ENSGALG00000026817/ENSGALG00000034346/ENSGALG00000054856/ENSGALG00000032763/ENSGALG00000028858/ENSGALG00000030773/ENSGALG00000033365	5	ENSGALG00000043254/ENSGALG00000043027/ENSGALG00000043768/ENSGALG00000000081/ENSGALG00000021238
BP	GO:0006955	immune response	3/105	59/5165	0.11756	0.910357	ENSGALG00000011668/ENSGALG00000046192/ENSGALG00000054196	IL8L1/-/-	3	2	ENSGALG00000046192/ENSGALG00000054196	1	ENSGALG00000011668
BP	GO:0002376	immune system process	3/105	63/5165	0.135731	0.910357	ENSGALG00000011668/ENSGALG00000046192/ENSGALG00000054196	IL8L1/-/-	3	2	ENSGALG00000046192/ENSGALG00000054196	1	ENSGALG00000011668
BP	GO:0046903	secretion	2/105	32/5165	0.137169	0.910357	ENSGALG00000045478/ENSGALG00000019233	-/-	2	1	ENSGALG00000045478	1	ENSGALG00000019233
BP	GO:0034622	cellular protein-containing complex assembly	3/105	71/5165	0.174659	0.910357	ENSGALG00000030933/ENSGALG00000009266/ENSGALG00000028602	C1H12ORF73/FGA/HMP19	3	2	ENSGALG00000030933/ENSGALG00000028602	1	ENSGALG00000009266
BP	GO:0007205	protein kinase C-activating G protein-coupled receptor signaling pathway	1/105	10/5165	0.185815	0.910357	ENSGALG00000003131	DGKE	1	0		1	ENSGALG00000003131
BP	GO:0008202	steroid metabolic process	1/105	10/5165	0.185815	0.910357	ENSGALG00000026817	-	1	1	ENSGALG00000026817	0
BP	GO:0070972	protein localization to endoplasmic reticulum	1/105	10/5165	0.185815	0.910357	ENSGALG00000009592	SRP14	1	1	ENSGALG00000009592	0
BP	GO:0015908	fatty acid transport	1/105	11/5165	0.202398	0.910357	ENSGALG00000019233	-	1	0		1	ENSGALG00000019233
BP	GO:0015909	long-chain fatty acid transport	1/105	11/5165	0.202398	0.910357	ENSGALG00000019233	-	1	0		1	ENSGALG00000019233
BP	GO:0032309	icosanoid secretion	1/105	11/5165	0.202398	0.910357	ENSGALG00000019233	-	1	0		1	ENSGALG00000019233
BP	GO:0045333	cellular respiration	1/105	11/5165	0.202398	0.910357	ENSGALG00000043768	MT-ND2	1	0		1	ENSGALG00000043768
BP	GO:0046717	acid secretion	1/105	11/5165	0.202398	0.910357	ENSGALG00000019233	-	1	0		1	ENSGALG00000019233
BP	GO:0050482	arachidonic acid secretion	1/105	11/5165	0.202398	0.910357	ENSGALG00000019233	-	1	0		1	ENSGALG00000019233
BP	GO:0071715	icosanoid transport	1/105	11/5165	0.202398	0.910357	ENSGALG00000019233	-	1	0		1	ENSGALG00000019233
BP	GO:1901571	fatty acid derivative transport	1/105	11/5165	0.202398	0.910357	ENSGALG00000019233	-	1	0		1	ENSGALG00000019233
BP	GO:1903963	arachidonate transport	1/105	11/5165	0.202398	0.910357	ENSGALG00000019233	-	1	0		1	ENSGALG00000019233
BP	GO:0006471	protein ADP-ribosylation	1/105	12/5165	0.218648	0.910357	ENSGALG00000032614	AT2	1	0		1	ENSGALG00000032614
BP	GO:0022900	electron transport chain	1/105	12/5165	0.218648	0.910357	ENSGALG00000043768	MT-ND2	1	0		1	ENSGALG00000043768
BP	GO:0090150	establishment of protein localization to membrane	1/105	12/5165	0.218648	0.910357	ENSGALG00000009592	SRP14	1	1	ENSGALG00000009592	0
BP	GO:0015980	energy derivation by oxidation of organic compounds	1/105	13/5165	0.234569	0.910357	ENSGALG00000043768	MT-ND2	1	0		1	ENSGALG00000043768
BP	GO:0072657	protein localization to membrane	1/105	13/5165	0.234569	0.910357	ENSGALG00000009592	SRP14	1	1	ENSGALG00000009592	0
BP	GO:0006605	protein targeting	1/105	14/5165	0.250169	0.910357	ENSGALG00000009592	SRP14	1	1	ENSGALG00000009592	0
BP	GO:0015718	monocarboxylic acid transport	1/105	14/5165	0.250169	0.910357	ENSGALG00000019233	-	1	0		1	ENSGALG00000019233
BP	GO:0015849	organic acid transport	1/105	14/5165	0.250169	0.910357	ENSGALG00000019233	-	1	0		1	ENSGALG00000019233
BP	GO:0046942	carboxylic acid transport	1/105	14/5165	0.250169	0.910357	ENSGALG00000019233	-	1	0		1	ENSGALG00000019233
BP	GO:1901605	alpha-amino acid metabolic process	1/105	14/5165	0.250169	0.910357	ENSGALG00000016273	LGSN	1	0		1	ENSGALG00000016273
BP	GO:0006811	ion transport	9/105	343/5165	0.261164	0.910357	ENSGALG00000006220/ENSGALG00000002207/ENSGALG00000032718/ENSGALG00000050064/ENSGALG00000005332/ENSGALG00000014690/ENSGALG00000014372/ENSGALG00000006521/ENSGALG00000019233	KCNC1/ATP6V1G3/NIPAL2/-/CACNA1D/SLC12A2/SLC34A2/TRPM5/-	9	2	ENSGALG00000002207/ENSGALG00000014372	7	ENSGALG00000006220/ENSGALG00000032718/ENSGALG00000050064/ENSGALG00000005332/ENSGALG00000014690/ENSGALG00000006521/ENSGALG00000019233
BP	GO:0065003	protein-containing complex assembly	4/105	128/5165	0.262388	0.910357	ENSGALG00000006220/ENSGALG00000030933/ENSGALG00000009266/ENSGALG00000028602	KCNC1/C1H12ORF73/FGA/HMP19	4	2	ENSGALG00000030933/ENSGALG00000028602	2	ENSGALG00000006220/ENSGALG00000009266
BP	GO:0007005	mitochondrion organization	1/105	15/5165	0.265453	0.910357	ENSGALG00000030933	C1H12ORF73	1	1	ENSGALG00000030933	0
BP	GO:0015074	DNA integration	3/105	89/5165	0.270825	0.910357	ENSGALG00000054102/ENSGALG00000050468/ENSGALG00000047472	-/-/-	3	0		3	ENSGALG00000054102/ENSGALG00000050468/ENSGALG00000047472
BP	GO:0043933	protein-containing complex subunit organization	4/105	134/5165	0.289703	0.910357	ENSGALG00000006220/ENSGALG00000030933/ENSGALG00000009266/ENSGALG00000028602	KCNC1/C1H12ORF73/FGA/HMP19	4	2	ENSGALG00000030933/ENSGALG00000028602	2	ENSGALG00000006220/ENSGALG00000009266
BP	GO:0016311	dephosphorylation	3/105	95/5165	0.304291	0.910357	ENSGALG00000040114/ENSGALG00000006647/ENSGALG00000005754	PTPRZ1/DUSP8/-	3	1	ENSGALG00000005754	2	ENSGALG00000040114/ENSGALG00000006647
BP	GO:0006979	response to oxidative stress	1/105	18/5165	0.309481	0.910357	ENSGALG00000043254	EPX	1	0		1	ENSGALG00000043254
BP	GO:0007156	homophilic cell adhesion via plasma membrane adhesion molecules	3/105	98/5165	0.321114	0.910357	ENSGALG00000048605/ENSGALG00000048704/ENSGALG00000045780	-/-/-	3	2	ENSGALG00000048605/ENSGALG00000048704	1	ENSGALG00000045780
BP	GO:0098742	cell-cell adhesion via plasma-membrane adhesion molecules	3/105	98/5165	0.321114	0.910357	ENSGALG00000048605/ENSGALG00000048704/ENSGALG00000045780	-/-/-	3	2	ENSGALG00000048605/ENSGALG00000048704	1	ENSGALG00000045780
BP	GO:0098609	cell-cell adhesion	3/105	99/5165	0.326727	0.910357	ENSGALG00000048605/ENSGALG00000048704/ENSGALG00000045780	-/-/-	3	2	ENSGALG00000048605/ENSGALG00000048704	1	ENSGALG00000045780
BP	GO:0007155	cell adhesion	4/105	144/5165	0.336017	0.910357	ENSGALG00000048605/ENSGALG00000048704/ENSGALG00000045780/ENSGALG00000006725	-/-/-/ACAN	4	2	ENSGALG00000048605/ENSGALG00000048704	2	ENSGALG00000045780/ENSGALG00000006725
BP	GO:0022610	biological adhesion	4/105	144/5165	0.336017	0.910357	ENSGALG00000048605/ENSGALG00000048704/ENSGALG00000045780/ENSGALG00000006725	-/-/-/ACAN	4	2	ENSGALG00000048605/ENSGALG00000048704	2	ENSGALG00000045780/ENSGALG00000006725
BP	GO:0006887	exocytosis	1/105	20/5165	0.337369	0.910357	ENSGALG00000045478	-	1	1	ENSGALG00000045478	0
BP	GO:0070838	divalent metal ion transport	1/105	20/5165	0.337369	0.910357	ENSGALG00000032718	NIPAL2	1	0		1	ENSGALG00000032718
BP	GO:0072511	divalent inorganic cation transport	1/105	20/5165	0.337369	0.910357	ENSGALG00000032718	NIPAL2	1	0		1	ENSGALG00000032718
BP	GO:0072594	establishment of protein localization to organelle	1/105	20/5165	0.337369	0.910357	ENSGALG00000009592	SRP14	1	1	ENSGALG00000009592	0
BP	GO:0006820	anion transport	2/105	59/5165	0.33827	0.910357	ENSGALG00000014372/ENSGALG00000019233	SLC34A2/-	2	1	ENSGALG00000014372	1	ENSGALG00000019233
BP	GO:0016053	organic acid biosynthetic process	1/105	21/5165	0.350893	0.910357	ENSGALG00000016273	LGSN	1	0		1	ENSGALG00000016273
BP	GO:0032940	secretion by cell	1/105	21/5165	0.350893	0.910357	ENSGALG00000045478	-	1	1	ENSGALG00000045478	0
BP	GO:0046394	carboxylic acid biosynthetic process	1/105	21/5165	0.350893	0.910357	ENSGALG00000016273	LGSN	1	0		1	ENSGALG00000016273
BP	GO:0022607	cellular component assembly	4/105	149/5165	0.359347	0.910357	ENSGALG00000006220/ENSGALG00000030933/ENSGALG00000009266/ENSGALG00000028602	KCNC1/C1H12ORF73/FGA/HMP19	4	2	ENSGALG00000030933/ENSGALG00000028602	2	ENSGALG00000006220/ENSGALG00000009266
BP	GO:0006278	RNA-dependent DNA biosynthetic process	1/105	22/5165	0.364142	0.910357	ENSGALG00000047472	-	1	0		1	ENSGALG00000047472
BP	GO:0015711	organic anion transport	1/105	22/5165	0.364142	0.910357	ENSGALG00000019233	-	1	0		1	ENSGALG00000019233
BP	GO:0016042	lipid catabolic process	1/105	22/5165	0.364142	0.910357	ENSGALG00000016713	PLA2G7	1	1	ENSGALG00000016713	0
BP	GO:0051258	protein polymerization	1/105	22/5165	0.364142	0.910357	ENSGALG00000009266	FGA	1	0		1	ENSGALG00000009266
BP	GO:0016192	vesicle-mediated transport	3/105	107/5165	0.371545	0.910357	ENSGALG00000039658/ENSGALG00000003745/ENSGALG00000045478	GGA1/NECAP2/-	3	3	ENSGALG00000039658/ENSGALG00000003745/ENSGALG00000045478	0
BP	GO:0006749	glutathione metabolic process	1/105	24/5165	0.389843	0.910357	ENSGALG00000016324	GSTA4	1	0		1	ENSGALG00000016324
BP	GO:0033365	protein localization to organelle	1/105	24/5165	0.389843	0.910357	ENSGALG00000009592	SRP14	1	1	ENSGALG00000009592	0
BP	GO:0006091	generation of precursor metabolites and energy	1/105	25/5165	0.402305	0.910357	ENSGALG00000043768	MT-ND2	1	0		1	ENSGALG00000043768
BP	GO:0015698	inorganic anion transport	1/105	27/5165	0.426477	0.910357	ENSGALG00000014372	SLC34A2	1	1	ENSGALG00000014372	0
BP	GO:0005975	carbohydrate metabolic process	3/105	119/5165	0.43763	0.910357	ENSGALG00000009511/ENSGALG00000012365/ENSGALG00000037195	-/PYGL/TALDO1	3	2	ENSGALG00000012365/ENSGALG00000037195	1	ENSGALG00000009511
BP	GO:0006575	cellular modified amino acid metabolic process	1/105	29/5165	0.449681	0.910357	ENSGALG00000016324	GSTA4	1	0		1	ENSGALG00000016324
BP	GO:0046034	ATP metabolic process	1/105	32/5165	0.482754	0.910357	ENSGALG00000043768	MT-ND2	1	0		1	ENSGALG00000043768
BP	GO:0044085	cellular component biogenesis	4/105	177/5165	0.487883	0.910357	ENSGALG00000006220/ENSGALG00000030933/ENSGALG00000009266/ENSGALG00000028602	KCNC1/C1H12ORF73/FGA/HMP19	4	2	ENSGALG00000030933/ENSGALG00000028602	2	ENSGALG00000006220/ENSGALG00000009266
BP	GO:0006260	DNA replication	1/105	33/5165	0.493335	0.910357	ENSGALG00000050752	-	1	1	ENSGALG00000050752	0
BP	GO:0006357	regulation of transcription by RNA polymerase II	1/105	33/5165	0.493335	0.910357	ENSGALG00000027069	TSC22D4	1	1	ENSGALG00000027069	0
BP	GO:0009144	purine nucleoside triphosphate metabolic process	1/105	33/5165	0.493335	0.910357	ENSGALG00000043768	MT-ND2	1	0		1	ENSGALG00000043768
BP	GO:0009199	ribonucleoside triphosphate metabolic process	1/105	33/5165	0.493335	0.910357	ENSGALG00000043768	MT-ND2	1	0		1	ENSGALG00000043768
BP	GO:0009205	purine ribonucleoside triphosphate metabolic process	1/105	33/5165	0.493335	0.910357	ENSGALG00000043768	MT-ND2	1	0		1	ENSGALG00000043768
BP	GO:0009123	nucleoside monophosphate metabolic process	1/105	34/5165	0.503701	0.910357	ENSGALG00000043768	MT-ND2	1	0		1	ENSGALG00000043768
BP	GO:0009126	purine nucleoside monophosphate metabolic process	1/105	34/5165	0.503701	0.910357	ENSGALG00000043768	MT-ND2	1	0		1	ENSGALG00000043768
BP	GO:0009141	nucleoside triphosphate metabolic process	1/105	34/5165	0.503701	0.910357	ENSGALG00000043768	MT-ND2	1	0		1	ENSGALG00000043768
BP	GO:0009161	ribonucleoside monophosphate metabolic process	1/105	34/5165	0.503701	0.910357	ENSGALG00000043768	MT-ND2	1	0		1	ENSGALG00000043768
BP	GO:0009167	purine ribonucleoside monophosphate metabolic process	1/105	34/5165	0.503701	0.910357	ENSGALG00000043768	MT-ND2	1	0		1	ENSGALG00000043768
BP	GO:0006355	regulation of transcription, DNA-templated	10/105	477/5165	0.508816	0.910357	ENSGALG00000043204/ENSGALG00000044521/ENSGALG00000046793/ENSGALG00000027069/novel.1648/ENSGALG00000003282/ENSGALG00000051041/ENSGALG00000029270/ENSGALG00000000751/ENSGALG00000044069	PAX7/-/HELT/TSC22D4/-/STAT5A/-/GATA3/ARNT/-	10	7	ENSGALG00000044521/ENSGALG00000046793/ENSGALG00000027069/novel.1648/ENSGALG00000003282/ENSGALG00000000751/ENSGALG00000044069	3	ENSGALG00000043204/ENSGALG00000051041/ENSGALG00000029270
BP	GO:1903506	regulation of nucleic acid-templated transcription	10/105	477/5165	0.508816	0.910357	ENSGALG00000043204/ENSGALG00000044521/ENSGALG00000046793/ENSGALG00000027069/novel.1648/ENSGALG00000003282/ENSGALG00000051041/ENSGALG00000029270/ENSGALG00000000751/ENSGALG00000044069	PAX7/-/HELT/TSC22D4/-/STAT5A/-/GATA3/ARNT/-	10	7	ENSGALG00000044521/ENSGALG00000046793/ENSGALG00000027069/novel.1648/ENSGALG00000003282/ENSGALG00000000751/ENSGALG00000044069	3	ENSGALG00000043204/ENSGALG00000051041/ENSGALG00000029270
BP	GO:2001141	regulation of RNA biosynthetic process	10/105	477/5165	0.508816	0.910357	ENSGALG00000043204/ENSGALG00000044521/ENSGALG00000046793/ENSGALG00000027069/novel.1648/ENSGALG00000003282/ENSGALG00000051041/ENSGALG00000029270/ENSGALG00000000751/ENSGALG00000044069	PAX7/-/HELT/TSC22D4/-/STAT5A/-/GATA3/ARNT/-	10	7	ENSGALG00000044521/ENSGALG00000046793/ENSGALG00000027069/novel.1648/ENSGALG00000003282/ENSGALG00000000751/ENSGALG00000044069	3	ENSGALG00000043204/ENSGALG00000051041/ENSGALG00000029270
BP	GO:0006511	ubiquitin-dependent protein catabolic process	1/105	35/5165	0.513857	0.910357	ENSGALG00000008625	ANAPC2	1	1	ENSGALG00000008625	0
BP	GO:0006869	lipid transport	1/105	35/5165	0.513857	0.910357	ENSGALG00000019233	-	1	0		1	ENSGALG00000019233
BP	GO:0019941	modification-dependent protein catabolic process	1/105	35/5165	0.513857	0.910357	ENSGALG00000008625	ANAPC2	1	1	ENSGALG00000008625	0
BP	GO:0043632	modification-dependent macromolecule catabolic process	1/105	35/5165	0.513857	0.910357	ENSGALG00000008625	ANAPC2	1	1	ENSGALG00000008625	0
BP	GO:1902600	proton transmembrane transport	1/105	35/5165	0.513857	0.910357	ENSGALG00000002207	ATP6V1G3	1	1	ENSGALG00000002207	0
BP	GO:0051252	regulation of RNA metabolic process	10/105	482/5165	0.522614	0.910357	ENSGALG00000043204/ENSGALG00000044521/ENSGALG00000046793/ENSGALG00000027069/novel.1648/ENSGALG00000003282/ENSGALG00000051041/ENSGALG00000029270/ENSGALG00000000751/ENSGALG00000044069	PAX7/-/HELT/TSC22D4/-/STAT5A/-/GATA3/ARNT/-	10	7	ENSGALG00000044521/ENSGALG00000046793/ENSGALG00000027069/novel.1648/ENSGALG00000003282/ENSGALG00000000751/ENSGALG00000044069	3	ENSGALG00000043204/ENSGALG00000051041/ENSGALG00000029270
BP	GO:0010876	lipid localization	1/105	36/5165	0.523808	0.910357	ENSGALG00000019233	-	1	0		1	ENSGALG00000019233
BP	GO:0010556	regulation of macromolecule biosynthetic process	10/105	485/5165	0.530839	0.910357	ENSGALG00000043204/ENSGALG00000044521/ENSGALG00000046793/ENSGALG00000027069/novel.1648/ENSGALG00000003282/ENSGALG00000051041/ENSGALG00000029270/ENSGALG00000000751/ENSGALG00000044069	PAX7/-/HELT/TSC22D4/-/STAT5A/-/GATA3/ARNT/-	10	7	ENSGALG00000044521/ENSGALG00000046793/ENSGALG00000027069/novel.1648/ENSGALG00000003282/ENSGALG00000000751/ENSGALG00000044069	3	ENSGALG00000043204/ENSGALG00000051041/ENSGALG00000029270
BP	GO:0031326	regulation of cellular biosynthetic process	10/105	485/5165	0.530839	0.910357	ENSGALG00000043204/ENSGALG00000044521/ENSGALG00000046793/ENSGALG00000027069/novel.1648/ENSGALG00000003282/ENSGALG00000051041/ENSGALG00000029270/ENSGALG00000000751/ENSGALG00000044069	PAX7/-/HELT/TSC22D4/-/STAT5A/-/GATA3/ARNT/-	10	7	ENSGALG00000044521/ENSGALG00000046793/ENSGALG00000027069/novel.1648/ENSGALG00000003282/ENSGALG00000000751/ENSGALG00000044069	3	ENSGALG00000043204/ENSGALG00000051041/ENSGALG00000029270
BP	GO:2000112	regulation of cellular macromolecule biosynthetic process	10/105	485/5165	0.530839	0.910357	ENSGALG00000043204/ENSGALG00000044521/ENSGALG00000046793/ENSGALG00000027069/novel.1648/ENSGALG00000003282/ENSGALG00000051041/ENSGALG00000029270/ENSGALG00000000751/ENSGALG00000044069	PAX7/-/HELT/TSC22D4/-/STAT5A/-/GATA3/ARNT/-	10	7	ENSGALG00000044521/ENSGALG00000046793/ENSGALG00000027069/novel.1648/ENSGALG00000003282/ENSGALG00000000751/ENSGALG00000044069	3	ENSGALG00000043204/ENSGALG00000051041/ENSGALG00000029270
BP	GO:0009889	regulation of biosynthetic process	10/105	486/5165	0.533571	0.910357	ENSGALG00000043204/ENSGALG00000044521/ENSGALG00000046793/ENSGALG00000027069/novel.1648/ENSGALG00000003282/ENSGALG00000051041/ENSGALG00000029270/ENSGALG00000000751/ENSGALG00000044069	PAX7/-/HELT/TSC22D4/-/STAT5A/-/GATA3/ARNT/-	10	7	ENSGALG00000044521/ENSGALG00000046793/ENSGALG00000027069/novel.1648/ENSGALG00000003282/ENSGALG00000000751/ENSGALG00000044069	3	ENSGALG00000043204/ENSGALG00000051041/ENSGALG00000029270
BP	GO:0019219	regulation of nucleobase-containing compound metabolic process	10/105	486/5165	0.533571	0.910357	ENSGALG00000043204/ENSGALG00000044521/ENSGALG00000046793/ENSGALG00000027069/novel.1648/ENSGALG00000003282/ENSGALG00000051041/ENSGALG00000029270/ENSGALG00000000751/ENSGALG00000044069	PAX7/-/HELT/TSC22D4/-/STAT5A/-/GATA3/ARNT/-	10	7	ENSGALG00000044521/ENSGALG00000046793/ENSGALG00000027069/novel.1648/ENSGALG00000003282/ENSGALG00000000751/ENSGALG00000044069	3	ENSGALG00000043204/ENSGALG00000051041/ENSGALG00000029270
BP	GO:0006790	sulfur compound metabolic process	1/105	40/5165	0.561631	0.910357	ENSGALG00000016324	GSTA4	1	0		1	ENSGALG00000016324
BP	GO:0010468	regulation of gene expression	10/105	497/5165	0.563273	0.910357	ENSGALG00000043204/ENSGALG00000044521/ENSGALG00000046793/ENSGALG00000027069/novel.1648/ENSGALG00000003282/ENSGALG00000051041/ENSGALG00000029270/ENSGALG00000000751/ENSGALG00000044069	PAX7/-/HELT/TSC22D4/-/STAT5A/-/GATA3/ARNT/-	10	7	ENSGALG00000044521/ENSGALG00000046793/ENSGALG00000027069/novel.1648/ENSGALG00000003282/ENSGALG00000000751/ENSGALG00000044069	3	ENSGALG00000043204/ENSGALG00000051041/ENSGALG00000029270
BP	GO:0044257	cellular protein catabolic process	1/105	41/5165	0.570612	0.910357	ENSGALG00000008625	ANAPC2	1	1	ENSGALG00000008625	0
BP	GO:0051603	proteolysis involved in cellular protein catabolic process	1/105	41/5165	0.570612	0.910357	ENSGALG00000008625	ANAPC2	1	1	ENSGALG00000008625	0
BP	GO:0006886	intracellular protein transport	2/105	94/5165	0.574334	0.910357	ENSGALG00000039658/ENSGALG00000009592	GGA1/SRP14	2	2	ENSGALG00000039658/ENSGALG00000009592	0
BP	GO:0044283	small molecule biosynthetic process	1/105	42/5165	0.579411	0.910357	ENSGALG00000016273	LGSN	1	0		1	ENSGALG00000016273
BP	GO:0006259	DNA metabolic process	4/105	201/5165	0.589401	0.910357	ENSGALG00000054102/ENSGALG00000050468/ENSGALG00000047472/ENSGALG00000050752	-/-/-/-	4	1	ENSGALG00000050752	3	ENSGALG00000054102/ENSGALG00000050468/ENSGALG00000047472
BP	GO:0006629	lipid metabolic process	3/105	152/5165	0.602616	0.910357	ENSGALG00000026817/ENSGALG00000019233/ENSGALG00000016713	-/-/PLA2G7	3	2	ENSGALG00000026817/ENSGALG00000016713	1	ENSGALG00000019233
BP	GO:0006470	protein dephosphorylation	1/105	45/5165	0.604751	0.910357	ENSGALG00000040114	PTPRZ1	1	0		1	ENSGALG00000040114
BP	GO:0030163	protein catabolic process	1/105	45/5165	0.604751	0.910357	ENSGALG00000008625	ANAPC2	1	1	ENSGALG00000008625	0
BP	GO:0033036	macromolecule localization	3/105	154/5165	0.611566	0.910357	ENSGALG00000039658/ENSGALG00000019233/ENSGALG00000009592	GGA1/-/SRP14	3	2	ENSGALG00000039658/ENSGALG00000009592	1	ENSGALG00000019233
BP	GO:0034613	cellular protein localization	2/105	101/5165	0.613777	0.910357	ENSGALG00000039658/ENSGALG00000009592	GGA1/SRP14	2	2	ENSGALG00000039658/ENSGALG00000009592	0
BP	GO:0070727	cellular macromolecule localization	2/105	101/5165	0.613777	0.910357	ENSGALG00000039658/ENSGALG00000009592	GGA1/SRP14	2	2	ENSGALG00000039658/ENSGALG00000009592	0
BP	GO:0051260	protein homooligomerization	1/105	47/5165	0.620797	0.910357	ENSGALG00000006220	KCNC1	1	0		1	ENSGALG00000006220
BP	GO:0017144	drug metabolic process	1/105	48/5165	0.628577	0.910357	ENSGALG00000043768	MT-ND2	1	0		1	ENSGALG00000043768
BP	GO:0016579	protein deubiquitination	1/105	49/5165	0.636199	0.910357	ENSGALG00000013057	-	1	1	ENSGALG00000013057	0
BP	GO:0070646	protein modification by small protein removal	1/105	49/5165	0.636199	0.910357	ENSGALG00000013057	-	1	1	ENSGALG00000013057	0
BP	GO:0007264	small GTPase mediated signal transduction	1/105	50/5165	0.643665	0.910357	ENSGALG00000035690	RAPGEFL1	1	0		1	ENSGALG00000035690
BP	GO:0098655	cation transmembrane transport	1/105	50/5165	0.643665	0.910357	ENSGALG00000002207	ATP6V1G3	1	1	ENSGALG00000002207	0
BP	GO:0098662	inorganic cation transmembrane transport	1/105	50/5165	0.643665	0.910357	ENSGALG00000002207	ATP6V1G3	1	1	ENSGALG00000002207	0
BP	GO:0071702	organic substance transport	3/105	163/5165	0.650184	0.910357	ENSGALG00000039658/ENSGALG00000019233/ENSGALG00000009592	GGA1/-/SRP14	3	2	ENSGALG00000039658/ENSGALG00000009592	1	ENSGALG00000019233
BP	GO:0098660	inorganic ion transmembrane transport	1/105	51/5165	0.65098	0.910357	ENSGALG00000002207	ATP6V1G3	1	1	ENSGALG00000002207	0
BP	GO:0006366	transcription by RNA polymerase II	1/105	52/5165	0.658146	0.910357	ENSGALG00000027069	TSC22D4	1	1	ENSGALG00000027069	0
BP	GO:0006644	phospholipid metabolic process	1/105	52/5165	0.658146	0.910357	ENSGALG00000019233	-	1	0		1	ENSGALG00000019233
BP	GO:0008610	lipid biosynthetic process	1/105	52/5165	0.658146	0.910357	ENSGALG00000026817	-	1	1	ENSGALG00000026817	0
BP	GO:0009150	purine ribonucleotide metabolic process	1/105	52/5165	0.658146	0.910357	ENSGALG00000043768	MT-ND2	1	0		1	ENSGALG00000043768
BP	GO:0009259	ribonucleotide metabolic process	1/105	52/5165	0.658146	0.910357	ENSGALG00000043768	MT-ND2	1	0		1	ENSGALG00000043768
BP	GO:0034220	ion transmembrane transport	1/105	53/5165	0.665166	0.910357	ENSGALG00000002207	ATP6V1G3	1	1	ENSGALG00000002207	0
BP	GO:0015031	protein transport	2/105	112/5165	0.67008	0.910357	ENSGALG00000039658/ENSGALG00000009592	GGA1/SRP14	2	2	ENSGALG00000039658/ENSGALG00000009592	0
BP	GO:0015833	peptide transport	2/105	112/5165	0.67008	0.910357	ENSGALG00000039658/ENSGALG00000009592	GGA1/SRP14	2	2	ENSGALG00000039658/ENSGALG00000009592	0
BP	GO:0019693	ribose phosphate metabolic process	1/105	54/5165	0.672044	0.910357	ENSGALG00000043768	MT-ND2	1	0		1	ENSGALG00000043768
BP	GO:0006163	purine nucleotide metabolic process	1/105	55/5165	0.678781	0.910357	ENSGALG00000043768	MT-ND2	1	0		1	ENSGALG00000043768
BP	GO:0051259	protein complex oligomerization	1/105	55/5165	0.678781	0.910357	ENSGALG00000006220	KCNC1	1	0		1	ENSGALG00000006220
BP	GO:0042886	amide transport	2/105	114/5165	0.679583	0.910357	ENSGALG00000039658/ENSGALG00000009592	GGA1/SRP14	2	2	ENSGALG00000039658/ENSGALG00000009592	0
BP	GO:0045184	establishment of protein localization	2/105	114/5165	0.679583	0.910357	ENSGALG00000039658/ENSGALG00000009592	GGA1/SRP14	2	2	ENSGALG00000039658/ENSGALG00000009592	0
BP	GO:1901575	organic substance catabolic process	2/105	115/5165	0.684251	0.910357	ENSGALG00000008625/ENSGALG00000016713	ANAPC2/PLA2G7	2	2	ENSGALG00000008625/ENSGALG00000016713	0
BP	GO:0044265	cellular macromolecule catabolic process	1/105	56/5165	0.685382	0.910357	ENSGALG00000008625	ANAPC2	1	1	ENSGALG00000008625	0
BP	GO:0006281	DNA repair	1/105	57/5165	0.691848	0.910357	ENSGALG00000050752	-	1	1	ENSGALG00000050752	0
BP	GO:0072521	purine-containing compound metabolic process	1/105	57/5165	0.691848	0.910357	ENSGALG00000043768	MT-ND2	1	0		1	ENSGALG00000043768
BP	GO:0008104	protein localization	2/105	118/5165	0.697926	0.910357	ENSGALG00000039658/ENSGALG00000009592	GGA1/SRP14	2	2	ENSGALG00000039658/ENSGALG00000009592	0
BP	GO:0006915	apoptotic process	1/105	59/5165	0.704387	0.910357	ENSGALG00000014537	BMF	1	1	ENSGALG00000014537	0
BP	GO:0008219	cell death	1/105	59/5165	0.704387	0.910357	ENSGALG00000014537	BMF	1	1	ENSGALG00000014537	0
BP	GO:0012501	programmed cell death	1/105	59/5165	0.704387	0.910357	ENSGALG00000014537	BMF	1	1	ENSGALG00000014537	0
BP	GO:1901565	organonitrogen compound catabolic process	1/105	59/5165	0.704387	0.910357	ENSGALG00000008625	ANAPC2	1	1	ENSGALG00000008625	0
BP	GO:0046907	intracellular transport	2/105	120/5165	0.706771	0.910357	ENSGALG00000039658/ENSGALG00000009592	GGA1/SRP14	2	2	ENSGALG00000039658/ENSGALG00000009592	0
BP	GO:0009057	macromolecule catabolic process	1/105	60/5165	0.710466	0.910357	ENSGALG00000008625	ANAPC2	1	1	ENSGALG00000008625	0
BP	GO:0051649	establishment of localization in cell	2/105	122/5165	0.715402	0.910357	ENSGALG00000039658/ENSGALG00000009592	GGA1/SRP14	2	2	ENSGALG00000039658/ENSGALG00000009592	0
BP	GO:0065008	regulation of biological quality	1/105	61/5165	0.716422	0.910357	ENSGALG00000009266	FGA	1	0		1	ENSGALG00000009266
BP	GO:0006520	cellular amino acid metabolic process	1/105	63/5165	0.72797	0.910357	ENSGALG00000016273	LGSN	1	0		1	ENSGALG00000016273
BP	GO:0009056	catabolic process	2/105	126/5165	0.732032	0.910357	ENSGALG00000008625/ENSGALG00000016713	ANAPC2/PLA2G7	2	2	ENSGALG00000008625/ENSGALG00000016713	0
BP	GO:0006486	protein glycosylation	1/105	64/5165	0.733569	0.910357	ENSGALG00000042462	-	1	1	ENSGALG00000042462	0
BP	GO:0009101	glycoprotein biosynthetic process	1/105	64/5165	0.733569	0.910357	ENSGALG00000042462	-	1	1	ENSGALG00000042462	0
BP	GO:0043413	macromolecule glycosylation	1/105	64/5165	0.733569	0.910357	ENSGALG00000042462	-	1	1	ENSGALG00000042462	0
BP	GO:0070085	glycosylation	1/105	64/5165	0.733569	0.910357	ENSGALG00000042462	-	1	1	ENSGALG00000042462	0
BP	GO:0006974	cellular response to DNA damage stimulus	1/105	65/5165	0.739053	0.910357	ENSGALG00000050752	-	1	1	ENSGALG00000050752	0
BP	GO:0009100	glycoprotein metabolic process	1/105	65/5165	0.739053	0.910357	ENSGALG00000042462	-	1	1	ENSGALG00000042462	0
BP	GO:0007166	cell surface receptor signaling pathway	1/105	67/5165	0.749688	0.91379	ENSGALG00000042308	FZD3	1	0		1	ENSGALG00000042308
BP	GO:0071705	nitrogen compound transport	2/105	131/5165	0.751666	0.91379	ENSGALG00000039658/ENSGALG00000009592	GGA1/SRP14	2	2	ENSGALG00000039658/ENSGALG00000009592	0
BP	GO:0033554	cellular response to stress	1/105	69/5165	0.759894	0.917704	ENSGALG00000050752	-	1	1	ENSGALG00000050752	0
BP	GO:0035556	intracellular signal transduction	3/105	195/5165	0.765197	0.917704	ENSGALG00000011889/ENSGALG00000035690/ENSGALG00000042454	-/RAPGEFL1/DCDC2	3	1	ENSGALG00000011889	2	ENSGALG00000035690/ENSGALG00000042454
BP	GO:0070647	protein modification by small protein conjugation or removal	1/105	71/5165	0.769688	0.917704	ENSGALG00000013057	-	1	1	ENSGALG00000013057	0
BP	GO:0015672	monovalent inorganic cation transport	1/105	74/5165	0.783641	0.921932	ENSGALG00000002207	ATP6V1G3	1	1	ENSGALG00000002207	0
BP	GO:0051641	cellular localization	2/105	140/5165	0.783926	0.921932	ENSGALG00000039658/ENSGALG00000009592	GGA1/SRP14	2	2	ENSGALG00000039658/ENSGALG00000009592	0
BP	GO:0051186	cofactor metabolic process	1/105	75/5165	0.788103	0.921932	ENSGALG00000016324	GSTA4	1	0		1	ENSGALG00000016324
BP	GO:0030001	metal ion transport	1/105	78/5165	0.80095	0.925321	ENSGALG00000032718	NIPAL2	1	0		1	ENSGALG00000032718
BP	GO:0044255	cellular lipid metabolic process	1/105	78/5165	0.80095	0.925321	ENSGALG00000019233	-	1	0		1	ENSGALG00000019233
BP	GO:0006812	cation transport	2/105	148/5165	0.809487	0.929295	ENSGALG00000002207/ENSGALG00000032718	ATP6V1G3/NIPAL2	2	1	ENSGALG00000002207	1	ENSGALG00000032718
BP	GO:0009117	nucleotide metabolic process	1/105	83/5165	0.82067	0.929295	ENSGALG00000043768	MT-ND2	1	0		1	ENSGALG00000043768
BP	GO:0019637	organophosphate metabolic process	2/105	152/5165	0.82124	0.929295	ENSGALG00000043768/ENSGALG00000019233	MT-ND2/-	2	0		2	ENSGALG00000043768/ENSGALG00000019233
BP	GO:0006753	nucleoside phosphate metabolic process	1/105	84/5165	0.824375	0.929295	ENSGALG00000043768	MT-ND2	1	0		1	ENSGALG00000043768
BP	GO:1901135	carbohydrate derivative metabolic process	2/105	161/5165	0.845362	0.942151	ENSGALG00000042462/ENSGALG00000043768	-/MT-ND2	2	1	ENSGALG00000042462	1	ENSGALG00000043768
BP	GO:0055085	transmembrane transport	6/105	412/5165	0.854431	0.942151	ENSGALG00000006220/ENSGALG00000002207/ENSGALG00000005332/ENSGALG00000014690/ENSGALG00000006521/ENSGALG00000010229	KCNC1/ATP6V1G3/CACNA1D/SLC12A2/TRPM5/ABCD4	6	2	ENSGALG00000002207/ENSGALG00000010229	4	ENSGALG00000006220/ENSGALG00000005332/ENSGALG00000014690/ENSGALG00000006521
BP	GO:0016043	cellular component organization	4/105	293/5165	0.855357	0.942151	ENSGALG00000006220/ENSGALG00000030933/ENSGALG00000009266/ENSGALG00000028602	KCNC1/C1H12ORF73/FGA/HMP19	4	2	ENSGALG00000030933/ENSGALG00000028602	2	ENSGALG00000006220/ENSGALG00000009266
BP	GO:0006082	organic acid metabolic process	1/105	97/5165	0.866171	0.942151	ENSGALG00000016273	LGSN	1	0		1	ENSGALG00000016273
BP	GO:0019752	carboxylic acid metabolic process	1/105	97/5165	0.866171	0.942151	ENSGALG00000016273	LGSN	1	0		1	ENSGALG00000016273
BP	GO:0043436	oxoacid metabolic process	1/105	97/5165	0.866171	0.942151	ENSGALG00000016273	LGSN	1	0		1	ENSGALG00000016273
BP	GO:0055086	nucleobase-containing small molecule metabolic process	1/105	99/5165	0.871659	0.942608	ENSGALG00000043768	MT-ND2	1	0		1	ENSGALG00000043768
BP	GO:0044248	cellular catabolic process	1/105	105/5165	0.886822	0.950493	ENSGALG00000008625	ANAPC2	1	1	ENSGALG00000008625	0
BP	GO:0032501	multicellular organismal process	1/105	106/5165	0.889171	0.950493	ENSGALG00000009266	FGA	1	0		1	ENSGALG00000009266
BP	GO:0071840	cellular component organization or biogenesis	4/105	321/5165	0.899803	0.952346	ENSGALG00000006220/ENSGALG00000030933/ENSGALG00000009266/ENSGALG00000028602	KCNC1/C1H12ORF73/FGA/HMP19	4	2	ENSGALG00000030933/ENSGALG00000028602	2	ENSGALG00000006220/ENSGALG00000009266
BP	GO:0006518	peptide metabolic process	2/105	188/5165	0.901144	0.952346	ENSGALG00000001542/ENSGALG00000016324	MRPL20/GSTA4	2	1	ENSGALG00000001542	1	ENSGALG00000016324
BP	GO:0043603	cellular amide metabolic process	2/105	194/5165	0.910706	0.957014	ENSGALG00000001542/ENSGALG00000016324	MRPL20/GSTA4	2	1	ENSGALG00000001542	1	ENSGALG00000016324
BP	GO:1901137	carbohydrate derivative biosynthetic process	1/105	123/5165	0.922454	0.963913	ENSGALG00000042462	-	1	1	ENSGALG00000042462	0
BP	GO:0044281	small molecule metabolic process	2/105	224/5165	0.946893	0.979924	ENSGALG00000016273/ENSGALG00000043768	LGSN/MT-ND2	2	0		2	ENSGALG00000016273/ENSGALG00000043768
BP	GO:1901566	organonitrogen compound biosynthetic process	3/105	316/5165	0.960407	0.979924	ENSGALG00000042462/ENSGALG00000016273/ENSGALG00000001542	-/LGSN/MRPL20	3	2	ENSGALG00000042462/ENSGALG00000001542	1	ENSGALG00000016273
BP	GO:0006412	translation	1/105	160/5165	0.964505	0.979924	ENSGALG00000001542	MRPL20	1	1	ENSGALG00000001542	0
BP	GO:0043043	peptide biosynthetic process	1/105	162/5165	0.965979	0.979924	ENSGALG00000001542	MRPL20	1	1	ENSGALG00000001542	0
BP	GO:0043604	amide biosynthetic process	1/105	165/5165	0.968077	0.979924	ENSGALG00000001542	MRPL20	1	1	ENSGALG00000001542	0
BP	GO:0016310	phosphorylation	5/105	472/5165	0.969387	0.979924	ENSGALG00000011889/ENSGALG00000010826/ENSGALG00000043768/ENSGALG00000031629/ENSGALG00000012594	-/PRKAA2/MT-ND2/RPS6KB2/NTRK2	5	2	ENSGALG00000011889/ENSGALG00000031629	3	ENSGALG00000010826/ENSGALG00000043768/ENSGALG00000012594
BP	GO:0006996	organelle organization	1/105	182/5165	0.977759	0.983044	ENSGALG00000030933	C1H12ORF73	1	1	ENSGALG00000030933	0
BP	GO:0006468	protein phosphorylation	4/105	452/5165	0.985614	0.985614	ENSGALG00000011889/ENSGALG00000010826/ENSGALG00000031629/ENSGALG00000012594	-/PRKAA2/RPS6KB2/NTRK2	4	2	ENSGALG00000011889/ENSGALG00000031629	2	ENSGALG00000010826/ENSGALG00000012594
CC	GO:0005576	extracellular region	13/59	236/2823	0.000866639	0.0363989	ENSGALG00000047285/ENSGALG00000016668/ENSGALG00000016669/ENSGALG00000035219/ENSGALG00000011668/ENSGALG00000000293/ENSGALG00000046192/ENSGALG00000043493/ENSGALG00000054196/ENSGALG00000009266/ENSGALG00000019060/ENSGALG00000038758/ENSGALG00000010983	BD7/AvBD6/DEFB4A/ALB/IL8L1/-/-/IGFBP1/-/FGA/MMP27/MMP15/NPY	13	5	ENSGALG00000000293/ENSGALG00000046192/ENSGALG00000054196/ENSGALG00000019060/ENSGALG00000038758	8	ENSGALG00000047285/ENSGALG00000016668/ENSGALG00000016669/ENSGALG00000035219/ENSGALG00000011668/ENSGALG00000043493/ENSGALG00000009266/ENSGALG00000010983
CC	GO:0044421	extracellular region part	5/59	51/2823	0.00377915	0.0793621	ENSGALG00000035219/ENSGALG00000000293/ENSGALG00000009266/ENSGALG00000019060/ENSGALG00000038758	ALB/-/FGA/MMP27/MMP15	5	3	ENSGALG00000000293/ENSGALG00000019060/ENSGALG00000038758	2	ENSGALG00000035219/ENSGALG00000009266
CC	GO:0005615	extracellular space	3/59	35/2823	0.0353484	0.448453	ENSGALG00000035219/ENSGALG00000000293/ENSGALG00000009266	ALB/-/FGA	3	1	ENSGALG00000000293	2	ENSGALG00000035219/ENSGALG00000009266
CC	GO:0031012	extracellular matrix	2/59	16/2823	0.0427098	0.448453	ENSGALG00000019060/ENSGALG00000038758	MMP27/MMP15	2	2	ENSGALG00000019060/ENSGALG00000038758	0
CC	GO:0031410	cytoplasmic vesicle	2/59	27/2823	0.108076	0.627629	ENSGALG00000046616/ENSGALG00000042661	CHGB/MVB12A	2	2	ENSGALG00000046616/ENSGALG00000042661	0
CC	GO:0031982	vesicle	2/59	27/2823	0.108076	0.627629	ENSGALG00000046616/ENSGALG00000042661	CHGB/MVB12A	2	2	ENSGALG00000046616/ENSGALG00000042661	0
CC	GO:0097708	intracellular vesicle	2/59	27/2823	0.108076	0.627629	ENSGALG00000046616/ENSGALG00000042661	CHGB/MVB12A	2	2	ENSGALG00000046616/ENSGALG00000042661	0
CC	GO:0000145	exocyst	1/59	11/2823	0.207649	0.627629	ENSGALG00000045478	-	1	1	ENSGALG00000045478	0
CC	GO:0005938	cell cortex	1/59	11/2823	0.207649	0.627629	ENSGALG00000045478	-	1	1	ENSGALG00000045478	0
CC	GO:0044448	cell cortex part	1/59	11/2823	0.207649	0.627629	ENSGALG00000045478	-	1	1	ENSGALG00000045478	0
CC	GO:0016459	myosin complex	2/59	41/2823	0.210769	0.627629	ENSGALG00000016837/ENSGALG00000006520	-/MYH11	2	0		2	ENSGALG00000016837/ENSGALG00000006520
CC	GO:0005777	peroxisome	1/59	12/2823	0.224274	0.627629	ENSGALG00000029657	-	1	1	ENSGALG00000029657	0
CC	GO:0042579	microbody	1/59	12/2823	0.224274	0.627629	ENSGALG00000029657	-	1	1	ENSGALG00000029657	0
CC	GO:0099568	cytoplasmic region	1/59	12/2823	0.224274	0.627629	ENSGALG00000045478	-	1	1	ENSGALG00000045478	0
CC	GO:0098805	whole membrane	2/59	44/2823	0.234061	0.627629	ENSGALG00000002207/ENSGALG00000042661	ATP6V1G3/MVB12A	2	2	ENSGALG00000002207/ENSGALG00000042661	0
CC	GO:0033176	proton-transporting V-type ATPase complex	1/59	13/2823	0.240555	0.627629	ENSGALG00000002207	ATP6V1G3	1	1	ENSGALG00000002207	0
CC	GO:0099023	tethering complex	1/59	16/2823	0.287411	0.627629	ENSGALG00000045478	-	1	1	ENSGALG00000045478	0
CC	GO:0005856	cytoskeleton	5/59	173/2823	0.293185	0.627629	ENSGALG00000016837/ENSGALG00000006520/ENSGALG00000034392/ENSGALG00000049449/ENSGALG00000032838	-/MYH11/-/-/BKJ	5	1	ENSGALG00000032838	4	ENSGALG00000016837/ENSGALG00000006520/ENSGALG00000034392/ENSGALG00000049449
CC	GO:0005882	intermediate filament	2/59	58/2823	0.343291	0.627629	ENSGALG00000049449/ENSGALG00000032838	-/BKJ	2	1	ENSGALG00000032838	1	ENSGALG00000049449
CC	GO:0045111	intermediate filament cytoskeleton	2/59	58/2823	0.343291	0.627629	ENSGALG00000049449/ENSGALG00000032838	-/BKJ	2	1	ENSGALG00000032838	1	ENSGALG00000049449
CC	GO:0044433	cytoplasmic vesicle part	1/59	20/2823	0.34549	0.627629	ENSGALG00000042661	MVB12A	1	1	ENSGALG00000042661	0
CC	GO:0015629	actin cytoskeleton	2/59	59/2823	0.350983	0.627629	ENSGALG00000016837/ENSGALG00000006520	-/MYH11	2	0		2	ENSGALG00000016837/ENSGALG00000006520
CC	GO:0099513	polymeric cytoskeletal fiber	2/59	59/2823	0.350983	0.627629	ENSGALG00000049449/ENSGALG00000032838	-/BKJ	2	1	ENSGALG00000032838	1	ENSGALG00000049449
CC	GO:0098588	bounding membrane of organelle	2/59	60/2823	0.358645	0.627629	ENSGALG00000002207/ENSGALG00000042661	ATP6V1G3/MVB12A	2	2	ENSGALG00000002207/ENSGALG00000042661	0
CC	GO:0044430	cytoskeletal part	4/59	150/2823	0.383949	0.638988	ENSGALG00000016837/ENSGALG00000006520/ENSGALG00000049449/ENSGALG00000032838	-/MYH11/-/BKJ	4	1	ENSGALG00000032838	3	ENSGALG00000016837/ENSGALG00000006520/ENSGALG00000049449
CC	GO:0099080	supramolecular complex	2/59	69/2823	0.425992	0.638988	ENSGALG00000049449/ENSGALG00000032838	-/BKJ	2	1	ENSGALG00000032838	1	ENSGALG00000049449
CC	GO:0099081	supramolecular polymer	2/59	69/2823	0.425992	0.638988	ENSGALG00000049449/ENSGALG00000032838	-/BKJ	2	1	ENSGALG00000032838	1	ENSGALG00000049449
CC	GO:0099512	supramolecular fiber	2/59	69/2823	0.425992	0.638988	ENSGALG00000049449/ENSGALG00000032838	-/BKJ	2	1	ENSGALG00000032838	1	ENSGALG00000049449
CC	GO:0016469	proton-transporting two-sector ATPase complex	1/59	28/2823	0.448036	0.648879	ENSGALG00000002207	ATP6V1G3	1	1	ENSGALG00000002207	0
CC	GO:0044444	cytoplasmic part	7/59	331/2823	0.548016	0.760561	ENSGALG00000002207/ENSGALG00000029657/ENSGALG00000046616/ENSGALG00000045478/ENSGALG00000009592/ENSGALG00000001542/ENSGALG00000042661	ATP6V1G3/-/CHGB/-/SRP14/MRPL20/MVB12A	7	7	ENSGALG00000002207/ENSGALG00000029657/ENSGALG00000046616/ENSGALG00000045478/ENSGALG00000009592/ENSGALG00000001542/ENSGALG00000042661	0
CC	GO:0031090	organelle membrane	2/59	89/2823	0.561366	0.760561	ENSGALG00000002207/ENSGALG00000042661	ATP6V1G3/MVB12A	2	2	ENSGALG00000002207/ENSGALG00000042661	0
CC	GO:0012505	endomembrane system	2/59	104/2823	0.647403	0.83431	ENSGALG00000046616/ENSGALG00000042661	CHGB/MVB12A	2	2	ENSGALG00000046616/ENSGALG00000042661	0
CC	GO:0005737	cytoplasm	8/59	415/2823	0.655529	0.83431	ENSGALG00000015167/ENSGALG00000002207/ENSGALG00000029657/ENSGALG00000046616/ENSGALG00000045478/ENSGALG00000009592/ENSGALG00000001542/ENSGALG00000042661	PRUNE2/ATP6V1G3/-/CHGB/-/SRP14/MRPL20/MVB12A	8	7	ENSGALG00000002207/ENSGALG00000029657/ENSGALG00000046616/ENSGALG00000045478/ENSGALG00000009592/ENSGALG00000001542/ENSGALG00000042661	1	ENSGALG00000015167
CC	GO:0043228	non-membrane-bounded organelle	6/59	338/2823	0.726625	0.857919	ENSGALG00000016837/ENSGALG00000006520/ENSGALG00000034392/ENSGALG00000049449/ENSGALG00000032838/ENSGALG00000001542	-/MYH11/-/-/BKJ/MRPL20	6	2	ENSGALG00000032838/ENSGALG00000001542	4	ENSGALG00000016837/ENSGALG00000006520/ENSGALG00000034392/ENSGALG00000049449
CC	GO:0043232	intracellular non-membrane-bounded organelle	6/59	338/2823	0.726625	0.857919	ENSGALG00000016837/ENSGALG00000006520/ENSGALG00000034392/ENSGALG00000049449/ENSGALG00000032838/ENSGALG00000001542	-/MYH11/-/-/BKJ/MRPL20	6	2	ENSGALG00000032838/ENSGALG00000001542	4	ENSGALG00000016837/ENSGALG00000006520/ENSGALG00000034392/ENSGALG00000049449
CC	GO:1990904	ribonucleoprotein complex	2/59	126/2823	0.749228	0.857919	ENSGALG00000009592/ENSGALG00000001542	SRP14/MRPL20	2	2	ENSGALG00000009592/ENSGALG00000001542	0
CC	GO:0098796	membrane protein complex	2/59	128/2823	0.757135	0.857919	ENSGALG00000002207/ENSGALG00000042661	ATP6V1G3/MVB12A	2	2	ENSGALG00000002207/ENSGALG00000042661	0
CC	GO:0071944	cell periphery	1/59	70/2823	0.776212	0.857919	ENSGALG00000045478	-	1	1	ENSGALG00000045478	0
CC	GO:0005840	ribosome	1/59	101/2823	0.886093	0.94019	ENSGALG00000001542	MRPL20	1	1	ENSGALG00000001542	0
CC	GO:0044446	intracellular organelle part	6/59	435/2823	0.911084	0.94019	ENSGALG00000002207/ENSGALG00000016837/ENSGALG00000006520/ENSGALG00000049449/ENSGALG00000032838/ENSGALG00000042661	ATP6V1G3/-/MYH11/-/BKJ/MVB12A	6	3	ENSGALG00000002207/ENSGALG00000032838/ENSGALG00000042661	3	ENSGALG00000016837/ENSGALG00000006520/ENSGALG00000049449
CC	GO:0044422	organelle part	6/59	441/2823	0.917804	0.94019	ENSGALG00000002207/ENSGALG00000016837/ENSGALG00000006520/ENSGALG00000049449/ENSGALG00000032838/ENSGALG00000042661	ATP6V1G3/-/MYH11/-/BKJ/MVB12A	6	3	ENSGALG00000002207/ENSGALG00000032838/ENSGALG00000042661	3	ENSGALG00000016837/ENSGALG00000006520/ENSGALG00000049449
CC	GO:0043231	intracellular membrane-bounded organelle	2/59	489/2823	0.999839	0.999839	ENSGALG00000002207/ENSGALG00000029657	ATP6V1G3/-	2	2	ENSGALG00000002207/ENSGALG00000029657	0
MF	GO:0070011	peptidase activity, acting on L-amino acid peptides	16/172	323/8379	0.000954223	0.0753996	ENSGALG00000035762/ENSGALG00000013057/ENSGALG00000031410/ENSGALG00000027788/ENSGALG00000007886/ENSGALG00000028147/ENSGALG00000007419/ENSGALG00000002318/ENSGALG00000012610/ENSGALG00000000775/ENSGALG00000000374/ENSGALG00000019060/ENSGALG00000014659/ENSGALG00000014684/ENSGALG00000038758/ENSGALG00000006834	-/-/ENPEP/CPE/-/CTSK/MASP1/LVRN/CTSV/CTSS/RNPEP/MMP27/C1R/ERAP1/MMP15/CPB1	16	10	ENSGALG00000013057/ENSGALG00000007886/ENSGALG00000028147/ENSGALG00000012610/ENSGALG00000000775/ENSGALG00000000374/ENSGALG00000019060/ENSGALG00000014659/ENSGALG00000014684/ENSGALG00000038758	6	ENSGALG00000035762/ENSGALG00000031410/ENSGALG00000027788/ENSGALG00000007419/ENSGALG00000002318/ENSGALG00000006834
MF	GO:0008233	peptidase activity	16/172	325/8379	0.00101876	0.0753996	ENSGALG00000035762/ENSGALG00000013057/ENSGALG00000031410/ENSGALG00000027788/ENSGALG00000007886/ENSGALG00000028147/ENSGALG00000007419/ENSGALG00000002318/ENSGALG00000012610/ENSGALG00000000775/ENSGALG00000000374/ENSGALG00000019060/ENSGALG00000014659/ENSGALG00000014684/ENSGALG00000038758/ENSGALG00000006834	-/-/ENPEP/CPE/-/CTSK/MASP1/LVRN/CTSV/CTSS/RNPEP/MMP27/C1R/ERAP1/MMP15/CPB1	16	10	ENSGALG00000013057/ENSGALG00000007886/ENSGALG00000028147/ENSGALG00000012610/ENSGALG00000000775/ENSGALG00000000374/ENSGALG00000019060/ENSGALG00000014659/ENSGALG00000014684/ENSGALG00000038758	6	ENSGALG00000035762/ENSGALG00000031410/ENSGALG00000027788/ENSGALG00000007419/ENSGALG00000002318/ENSGALG00000006834
MF	GO:0046914	transition metal ion binding	19/172	438/8379	0.00157504	0.0753996	ENSGALG00000038146/ENSGALG00000033203/ENSGALG00000031410/ENSGALG00000043027/ENSGALG00000027788/ENSGALG00000048671/ENSGALG00000002318/ENSGALG00000000374/ENSGALG00000048109/ENSGALG00000019060/ENSGALG00000047472/ENSGALG00000014684/ENSGALG00000038758/ENSGALG00000021238/ENSGALG00000029270/ENSGALG00000041618/ENSGALG00000006834/ENSGALG00000030773/ENSGALG00000052645	-/TRIM54/ENPEP/HEPHL1/CPE/-/LVRN/RNPEP/-/MMP27/-/ERAP1/MMP15/-/GATA3/-/CPB1/CP/-	19	10	ENSGALG00000038146/ENSGALG00000033203/ENSGALG00000048671/ENSGALG00000000374/ENSGALG00000048109/ENSGALG00000019060/ENSGALG00000014684/ENSGALG00000038758/ENSGALG00000041618/ENSGALG00000030773	9	ENSGALG00000031410/ENSGALG00000043027/ENSGALG00000027788/ENSGALG00000002318/ENSGALG00000047472/ENSGALG00000021238/ENSGALG00000029270/ENSGALG00000006834/ENSGALG00000052645
MF	GO:0008270	zinc ion binding	16/172	342/8379	0.00173332	0.0753996	ENSGALG00000038146/ENSGALG00000033203/ENSGALG00000031410/ENSGALG00000027788/ENSGALG00000048671/ENSGALG00000002318/ENSGALG00000000374/ENSGALG00000048109/ENSGALG00000019060/ENSGALG00000047472/ENSGALG00000014684/ENSGALG00000038758/ENSGALG00000029270/ENSGALG00000041618/ENSGALG00000006834/ENSGALG00000052645	-/TRIM54/ENPEP/CPE/-/LVRN/RNPEP/-/MMP27/-/ERAP1/MMP15/GATA3/-/CPB1/-	16	9	ENSGALG00000038146/ENSGALG00000033203/ENSGALG00000048671/ENSGALG00000000374/ENSGALG00000048109/ENSGALG00000019060/ENSGALG00000014684/ENSGALG00000038758/ENSGALG00000041618	7	ENSGALG00000031410/ENSGALG00000027788/ENSGALG00000002318/ENSGALG00000047472/ENSGALG00000029270/ENSGALG00000006834/ENSGALG00000052645
MF	GO:0008237	metallopeptidase activity	8/172	120/8379	0.00320012	0.111364	ENSGALG00000031410/ENSGALG00000027788/ENSGALG00000002318/ENSGALG00000000374/ENSGALG00000019060/ENSGALG00000014684/ENSGALG00000038758/ENSGALG00000006834	ENPEP/CPE/LVRN/RNPEP/MMP27/ERAP1/MMP15/CPB1	8	4	ENSGALG00000000374/ENSGALG00000019060/ENSGALG00000014684/ENSGALG00000038758	4	ENSGALG00000031410/ENSGALG00000027788/ENSGALG00000002318/ENSGALG00000006834
MF	GO:0008009	chemokine activity	3/172	24/8379	0.0125324	0.311519	ENSGALG00000011668/ENSGALG00000046192/ENSGALG00000054196	IL8L1/-/-	3	2	ENSGALG00000046192/ENSGALG00000054196	1	ENSGALG00000011668
MF	GO:0042379	chemokine receptor binding	3/172	24/8379	0.0125324	0.311519	ENSGALG00000011668/ENSGALG00000046192/ENSGALG00000054196	IL8L1/-/-	3	2	ENSGALG00000046192/ENSGALG00000054196	1	ENSGALG00000011668
MF	GO:0004866	endopeptidase inhibitor activity	4/172	48/8379	0.0165388	0.319751	ENSGALG00000014412/ENSGALG00000050656/ENSGALG00000000293/ENSGALG00000004969	CSTA/-/-/TIMP4	4	4	ENSGALG00000014412/ENSGALG00000050656/ENSGALG00000000293/ENSGALG00000004969	0
MF	GO:0061135	endopeptidase regulator activity	4/172	48/8379	0.0165388	0.319751	ENSGALG00000014412/ENSGALG00000050656/ENSGALG00000000293/ENSGALG00000004969	CSTA/-/-/TIMP4	4	4	ENSGALG00000014412/ENSGALG00000050656/ENSGALG00000000293/ENSGALG00000004969	0
MF	GO:0001664	G protein-coupled receptor binding	3/172	28/8379	0.0191101	0.332515	ENSGALG00000011668/ENSGALG00000046192/ENSGALG00000054196	IL8L1/-/-	3	2	ENSGALG00000046192/ENSGALG00000054196	1	ENSGALG00000011668
MF	GO:0030414	peptidase inhibitor activity	4/172	54/8379	0.0244656	0.335658	ENSGALG00000014412/ENSGALG00000050656/ENSGALG00000000293/ENSGALG00000004969	CSTA/-/-/TIMP4	4	4	ENSGALG00000014412/ENSGALG00000050656/ENSGALG00000000293/ENSGALG00000004969	0
MF	GO:0061134	peptidase regulator activity	4/172	54/8379	0.0244656	0.335658	ENSGALG00000014412/ENSGALG00000050656/ENSGALG00000000293/ENSGALG00000004969	CSTA/-/-/TIMP4	4	4	ENSGALG00000014412/ENSGALG00000050656/ENSGALG00000000293/ENSGALG00000004969	0
MF	GO:0030246	carbohydrate binding	3/172	31/8379	0.0250779	0.335658	ENSGALG00000012173/ENSGALG00000009511/ENSGALG00000012420	LGALS3/-/CG-1B	3	2	ENSGALG00000012173/ENSGALG00000012420	1	ENSGALG00000009511
MF	GO:0005125	cytokine activity	3/172	33/8379	0.0295505	0.367271	ENSGALG00000011668/ENSGALG00000046192/ENSGALG00000054196	IL8L1/-/-	3	2	ENSGALG00000046192/ENSGALG00000054196	1	ENSGALG00000011668
MF	GO:0004970	ionotropic glutamate receptor activity	2/172	16/8379	0.0416337	0.381277	ENSGALG00000026241/ENSGALG00000034109	GRIN3B/GRIA3	2	1	ENSGALG00000026241	1	ENSGALG00000034109
MF	GO:0008066	glutamate receptor activity	2/172	16/8379	0.0416337	0.381277	ENSGALG00000026241/ENSGALG00000034109	GRIN3B/GRIA3	2	1	ENSGALG00000026241	1	ENSGALG00000034109
MF	GO:0022824	transmitter-gated ion channel activity	2/172	16/8379	0.0416337	0.381277	ENSGALG00000026241/ENSGALG00000034109	GRIN3B/GRIA3	2	1	ENSGALG00000026241	1	ENSGALG00000034109
MF	GO:0022835	transmitter-gated channel activity	2/172	16/8379	0.0416337	0.381277	ENSGALG00000026241/ENSGALG00000034109	GRIN3B/GRIA3	2	1	ENSGALG00000026241	1	ENSGALG00000034109
MF	GO:0030594	neurotransmitter receptor activity	2/172	16/8379	0.0416337	0.381277	ENSGALG00000026241/ENSGALG00000034109	GRIN3B/GRIA3	2	1	ENSGALG00000026241	1	ENSGALG00000034109
MF	GO:0004181	metallocarboxypeptidase activity	2/172	18/8379	0.0516905	0.449708	ENSGALG00000027788/ENSGALG00000006834	CPE/CPB1	2	0		2	ENSGALG00000027788/ENSGALG00000006834
MF	GO:0004888	transmembrane signaling receptor activity	13/172	393/8379	0.0604481	0.472923	ENSGALG00000008733/ENSGALG00000015153/ENSGALG00000015895/ENSGALG00000040567/ENSGALG00000000788/ENSGALG00000026241/ENSGALG00000016511/ENSGALG00000032348/ENSGALG00000026011/ENSGALG00000049226/ENSGALG00000038405/ENSGALG00000032803/ENSGALG00000034109	LPAR3/OPN5L1/HTR1B/AVPR1A/AVPR1B/GRIN3B/ADGRG2/LTB4R/GALR1/-/CASR/-/GRIA3	13	3	ENSGALG00000026241/ENSGALG00000049226/ENSGALG00000032803	10	ENSGALG00000008733/ENSGALG00000015153/ENSGALG00000015895/ENSGALG00000040567/ENSGALG00000000788/ENSGALG00000016511/ENSGALG00000032348/ENSGALG00000026011/ENSGALG00000038405/ENSGALG00000034109
MF	GO:0004180	carboxypeptidase activity	2/172	20/8379	0.0625128	0.472923	ENSGALG00000027788/ENSGALG00000006834	CPE/CPB1	2	0		2	ENSGALG00000027788/ENSGALG00000006834
MF	GO:0005507	copper ion binding	2/172	20/8379	0.0625128	0.472923	ENSGALG00000043027/ENSGALG00000030773	HEPHL1/CP	2	1	ENSGALG00000030773	1	ENSGALG00000043027
MF	GO:0004857	enzyme inhibitor activity	4/172	75/8379	0.0678645	0.477043	ENSGALG00000014412/ENSGALG00000050656/ENSGALG00000000293/ENSGALG00000004969	CSTA/-/-/TIMP4	4	4	ENSGALG00000014412/ENSGALG00000050656/ENSGALG00000000293/ENSGALG00000004969	0
MF	GO:0005126	cytokine receptor binding	3/172	47/8379	0.0715003	0.477043	ENSGALG00000011668/ENSGALG00000046192/ENSGALG00000054196	IL8L1/-/-	3	2	ENSGALG00000046192/ENSGALG00000054196	1	ENSGALG00000011668
MF	GO:0038023	signaling receptor activity	13/172	406/8379	0.0740239	0.477043	ENSGALG00000008733/ENSGALG00000015153/ENSGALG00000015895/ENSGALG00000040567/ENSGALG00000000788/ENSGALG00000026241/ENSGALG00000016511/ENSGALG00000032348/ENSGALG00000026011/ENSGALG00000049226/ENSGALG00000038405/ENSGALG00000032803/ENSGALG00000034109	LPAR3/OPN5L1/HTR1B/AVPR1A/AVPR1B/GRIN3B/ADGRG2/LTB4R/GALR1/-/CASR/-/GRIA3	13	3	ENSGALG00000026241/ENSGALG00000049226/ENSGALG00000032803	10	ENSGALG00000008733/ENSGALG00000015153/ENSGALG00000015895/ENSGALG00000040567/ENSGALG00000000788/ENSGALG00000016511/ENSGALG00000032348/ENSGALG00000026011/ENSGALG00000038405/ENSGALG00000034109
MF	GO:0060089	molecular transducer activity	13/172	406/8379	0.0740239	0.477043	ENSGALG00000008733/ENSGALG00000015153/ENSGALG00000015895/ENSGALG00000040567/ENSGALG00000000788/ENSGALG00000026241/ENSGALG00000016511/ENSGALG00000032348/ENSGALG00000026011/ENSGALG00000049226/ENSGALG00000038405/ENSGALG00000032803/ENSGALG00000034109	LPAR3/OPN5L1/HTR1B/AVPR1A/AVPR1B/GRIN3B/ADGRG2/LTB4R/GALR1/-/CASR/-/GRIA3	13	3	ENSGALG00000026241/ENSGALG00000049226/ENSGALG00000032803	10	ENSGALG00000008733/ENSGALG00000015153/ENSGALG00000015895/ENSGALG00000040567/ENSGALG00000000788/ENSGALG00000016511/ENSGALG00000032348/ENSGALG00000026011/ENSGALG00000038405/ENSGALG00000034109
MF	GO:0004871	signal transducer activity	13/172	411/8379	0.0797369	0.495508	ENSGALG00000008733/ENSGALG00000015153/ENSGALG00000015895/ENSGALG00000040567/ENSGALG00000000788/ENSGALG00000026241/ENSGALG00000016511/ENSGALG00000032348/ENSGALG00000026011/ENSGALG00000049226/ENSGALG00000038405/ENSGALG00000032803/ENSGALG00000034109	LPAR3/OPN5L1/HTR1B/AVPR1A/AVPR1B/GRIN3B/ADGRG2/LTB4R/GALR1/-/CASR/-/GRIA3	13	3	ENSGALG00000026241/ENSGALG00000049226/ENSGALG00000032803	10	ENSGALG00000008733/ENSGALG00000015153/ENSGALG00000015895/ENSGALG00000040567/ENSGALG00000000788/ENSGALG00000016511/ENSGALG00000032348/ENSGALG00000026011/ENSGALG00000038405/ENSGALG00000034109
MF	GO:0008235	metalloexopeptidase activity	2/172	24/8379	0.0861468	0.516881	ENSGALG00000027788/ENSGALG00000006834	CPE/CPB1	2	0		2	ENSGALG00000027788/ENSGALG00000006834
MF	GO:0016788	hydrolase activity, acting on ester bonds	12/172	380/8379	0.0908929	0.526722	ENSGALG00000030789/ENSGALG00000015373/ENSGALG00000054102/ENSGALG00000040114/ENSGALG00000039673/ENSGALG00000006647/ENSGALG00000050468/ENSGALG00000005754/ENSGALG00000047472/ENSGALG00000019233/ENSGALG00000002276/ENSGALG00000016713	PGAP1/PDE6B/-/PTPRZ1/GALNS/DUSP8/-/-/-/-/EME2/PLA2G7	12	4	ENSGALG00000039673/ENSGALG00000005754/ENSGALG00000002276/ENSGALG00000016713	8	ENSGALG00000030789/ENSGALG00000015373/ENSGALG00000054102/ENSGALG00000040114/ENSGALG00000006647/ENSGALG00000050468/ENSGALG00000047472/ENSGALG00000019233
MF	GO:0004252	serine-type endopeptidase activity	4/172	84/8379	0.0938414	0.526722	ENSGALG00000035762/ENSGALG00000007886/ENSGALG00000007419/ENSGALG00000014659	-/-/MASP1/C1R	4	2	ENSGALG00000007886/ENSGALG00000014659	2	ENSGALG00000035762/ENSGALG00000007419
MF	GO:0008234	cysteine-type peptidase activity	4/172	92/8379	0.120308	0.653621	ENSGALG00000013057/ENSGALG00000028147/ENSGALG00000012610/ENSGALG00000000775	-/CTSK/CTSV/CTSS	4	4	ENSGALG00000013057/ENSGALG00000028147/ENSGALG00000012610/ENSGALG00000000775	0
MF	GO:0004930	G-protein-coupled receptor activity	10/172	321/8379	0.123963	0.653621	ENSGALG00000008733/ENSGALG00000015153/ENSGALG00000015895/ENSGALG00000040567/ENSGALG00000000788/ENSGALG00000016511/ENSGALG00000032348/ENSGALG00000026011/ENSGALG00000038405/ENSGALG00000032803	LPAR3/OPN5L1/HTR1B/AVPR1A/AVPR1B/ADGRG2/LTB4R/GALR1/CASR/-	10	1	ENSGALG00000032803	9	ENSGALG00000008733/ENSGALG00000015153/ENSGALG00000015895/ENSGALG00000040567/ENSGALG00000000788/ENSGALG00000016511/ENSGALG00000032348/ENSGALG00000026011/ENSGALG00000038405
MF	GO:0016763	transferase activity, transferring pentosyl groups	2/172	31/8379	0.132474	0.653977	ENSGALG00000032614/ENSGALG00000001981	AT2/PARP6	2	1	ENSGALG00000001981	1	ENSGALG00000032614
MF	GO:0008238	exopeptidase activity	2/172	32/8379	0.139488	0.653977	ENSGALG00000027788/ENSGALG00000006834	CPE/CPB1	2	0		2	ENSGALG00000027788/ENSGALG00000006834
MF	GO:0008236	serine-type peptidase activity	4/172	98/8379	0.142035	0.653977	ENSGALG00000035762/ENSGALG00000007886/ENSGALG00000007419/ENSGALG00000014659	-/-/MASP1/C1R	4	2	ENSGALG00000007886/ENSGALG00000014659	2	ENSGALG00000035762/ENSGALG00000007419
MF	GO:0017171	serine hydrolase activity	4/172	98/8379	0.142035	0.653977	ENSGALG00000035762/ENSGALG00000007886/ENSGALG00000007419/ENSGALG00000014659	-/-/MASP1/C1R	4	2	ENSGALG00000007886/ENSGALG00000014659	2	ENSGALG00000035762/ENSGALG00000007419
MF	GO:0022804	active transmembrane transporter activity	3/172	64/8379	0.143766	0.653977	ENSGALG00000002207/ENSGALG00000014372/ENSGALG00000010229	ATP6V1G3/SLC34A2/ABCD4	3	3	ENSGALG00000002207/ENSGALG00000014372/ENSGALG00000010229	0
MF	GO:0052689	carboxylic ester hydrolase activity	2/172	33/8379	0.146581	0.653977	ENSGALG00000019233/ENSGALG00000016713	-/PLA2G7	2	1	ENSGALG00000016713	1	ENSGALG00000019233
MF	GO:0004175	endopeptidase activity	6/172	184/8379	0.177149	0.673394	ENSGALG00000035762/ENSGALG00000007886/ENSGALG00000007419/ENSGALG00000019060/ENSGALG00000014659/ENSGALG00000038758	-/-/MASP1/MMP27/C1R/MMP15	6	4	ENSGALG00000007886/ENSGALG00000019060/ENSGALG00000014659/ENSGALG00000038758	2	ENSGALG00000035762/ENSGALG00000007419
MF	GO:0004143	diacylglycerol kinase activity	1/172	10/8379	0.187406	0.673394	ENSGALG00000003131	DGKE	1	0		1	ENSGALG00000003131
MF	GO:0015293	symporter activity	1/172	10/8379	0.187406	0.673394	ENSGALG00000014372	SLC34A2	1	1	ENSGALG00000014372	0
MF	GO:0031625	ubiquitin protein ligase binding	1/172	10/8379	0.187406	0.673394	ENSGALG00000008625	ANAPC2	1	1	ENSGALG00000008625	0
MF	GO:0044389	ubiquitin-like protein ligase binding	1/172	10/8379	0.187406	0.673394	ENSGALG00000008625	ANAPC2	1	1	ENSGALG00000008625	0
MF	GO:0098772	molecular function regulator	11/172	396/8379	0.19035	0.673394	ENSGALG00000011668/ENSGALG00000014412/ENSGALG00000050656/ENSGALG00000000293/ENSGALG00000046192/ENSGALG00000012178/ENSGALG00000054196/ENSGALG00000035690/ENSGALG00000016504/ENSGALG00000010983/ENSGALG00000004969	IL8L1/CSTA/-/-/-/PDGFB/-/RAPGEFL1/ITSN2/NPY/TIMP4	11	7	ENSGALG00000014412/ENSGALG00000050656/ENSGALG00000000293/ENSGALG00000046192/ENSGALG00000012178/ENSGALG00000054196/ENSGALG00000004969	4	ENSGALG00000011668/ENSGALG00000035690/ENSGALG00000016504/ENSGALG00000010983
MF	GO:0015399	primary active transmembrane transporter activity	2/172	39/8379	0.190463	0.673394	ENSGALG00000002207/ENSGALG00000010229	ATP6V1G3/ABCD4	2	2	ENSGALG00000002207/ENSGALG00000010229	0
MF	GO:0015405	P-P-bond-hydrolysis-driven transmembrane transporter activity	2/172	39/8379	0.190463	0.673394	ENSGALG00000002207/ENSGALG00000010229	ATP6V1G3/ABCD4	2	2	ENSGALG00000002207/ENSGALG00000010229	0
MF	GO:0042626	ATPase activity, coupled to transmembrane movement of substances	2/172	39/8379	0.190463	0.673394	ENSGALG00000002207/ENSGALG00000010229	ATP6V1G3/ABCD4	2	2	ENSGALG00000002207/ENSGALG00000010229	0
MF	GO:0043492	ATPase activity, coupled to movement of substances	2/172	39/8379	0.190463	0.673394	ENSGALG00000002207/ENSGALG00000010229	ATP6V1G3/ABCD4	2	2	ENSGALG00000002207/ENSGALG00000010229	0
MF	GO:0004623	phospholipase A2 activity	1/172	11/8379	0.204107	0.673394	ENSGALG00000019233	-	1	0		1	ENSGALG00000019233
MF	GO:0030545	receptor regulator activity	5/172	153/8379	0.205891	0.673394	ENSGALG00000011668/ENSGALG00000046192/ENSGALG00000012178/ENSGALG00000054196/ENSGALG00000010983	IL8L1/-/PDGFB/-/NPY	5	3	ENSGALG00000046192/ENSGALG00000012178/ENSGALG00000054196	2	ENSGALG00000011668/ENSGALG00000010983
MF	GO:0048018	receptor ligand activity	5/172	153/8379	0.205891	0.673394	ENSGALG00000011668/ENSGALG00000046192/ENSGALG00000012178/ENSGALG00000054196/ENSGALG00000010983	IL8L1/-/PDGFB/-/NPY	5	3	ENSGALG00000046192/ENSGALG00000012178/ENSGALG00000054196	2	ENSGALG00000011668/ENSGALG00000010983
MF	GO:0008137	NADH dehydrogenase (ubiquinone) activity	1/172	12/8379	0.220466	0.673394	ENSGALG00000043768	MT-ND2	1	0		1	ENSGALG00000043768
MF	GO:0016655	oxidoreductase activity, acting on NAD(P)H, quinone or similar compound as acceptor	1/172	12/8379	0.220466	0.673394	ENSGALG00000043768	MT-ND2	1	0		1	ENSGALG00000043768
MF	GO:0033218	amide binding	1/172	12/8379	0.220466	0.673394	ENSGALG00000009592	SRP14	1	1	ENSGALG00000009592	0
MF	GO:0050136	NADH dehydrogenase (quinone) activity	1/172	12/8379	0.220466	0.673394	ENSGALG00000043768	MT-ND2	1	0		1	ENSGALG00000043768
MF	GO:0008138	protein tyrosine/serine/threonine phosphatase activity	2/172	43/8379	0.220594	0.673394	ENSGALG00000006647/ENSGALG00000005754	DUSP8/-	2	1	ENSGALG00000005754	1	ENSGALG00000006647
MF	GO:0003954	NADH dehydrogenase activity	1/172	13/8379	0.236491	0.682671	ENSGALG00000043768	MT-ND2	1	0		1	ENSGALG00000043768
MF	GO:0005540	hyaluronic acid binding	1/172	13/8379	0.236491	0.682671	ENSGALG00000006725	ACAN	1	0		1	ENSGALG00000006725
MF	GO:0046983	protein dimerization activity	6/172	205/8379	0.245155	0.682671	ENSGALG00000046793/ENSGALG00000050350/ENSGALG00000047204/ENSGALG00000052649/ENSGALG00000054131/ENSGALG00000000751	HELT/HIST1H2B7/HES2/HIST1H2B5/TAL2/ARNT	6	5	ENSGALG00000046793/ENSGALG00000050350/ENSGALG00000047204/ENSGALG00000052649/ENSGALG00000000751	1	ENSGALG00000054131
MF	GO:0004721	phosphoprotein phosphatase activity	3/172	87/8379	0.264663	0.682671	ENSGALG00000040114/ENSGALG00000006647/ENSGALG00000005754	PTPRZ1/DUSP8/-	3	1	ENSGALG00000005754	2	ENSGALG00000040114/ENSGALG00000006647
MF	GO:0004601	peroxidase activity	1/172	15/8379	0.267564	0.682671	ENSGALG00000043254	EPX	1	0		1	ENSGALG00000043254
MF	GO:0016757	transferase activity, transferring glycosyl groups	4/172	131/8379	0.282197	0.682671	ENSGALG00000032614/ENSGALG00000042462/ENSGALG00000001981/ENSGALG00000012365	AT2/-/PARP6/PYGL	4	3	ENSGALG00000042462/ENSGALG00000001981/ENSGALG00000012365	1	ENSGALG00000032614
MF	GO:0008484	sulfuric ester hydrolase activity	1/172	16/8379	0.282626	0.682671	ENSGALG00000039673	GALNS	1	1	ENSGALG00000039673	0
MF	GO:0016651	oxidoreductase activity, acting on NAD(P)H	1/172	16/8379	0.282626	0.682671	ENSGALG00000043768	MT-ND2	1	0		1	ENSGALG00000043768
MF	GO:0005102	signaling receptor binding	6/172	218/8379	0.290612	0.682671	ENSGALG00000011668/ENSGALG00000046192/ENSGALG00000012178/ENSGALG00000054196/ENSGALG00000009266/ENSGALG00000010983	IL8L1/-/PDGFB/-/FGA/NPY	6	3	ENSGALG00000046192/ENSGALG00000012178/ENSGALG00000054196	3	ENSGALG00000011668/ENSGALG00000009266/ENSGALG00000010983
MF	GO:0005230	extracellular ligand-gated ion channel activity	2/172	53/8379	0.296961	0.682671	ENSGALG00000026241/ENSGALG00000034109	GRIN3B/GRIA3	2	1	ENSGALG00000026241	1	ENSGALG00000034109
MF	GO:0003950	NAD+ ADP-ribosyltransferase activity	1/172	17/8379	0.29738	0.682671	ENSGALG00000001981	PARP6	1	1	ENSGALG00000001981	0
MF	GO:0005520	insulin-like growth factor binding	1/172	17/8379	0.29738	0.682671	ENSGALG00000043493	IGFBP1	1	0		1	ENSGALG00000043493
MF	GO:0005539	glycosaminoglycan binding	1/172	17/8379	0.29738	0.682671	ENSGALG00000006725	ACAN	1	0		1	ENSGALG00000006725
MF	GO:0004523	RNA-DNA hybrid ribonuclease activity	3/172	93/8379	0.298287	0.682671	ENSGALG00000054102/ENSGALG00000050468/ENSGALG00000047472	-/-/-	3	0		3	ENSGALG00000054102/ENSGALG00000050468/ENSGALG00000047472
MF	GO:0004518	nuclease activity	4/172	136/8379	0.305307	0.682671	ENSGALG00000054102/ENSGALG00000050468/ENSGALG00000047472/ENSGALG00000002276	-/-/-/EME2	4	1	ENSGALG00000002276	3	ENSGALG00000054102/ENSGALG00000050468/ENSGALG00000047472
MF	GO:0016879	ligase activity, forming carbon-nitrogen bonds	1/172	18/8379	0.311833	0.682671	ENSGALG00000016273	LGSN	1	0		1	ENSGALG00000016273
MF	GO:0005200	structural constituent of cytoskeleton	2/172	56/8379	0.319778	0.682671	ENSGALG00000049449/ENSGALG00000032838	-/BKJ	2	1	ENSGALG00000032838	1	ENSGALG00000049449
MF	GO:0015276	ligand-gated ion channel activity	2/172	56/8379	0.319778	0.682671	ENSGALG00000026241/ENSGALG00000034109	GRIN3B/GRIA3	2	1	ENSGALG00000026241	1	ENSGALG00000034109
MF	GO:0022834	ligand-gated channel activity	2/172	56/8379	0.319778	0.682671	ENSGALG00000026241/ENSGALG00000034109	GRIN3B/GRIA3	2	1	ENSGALG00000026241	1	ENSGALG00000034109
MF	GO:0016891	endoribonuclease activity, producing 5'-phosphomonoesters	3/172	97/8379	0.320849	0.682671	ENSGALG00000054102/ENSGALG00000050468/ENSGALG00000047472	-/-/-	3	0		3	ENSGALG00000054102/ENSGALG00000050468/ENSGALG00000047472
MF	GO:0016893	endonuclease activity, active with either ribo- or deoxyribonucleic acids and producing 5'-phosphomonoesters	3/172	97/8379	0.320849	0.682671	ENSGALG00000054102/ENSGALG00000050468/ENSGALG00000047472	-/-/-	3	0		3	ENSGALG00000054102/ENSGALG00000050468/ENSGALG00000047472
MF	GO:0016409	palmitoyltransferase activity	1/172	19/8379	0.32599	0.682671	ENSGALG00000038810	-	1	1	ENSGALG00000038810	0
MF	GO:0019838	growth factor binding	1/172	19/8379	0.32599	0.682671	ENSGALG00000043493	IGFBP1	1	0		1	ENSGALG00000043493
MF	GO:0019899	enzyme binding	4/172	143/8379	0.337975	0.682671	ENSGALG00000008625/ENSGALG00000035690/ENSGALG00000016504/ENSGALG00000046915	ANAPC2/RAPGEFL1/ITSN2/PPP1R12C	4	2	ENSGALG00000008625/ENSGALG00000046915	2	ENSGALG00000035690/ENSGALG00000016504
MF	GO:0004114	3',5'-cyclic-nucleotide phosphodiesterase activity	1/172	20/8379	0.339857	0.682671	ENSGALG00000015373	PDE6B	1	0		1	ENSGALG00000015373
MF	GO:0016684	oxidoreductase activity, acting on peroxide as acceptor	1/172	20/8379	0.339857	0.682671	ENSGALG00000043254	EPX	1	0		1	ENSGALG00000043254
MF	GO:0042623	ATPase activity, coupled	2/172	59/8379	0.342417	0.682671	ENSGALG00000002207/ENSGALG00000010229	ATP6V1G3/ABCD4	2	2	ENSGALG00000002207/ENSGALG00000010229	0
MF	GO:0004521	endoribonuclease activity	3/172	101/8379	0.343431	0.682671	ENSGALG00000054102/ENSGALG00000050468/ENSGALG00000047472	-/-/-	3	0		3	ENSGALG00000054102/ENSGALG00000050468/ENSGALG00000047472
MF	GO:0005216	ion channel activity	5/172	189/8379	0.347096	0.682671	ENSGALG00000006220/ENSGALG00000005332/ENSGALG00000026241/ENSGALG00000006521/ENSGALG00000034109	KCNC1/CACNA1D/GRIN3B/TRPM5/GRIA3	5	1	ENSGALG00000026241	4	ENSGALG00000006220/ENSGALG00000005332/ENSGALG00000006521/ENSGALG00000034109
MF	GO:0022838	substrate-specific channel activity	5/172	189/8379	0.347096	0.682671	ENSGALG00000006220/ENSGALG00000005332/ENSGALG00000026241/ENSGALG00000006521/ENSGALG00000034109	KCNC1/CACNA1D/GRIN3B/TRPM5/GRIA3	5	1	ENSGALG00000026241	4	ENSGALG00000006220/ENSGALG00000005332/ENSGALG00000006521/ENSGALG00000034109
MF	GO:0015318	inorganic molecular entity transmembrane transporter activity	7/172	280/8379	0.352049	0.682671	ENSGALG00000006220/ENSGALG00000032718/ENSGALG00000005332/ENSGALG00000014372/ENSGALG00000026241/ENSGALG00000006521/ENSGALG00000034109	KCNC1/NIPAL2/CACNA1D/SLC34A2/GRIN3B/TRPM5/GRIA3	7	2	ENSGALG00000014372/ENSGALG00000026241	5	ENSGALG00000006220/ENSGALG00000032718/ENSGALG00000005332/ENSGALG00000006521/ENSGALG00000034109
MF	GO:0004112	cyclic-nucleotide phosphodiesterase activity	1/172	21/8379	0.35344	0.682671	ENSGALG00000015373	PDE6B	1	0		1	ENSGALG00000015373
MF	GO:0016209	antioxidant activity	1/172	21/8379	0.35344	0.682671	ENSGALG00000043254	EPX	1	0		1	ENSGALG00000043254
MF	GO:0030234	enzyme regulator activity	4/172	148/8379	0.361408	0.682671	ENSGALG00000014412/ENSGALG00000050656/ENSGALG00000000293/ENSGALG00000004969	CSTA/-/-/TIMP4	4	4	ENSGALG00000014412/ENSGALG00000050656/ENSGALG00000000293/ENSGALG00000004969	0
MF	GO:0004867	serine-type endopeptidase inhibitor activity	1/172	22/8379	0.366746	0.682671	ENSGALG00000050656	-	1	1	ENSGALG00000050656	0
MF	GO:0004519	endonuclease activity	3/172	107/8379	0.377177	0.682671	ENSGALG00000054102/ENSGALG00000050468/ENSGALG00000047472	-/-/-	3	0		3	ENSGALG00000054102/ENSGALG00000050468/ENSGALG00000047472
MF	GO:0003964	RNA-directed DNA polymerase activity	1/172	23/8379	0.379779	0.682671	ENSGALG00000047472	-	1	0		1	ENSGALG00000047472
MF	GO:0015081	sodium ion transmembrane transporter activity	1/172	23/8379	0.379779	0.682671	ENSGALG00000014372	SLC34A2	1	1	ENSGALG00000014372	0
MF	GO:0004674	protein serine/threonine kinase activity	2/172	65/8379	0.386923	0.682671	ENSGALG00000011889/ENSGALG00000031629	-/RPS6KB2	2	2	ENSGALG00000011889/ENSGALG00000031629	0
MF	GO:0031406	carboxylic acid binding	1/172	24/8379	0.392546	0.682671	ENSGALG00000006725	ACAN	1	0		1	ENSGALG00000006725
MF	GO:0043177	organic acid binding	1/172	24/8379	0.392546	0.682671	ENSGALG00000006725	ACAN	1	0		1	ENSGALG00000006725
MF	GO:0051287	NAD binding	1/172	24/8379	0.392546	0.682671	ENSGALG00000001245	SIRT6	1	1	ENSGALG00000001245	0
MF	GO:0015267	channel activity	5/172	201/8379	0.396263	0.682671	ENSGALG00000006220/ENSGALG00000005332/ENSGALG00000026241/ENSGALG00000006521/ENSGALG00000034109	KCNC1/CACNA1D/GRIN3B/TRPM5/GRIA3	5	1	ENSGALG00000026241	4	ENSGALG00000006220/ENSGALG00000005332/ENSGALG00000006521/ENSGALG00000034109
MF	GO:0022803	passive transmembrane transporter activity	5/172	201/8379	0.396263	0.682671	ENSGALG00000006220/ENSGALG00000005332/ENSGALG00000026241/ENSGALG00000006521/ENSGALG00000034109	KCNC1/CACNA1D/GRIN3B/TRPM5/GRIA3	5	1	ENSGALG00000026241	4	ENSGALG00000006220/ENSGALG00000005332/ENSGALG00000006521/ENSGALG00000034109
MF	GO:0008373	sialyltransferase activity	1/172	25/8379	0.405051	0.684261	ENSGALG00000042462	-	1	1	ENSGALG00000042462	0
MF	GO:0015291	secondary active transmembrane transporter activity	1/172	25/8379	0.405051	0.684261	ENSGALG00000014372	SLC34A2	1	1	ENSGALG00000014372	0
MF	GO:0004540	ribonuclease activity	3/172	113/8379	0.410568	0.686912	ENSGALG00000054102/ENSGALG00000050468/ENSGALG00000047472	-/-/-	3	0		3	ENSGALG00000054102/ENSGALG00000050468/ENSGALG00000047472
MF	GO:0016779	nucleotidyltransferase activity	2/172	70/8379	0.422995	0.691649	ENSGALG00000013723/ENSGALG00000047472	OASL/-	2	1	ENSGALG00000013723	1	ENSGALG00000047472
MF	GO:0016791	phosphatase activity	3/172	116/8379	0.427067	0.691649	ENSGALG00000040114/ENSGALG00000006647/ENSGALG00000005754	PTPRZ1/DUSP8/-	3	1	ENSGALG00000005754	2	ENSGALG00000040114/ENSGALG00000006647
MF	GO:0051536	iron-sulfur cluster binding	1/172	27/8379	0.429299	0.691649	ENSGALG00000016400	RSAD2	1	1	ENSGALG00000016400	0
MF	GO:0051540	metal cluster binding	1/172	27/8379	0.429299	0.691649	ENSGALG00000016400	RSAD2	1	1	ENSGALG00000016400	0
MF	GO:0004222	metalloendopeptidase activity	2/172	73/8379	0.444113	0.706927	ENSGALG00000019060/ENSGALG00000038758	MMP27/MMP15	2	2	ENSGALG00000019060/ENSGALG00000038758	0
MF	GO:0046982	protein heterodimerization activity	2/172	75/8379	0.457954	0.706927	ENSGALG00000050350/ENSGALG00000052649	HIST1H2B7/HIST1H2B5	2	2	ENSGALG00000050350/ENSGALG00000052649	0
MF	GO:0015075	ion transmembrane transporter activity	7/172	312/8379	0.460222	0.706927	ENSGALG00000006220/ENSGALG00000032718/ENSGALG00000005332/ENSGALG00000014372/ENSGALG00000026241/ENSGALG00000006521/ENSGALG00000034109	KCNC1/NIPAL2/CACNA1D/SLC34A2/GRIN3B/TRPM5/GRIA3	7	2	ENSGALG00000014372/ENSGALG00000026241	5	ENSGALG00000006220/ENSGALG00000032718/ENSGALG00000005332/ENSGALG00000006521/ENSGALG00000034109
MF	GO:0042578	phosphoric ester hydrolase activity	4/172	170/8379	0.463283	0.706927	ENSGALG00000015373/ENSGALG00000040114/ENSGALG00000006647/ENSGALG00000005754	PDE6B/PTPRZ1/DUSP8/-	4	1	ENSGALG00000005754	3	ENSGALG00000015373/ENSGALG00000040114/ENSGALG00000006647
MF	GO:0034061	DNA polymerase activity	1/172	30/8379	0.463841	0.706927	ENSGALG00000047472	-	1	0		1	ENSGALG00000047472
MF	GO:0046873	metal ion transmembrane transporter activity	2/172	76/8379	0.4648	0.706927	ENSGALG00000032718/ENSGALG00000014372	NIPAL2/SLC34A2	2	1	ENSGALG00000014372	1	ENSGALG00000032718
MF	GO:0016491	oxidoreductase activity	8/172	362/8379	0.467222	0.706927	ENSGALG00000043254/ENSGALG00000043027/ENSGALG00000026817/ENSGALG00000043768/ENSGALG00000000081/ENSGALG00000021238/ENSGALG00000030773/ENSGALG00000033365	EPX/HEPHL1/-/MT-ND2/IL4I1/-/CP/ALDH1A3	8	3	ENSGALG00000026817/ENSGALG00000030773/ENSGALG00000033365	5	ENSGALG00000043254/ENSGALG00000043027/ENSGALG00000043768/ENSGALG00000000081/ENSGALG00000021238
MF	GO:0020037	heme binding	2/172	79/8379	0.48503	0.727545	ENSGALG00000043254/ENSGALG00000021238	EPX/-	2	0		2	ENSGALG00000043254/ENSGALG00000021238
MF	GO:0046906	tetrapyrrole binding	2/172	83/8379	0.511259	0.753349	ENSGALG00000043254/ENSGALG00000021238	EPX/-	2	0		2	ENSGALG00000043254/ENSGALG00000021238
MF	GO:0022836	gated channel activity	2/172	84/8379	0.517679	0.753349	ENSGALG00000026241/ENSGALG00000034109	GRIN3B/GRIA3	2	1	ENSGALG00000026241	1	ENSGALG00000034109
MF	GO:0022839	ion gated channel activity	2/172	84/8379	0.517679	0.753349	ENSGALG00000026241/ENSGALG00000034109	GRIN3B/GRIA3	2	1	ENSGALG00000026241	1	ENSGALG00000034109
MF	GO:0016462	pyrophosphatase activity	9/172	428/8379	0.519638	0.753349	ENSGALG00000015167/ENSGALG00000002207/ENSGALG00000016837/ENSGALG00000006520/ENSGALG00000003899/ENSGALG00000000769/ENSGALG00000050544/ENSGALG00000010229/ENSGALG00000000544	PRUNE2/ATP6V1G3/-/MYH11/RAB17/RAB7B/-/ABCD4/-	9	5	ENSGALG00000002207/ENSGALG00000003899/ENSGALG00000000769/ENSGALG00000050544/ENSGALG00000010229	4	ENSGALG00000015167/ENSGALG00000016837/ENSGALG00000006520/ENSGALG00000000544
MF	GO:0016818	hydrolase activity, acting on acid anhydrides, in phosphorus-containing anhydrides	9/172	430/8379	0.525358	0.753349	ENSGALG00000015167/ENSGALG00000002207/ENSGALG00000016837/ENSGALG00000006520/ENSGALG00000003899/ENSGALG00000000769/ENSGALG00000050544/ENSGALG00000010229/ENSGALG00000000544	PRUNE2/ATP6V1G3/-/MYH11/RAB17/RAB7B/-/ABCD4/-	9	5	ENSGALG00000002207/ENSGALG00000003899/ENSGALG00000000769/ENSGALG00000050544/ENSGALG00000010229	4	ENSGALG00000015167/ENSGALG00000016837/ENSGALG00000006520/ENSGALG00000000544
MF	GO:0016817	hydrolase activity, acting on acid anhydrides	9/172	431/8379	0.52821	0.753349	ENSGALG00000015167/ENSGALG00000002207/ENSGALG00000016837/ENSGALG00000006520/ENSGALG00000003899/ENSGALG00000000769/ENSGALG00000050544/ENSGALG00000010229/ENSGALG00000000544	PRUNE2/ATP6V1G3/-/MYH11/RAB17/RAB7B/-/ABCD4/-	9	5	ENSGALG00000002207/ENSGALG00000003899/ENSGALG00000000769/ENSGALG00000050544/ENSGALG00000010229	4	ENSGALG00000015167/ENSGALG00000016837/ENSGALG00000006520/ENSGALG00000000544
MF	GO:0016616	oxidoreductase activity, acting on the CH-OH group of donors, NAD or NADP as acceptor	1/172	38/8379	0.546122	0.772563	ENSGALG00000026817	-	1	1	ENSGALG00000026817	0
MF	GO:0003924	GTPase activity	4/172	191/8379	0.554891	0.778637	ENSGALG00000003899/ENSGALG00000000769/ENSGALG00000050544/ENSGALG00000000544	RAB17/RAB7B/-/-	4	3	ENSGALG00000003899/ENSGALG00000000769/ENSGALG00000050544	1	ENSGALG00000000544
MF	GO:0004620	phospholipase activity	1/172	40/8379	0.564649	0.779753	ENSGALG00000019233	-	1	0		1	ENSGALG00000019233
MF	GO:0016614	oxidoreductase activity, acting on CH-OH group of donors	1/172	40/8379	0.564649	0.779753	ENSGALG00000026817	-	1	1	ENSGALG00000026817	0
MF	GO:0004725	protein tyrosine phosphatase activity	1/172	41/8379	0.573628	0.785595	ENSGALG00000040114	PTPRZ1	1	0		1	ENSGALG00000040114
MF	GO:0005085	guanyl-nucleotide exchange factor activity	2/172	94/8379	0.578754	0.785595	ENSGALG00000035690/ENSGALG00000016504	RAPGEFL1/ITSN2	2	0		2	ENSGALG00000035690/ENSGALG00000016504
MF	GO:0004984	olfactory receptor activity	1/172	42/8379	0.582424	0.785595	ENSGALG00000049226	-	1	1	ENSGALG00000049226	0
MF	GO:0003774	motor activity	2/172	97/8379	0.595945	0.79765	ENSGALG00000016837/ENSGALG00000006520	-/MYH11	2	0		2	ENSGALG00000016837/ENSGALG00000006520
MF	GO:0004553	hydrolase activity, hydrolyzing O-glycosyl compounds	1/172	46/8379	0.615838	0.806822	ENSGALG00000009511	-	1	0		1	ENSGALG00000009511
MF	GO:0016758	transferase activity, transferring hexosyl groups	1/172	46/8379	0.615838	0.806822	ENSGALG00000012365	PYGL	1	1	ENSGALG00000012365	0
MF	GO:0016887	ATPase activity	2/172	104/8379	0.634012	0.806822	ENSGALG00000002207/ENSGALG00000010229	ATP6V1G3/ABCD4	2	2	ENSGALG00000002207/ENSGALG00000010229	0
MF	GO:0008081	phosphoric diester hydrolase activity	1/172	49/8379	0.639141	0.806822	ENSGALG00000015373	PDE6B	1	0		1	ENSGALG00000015373
MF	GO:0016746	transferase activity, transferring acyl groups	2/172	105/8379	0.639217	0.806822	ENSGALG00000004804/ENSGALG00000038810	-/-	2	1	ENSGALG00000038810	1	ENSGALG00000004804
MF	GO:0017111	nucleoside-triphosphatase activity	8/172	421/8379	0.640046	0.806822	ENSGALG00000002207/ENSGALG00000016837/ENSGALG00000006520/ENSGALG00000003899/ENSGALG00000000769/ENSGALG00000050544/ENSGALG00000010229/ENSGALG00000000544	ATP6V1G3/-/MYH11/RAB17/RAB7B/-/ABCD4/-	8	5	ENSGALG00000002207/ENSGALG00000003899/ENSGALG00000000769/ENSGALG00000050544/ENSGALG00000010229	3	ENSGALG00000016837/ENSGALG00000006520/ENSGALG00000000544
MF	GO:0016298	lipase activity	1/172	50/8379	0.646592	0.806822	ENSGALG00000019233	-	1	0		1	ENSGALG00000019233
MF	GO:0005179	hormone activity	1/172	51/8379	0.65389	0.806822	ENSGALG00000010983	NPY	1	0		1	ENSGALG00000010983
MF	GO:0004843	thiol-dependent ubiquitin-specific protease activity	1/172	55/8379	0.681615	0.806822	ENSGALG00000013057	-	1	1	ENSGALG00000013057	0
MF	GO:0036459	thiol-dependent ubiquitinyl hydrolase activity	1/172	55/8379	0.681615	0.806822	ENSGALG00000013057	-	1	1	ENSGALG00000013057	0
MF	GO:0101005	ubiquitinyl hydrolase activity	1/172	55/8379	0.681615	0.806822	ENSGALG00000013057	-	1	1	ENSGALG00000013057	0
MF	GO:0140097	catalytic activity, acting on DNA	1/172	55/8379	0.681615	0.806822	ENSGALG00000047472	-	1	0		1	ENSGALG00000047472
MF	GO:0019783	ubiquitin-like protein-specific protease activity	1/172	56/8379	0.688193	0.806822	ENSGALG00000013057	-	1	1	ENSGALG00000013057	0
MF	GO:0001882	nucleoside binding	4/172	228/8379	0.693621	0.806822	ENSGALG00000003899/ENSGALG00000000769/ENSGALG00000050544/ENSGALG00000000544	RAB17/RAB7B/-/-	4	3	ENSGALG00000003899/ENSGALG00000000769/ENSGALG00000050544	1	ENSGALG00000000544
MF	GO:0001883	purine nucleoside binding	4/172	228/8379	0.693621	0.806822	ENSGALG00000003899/ENSGALG00000000769/ENSGALG00000050544/ENSGALG00000000544	RAB17/RAB7B/-/-	4	3	ENSGALG00000003899/ENSGALG00000000769/ENSGALG00000050544	1	ENSGALG00000000544
MF	GO:0005525	GTP binding	4/172	228/8379	0.693621	0.806822	ENSGALG00000003899/ENSGALG00000000769/ENSGALG00000050544/ENSGALG00000000544	RAB17/RAB7B/-/-	4	3	ENSGALG00000003899/ENSGALG00000000769/ENSGALG00000050544	1	ENSGALG00000000544
MF	GO:0032549	ribonucleoside binding	4/172	228/8379	0.693621	0.806822	ENSGALG00000003899/ENSGALG00000000769/ENSGALG00000050544/ENSGALG00000000544	RAB17/RAB7B/-/-	4	3	ENSGALG00000003899/ENSGALG00000000769/ENSGALG00000050544	1	ENSGALG00000000544
MF	GO:0032550	purine ribonucleoside binding	4/172	228/8379	0.693621	0.806822	ENSGALG00000003899/ENSGALG00000000769/ENSGALG00000050544/ENSGALG00000000544	RAB17/RAB7B/-/-	4	3	ENSGALG00000003899/ENSGALG00000000769/ENSGALG00000050544	1	ENSGALG00000000544
MF	GO:0016798	hydrolase activity, acting on glycosyl bonds	1/172	57/8379	0.694637	0.806822	ENSGALG00000009511	-	1	0		1	ENSGALG00000009511
MF	GO:0048037	cofactor binding	4/172	229/8379	0.696909	0.806822	ENSGALG00000043254/ENSGALG00000001245/ENSGALG00000016400/ENSGALG00000021238	EPX/SIRT6/RSAD2/-	4	2	ENSGALG00000001245/ENSGALG00000016400	2	ENSGALG00000043254/ENSGALG00000021238
MF	GO:0032561	guanyl ribonucleotide binding	4/172	230/8379	0.700173	0.806822	ENSGALG00000003899/ENSGALG00000000769/ENSGALG00000050544/ENSGALG00000000544	RAB17/RAB7B/-/-	4	3	ENSGALG00000003899/ENSGALG00000000769/ENSGALG00000050544	1	ENSGALG00000000544
MF	GO:0051020	GTPase binding	2/172	122/8379	0.719025	0.823094	ENSGALG00000035690/ENSGALG00000016504	RAPGEFL1/ITSN2	2	0		2	ENSGALG00000035690/ENSGALG00000016504
MF	GO:0022890	inorganic cation transmembrane transporter activity	2/172	126/8379	0.735511	0.836464	ENSGALG00000032718/ENSGALG00000014372	NIPAL2/SLC34A2	2	1	ENSGALG00000014372	1	ENSGALG00000032718
MF	GO:0005506	iron ion binding	1/172	65/8379	0.74164	0.837588	ENSGALG00000021238	-	1	0		1	ENSGALG00000021238
MF	GO:0019001	guanyl nucleotide binding	4/172	245/8379	0.746127	0.837588	ENSGALG00000003899/ENSGALG00000000769/ENSGALG00000050544/ENSGALG00000000544	RAB17/RAB7B/-/-	4	3	ENSGALG00000003899/ENSGALG00000000769/ENSGALG00000050544	1	ENSGALG00000000544
MF	GO:0016747	transferase activity, transferring acyl groups other than amino-acyl groups	1/172	67/8379	0.75222	0.839015	ENSGALG00000038810	-	1	1	ENSGALG00000038810	0
MF	GO:0140098	catalytic activity, acting on RNA	3/172	192/8379	0.75957	0.839674	ENSGALG00000054102/ENSGALG00000050468/ENSGALG00000047472	-/-/-	3	0		3	ENSGALG00000054102/ENSGALG00000050468/ENSGALG00000047472
MF	GO:0005198	structural molecule activity	3/172	193/8379	0.76267	0.839674	ENSGALG00000049449/ENSGALG00000032838/ENSGALG00000001542	-/BKJ/MRPL20	3	2	ENSGALG00000032838/ENSGALG00000001542	1	ENSGALG00000049449
MF	GO:0008083	growth factor activity	1/172	70/8379	0.767288	0.839674	ENSGALG00000012178	PDGFB	1	1	ENSGALG00000012178	0
MF	GO:0016705	oxidoreductase activity, acting on paired donors, with incorporation or reduction of molecular oxygen	1/172	73/8379	0.781444	0.849821	ENSGALG00000021238	-	1	0		1	ENSGALG00000021238
MF	GO:0008324	cation transmembrane transporter activity	2/172	144/8379	0.799869	0.862654	ENSGALG00000032718/ENSGALG00000014372	NIPAL2/SLC34A2	2	1	ENSGALG00000014372	1	ENSGALG00000032718
MF	GO:0016874	ligase activity	1/172	78/8379	0.80316	0.862654	ENSGALG00000016273	LGSN	1	0		1	ENSGALG00000016273
MF	GO:0008168	methyltransferase activity	1/172	81/8379	0.815146	0.870156	ENSGALG00000030776	METTL7A	1	1	ENSGALG00000030776	0
MF	GO:0015077	monovalent inorganic cation transmembrane transporter activity	1/172	88/8379	0.840364	0.886202	ENSGALG00000014372	SLC34A2	1	1	ENSGALG00000014372	0
MF	GO:0016741	transferase activity, transferring one-carbon groups	1/172	88/8379	0.840364	0.886202	ENSGALG00000030776	METTL7A	1	1	ENSGALG00000030776	0
MF	GO:0003735	structural constituent of ribosome	1/172	102/8379	0.880994	0.923452	ENSGALG00000001542	MRPL20	1	1	ENSGALG00000001542	0
MF	GO:0003723	RNA binding	2/172	183/8379	0.893981	0.926211	ENSGALG00000009592/ENSGALG00000001542	SRP14/MRPL20	2	2	ENSGALG00000009592/ENSGALG00000001542	0
MF	GO:0005509	calcium ion binding	4/172	316/8379	0.894272	0.926211	ENSGALG00000009415/ENSGALG00000048605/ENSGALG00000048704/ENSGALG00000045780	SMOC1/-/-/-	4	2	ENSGALG00000048605/ENSGALG00000048704	2	ENSGALG00000009415/ENSGALG00000045780
MF	GO:0050662	coenzyme binding	1/172	122/8379	0.921845	0.949119	ENSGALG00000001245	SIRT6	1	1	ENSGALG00000001245	0
MF	GO:0043565	sequence-specific DNA binding	1/172	150/8379	0.956694	0.979204	ENSGALG00000029270	GATA3	1	0		1	ENSGALG00000029270
MF	GO:0016773	phosphotransferase activity, alcohol group as acceptor	5/172	495/8379	0.977728	0.994881	ENSGALG00000011889/ENSGALG00000010826/ENSGALG00000003131/ENSGALG00000031629/ENSGALG00000012594	-/PRKAA2/DGKE/RPS6KB2/NTRK2	5	2	ENSGALG00000011889/ENSGALG00000031629	3	ENSGALG00000010826/ENSGALG00000003131/ENSGALG00000012594
MF	GO:0004672	protein kinase activity	4/172	447/8379	0.984188	0.995632	ENSGALG00000011889/ENSGALG00000010826/ENSGALG00000031629/ENSGALG00000012594	-/PRKAA2/RPS6KB2/NTRK2	4	2	ENSGALG00000011889/ENSGALG00000031629	2	ENSGALG00000010826/ENSGALG00000012594
MF	GO:0003700	DNA-binding transcription factor activity	1/172	234/8379	0.992722	0.996973	ENSGALG00000003282	STAT5A	1	1	ENSGALG00000003282	0
MF	GO:0140110	transcription regulator activity	1/172	275/8379	0.996973	0.996973	ENSGALG00000003282	STAT5A	1	1	ENSGALG00000003282	0

## Sheet: Pre vs Late.all_GOenrich
Category	GOID	Description	GeneRatio	BgRatio	pvalue	padj	geneID	geneName	Count	Up	Up_Gene_id	Down	Down_Gene_id
BP	GO:0007155	cell adhesion	46/1065	143/5189	0.000618212	0.113568	ENSGALG00000002544/ENSGALG00000015624/ENSGALG00000015627/ENSGALG00000039985/ENSGALG00000012906/ENSGALG00000026891/ENSGALG00000016908/ENSGALG00000028565/ENSGALG00000011200/ENSGALG00000042063/ENSGALG00000012923/ENSGALG00000005319/ENSGALG00000004653/ENSGALG00000043672/ENSGALG00000039080/ENSGALG00000002553/ENSGALG00000049995/ENSGALG00000033883/ENSGALG00000048605/ENSGALG00000032349/ENSGALG00000006725/…	PCDH12/VCAN/HAPLN1/CDH11/CDH20/NINJ1/-/PCDHGC3/THBS2/EPDR1/CDH9/CDH8/-/STAB1/CD44/PCDH1/-/PCDH7/-/CDH5/ACAN/CDH4/PAG1/-/-/NID1/CDH13/THBS1/CDHR1/LAMA3/PCDH19/-/-/CTNNA3/-/CTNNA2/CDHR2/STAB2/PCDH15/-/-/-/-/PCDHGC5/KITLG/SPP1	46	14	ENSGALG00000012906/ENSGALG00000012923/ENSGALG00000005319/ENSGALG00000004653/ENSGALG00000049995/ENSGALG00000006725/ENSGALG00000005102/ENSGALG00000002314/ENSGALG00000002845/ENSGALG00000003285/ENSGALG00000002744/ENSGALG00000046083/novel.406/ENSGALG00000016934	32	ENSGALG00000002544/ENSGALG00000015624/ENSGALG00000015627/ENSGALG00000039985/ENSGALG00000026891/ENSGALG00000016908/ENSGALG00000028565/ENSGALG00000011200/ENSGALG00000042063/ENSGALG00000043672/ENSGALG00000039080/ENSGALG00000002553/ENSGALG00000033883/ENSGALG00000048605/ENSGALG00000032349/ENSGALG00000034188/ENSGALG00000054763/ENSGALG00000050719/ENSGALG00000042079/ENSGALG00000005483/ENSGALG00000009626/…
BP	GO:0022610	biological adhesion	46/1065	143/5189	0.000618212	0.113568	ENSGALG00000002544/ENSGALG00000015624/ENSGALG00000015627/ENSGALG00000039985/ENSGALG00000012906/ENSGALG00000026891/ENSGALG00000016908/ENSGALG00000028565/ENSGALG00000011200/ENSGALG00000042063/ENSGALG00000012923/ENSGALG00000005319/ENSGALG00000004653/ENSGALG00000043672/ENSGALG00000039080/ENSGALG00000002553/ENSGALG00000049995/ENSGALG00000033883/ENSGALG00000048605/ENSGALG00000032349/ENSGALG00000006725/…	PCDH12/VCAN/HAPLN1/CDH11/CDH20/NINJ1/-/PCDHGC3/THBS2/EPDR1/CDH9/CDH8/-/STAB1/CD44/PCDH1/-/PCDH7/-/CDH5/ACAN/CDH4/PAG1/-/-/NID1/CDH13/THBS1/CDHR1/LAMA3/PCDH19/-/-/CTNNA3/-/CTNNA2/CDHR2/STAB2/PCDH15/-/-/-/-/PCDHGC5/KITLG/SPP1	46	14	ENSGALG00000012906/ENSGALG00000012923/ENSGALG00000005319/ENSGALG00000004653/ENSGALG00000049995/ENSGALG00000006725/ENSGALG00000005102/ENSGALG00000002314/ENSGALG00000002845/ENSGALG00000003285/ENSGALG00000002744/ENSGALG00000046083/novel.406/ENSGALG00000016934	32	ENSGALG00000002544/ENSGALG00000015624/ENSGALG00000015627/ENSGALG00000039985/ENSGALG00000026891/ENSGALG00000016908/ENSGALG00000028565/ENSGALG00000011200/ENSGALG00000042063/ENSGALG00000043672/ENSGALG00000039080/ENSGALG00000002553/ENSGALG00000033883/ENSGALG00000048605/ENSGALG00000032349/ENSGALG00000034188/ENSGALG00000054763/ENSGALG00000050719/ENSGALG00000042079/ENSGALG00000005483/ENSGALG00000009626/…
BP	GO:0007186	G-protein-coupled receptor signaling pathway	114/1065	426/5189	0.000742276	0.113568	ENSGALG00000009684/ENSGALG00000035569/ENSGALG00000016881/ENSGALG00000008733/ENSGALG00000039772/ENSGALG00000026092/ENSGALG00000005476/ENSGALG00000002473/ENSGALG00000006719/ENSGALG00000038241/ENSGALG00000047316/ENSGALG00000040761/ENSGALG00000010596/ENSGALG00000016992/ENSGALG00000004446/ENSGALG00000029768/ENSGALG00000041491/ENSGALG00000023142/ENSGALG00000009640/ENSGALG00000005544/ENSGALG00000010357/…	GPR26/MC2R/GPR183/LPAR3/RGS7/-/PTH2R/GPR157/GNAZ/CARTPT/-/DRD4/TACR3/HTR2A/NPFFR1/PTGDR/ACKR4/PTGER3/CHRM5/GPR55/P2RY1/C3AR1/HTR1B/FFAR4/P2RY4/HTR1E/-/PTAFR/ADORA1/-/P2RY8/-/GPR176/CCR5/ADGRL4/GPR20/P2RY6/-/NPBWR2/OPN4-1/GPR65/GALR1/OPRL1/GPR34/-/PRLHR/-/MTNR1B/EDNRB2/-/VIPR2/PTGER4/GNAO1/GPRC5B/CYSLTR2/SSTR5/-/CCR2/HTR1A/GNAI1/-/GNAQ/GRP/DGKB/LHCGR/GPR83L/-/CXCR5/GPR153/ADGRB3/RAMP2/GNAI2/ADORA2…	114	46	ENSGALG00000009684/ENSGALG00000035569/ENSGALG00000008733/ENSGALG00000039772/ENSGALG00000006719/ENSGALG00000040761/ENSGALG00000010596/ENSGALG00000004446/ENSGALG00000009640/ENSGALG00000015895/ENSGALG00000026733/ENSGALG00000015826/ENSGALG00000047357/ENSGALG00000053077/ENSGALG00000009619/ENSGALG00000029170/ENSGALG00000041662/ENSGALG00000026011/ENSGALG00000027965/ENSGALG00000028895/ENSGALG00000020656/…	68	ENSGALG00000016881/ENSGALG00000026092/ENSGALG00000005476/ENSGALG00000002473/ENSGALG00000038241/ENSGALG00000047316/ENSGALG00000016992/ENSGALG00000029768/ENSGALG00000041491/ENSGALG00000023142/ENSGALG00000005544/ENSGALG00000010357/ENSGALG00000013218/ENSGALG00000004346/ENSGALG00000050637/ENSGALG00000000783/ENSGALG00000000168/ENSGALG00000016687/ENSGALG00000037077/ENSGALG00000008890/ENSGALG00000041730/…
BP	GO:0006811	ion transport	91/1065	348/5189	0.0052185	0.598823	ENSGALG00000007269/ENSGALG00000006521/ENSGALG00000050064/ENSGALG00000005502/ENSGALG00000042199/ENSGALG00000022696/ENSGALG00000000505/ENSGALG00000002118/ENSGALG00000016446/ENSGALG00000000441/ENSGALG00000020827/ENSGALG00000006297/ENSGALG00000016791/ENSGALG00000038042/ENSGALG00000014372/ENSGALG00000007867/ENSGALG00000010781/ENSGALG00000016684/ENSGALG00000000367/ENSGALG00000027702/ENSGALG00000038543/…	GABRA3/TRPM5/-/KCNG4/SLC12A5/KCNE3/KCNH6/KCNMB1/ATP6V1C2/KCNA10/ATP13A4/TRPC7/SLC9A2/GABRG2/SLC34A2/SLC9A5/GLRA3/RHAG/ASIC2/SCN11A/KCNH7/RYR2/KCNQ3/SLC39A12/KCND3/SLC9A9/-/SCN5A/SLC26A5/KCNE4/CACNA1D/SLC12A1/ATP13A3/ATP6V1G3/CACNA1E/TCIRG1/ATP6AP1/SLC41A2/-/ATP6V1H/-/-/SLC12A7/SLC11A2/-/KCNA3/KCNN2/-/KCNC1/ANKH/GABRA1/SCN3A/TRPM2/KCNH4/SLC4A8/SLC4A1/SLC31A2/GABRP/SLC4A2/SLC39A13/KCNQ5/CACNA1C/-/S…	91	46	ENSGALG00000007269/ENSGALG00000006521/ENSGALG00000050064/ENSGALG00000005502/ENSGALG00000000505/ENSGALG00000000441/ENSGALG00000020827/ENSGALG00000006297/ENSGALG00000038042/ENSGALG00000010781/ENSGALG00000000367/ENSGALG00000027702/ENSGALG00000038543/ENSGALG00000010812/ENSGALG00000008602/ENSGALG00000001512/ENSGALG00000033411/ENSGALG00000006112/ENSGALG00000005332/ENSGALG00000004945/ENSGALG00000003833/…	45	ENSGALG00000042199/ENSGALG00000022696/ENSGALG00000002118/ENSGALG00000016446/ENSGALG00000016791/ENSGALG00000014372/ENSGALG00000007867/ENSGALG00000016684/ENSGALG00000037626/ENSGALG00000002374/ENSGALG00000008222/ENSGALG00000031350/ENSGALG00000007075/ENSGALG00000002207/ENSGALG00000036069/ENSGALG00000008836/ENSGALG00000012697/ENSGALG00000047125/ENSGALG00000041533/ENSGALG00000036942/ENSGALG00000037131/…
BP	GO:0009653	anatomical structure morphogenesis	6/1065	10/5189	0.00722598	0.663345	ENSGALG00000015656/ENSGALG00000005442/ENSGALG00000020067/ENSGALG00000034050/ENSGALG00000048883/ENSGALG00000043036	PALM2AKAP2/PALMD/VASH2/-/-/VASH1	6	0		6	ENSGALG00000015656/ENSGALG00000005442/ENSGALG00000020067/ENSGALG00000034050/ENSGALG00000048883/ENSGALG00000043036
BP	GO:0098609	cell-cell adhesion	29/1065	98/5189	0.0201981	0.884254	ENSGALG00000002544/ENSGALG00000039985/ENSGALG00000012906/ENSGALG00000016908/ENSGALG00000028565/ENSGALG00000012923/ENSGALG00000005319/ENSGALG00000004653/ENSGALG00000002553/ENSGALG00000049995/ENSGALG00000033883/ENSGALG00000048605/ENSGALG00000032349/ENSGALG00000005102/ENSGALG00000034188/ENSGALG00000054763/ENSGALG00000050719/ENSGALG00000005483/ENSGALG00000002314/ENSGALG00000006822/ENSGALG00000051984/…	PCDH12/CDH11/CDH20/-/PCDHGC3/CDH9/CDH8/-/PCDH1/-/PCDH7/-/CDH5/CDH4/PAG1/-/-/CDH13/CDHR1/PCDH19/-/-/-/CDHR2/PCDH15/-/-/-/PCDHGC5	29	12	ENSGALG00000012906/ENSGALG00000012923/ENSGALG00000005319/ENSGALG00000004653/ENSGALG00000049995/ENSGALG00000005102/ENSGALG00000002314/ENSGALG00000003285/ENSGALG00000002744/ENSGALG00000046083/novel.406/ENSGALG00000016934	17	ENSGALG00000002544/ENSGALG00000039985/ENSGALG00000016908/ENSGALG00000028565/ENSGALG00000002553/ENSGALG00000033883/ENSGALG00000048605/ENSGALG00000032349/ENSGALG00000034188/ENSGALG00000054763/ENSGALG00000050719/ENSGALG00000005483/ENSGALG00000006822/ENSGALG00000051984/ENSGALG00000047437/ENSGALG00000050281/ENSGALG00000053457
BP	GO:0006814	sodium ion transport	10/1065	25/5189	0.020373	0.884254	ENSGALG00000000367/ENSGALG00000027702/ENSGALG00000006112/ENSGALG00000006072/ENSGALG00000011040/ENSGALG00000053449/ENSGALG00000006270/ENSGALG00000011250/ENSGALG00000027793/ENSGALG00000051417	ASIC2/SCN11A/SCN5A/-/SCN3A/-/SCNN1G/ASIC4/SCN9A/-	10	7	ENSGALG00000000367/ENSGALG00000027702/ENSGALG00000006112/ENSGALG00000006072/ENSGALG00000011040/ENSGALG00000027793/ENSGALG00000051417	3	ENSGALG00000053449/ENSGALG00000006270/ENSGALG00000011250
BP	GO:0002376	immune system process	20/1065	63/5189	0.0235557	0.884254	ENSGALG00000016286/ENSGALG00000011668/ENSGALG00000010915/ENSGALG00000043302/ENSGALG00000029532/ENSGALG00000016852/ENSGALG00000007123/ENSGALG00000054196/ENSGALG00000004594/ENSGALG00000034188/ENSGALG00000007240/ENSGALG00000006827/ENSGALG00000006346/ENSGALG00000000141/ENSGALG00000034478/ENSGALG00000026098/ENSGALG00000009574/ENSGALG00000026663/ENSGALG00000032717/ENSGALG00000051101	TASL/IL8L1/IL6/LAT2/CXCL13L3/TNFSF13B/-/-/CD74/PAG1/TRAIL-LIKE/IL4/CXCL14/BLB1/CCL4/IL8/IL12A/CX3CL1/CCL4/-	20	6	ENSGALG00000011668/ENSGALG00000010915/ENSGALG00000029532/ENSGALG00000006827/ENSGALG00000006346/ENSGALG00000009574	14	ENSGALG00000016286/ENSGALG00000043302/ENSGALG00000016852/ENSGALG00000007123/ENSGALG00000054196/ENSGALG00000004594/ENSGALG00000034188/ENSGALG00000007240/ENSGALG00000000141/ENSGALG00000034478/ENSGALG00000026098/ENSGALG00000026663/ENSGALG00000032717/ENSGALG00000051101
BP	GO:0030001	metal ion transport	24/1065	79/5189	0.0240278	0.884254	ENSGALG00000002118/ENSGALG00000000367/ENSGALG00000027702/ENSGALG00000010812/ENSGALG00000008602/ENSGALG00000006112/ENSGALG00000045668/ENSGALG00000041533/ENSGALG00000006072/ENSGALG00000002539/ENSGALG00000011040/ENSGALG00000030176/ENSGALG00000008122/ENSGALG00000053449/ENSGALG00000011395/ENSGALG00000006270/ENSGALG00000011250/ENSGALG00000043744/ENSGALG00000032718/ENSGALG00000027793/ENSGALG00000043618/…	KCNMB1/ASIC2/SCN11A/RYR2/SLC39A12/SCN5A/-/SLC11A2/-/KCNN2/SCN3A/SLC31A2/SLC39A13/-/SARAF/SCNN1G/ASIC4/NDFIP1/NIPAL2/SCN9A/SLC40A1/RYR3/-/ITPR2	24	13	ENSGALG00000000367/ENSGALG00000027702/ENSGALG00000010812/ENSGALG00000008602/ENSGALG00000006112/ENSGALG00000045668/ENSGALG00000006072/ENSGALG00000002539/ENSGALG00000011040/ENSGALG00000032718/ENSGALG00000027793/ENSGALG00000009705/ENSGALG00000051417	11	ENSGALG00000002118/ENSGALG00000041533/ENSGALG00000030176/ENSGALG00000008122/ENSGALG00000053449/ENSGALG00000011395/ENSGALG00000006270/ENSGALG00000011250/ENSGALG00000043744/ENSGALG00000043618/ENSGALG00000014071
BP	GO:0048583	regulation of response to stimulus	23/1065	75/5189	0.0240383	0.884254	ENSGALG00000016286/ENSGALG00000053836/ENSGALG00000038241/ENSGALG00000043302/ENSGALG00000016564/ENSGALG00000012454/ENSGALG00000007123/ENSGALG00000033885/ENSGALG00000007448/ENSGALG00000017204/ENSGALG00000006080/ENSGALG00000024449/ENSGALG00000003195/ENSGALG00000015286/ENSGALG00000006087/ENSGALG00000033012/ENSGALG00000034050/ENSGALG00000031741/ENSGALG00000008778/ENSGALG00000048883/ENSGALG00000007028/…	TASL/SIPA1/CARTPT/LAT2/PTK2B/CYTH4/-/RAP1GAP2/SPRY3/SESN3/GPC4/RAMP2/TRADD/SESN1/GPC3/SPRY4/-/PTK2/SPRED2/-/-/CYTH3/PELI2	23	4	ENSGALG00000033885/ENSGALG00000006087/ENSGALG00000007028/ENSGALG00000012124	19	ENSGALG00000016286/ENSGALG00000053836/ENSGALG00000038241/ENSGALG00000043302/ENSGALG00000016564/ENSGALG00000012454/ENSGALG00000007123/ENSGALG00000007448/ENSGALG00000017204/ENSGALG00000006080/ENSGALG00000024449/ENSGALG00000003195/ENSGALG00000015286/ENSGALG00000033012/ENSGALG00000034050/ENSGALG00000031741/ENSGALG00000008778/ENSGALG00000048883/ENSGALG00000007149
BP	GO:0050793	regulation of developmental process	8/1065	19/5189	0.0267254	0.884254	ENSGALG00000015656/ENSGALG00000005442/ENSGALG00000020067/ENSGALG00000015056/ENSGALG00000034050/ENSGALG00000004448/ENSGALG00000048883/ENSGALG00000043036	PALM2AKAP2/PALMD/VASH2/LAMA3/-/BRINP2/-/VASH1	8	1	ENSGALG00000004448	7	ENSGALG00000015656/ENSGALG00000005442/ENSGALG00000020067/ENSGALG00000015056/ENSGALG00000034050/ENSGALG00000048883/ENSGALG00000043036
BP	GO:0006955	immune response	19/1065	60/5189	0.0276006	0.884254	ENSGALG00000016286/ENSGALG00000011668/ENSGALG00000010915/ENSGALG00000043302/ENSGALG00000029532/ENSGALG00000016852/ENSGALG00000007123/ENSGALG00000054196/ENSGALG00000004594/ENSGALG00000007240/ENSGALG00000006827/ENSGALG00000006346/ENSGALG00000000141/ENSGALG00000034478/ENSGALG00000026098/ENSGALG00000009574/ENSGALG00000026663/ENSGALG00000032717/ENSGALG00000051101	TASL/IL8L1/IL6/LAT2/CXCL13L3/TNFSF13B/-/-/CD74/TRAIL-LIKE/IL4/CXCL14/BLB1/CCL4/IL8/IL12A/CX3CL1/CCL4/-	19	6	ENSGALG00000011668/ENSGALG00000010915/ENSGALG00000029532/ENSGALG00000006827/ENSGALG00000006346/ENSGALG00000009574	13	ENSGALG00000016286/ENSGALG00000043302/ENSGALG00000016852/ENSGALG00000007123/ENSGALG00000054196/ENSGALG00000004594/ENSGALG00000007240/ENSGALG00000000141/ENSGALG00000034478/ENSGALG00000026098/ENSGALG00000026663/ENSGALG00000032717/ENSGALG00000051101
BP	GO:0007156	homophilic cell adhesion via plasma membrane adhesion molecules	28/1065	97/5189	0.0305414	0.884254	ENSGALG00000002544/ENSGALG00000039985/ENSGALG00000012906/ENSGALG00000016908/ENSGALG00000028565/ENSGALG00000012923/ENSGALG00000005319/ENSGALG00000004653/ENSGALG00000002553/ENSGALG00000049995/ENSGALG00000033883/ENSGALG00000048605/ENSGALG00000032349/ENSGALG00000005102/ENSGALG00000054763/ENSGALG00000050719/ENSGALG00000005483/ENSGALG00000002314/ENSGALG00000006822/ENSGALG00000051984/ENSGALG00000047437/…	PCDH12/CDH11/CDH20/-/PCDHGC3/CDH9/CDH8/-/PCDH1/-/PCDH7/-/CDH5/CDH4/-/-/CDH13/CDHR1/PCDH19/-/-/-/CDHR2/PCDH15/-/-/-/PCDHGC5	28	12	ENSGALG00000012906/ENSGALG00000012923/ENSGALG00000005319/ENSGALG00000004653/ENSGALG00000049995/ENSGALG00000005102/ENSGALG00000002314/ENSGALG00000003285/ENSGALG00000002744/ENSGALG00000046083/novel.406/ENSGALG00000016934	16	ENSGALG00000002544/ENSGALG00000039985/ENSGALG00000016908/ENSGALG00000028565/ENSGALG00000002553/ENSGALG00000033883/ENSGALG00000048605/ENSGALG00000032349/ENSGALG00000054763/ENSGALG00000050719/ENSGALG00000005483/ENSGALG00000006822/ENSGALG00000051984/ENSGALG00000047437/ENSGALG00000050281/ENSGALG00000053457
BP	GO:0098742	cell-cell adhesion via plasma-membrane adhesion molecules	28/1065	97/5189	0.0305414	0.884254	ENSGALG00000002544/ENSGALG00000039985/ENSGALG00000012906/ENSGALG00000016908/ENSGALG00000028565/ENSGALG00000012923/ENSGALG00000005319/ENSGALG00000004653/ENSGALG00000002553/ENSGALG00000049995/ENSGALG00000033883/ENSGALG00000048605/ENSGALG00000032349/ENSGALG00000005102/ENSGALG00000054763/ENSGALG00000050719/ENSGALG00000005483/ENSGALG00000002314/ENSGALG00000006822/ENSGALG00000051984/ENSGALG00000047437/…	PCDH12/CDH11/CDH20/-/PCDHGC3/CDH9/CDH8/-/PCDH1/-/PCDH7/-/CDH5/CDH4/-/-/CDH13/CDHR1/PCDH19/-/-/-/CDHR2/PCDH15/-/-/-/PCDHGC5	28	12	ENSGALG00000012906/ENSGALG00000012923/ENSGALG00000005319/ENSGALG00000004653/ENSGALG00000049995/ENSGALG00000005102/ENSGALG00000002314/ENSGALG00000003285/ENSGALG00000002744/ENSGALG00000046083/novel.406/ENSGALG00000016934	16	ENSGALG00000002544/ENSGALG00000039985/ENSGALG00000016908/ENSGALG00000028565/ENSGALG00000002553/ENSGALG00000033883/ENSGALG00000048605/ENSGALG00000032349/ENSGALG00000054763/ENSGALG00000050719/ENSGALG00000005483/ENSGALG00000006822/ENSGALG00000051984/ENSGALG00000047437/ENSGALG00000050281/ENSGALG00000053457
BP	GO:0009966	regulation of signal transduction	20/1065	65/5189	0.0327501	0.884254	ENSGALG00000016286/ENSGALG00000053836/ENSGALG00000038241/ENSGALG00000016564/ENSGALG00000012454/ENSGALG00000007123/ENSGALG00000033885/ENSGALG00000007448/ENSGALG00000006080/ENSGALG00000024449/ENSGALG00000003195/ENSGALG00000006087/ENSGALG00000033012/ENSGALG00000034050/ENSGALG00000031741/ENSGALG00000008778/ENSGALG00000048883/ENSGALG00000007028/ENSGALG00000007149/ENSGALG00000012124	TASL/SIPA1/CARTPT/PTK2B/CYTH4/-/RAP1GAP2/SPRY3/GPC4/RAMP2/TRADD/GPC3/SPRY4/-/PTK2/SPRED2/-/-/CYTH3/PELI2	20	4	ENSGALG00000033885/ENSGALG00000006087/ENSGALG00000007028/ENSGALG00000012124	16	ENSGALG00000016286/ENSGALG00000053836/ENSGALG00000038241/ENSGALG00000016564/ENSGALG00000012454/ENSGALG00000007123/ENSGALG00000007448/ENSGALG00000006080/ENSGALG00000024449/ENSGALG00000003195/ENSGALG00000033012/ENSGALG00000034050/ENSGALG00000031741/ENSGALG00000008778/ENSGALG00000048883/ENSGALG00000007149
BP	GO:0010646	regulation of cell communication	20/1065	65/5189	0.0327501	0.884254	ENSGALG00000016286/ENSGALG00000053836/ENSGALG00000038241/ENSGALG00000016564/ENSGALG00000012454/ENSGALG00000007123/ENSGALG00000033885/ENSGALG00000007448/ENSGALG00000006080/ENSGALG00000024449/ENSGALG00000003195/ENSGALG00000006087/ENSGALG00000033012/ENSGALG00000034050/ENSGALG00000031741/ENSGALG00000008778/ENSGALG00000048883/ENSGALG00000007028/ENSGALG00000007149/ENSGALG00000012124	TASL/SIPA1/CARTPT/PTK2B/CYTH4/-/RAP1GAP2/SPRY3/GPC4/RAMP2/TRADD/GPC3/SPRY4/-/PTK2/SPRED2/-/-/CYTH3/PELI2	20	4	ENSGALG00000033885/ENSGALG00000006087/ENSGALG00000007028/ENSGALG00000012124	16	ENSGALG00000016286/ENSGALG00000053836/ENSGALG00000038241/ENSGALG00000016564/ENSGALG00000012454/ENSGALG00000007123/ENSGALG00000007448/ENSGALG00000006080/ENSGALG00000024449/ENSGALG00000003195/ENSGALG00000033012/ENSGALG00000034050/ENSGALG00000031741/ENSGALG00000008778/ENSGALG00000048883/ENSGALG00000007149
BP	GO:0023051	regulation of signaling	20/1065	65/5189	0.0327501	0.884254	ENSGALG00000016286/ENSGALG00000053836/ENSGALG00000038241/ENSGALG00000016564/ENSGALG00000012454/ENSGALG00000007123/ENSGALG00000033885/ENSGALG00000007448/ENSGALG00000006080/ENSGALG00000024449/ENSGALG00000003195/ENSGALG00000006087/ENSGALG00000033012/ENSGALG00000034050/ENSGALG00000031741/ENSGALG00000008778/ENSGALG00000048883/ENSGALG00000007028/ENSGALG00000007149/ENSGALG00000012124	TASL/SIPA1/CARTPT/PTK2B/CYTH4/-/RAP1GAP2/SPRY3/GPC4/RAMP2/TRADD/GPC3/SPRY4/-/PTK2/SPRED2/-/-/CYTH3/PELI2	20	4	ENSGALG00000033885/ENSGALG00000006087/ENSGALG00000007028/ENSGALG00000012124	16	ENSGALG00000016286/ENSGALG00000053836/ENSGALG00000038241/ENSGALG00000016564/ENSGALG00000012454/ENSGALG00000007123/ENSGALG00000007448/ENSGALG00000006080/ENSGALG00000024449/ENSGALG00000003195/ENSGALG00000033012/ENSGALG00000034050/ENSGALG00000031741/ENSGALG00000008778/ENSGALG00000048883/ENSGALG00000007149
BP	GO:0051239	regulation of multicellular organismal process	8/1065	20/5189	0.0367437	0.936964	ENSGALG00000040880/ENSGALG00000020067/ENSGALG00000015056/ENSGALG00000000667/ENSGALG00000034050/ENSGALG00000004448/ENSGALG00000048883/ENSGALG00000043036	EDN3/VASH2/LAMA3/EDN2/-/BRINP2/-/VASH1	8	1	ENSGALG00000004448	7	ENSGALG00000040880/ENSGALG00000020067/ENSGALG00000015056/ENSGALG00000000667/ENSGALG00000034050/ENSGALG00000048883/ENSGALG00000043036
BP	GO:0048584	positive regulation of response to stimulus	6/1065	14/5189	0.0488915	1	ENSGALG00000016286/ENSGALG00000038241/ENSGALG00000007123/ENSGALG00000003195/ENSGALG00000034050/ENSGALG00000048883	TASL/CARTPT/-/TRADD/-/-	6	0		6	ENSGALG00000016286/ENSGALG00000038241/ENSGALG00000007123/ENSGALG00000003195/ENSGALG00000034050/ENSGALG00000048883
BP	GO:0006508	proteolysis	82/1065	339/5189	0.0505446	1	ENSGALG00000019063/ENSGALG00000000775/ENSGALG00000028147/ENSGALG00000011099/ENSGALG00000027788/ENSGALG00000040342/ENSGALG00000030016/ENSGALG00000016833/ENSGALG00000002081/ENSGALG00000006876/ENSGALG00000013409/ENSGALG00000014603/ENSGALG00000038758/ENSGALG00000017239/ENSGALG00000003580/ENSGALG00000030602/ENSGALG00000041834/ENSGALG00000000357/ENSGALG00000019060/ENSGALG00000009945/ENSGALG00000033256/…	MMP10/CTSS/CTSK/FAP/CPE/ADAMTS1/CTSB/F7/MMP28/CTSA/-/C1S/MMP15/CTSC/MMP2/ADAM33/AEBP1/-/MMP27/CPM/PCSK5/CTSH/PMAIP1/PRCP/LGMN/TPP1/ADAMTS10/HGFAC/CPXM1/-/ADAMTS19/CAPN11/ADAMTS2/-/TLL1/DPP4/CAPN1/ADAMTS4/ADAMTS6/USP16/CUL1/MASP1/MEP1A/ADAMTS9/CTSZ/-/ADAM22/SENP8/PREP/-/DPP7/-/FURIN/PCSK1/CTRB2/-/DPEP1/MMEL1/-/AGBL1/ADAMTS15/TMPRSS15/TINAG/SIAH1/UCHL5/CAPN6/ADAMTS5/ADAMTS7/BEND5/PSMA1/-/-/CTSEAL/P…	82	24	ENSGALG00000027788/ENSGALG00000009945/ENSGALG00000015623/ENSGALG00000048579/ENSGALG00000015813/ENSGALG00000036941/ENSGALG00000007419/ENSGALG00000033033/ENSGALG00000027050/ENSGALG00000028886/ENSGALG00000000038/ENSGALG00000006175/ENSGALG00000054981/ENSGALG00000006819/ENSGALG00000015730/ENSGALG00000016300/ENSGALG00000003916/ENSGALG00000002524/ENSGALG00000036909/ENSGALG00000047639/ENSGALG00000010018/…	58	ENSGALG00000019063/ENSGALG00000000775/ENSGALG00000028147/ENSGALG00000011099/ENSGALG00000040342/ENSGALG00000030016/ENSGALG00000016833/ENSGALG00000002081/ENSGALG00000006876/ENSGALG00000013409/ENSGALG00000014603/ENSGALG00000038758/ENSGALG00000017239/ENSGALG00000003580/ENSGALG00000030602/ENSGALG00000041834/ENSGALG00000000357/ENSGALG00000019060/ENSGALG00000033256/ENSGALG00000033557/ENSGALG00000035325/…
BP	GO:2000026	regulation of multicellular organismal development	6/1065	15/5189	0.0677736	1	ENSGALG00000020067/ENSGALG00000015056/ENSGALG00000034050/ENSGALG00000004448/ENSGALG00000048883/ENSGALG00000043036	VASH2/LAMA3/-/BRINP2/-/VASH1	6	1	ENSGALG00000004448	5	ENSGALG00000020067/ENSGALG00000015056/ENSGALG00000034050/ENSGALG00000048883/ENSGALG00000043036
BP	GO:0048731	system development	8/1065	23/5189	0.0807026	1	ENSGALG00000010915/ENSGALG00000051063/ENSGALG00000020067/ENSGALG00000034050/ENSGALG00000050750/ENSGALG00000004448/ENSGALG00000048883/ENSGALG00000043036	IL6/-/VASH2/-/NRN1L/BRINP2/-/VASH1	8	4	ENSGALG00000010915/ENSGALG00000051063/ENSGALG00000050750/ENSGALG00000004448	4	ENSGALG00000020067/ENSGALG00000034050/ENSGALG00000048883/ENSGALG00000043036
BP	GO:0006812	cation transport	38/1065	152/5189	0.101278	1	ENSGALG00000002118/ENSGALG00000016446/ENSGALG00000020827/ENSGALG00000016791/ENSGALG00000007867/ENSGALG00000016684/ENSGALG00000000367/ENSGALG00000027702/ENSGALG00000010812/ENSGALG00000008602/ENSGALG00000002374/ENSGALG00000006112/ENSGALG00000007075/ENSGALG00000002207/ENSGALG00000036069/ENSGALG00000008836/ENSGALG00000012697/ENSGALG00000013621/ENSGALG00000045668/ENSGALG00000041533/ENSGALG00000006072/…	KCNMB1/ATP6V1C2/ATP13A4/SLC9A2/SLC9A5/RHAG/ASIC2/SCN11A/RYR2/SLC39A12/SLC9A9/SCN5A/ATP13A3/ATP6V1G3/TCIRG1/ATP6AP1/SLC41A2/ATP6V1H/-/SLC11A2/-/KCNN2/SCN3A/SLC31A2/SLC39A13/-/ATP13A2/SARAF/SCNN1G/ASIC4/NDFIP1/NIPAL2/SLC9A1/SCN9A/SLC40A1/RYR3/-/ITPR2	38	15	ENSGALG00000020827/ENSGALG00000000367/ENSGALG00000027702/ENSGALG00000010812/ENSGALG00000008602/ENSGALG00000006112/ENSGALG00000013621/ENSGALG00000045668/ENSGALG00000006072/ENSGALG00000002539/ENSGALG00000011040/ENSGALG00000032718/ENSGALG00000027793/ENSGALG00000009705/ENSGALG00000051417	23	ENSGALG00000002118/ENSGALG00000016446/ENSGALG00000016791/ENSGALG00000007867/ENSGALG00000016684/ENSGALG00000002374/ENSGALG00000007075/ENSGALG00000002207/ENSGALG00000036069/ENSGALG00000008836/ENSGALG00000012697/ENSGALG00000041533/ENSGALG00000030176/ENSGALG00000008122/ENSGALG00000053449/ENSGALG00000003774/ENSGALG00000011395/ENSGALG00000006270/ENSGALG00000011250/ENSGALG00000043744/ENSGALG00000034251/…
BP	GO:0035556	intracellular signal transduction	48/1065	198/5189	0.110496	1	ENSGALG00000039772/ENSGALG00000030251/ENSGALG00000053836/ENSGALG00000038241/ENSGALG00000005790/ENSGALG00000052552/ENSGALG00000032469/ENSGALG00000011889/ENSGALG00000012454/ENSGALG00000043787/ENSGALG00000004272/ENSGALG00000014124/ENSGALG00000034188/ENSGALG00000029354/ENSGALG00000033885/ENSGALG00000017173/ENSGALG00000016817/ENSGALG00000005805/ENSGALG00000036085/ENSGALG00000010435/ENSGALG00000033561/…	RGS7/ADCY8/SIPA1/CARTPT/-/-/ARHGAP45/-/CYTH4/DEPDC6/ASB1/TEC/PAG1/GMIP/RAP1GAP2/GUCY1A2/RASA3/PLCD1/-/RASGRP3/DGKB/ADCY6/RGL1/RASGRP1/TRADD/PLEK/RAPGEF5/PLCG2/PLEK2/-/RAPGEF3/DEPDC7/DCDC2/PLCB2/CDC42BPB/PLCD3/-/ADCY1/MAP3K15/RGS6/ADCY7/RAPGEF2/-/SH3BP5/-/DGKI/-/CYTH3	48	15	ENSGALG00000039772/ENSGALG00000030251/ENSGALG00000005790/ENSGALG00000014124/ENSGALG00000033885/ENSGALG00000033561/ENSGALG00000008756/ENSGALG00000011681/ENSGALG00000042454/ENSGALG00000031170/ENSGALG00000016426/ENSGALG00000009368/ENSGALG00000039337/ENSGALG00000012890/ENSGALG00000046649	33	ENSGALG00000053836/ENSGALG00000038241/ENSGALG00000052552/ENSGALG00000032469/ENSGALG00000011889/ENSGALG00000012454/ENSGALG00000043787/ENSGALG00000004272/ENSGALG00000034188/ENSGALG00000029354/ENSGALG00000017173/ENSGALG00000016817/ENSGALG00000005805/ENSGALG00000036085/ENSGALG00000010435/ENSGALG00000050760/ENSGALG00000004728/ENSGALG00000009740/ENSGALG00000003195/ENSGALG00000034024/ENSGALG00000033507/…
BP	GO:0006914	autophagy	4/1065	10/5189	0.130085	1	ENSGALG00000053867/ENSGALG00000031564/ENSGALG00000003409/ENSGALG00000002959	-/-/SOGA1/NRBF2	4	1	ENSGALG00000031564	3	ENSGALG00000053867/ENSGALG00000003409/ENSGALG00000002959
BP	GO:0052652	cyclic purine nucleotide metabolic process	4/1065	10/5189	0.130085	1	ENSGALG00000030251/ENSGALG00000017173/ENSGALG00000050760/ENSGALG00000003837	ADCY8/GUCY1A2/ADCY6/ADCY7	4	1	ENSGALG00000030251	3	ENSGALG00000017173/ENSGALG00000050760/ENSGALG00000003837
BP	GO:0061919	process utilizing autophagic mechanism	4/1065	10/5189	0.130085	1	ENSGALG00000053867/ENSGALG00000031564/ENSGALG00000003409/ENSGALG00000002959	-/-/SOGA1/NRBF2	4	1	ENSGALG00000031564	3	ENSGALG00000053867/ENSGALG00000003409/ENSGALG00000002959
BP	GO:0006820	anion transport	16/1065	59/5189	0.136742	1	ENSGALG00000014372/ENSGALG00000033411/ENSGALG00000008222/ENSGALG00000047125/ENSGALG00000026816/ENSGALG00000012964/ENSGALG00000031274/ENSGALG00000039978/ENSGALG00000034284/ENSGALG00000027423/ENSGALG00000012185/ENSGALG00000044387/ENSGALG00000016017/ENSGALG00000011224/ENSGALG00000030826/ENSGALG00000003075	SLC34A2/-/SLC26A5/-/-/ANKH/SLC4A8/SLC4A1/SLC4A2/SLC26A1/PLA2G12A/SLC4A9/SLC4A11/SLC4A3/CLCN7/SLC34A1	16	5	ENSGALG00000033411/ENSGALG00000026816/ENSGALG00000044387/ENSGALG00000016017/ENSGALG00000003075	11	ENSGALG00000014372/ENSGALG00000008222/ENSGALG00000047125/ENSGALG00000012964/ENSGALG00000031274/ENSGALG00000039978/ENSGALG00000034284/ENSGALG00000027423/ENSGALG00000012185/ENSGALG00000011224/ENSGALG00000030826
BP	GO:0055085	transmembrane transport	93/1065	409/5189	0.137927	1	ENSGALG00000005209/ENSGALG00000006521/ENSGALG00000005502/ENSGALG00000042199/ENSGALG00000010793/ENSGALG00000000505/ENSGALG00000016446/ENSGALG00000000441/ENSGALG00000027345/ENSGALG00000006297/ENSGALG00000005845/ENSGALG00000010326/ENSGALG00000016791/ENSGALG00000017089/ENSGALG00000007867/ENSGALG00000002982/ENSGALG00000002728/ENSGALG00000027702/ENSGALG00000038543/ENSGALG00000010812/ENSGALG00000037626/…	AQP1/TRPM5/KCNG4/SLC12A5/SLC24A4/KCNH6/ATP6V1C2/KCNA10/SLC46A2/TRPC7/SLC7A5/FLVCR2/SLC9A2/SLC46A3/SLC9A5/SLC2A6/SLC16A3/SCN11A/KCNH7/RYR2/KCNQ3/SLC39A12/KCND3/-/SLC43A3/SLC9A9/SCN5A/CACNA1D/-/SLC12A1/SLC44A1/SLC5A6/ATP6V1G3/CACNA1E/ABCC9/SLC8A1/TCIRG1/ATP6AP1/-/ABCB1/SPNS2/ATP6V1H/SLC12A7/-/KCNA3/-/KCNC1/JAK3/TAP1/SLC35A3/ANKH/VDAC1/SLCO1A2/SLC16A7/SLC44A2/-/SCN3A/-/TRPM2/SLC15A4/SLC16A4/KCNH4/AB…	93	36	ENSGALG00000006521/ENSGALG00000005502/ENSGALG00000000505/ENSGALG00000000441/ENSGALG00000006297/ENSGALG00000027702/ENSGALG00000038543/ENSGALG00000010812/ENSGALG00000008602/ENSGALG00000001512/ENSGALG00000007596/ENSGALG00000006112/ENSGALG00000005332/ENSGALG00000004945/ENSGALG00000003833/ENSGALG00000008912/ENSGALG00000013621/ENSGALG00000042396/ENSGALG00000006072/ENSGALG00000006220/ENSGALG00000031293/…	57	ENSGALG00000005209/ENSGALG00000042199/ENSGALG00000010793/ENSGALG00000016446/ENSGALG00000027345/ENSGALG00000005845/ENSGALG00000010326/ENSGALG00000016791/ENSGALG00000017089/ENSGALG00000007867/ENSGALG00000002982/ENSGALG00000002728/ENSGALG00000037626/ENSGALG00000020479/ENSGALG00000002374/ENSGALG00000043971/ENSGALG00000015439/ENSGALG00000040541/ENSGALG00000002207/ENSGALG00000013244/ENSGALG00000008544/…
BP	GO:0006979	response to oxidative stress	6/1065	18/5189	0.145713	1	ENSGALG00000001314/ENSGALG00000028204/ENSGALG00000016377/ENSGALG00000017204/ENSGALG00000015286/ENSGALG00000043254	PTGS1/GPX1/PXDN/SESN3/SESN1/EPX	6	0		6	ENSGALG00000001314/ENSGALG00000028204/ENSGALG00000016377/ENSGALG00000017204/ENSGALG00000015286/ENSGALG00000043254
BP	GO:0009187	cyclic nucleotide metabolic process	6/1065	18/5189	0.145713	1	ENSGALG00000030251/ENSGALG00000017173/ENSGALG00000050760/ENSGALG00000031170/ENSGALG00000003837/ENSGALG00000003457	ADCY8/GUCY1A2/ADCY6/ADCY1/ADCY7/CNP	6	2	ENSGALG00000030251/ENSGALG00000031170	4	ENSGALG00000017173/ENSGALG00000050760/ENSGALG00000003837/ENSGALG00000003457
BP	GO:0048193	Golgi vesicle transport	6/1065	19/5189	0.178036	1	ENSGALG00000011998/ENSGALG00000021636/ENSGALG00000002882/ENSGALG00000010150/ENSGALG00000050948/ENSGALG00000010878	SEC24D/CUX1/BNIP1/SEC23A/TMEM115/USO1	6	1	ENSGALG00000002882	5	ENSGALG00000011998/ENSGALG00000021636/ENSGALG00000010150/ENSGALG00000050948/ENSGALG00000010878
BP	GO:0071103	DNA conformation change	8/1065	28/5189	0.200955	1	ENSGALG00000003922/ENSGALG00000011747/ENSGALG00000003681/ENSGALG00000037991/ENSGALG00000004687/ENSGALG00000030051/ENSGALG00000012915/ENSGALG00000054270	TOP2A/-/TOP1/H1-10/CENPP/TOP3B/MCM4/-	8	3	ENSGALG00000004687/ENSGALG00000030051/ENSGALG00000054270	5	ENSGALG00000003922/ENSGALG00000011747/ENSGALG00000003681/ENSGALG00000037991/ENSGALG00000012915
BP	GO:0006887	exocytosis	6/1065	20/5189	0.212917	1	ENSGALG00000011446/ENSGALG00000001702/ENSGALG00000040003/ENSGALG00000013397/ENSGALG00000002001/ENSGALG00000008477	TNFAIP2/EXOC3L1/STXBP1/EXOC3/STXBP3/EXOC4	6	2	ENSGALG00000013397/ENSGALG00000002001	4	ENSGALG00000011446/ENSGALG00000001702/ENSGALG00000040003/ENSGALG00000008477
BP	GO:0032501	multicellular organismal process	25/1065	104/5189	0.216782	1	ENSGALG00000038241/ENSGALG00000010915/ENSGALG00000040880/ENSGALG00000004129/ENSGALG00000036255/ENSGALG00000009262/ENSGALG00000009268/ENSGALG00000051063/ENSGALG00000020067/ENSGALG00000004893/ENSGALG00000007448/ENSGALG00000015056/ENSGALG00000033012/ENSGALG00000000667/ENSGALG00000034050/ENSGALG00000003916/ENSGALG00000008778/ENSGALG00000050750/ENSGALG00000004448/ENSGALG00000048883/ENSGALG00000004514/…	CARTPT/IL6/EDN3/SPP2/WNT7B/FGB/FGG/-/VASH2/TMEM119/SPRY3/LAMA3/SPRY4/EDN2/-/SIAH1/SPRED2/NRN1L/BRINP2/-/PDE6G/SYCE3/VASH1/SPP1/PPDPF	25	11	ENSGALG00000010915/ENSGALG00000004129/ENSGALG00000036255/ENSGALG00000009262/ENSGALG00000009268/ENSGALG00000051063/ENSGALG00000003916/ENSGALG00000050750/ENSGALG00000004448/ENSGALG00000004514/ENSGALG00000042936	14	ENSGALG00000038241/ENSGALG00000040880/ENSGALG00000020067/ENSGALG00000004893/ENSGALG00000007448/ENSGALG00000015056/ENSGALG00000033012/ENSGALG00000000667/ENSGALG00000034050/ENSGALG00000008778/ENSGALG00000048883/ENSGALG00000043036/ENSGALG00000010926/ENSGALG00000005849
BP	GO:0006471	protein ADP-ribosylation	4/1065	12/5189	0.219345	1	ENSGALG00000006443/ENSGALG00000049536/ENSGALG00000009228/ENSGALG00000028988	MADPRT1/-/PARP1/ART7C	4	0		4	ENSGALG00000006443/ENSGALG00000049536/ENSGALG00000009228/ENSGALG00000028988
BP	GO:0015931	nucleobase-containing compound transport	4/1065	12/5189	0.219345	1	ENSGALG00000043971/ENSGALG00000005340/ENSGALG00000010497/ENSGALG00000004738	-/SLC35A3/SLC29A4/GLE1	4	1	ENSGALG00000010497	3	ENSGALG00000043971/ENSGALG00000005340/ENSGALG00000004738
BP	GO:0046434	organophosphate catabolic process	8/1065	29/5189	0.230938	1	ENSGALG00000041573/ENSGALG00000012061/ENSGALG00000026584/ENSGALG00000045796/ENSGALG00000011481/ENSGALG00000044307/ENSGALG00000003457/ENSGALG00000004842	BPNT2/-/-/-/GPD1L/-/CNP/NT5M	8	4	ENSGALG00000041573/ENSGALG00000026584/ENSGALG00000045796/ENSGALG00000044307	4	ENSGALG00000012061/ENSGALG00000011481/ENSGALG00000003457/ENSGALG00000004842
BP	GO:0048518	positive regulation of biological process	13/1065	51/5189	0.234255	1	ENSGALG00000016286/ENSGALG00000038241/ENSGALG00000011452/ENSGALG00000035325/ENSGALG00000007123/ENSGALG00000003195/ENSGALG00000009309/ENSGALG00000034050/ENSGALG00000020927/ENSGALG00000004448/ENSGALG00000005929/ENSGALG00000048883/ENSGALG00000054336	TASL/CARTPT/ARPC2/PMAIP1/-/TRADD/EIF5A2/-/ARPC5/BRINP2/-/-/CDC25B	13	1	ENSGALG00000004448	12	ENSGALG00000016286/ENSGALG00000038241/ENSGALG00000011452/ENSGALG00000035325/ENSGALG00000007123/ENSGALG00000003195/ENSGALG00000009309/ENSGALG00000034050/ENSGALG00000020927/ENSGALG00000005929/ENSGALG00000048883/ENSGALG00000054336
BP	GO:0006468	protein phosphorylation	99/1065	452/5189	0.240859	1	ENSGALG00000008340/ENSGALG00000038241/ENSGALG00000001840/ENSGALG00000032199/ENSGALG00000006681/ENSGALG00000038634/ENSGALG00000000244/ENSGALG00000009957/ENSGALG00000048646/ENSGALG00000000736/ENSGALG00000005769/ENSGALG00000016564/ENSGALG00000011889/ENSGALG00000003855/ENSGALG00000007646/ENSGALG00000040131/ENSGALG00000052497/ENSGALG00000017091/ENSGALG00000034081/ENSGALG00000054458/ENSGALG00000015051/…	FES/CARTPT/TEK/FGR/BRSK1/KIT/CAMK4/TIE1/-/MATK/WEE1/PTK2B/-/SRC/-/-/-/FLT1/AKT3/AKT2/CDK19/STK31/MAPK11/ALPK1/FYN/TEC/DYRK2/WNK2/CDK20/SYK/EPHA7/STK32A/JAK3/RPS6KA3/STK32B/MAP3K12/CASK/PDGFRA/CAMK2D/PRPF4B/ACVR2B/MAP2K7/SGK1/MYLK/EPHB6/HUNK/EPHB2/BCR/BUB1/MAP3K14/MAST3/EPHB3/MKNK1/KDR/IRAK4/-/CDC42BPB/TNNI3K/FGFR3/PAK2/ROCK1/PTK2/MST1R/NRK/MAP3K15/ROR2/JAK1/TTBK1/VRK2/IKBKE/CAMK2G/FLT3/MYLK4/CSK/…	99	19	ENSGALG00000006681/ENSGALG00000010980/ENSGALG00000014124/ENSGALG00000038850/ENSGALG00000029195/ENSGALG00000029510/ENSGALG00000006158/ENSGALG00000008233/ENSGALG00000010440/ENSGALG00000015418/ENSGALG00000011353/ENSGALG00000015708/ENSGALG00000016426/ENSGALG00000008627/ENSGALG00000032770/ENSGALG00000012845/ENSGALG00000010560/ENSGALG00000009683/ENSGALG00000010826	80	ENSGALG00000008340/ENSGALG00000038241/ENSGALG00000001840/ENSGALG00000032199/ENSGALG00000038634/ENSGALG00000000244/ENSGALG00000009957/ENSGALG00000048646/ENSGALG00000000736/ENSGALG00000005769/ENSGALG00000016564/ENSGALG00000011889/ENSGALG00000003855/ENSGALG00000007646/ENSGALG00000040131/ENSGALG00000052497/ENSGALG00000017091/ENSGALG00000034081/ENSGALG00000054458/ENSGALG00000015051/ENSGALG00000040023/…
BP	GO:0032940	secretion by cell	6/1065	21/5189	0.249897	1	ENSGALG00000011446/ENSGALG00000001702/ENSGALG00000040003/ENSGALG00000013397/ENSGALG00000002001/ENSGALG00000008477	TNFAIP2/EXOC3L1/STXBP1/EXOC3/STXBP3/EXOC4	6	2	ENSGALG00000013397/ENSGALG00000002001	4	ENSGALG00000011446/ENSGALG00000001702/ENSGALG00000040003/ENSGALG00000008477
BP	GO:0051128	regulation of cellular component organization	9/1065	34/5189	0.250788	1	ENSGALG00000015656/ENSGALG00000039690/ENSGALG00000011452/ENSGALG00000016736/ENSGALG00000005442/ENSGALG00000009309/ENSGALG00000018946/ENSGALG00000020927/ENSGALG00000006130	PALM2AKAP2/STMN2/ARPC2/CYFIP1/PALMD/EIF5A2/LMOD3/ARPC5/STMN3	9	2	ENSGALG00000039690/ENSGALG00000006130	7	ENSGALG00000015656/ENSGALG00000011452/ENSGALG00000016736/ENSGALG00000005442/ENSGALG00000009309/ENSGALG00000018946/ENSGALG00000020927
BP	GO:0065008	regulation of biological quality	15/1065	61/5189	0.257958	1	ENSGALG00000015656/ENSGALG00000038241/ENSGALG00000040880/ENSGALG00000011452/ENSGALG00000010812/ENSGALG00000016736/ENSGALG00000009262/ENSGALG00000005442/ENSGALG00000009268/ENSGALG00000032313/ENSGALG00000000667/ENSGALG00000035345/ENSGALG00000018946/ENSGALG00000020927/ENSGALG00000009705	PALM2AKAP2/CARTPT/EDN3/ARPC2/RYR2/CYFIP1/FGB/PALMD/FGG/KDELR3/EDN2/TXNRD1/LMOD3/ARPC5/RYR3	15	4	ENSGALG00000010812/ENSGALG00000009262/ENSGALG00000009268/ENSGALG00000009705	11	ENSGALG00000015656/ENSGALG00000038241/ENSGALG00000040880/ENSGALG00000011452/ENSGALG00000016736/ENSGALG00000005442/ENSGALG00000032313/ENSGALG00000000667/ENSGALG00000035345/ENSGALG00000018946/ENSGALG00000020927
BP	GO:0009190	cyclic nucleotide biosynthetic process	5/1065	17/5189	0.259594	1	ENSGALG00000030251/ENSGALG00000017173/ENSGALG00000050760/ENSGALG00000031170/ENSGALG00000003837	ADCY8/GUCY1A2/ADCY6/ADCY1/ADCY7	5	2	ENSGALG00000030251/ENSGALG00000031170	3	ENSGALG00000017173/ENSGALG00000050760/ENSGALG00000003837
BP	GO:0015672	monovalent inorganic cation transport	18/1065	75/5189	0.266355	1	ENSGALG00000002118/ENSGALG00000016446/ENSGALG00000000367/ENSGALG00000027702/ENSGALG00000006112/ENSGALG00000002207/ENSGALG00000036069/ENSGALG00000008836/ENSGALG00000013621/ENSGALG00000045668/ENSGALG00000006072/ENSGALG00000002539/ENSGALG00000011040/ENSGALG00000053449/ENSGALG00000006270/ENSGALG00000011250/ENSGALG00000027793/ENSGALG00000051417	KCNMB1/ATP6V1C2/ASIC2/SCN11A/SCN5A/ATP6V1G3/TCIRG1/ATP6AP1/ATP6V1H/-/-/KCNN2/SCN3A/-/SCNN1G/ASIC4/SCN9A/-	18	10	ENSGALG00000000367/ENSGALG00000027702/ENSGALG00000006112/ENSGALG00000013621/ENSGALG00000045668/ENSGALG00000006072/ENSGALG00000002539/ENSGALG00000011040/ENSGALG00000027793/ENSGALG00000051417	8	ENSGALG00000002118/ENSGALG00000016446/ENSGALG00000002207/ENSGALG00000036069/ENSGALG00000008836/ENSGALG00000053449/ENSGALG00000006270/ENSGALG00000011250
BP	GO:0006816	calcium ion transport	4/1065	13/5189	0.268763	1	ENSGALG00000010812/ENSGALG00000011395/ENSGALG00000009705/ENSGALG00000014071	RYR2/SARAF/RYR3/ITPR2	4	2	ENSGALG00000010812/ENSGALG00000009705	2	ENSGALG00000011395/ENSGALG00000014071
BP	GO:0010558	negative regulation of macromolecule biosynthetic process	4/1065	13/5189	0.268763	1	ENSGALG00000048830/ENSGALG00000037778/ENSGALG00000047359/ENSGALG00000008532	EIF4EBP3/NAB1/MAF1/NELFB	4	1	ENSGALG00000048830	3	ENSGALG00000037778/ENSGALG00000047359/ENSGALG00000008532
BP	GO:0031327	negative regulation of cellular biosynthetic process	4/1065	13/5189	0.268763	1	ENSGALG00000048830/ENSGALG00000037778/ENSGALG00000047359/ENSGALG00000008532	EIF4EBP3/NAB1/MAF1/NELFB	4	1	ENSGALG00000048830	3	ENSGALG00000037778/ENSGALG00000047359/ENSGALG00000008532
BP	GO:2000113	negative regulation of cellular macromolecule biosynthetic process	4/1065	13/5189	0.268763	1	ENSGALG00000048830/ENSGALG00000037778/ENSGALG00000047359/ENSGALG00000008532	EIF4EBP3/NAB1/MAF1/NELFB	4	1	ENSGALG00000048830	3	ENSGALG00000037778/ENSGALG00000047359/ENSGALG00000008532
BP	GO:0006650	glycerophospholipid metabolic process	6/1065	22/5189	0.288488	1	ENSGALG00000029571/ENSGALG00000007877/ENSGALG00000010768/ENSGALG00000015107/ENSGALG00000004940/ENSGALG00000012903	TMEM55A/PIP4K2A/PIGM/PIP5K1B/TAMM41/PIGN	6	5	ENSGALG00000029571/ENSGALG00000010768/ENSGALG00000015107/ENSGALG00000004940/ENSGALG00000012903	1	ENSGALG00000007877
BP	GO:0046486	glycerolipid metabolic process	6/1065	22/5189	0.288488	1	ENSGALG00000029571/ENSGALG00000007877/ENSGALG00000010768/ENSGALG00000015107/ENSGALG00000004940/ENSGALG00000012903	TMEM55A/PIP4K2A/PIGM/PIP5K1B/TAMM41/PIGN	6	5	ENSGALG00000029571/ENSGALG00000010768/ENSGALG00000015107/ENSGALG00000004940/ENSGALG00000012903	1	ENSGALG00000007877
BP	GO:0051258	protein polymerization	6/1065	22/5189	0.288488	1	ENSGALG00000011452/ENSGALG00000016736/ENSGALG00000009262/ENSGALG00000009268/ENSGALG00000018946/ENSGALG00000020927	ARPC2/CYFIP1/FGB/FGG/LMOD3/ARPC5	6	2	ENSGALG00000009262/ENSGALG00000009268	4	ENSGALG00000011452/ENSGALG00000016736/ENSGALG00000018946/ENSGALG00000020927
BP	GO:1902531	regulation of intracellular signal transduction	8/1065	31/5189	0.294958	1	ENSGALG00000053836/ENSGALG00000038241/ENSGALG00000012454/ENSGALG00000033885/ENSGALG00000003195/ENSGALG00000034050/ENSGALG00000048883/ENSGALG00000007149	SIPA1/CARTPT/CYTH4/RAP1GAP2/TRADD/-/-/CYTH3	8	1	ENSGALG00000033885	7	ENSGALG00000053836/ENSGALG00000038241/ENSGALG00000012454/ENSGALG00000003195/ENSGALG00000034050/ENSGALG00000048883/ENSGALG00000007149
BP	GO:0044255	cellular lipid metabolic process	18/1065	77/5189	0.307578	1	ENSGALG00000000755/ENSGALG00000029571/ENSGALG00000026584/ENSGALG00000045796/ENSGALG00000042853/ENSGALG00000007877/ENSGALG00000016536/ENSGALG00000044307/ENSGALG00000015219/ENSGALG00000012185/ENSGALG00000005066/ENSGALG00000010768/ENSGALG00000015107/ENSGALG00000004940/ENSGALG00000012903/ENSGALG00000005043/ENSGALG00000015313/ENSGALG00000000142	ACER3/TMEM55A/-/-/GGPS1/PIP4K2A/HADHA/-/-/PLA2G12A/DPM2/PIGM/PIP5K1B/TAMM41/PIGN/-/PDSS2/CEPT1	18	10	ENSGALG00000029571/ENSGALG00000026584/ENSGALG00000045796/ENSGALG00000042853/ENSGALG00000044307/ENSGALG00000010768/ENSGALG00000015107/ENSGALG00000004940/ENSGALG00000012903/ENSGALG00000000142	8	ENSGALG00000000755/ENSGALG00000007877/ENSGALG00000016536/ENSGALG00000015219/ENSGALG00000012185/ENSGALG00000005066/ENSGALG00000005043/ENSGALG00000015313
BP	GO:0048522	positive regulation of cellular process	11/1065	45/5189	0.309917	1	ENSGALG00000038241/ENSGALG00000011452/ENSGALG00000035325/ENSGALG00000003195/ENSGALG00000009309/ENSGALG00000034050/ENSGALG00000020927/ENSGALG00000004448/ENSGALG00000005929/ENSGALG00000048883/ENSGALG00000054336	CARTPT/ARPC2/PMAIP1/TRADD/EIF5A2/-/ARPC5/BRINP2/-/-/CDC25B	11	1	ENSGALG00000004448	10	ENSGALG00000038241/ENSGALG00000011452/ENSGALG00000035325/ENSGALG00000003195/ENSGALG00000009309/ENSGALG00000034050/ENSGALG00000020927/ENSGALG00000005929/ENSGALG00000048883/ENSGALG00000054336
BP	GO:0015698	inorganic anion transport	7/1065	27/5189	0.310649	1	ENSGALG00000014372/ENSGALG00000033411/ENSGALG00000008222/ENSGALG00000012964/ENSGALG00000027423/ENSGALG00000030826/ENSGALG00000003075	SLC34A2/-/SLC26A5/ANKH/SLC26A1/CLCN7/SLC34A1	7	2	ENSGALG00000033411/ENSGALG00000003075	5	ENSGALG00000014372/ENSGALG00000008222/ENSGALG00000012964/ENSGALG00000027423/ENSGALG00000030826
BP	GO:0006629	lipid metabolic process	34/1065	152/5189	0.314196	1	ENSGALG00000000755/ENSGALG00000029571/ENSGALG00000011213/ENSGALG00000026584/ENSGALG00000005456/ENSGALG00000045796/ENSGALG00000016721/ENSGALG00000042853/ENSGALG00000004769/ENSGALG00000005805/ENSGALG00000036085/ENSGALG00000007877/ENSGALG00000016618/ENSGALG00000033507/ENSGALG00000014845/ENSGALG00000016536/ENSGALG00000009305/ENSGALG00000044307/ENSGALG00000010625/ENSGALG00000038771/ENSGALG00000015219/…	ACER3/TMEM55A/DEGS2/-/SDR42E1/-/PLCXD1/GGPS1/PSAP/PLCD1/-/PIP4K2A/PNPLA4/PLCG2/PLCXD3/HADHA/LBR/-/SRD5A2/TECRL/-/PLCB2/PLA2G12A/PLCD3/DPM2/PIGM/PIP5K1B/TAMM41/PIGN/GDE1/-/SDR42E2/PDSS2/CEPT1	34	14	ENSGALG00000029571/ENSGALG00000026584/ENSGALG00000005456/ENSGALG00000045796/ENSGALG00000042853/ENSGALG00000016618/ENSGALG00000044307/ENSGALG00000038771/ENSGALG00000010768/ENSGALG00000015107/ENSGALG00000004940/ENSGALG00000012903/ENSGALG00000006964/ENSGALG00000000142	20	ENSGALG00000000755/ENSGALG00000011213/ENSGALG00000016721/ENSGALG00000004769/ENSGALG00000005805/ENSGALG00000036085/ENSGALG00000007877/ENSGALG00000033507/ENSGALG00000014845/ENSGALG00000016536/ENSGALG00000009305/ENSGALG00000010625/ENSGALG00000015219/ENSGALG00000042105/ENSGALG00000012185/ENSGALG00000045212/ENSGALG00000005066/ENSGALG00000006916/ENSGALG00000005043/ENSGALG00000015313
BP	GO:0006334	nucleosome assembly	4/1065	14/5189	0.319839	1	ENSGALG00000011747/ENSGALG00000037991/ENSGALG00000004687/ENSGALG00000054270	-/H1-10/CENPP/-	4	2	ENSGALG00000004687/ENSGALG00000054270	2	ENSGALG00000011747/ENSGALG00000037991
BP	GO:0009890	negative regulation of biosynthetic process	4/1065	14/5189	0.319839	1	ENSGALG00000048830/ENSGALG00000037778/ENSGALG00000047359/ENSGALG00000008532	EIF4EBP3/NAB1/MAF1/NELFB	4	1	ENSGALG00000048830	3	ENSGALG00000037778/ENSGALG00000047359/ENSGALG00000008532
BP	GO:0031497	chromatin assembly	4/1065	14/5189	0.319839	1	ENSGALG00000011747/ENSGALG00000037991/ENSGALG00000004687/ENSGALG00000054270	-/H1-10/CENPP/-	4	2	ENSGALG00000004687/ENSGALG00000054270	2	ENSGALG00000011747/ENSGALG00000037991
BP	GO:0090066	regulation of anatomical structure size	6/1065	23/5189	0.328193	1	ENSGALG00000040880/ENSGALG00000011452/ENSGALG00000016736/ENSGALG00000000667/ENSGALG00000018946/ENSGALG00000020927	EDN3/ARPC2/CYFIP1/EDN2/LMOD3/ARPC5	6	0		6	ENSGALG00000040880/ENSGALG00000011452/ENSGALG00000016736/ENSGALG00000000667/ENSGALG00000018946/ENSGALG00000020927
BP	GO:0006694	steroid biosynthetic process	3/1065	10/5189	0.338033	1	ENSGALG00000005456/ENSGALG00000009305/ENSGALG00000006964	SDR42E1/LBR/SDR42E2	3	2	ENSGALG00000005456/ENSGALG00000006964	1	ENSGALG00000009305
BP	GO:0006904	vesicle docking involved in exocytosis	3/1065	10/5189	0.338033	1	ENSGALG00000040003/ENSGALG00000002001/ENSGALG00000008477	STXBP1/STXBP3/EXOC4	3	1	ENSGALG00000002001	2	ENSGALG00000040003/ENSGALG00000008477
BP	GO:0007399	nervous system development	3/1065	10/5189	0.338033	1	ENSGALG00000051063/ENSGALG00000050750/ENSGALG00000004448	-/NRN1L/BRINP2	3	3	ENSGALG00000051063/ENSGALG00000050750/ENSGALG00000004448	0
BP	GO:0022406	membrane docking	3/1065	10/5189	0.338033	1	ENSGALG00000040003/ENSGALG00000002001/ENSGALG00000008477	STXBP1/STXBP3/EXOC4	3	1	ENSGALG00000002001	2	ENSGALG00000040003/ENSGALG00000008477
BP	GO:0048278	vesicle docking	3/1065	10/5189	0.338033	1	ENSGALG00000040003/ENSGALG00000002001/ENSGALG00000008477	STXBP1/STXBP3/EXOC4	3	1	ENSGALG00000002001	2	ENSGALG00000040003/ENSGALG00000008477
BP	GO:0070972	protein localization to endoplasmic reticulum	3/1065	10/5189	0.338033	1	ENSGALG00000028683/ENSGALG00000032313/ENSGALG00000030759	SSR3/KDELR3/SRPRA	3	0		3	ENSGALG00000028683/ENSGALG00000032313/ENSGALG00000030759
BP	GO:0140029	exocytic process	3/1065	10/5189	0.338033	1	ENSGALG00000040003/ENSGALG00000002001/ENSGALG00000008477	STXBP1/STXBP3/EXOC4	3	1	ENSGALG00000002001	2	ENSGALG00000040003/ENSGALG00000008477
BP	GO:0140056	organelle localization by membrane tethering	3/1065	10/5189	0.338033	1	ENSGALG00000040003/ENSGALG00000002001/ENSGALG00000008477	STXBP1/STXBP3/EXOC4	3	1	ENSGALG00000002001	2	ENSGALG00000040003/ENSGALG00000008477
BP	GO:0030029	actin filament-based process	9/1065	37/5189	0.343169	1	ENSGALG00000011452/ENSGALG00000016736/ENSGALG00000038678/ENSGALG00000055075/ENSGALG00000011608/ENSGALG00000032658/ENSGALG00000018946/ENSGALG00000020927/ENSGALG00000030791	ARPC2/CYFIP1/EPB41L3/FMNL3/-/FMNL1/LMOD3/ARPC5/DIAPH2	9	0		9	ENSGALG00000011452/ENSGALG00000016736/ENSGALG00000038678/ENSGALG00000055075/ENSGALG00000011608/ENSGALG00000032658/ENSGALG00000018946/ENSGALG00000020927/ENSGALG00000030791
BP	GO:0030036	actin cytoskeleton organization	9/1065	37/5189	0.343169	1	ENSGALG00000011452/ENSGALG00000016736/ENSGALG00000038678/ENSGALG00000055075/ENSGALG00000011608/ENSGALG00000032658/ENSGALG00000018946/ENSGALG00000020927/ENSGALG00000030791	ARPC2/CYFIP1/EPB41L3/FMNL3/-/FMNL1/LMOD3/ARPC5/DIAPH2	9	0		9	ENSGALG00000011452/ENSGALG00000016736/ENSGALG00000038678/ENSGALG00000055075/ENSGALG00000011608/ENSGALG00000032658/ENSGALG00000018946/ENSGALG00000020927/ENSGALG00000030791
BP	GO:0046488	phosphatidylinositol metabolic process	5/1065	19/5189	0.348164	1	ENSGALG00000029571/ENSGALG00000007877/ENSGALG00000010768/ENSGALG00000015107/ENSGALG00000012903	TMEM55A/PIP4K2A/PIGM/PIP5K1B/PIGN	5	4	ENSGALG00000029571/ENSGALG00000010768/ENSGALG00000015107/ENSGALG00000012903	1	ENSGALG00000007877
BP	GO:0051493	regulation of cytoskeleton organization	6/1065	24/5189	0.368526	1	ENSGALG00000039690/ENSGALG00000011452/ENSGALG00000016736/ENSGALG00000018946/ENSGALG00000020927/ENSGALG00000006130	STMN2/ARPC2/CYFIP1/LMOD3/ARPC5/STMN3	6	2	ENSGALG00000039690/ENSGALG00000006130	4	ENSGALG00000011452/ENSGALG00000016736/ENSGALG00000018946/ENSGALG00000020927
BP	GO:0006323	DNA packaging	4/1065	15/5189	0.371516	1	ENSGALG00000011747/ENSGALG00000037991/ENSGALG00000004687/ENSGALG00000054270	-/H1-10/CENPP/-	4	2	ENSGALG00000004687/ENSGALG00000054270	2	ENSGALG00000011747/ENSGALG00000037991
BP	GO:0006333	chromatin assembly or disassembly	4/1065	15/5189	0.371516	1	ENSGALG00000011747/ENSGALG00000037991/ENSGALG00000004687/ENSGALG00000054270	-/H1-10/CENPP/-	4	2	ENSGALG00000004687/ENSGALG00000054270	2	ENSGALG00000011747/ENSGALG00000037991
BP	GO:0007005	mitochondrion organization	4/1065	15/5189	0.371516	1	ENSGALG00000035325/ENSGALG00000030933/ENSGALG00000013709/ENSGALG00000006978	PMAIP1/C1H12ORF73/TIMM21/APOOL	4	0		4	ENSGALG00000035325/ENSGALG00000030933/ENSGALG00000013709/ENSGALG00000006978
BP	GO:0034728	nucleosome organization	4/1065	15/5189	0.371516	1	ENSGALG00000011747/ENSGALG00000037991/ENSGALG00000004687/ENSGALG00000054270	-/H1-10/CENPP/-	4	2	ENSGALG00000004687/ENSGALG00000054270	2	ENSGALG00000011747/ENSGALG00000037991
BP	GO:0016310	phosphorylation	100/1065	472/5189	0.373545	1	ENSGALG00000008340/ENSGALG00000038241/ENSGALG00000001840/ENSGALG00000032199/ENSGALG00000006681/ENSGALG00000038634/ENSGALG00000000244/ENSGALG00000009957/ENSGALG00000048646/ENSGALG00000000736/ENSGALG00000005769/ENSGALG00000016564/ENSGALG00000011889/ENSGALG00000003855/ENSGALG00000007646/ENSGALG00000040131/ENSGALG00000052497/ENSGALG00000017091/ENSGALG00000034081/ENSGALG00000054458/ENSGALG00000015051/…	FES/CARTPT/TEK/FGR/BRSK1/KIT/CAMK4/TIE1/-/MATK/WEE1/PTK2B/-/SRC/-/-/-/FLT1/AKT3/AKT2/CDK19/STK31/MAPK11/ALPK1/FYN/TEC/DYRK2/WNK2/CDK20/SYK/EPHA7/STK32A/JAK3/RPS6KA3/STK32B/MAP3K12/CASK/PDGFRA/CAMK2D/PRPF4B/ACVR2B/MAP2K7/SGK1/MYLK/EPHB6/MT-ND2/HUNK/EPHB2/BCR/BUB1/MAP3K14/MAST3/EPHB3/MKNK1/KDR/IRAK4/-/CDC42BPB/TNNI3K/FGFR3/PAK2/ROCK1/PTK2/MST1R/NRK/MAP3K15/ROR2/JAK1/TTBK1/VRK2/IKBKE/CAMK2G/FLT3/MYL…	100	20	ENSGALG00000006681/ENSGALG00000010980/ENSGALG00000014124/ENSGALG00000038850/ENSGALG00000029195/ENSGALG00000029510/ENSGALG00000006158/ENSGALG00000043768/ENSGALG00000008233/ENSGALG00000010440/ENSGALG00000015418/ENSGALG00000011353/ENSGALG00000015708/ENSGALG00000016426/ENSGALG00000008627/ENSGALG00000032770/ENSGALG00000012845/ENSGALG00000010560/ENSGALG00000009683/ENSGALG00000010826	80	ENSGALG00000008340/ENSGALG00000038241/ENSGALG00000001840/ENSGALG00000032199/ENSGALG00000038634/ENSGALG00000000244/ENSGALG00000009957/ENSGALG00000048646/ENSGALG00000000736/ENSGALG00000005769/ENSGALG00000016564/ENSGALG00000011889/ENSGALG00000003855/ENSGALG00000007646/ENSGALG00000040131/ENSGALG00000052497/ENSGALG00000017091/ENSGALG00000034081/ENSGALG00000054458/ENSGALG00000015051/ENSGALG00000040023/…
BP	GO:0006644	phospholipid metabolic process	12/1065	52/5189	0.376079	1	ENSGALG00000029571/ENSGALG00000026584/ENSGALG00000045796/ENSGALG00000007877/ENSGALG00000044307/ENSGALG00000015219/ENSGALG00000012185/ENSGALG00000010768/ENSGALG00000015107/ENSGALG00000004940/ENSGALG00000012903/ENSGALG00000000142	TMEM55A/-/-/PIP4K2A/-/-/PLA2G12A/PIGM/PIP5K1B/TAMM41/PIGN/CEPT1	12	9	ENSGALG00000029571/ENSGALG00000026584/ENSGALG00000045796/ENSGALG00000044307/ENSGALG00000010768/ENSGALG00000015107/ENSGALG00000004940/ENSGALG00000012903/ENSGALG00000000142	3	ENSGALG00000007877/ENSGALG00000015219/ENSGALG00000012185
BP	GO:0019637	organophosphate metabolic process	33/1065	152/5189	0.388571	1	ENSGALG00000030251/ENSGALG00000009587/ENSGALG00000029571/ENSGALG00000041573/ENSGALG00000012061/ENSGALG00000026584/ENSGALG00000045796/ENSGALG00000040921/ENSGALG00000017173/ENSGALG00000011618/ENSGALG00000016549/ENSGALG00000011481/ENSGALG00000007877/ENSGALG00000050760/ENSGALG00000043768/ENSGALG00000044307/ENSGALG00000032413/ENSGALG00000015219/ENSGALG00000006431/ENSGALG00000012185/ENSGALG00000031170/…	ADCY8/GPHN/TMEM55A/BPNT2/-/-/-/RRM2B/GUCY1A2/ADSS1/CTPS2/GPD1L/PIP4K2A/ADCY6/MT-ND2/-/NADK/-/PANK1/PLA2G12A/ADCY1/PIGM/IP6K2/ADCY7/PIP5K1B/TAMM41/CNP/ATIC/PIGN/PGD/ITPKB/NT5M/CEPT1	33	17	ENSGALG00000030251/ENSGALG00000009587/ENSGALG00000029571/ENSGALG00000041573/ENSGALG00000026584/ENSGALG00000045796/ENSGALG00000016549/ENSGALG00000043768/ENSGALG00000044307/ENSGALG00000006431/ENSGALG00000031170/ENSGALG00000010768/ENSGALG00000005701/ENSGALG00000015107/ENSGALG00000004940/ENSGALG00000012903/ENSGALG00000000142	16	ENSGALG00000012061/ENSGALG00000040921/ENSGALG00000017173/ENSGALG00000011618/ENSGALG00000011481/ENSGALG00000007877/ENSGALG00000050760/ENSGALG00000032413/ENSGALG00000015219/ENSGALG00000012185/ENSGALG00000003837/ENSGALG00000003457/ENSGALG00000003570/ENSGALG00000002797/ENSGALG00000009068/ENSGALG00000004842
BP	GO:0070838	divalent metal ion transport	5/1065	20/5189	0.393247	1	ENSGALG00000010812/ENSGALG00000011395/ENSGALG00000032718/ENSGALG00000009705/ENSGALG00000014071	RYR2/SARAF/NIPAL2/RYR3/ITPR2	5	3	ENSGALG00000010812/ENSGALG00000032718/ENSGALG00000009705	2	ENSGALG00000011395/ENSGALG00000014071
BP	GO:0072511	divalent inorganic cation transport	5/1065	20/5189	0.393247	1	ENSGALG00000010812/ENSGALG00000011395/ENSGALG00000032718/ENSGALG00000009705/ENSGALG00000014071	RYR2/SARAF/NIPAL2/RYR3/ITPR2	5	3	ENSGALG00000010812/ENSGALG00000032718/ENSGALG00000009705	2	ENSGALG00000011395/ENSGALG00000014071
BP	GO:0008202	steroid metabolic process	3/1065	11/5189	0.400023	1	ENSGALG00000005456/ENSGALG00000009305/ENSGALG00000006964	SDR42E1/LBR/SDR42E2	3	2	ENSGALG00000005456/ENSGALG00000006964	1	ENSGALG00000009305
BP	GO:0008272	sulfate transport	3/1065	11/5189	0.400023	1	ENSGALG00000033411/ENSGALG00000008222/ENSGALG00000027423	-/SLC26A5/SLC26A1	3	1	ENSGALG00000033411	2	ENSGALG00000008222/ENSGALG00000027423
BP	GO:0043647	inositol phosphate metabolic process	3/1065	11/5189	0.400023	1	ENSGALG00000041573/ENSGALG00000005701/ENSGALG00000009068	BPNT2/IP6K2/ITPKB	3	2	ENSGALG00000041573/ENSGALG00000005701	1	ENSGALG00000009068
BP	GO:0072348	sulfur compound transport	3/1065	11/5189	0.400023	1	ENSGALG00000033411/ENSGALG00000008222/ENSGALG00000027423	-/SLC26A5/SLC26A1	3	1	ENSGALG00000033411	2	ENSGALG00000008222/ENSGALG00000027423
BP	GO:0032502	developmental process	18/1065	82/5189	0.416852	1	ENSGALG00000015656/ENSGALG00000010915/ENSGALG00000026891/ENSGALG00000036255/ENSGALG00000005442/ENSGALG00000051063/ENSGALG00000020067/ENSGALG00000007448/ENSGALG00000015056/ENSGALG00000033012/ENSGALG00000034050/ENSGALG00000003916/ENSGALG00000008778/ENSGALG00000050750/ENSGALG00000004448/ENSGALG00000048883/ENSGALG00000043036/ENSGALG00000005849	PALM2AKAP2/IL6/NINJ1/WNT7B/PALMD/-/VASH2/SPRY3/LAMA3/SPRY4/-/SIAH1/SPRED2/NRN1L/BRINP2/-/VASH1/PPDPF	18	6	ENSGALG00000010915/ENSGALG00000036255/ENSGALG00000051063/ENSGALG00000003916/ENSGALG00000050750/ENSGALG00000004448	12	ENSGALG00000015656/ENSGALG00000026891/ENSGALG00000005442/ENSGALG00000020067/ENSGALG00000007448/ENSGALG00000015056/ENSGALG00000033012/ENSGALG00000034050/ENSGALG00000008778/ENSGALG00000048883/ENSGALG00000043036/ENSGALG00000005849
BP	GO:0048856	anatomical structure development	18/1065	82/5189	0.416852	1	ENSGALG00000015656/ENSGALG00000010915/ENSGALG00000026891/ENSGALG00000036255/ENSGALG00000005442/ENSGALG00000051063/ENSGALG00000020067/ENSGALG00000007448/ENSGALG00000015056/ENSGALG00000033012/ENSGALG00000034050/ENSGALG00000003916/ENSGALG00000008778/ENSGALG00000050750/ENSGALG00000004448/ENSGALG00000048883/ENSGALG00000043036/ENSGALG00000005849	PALM2AKAP2/IL6/NINJ1/WNT7B/PALMD/-/VASH2/SPRY3/LAMA3/SPRY4/-/SIAH1/SPRED2/NRN1L/BRINP2/-/VASH1/PPDPF	18	6	ENSGALG00000010915/ENSGALG00000036255/ENSGALG00000051063/ENSGALG00000003916/ENSGALG00000050750/ENSGALG00000004448	12	ENSGALG00000015656/ENSGALG00000026891/ENSGALG00000005442/ENSGALG00000020067/ENSGALG00000007448/ENSGALG00000015056/ENSGALG00000033012/ENSGALG00000034050/ENSGALG00000008778/ENSGALG00000048883/ENSGALG00000043036/ENSGALG00000005849
BP	GO:0071705	nitrogen compound transport	28/1065	130/5189	0.420813	1	ENSGALG00000016684/ENSGALG00000011998/ENSGALG00000028683/ENSGALG00000043971/ENSGALG00000004594/ENSGALG00000005340/ENSGALG00000010150/ENSGALG00000024449/ENSGALG00000001030/ENSGALG00000036380/ENSGALG00000007224/ENSGALG00000010341/ENSGALG00000006312/ENSGALG00000048285/ENSGALG00000004390/ENSGALG00000013709/ENSGALG00000015014/ENSGALG00000005807/ENSGALG00000037527/ENSGALG00000008676/ENSGALG00000030759/…	RHAG/SEC24D/SSR3/-/CD74/SLC35A3/SEC23A/RAMP2/SCAMP4/SLC48A1/HGS/XPO5/TSG101/TCN2/AP3B1/TIMM21/TNPO1/IPO7/-/RRBP1/SRPRA/SCAMP3/VPS26B/-/KPNA5/USO1/SLC29A4/GLE1	28	2	ENSGALG00000006312/ENSGALG00000010497	26	ENSGALG00000016684/ENSGALG00000011998/ENSGALG00000028683/ENSGALG00000043971/ENSGALG00000004594/ENSGALG00000005340/ENSGALG00000010150/ENSGALG00000024449/ENSGALG00000001030/ENSGALG00000036380/ENSGALG00000007224/ENSGALG00000010341/ENSGALG00000048285/ENSGALG00000004390/ENSGALG00000013709/ENSGALG00000015014/ENSGALG00000005807/ENSGALG00000037527/ENSGALG00000008676/ENSGALG00000030759/ENSGALG00000041797/…
BP	GO:0010941	regulation of cell death	11/1065	49/5189	0.424291	1	ENSGALG00000026207/ENSGALG00000008346/ENSGALG00000035325/ENSGALG00000051412/ENSGALG00000036807/ENSGALG00000031493/ENSGALG00000004266/ENSGALG00000034050/ENSGALG00000007625/ENSGALG00000048883/ENSGALG00000011544	CNTF/CASP18/PMAIP1/PEA15/NOD1/BAK1/TNFAIP8L1/-/FADD/-/BCL2L14	11	1	ENSGALG00000011544	10	ENSGALG00000026207/ENSGALG00000008346/ENSGALG00000035325/ENSGALG00000051412/ENSGALG00000036807/ENSGALG00000031493/ENSGALG00000004266/ENSGALG00000034050/ENSGALG00000007625/ENSGALG00000048883
BP	GO:0042981	regulation of apoptotic process	11/1065	49/5189	0.424291	1	ENSGALG00000026207/ENSGALG00000008346/ENSGALG00000035325/ENSGALG00000051412/ENSGALG00000036807/ENSGALG00000031493/ENSGALG00000004266/ENSGALG00000034050/ENSGALG00000007625/ENSGALG00000048883/ENSGALG00000011544	CNTF/CASP18/PMAIP1/PEA15/NOD1/BAK1/TNFAIP8L1/-/FADD/-/BCL2L14	11	1	ENSGALG00000011544	10	ENSGALG00000026207/ENSGALG00000008346/ENSGALG00000035325/ENSGALG00000051412/ENSGALG00000036807/ENSGALG00000031493/ENSGALG00000004266/ENSGALG00000034050/ENSGALG00000007625/ENSGALG00000048883
BP	GO:0043067	regulation of programmed cell death	11/1065	49/5189	0.424291	1	ENSGALG00000026207/ENSGALG00000008346/ENSGALG00000035325/ENSGALG00000051412/ENSGALG00000036807/ENSGALG00000031493/ENSGALG00000004266/ENSGALG00000034050/ENSGALG00000007625/ENSGALG00000048883/ENSGALG00000011544	CNTF/CASP18/PMAIP1/PEA15/NOD1/BAK1/TNFAIP8L1/-/FADD/-/BCL2L14	11	1	ENSGALG00000011544	10	ENSGALG00000026207/ENSGALG00000008346/ENSGALG00000035325/ENSGALG00000051412/ENSGALG00000036807/ENSGALG00000031493/ENSGALG00000004266/ENSGALG00000034050/ENSGALG00000007625/ENSGALG00000048883
BP	GO:0006915	apoptotic process	13/1065	59/5189	0.43748	1	ENSGALG00000014537/ENSGALG00000026207/ENSGALG00000008346/ENSGALG00000035325/ENSGALG00000051412/ENSGALG00000036807/ENSGALG00000031493/ENSGALG00000034500/ENSGALG00000004266/ENSGALG00000034050/ENSGALG00000007625/ENSGALG00000048883/ENSGALG00000011544	BMF/CNTF/CASP18/PMAIP1/PEA15/NOD1/BAK1/CIDEA/TNFAIP8L1/-/FADD/-/BCL2L14	13	2	ENSGALG00000034500/ENSGALG00000011544	11	ENSGALG00000014537/ENSGALG00000026207/ENSGALG00000008346/ENSGALG00000035325/ENSGALG00000051412/ENSGALG00000036807/ENSGALG00000031493/ENSGALG00000004266/ENSGALG00000034050/ENSGALG00000007625/ENSGALG00000048883
BP	GO:0008219	cell death	13/1065	59/5189	0.43748	1	ENSGALG00000014537/ENSGALG00000026207/ENSGALG00000008346/ENSGALG00000035325/ENSGALG00000051412/ENSGALG00000036807/ENSGALG00000031493/ENSGALG00000034500/ENSGALG00000004266/ENSGALG00000034050/ENSGALG00000007625/ENSGALG00000048883/ENSGALG00000011544	BMF/CNTF/CASP18/PMAIP1/PEA15/NOD1/BAK1/CIDEA/TNFAIP8L1/-/FADD/-/BCL2L14	13	2	ENSGALG00000034500/ENSGALG00000011544	11	ENSGALG00000014537/ENSGALG00000026207/ENSGALG00000008346/ENSGALG00000035325/ENSGALG00000051412/ENSGALG00000036807/ENSGALG00000031493/ENSGALG00000004266/ENSGALG00000034050/ENSGALG00000007625/ENSGALG00000048883
BP	GO:0012501	programmed cell death	13/1065	59/5189	0.43748	1	ENSGALG00000014537/ENSGALG00000026207/ENSGALG00000008346/ENSGALG00000035325/ENSGALG00000051412/ENSGALG00000036807/ENSGALG00000031493/ENSGALG00000034500/ENSGALG00000004266/ENSGALG00000034050/ENSGALG00000007625/ENSGALG00000048883/ENSGALG00000011544	BMF/CNTF/CASP18/PMAIP1/PEA15/NOD1/BAK1/CIDEA/TNFAIP8L1/-/FADD/-/BCL2L14	13	2	ENSGALG00000034500/ENSGALG00000011544	11	ENSGALG00000014537/ENSGALG00000026207/ENSGALG00000008346/ENSGALG00000035325/ENSGALG00000051412/ENSGALG00000036807/ENSGALG00000031493/ENSGALG00000004266/ENSGALG00000034050/ENSGALG00000007625/ENSGALG00000048883
BP	GO:1901615	organic hydroxy compound metabolic process	5/1065	21/5189	0.438043	1	ENSGALG00000041573/ENSGALG00000009305/ENSGALG00000005066/ENSGALG00000005701/ENSGALG00000009068	BPNT2/LBR/DPM2/IP6K2/ITPKB	5	2	ENSGALG00000041573/ENSGALG00000005701	3	ENSGALG00000009305/ENSGALG00000005066/ENSGALG00000009068
BP	GO:0007264	small GTPase mediated signal transduction	11/1065	50/5189	0.453193	1	ENSGALG00000053836/ENSGALG00000012454/ENSGALG00000033885/ENSGALG00000010435/ENSGALG00000004728/ENSGALG00000009740/ENSGALG00000034024/ENSGALG00000003412/ENSGALG00000043775/ENSGALG00000020249/ENSGALG00000007149	SIPA1/CYTH4/RAP1GAP2/RASGRP3/RGL1/RASGRP1/RAPGEF5/-/RAPGEF3/RAPGEF2/CYTH3	11	1	ENSGALG00000033885	10	ENSGALG00000053836/ENSGALG00000012454/ENSGALG00000010435/ENSGALG00000004728/ENSGALG00000009740/ENSGALG00000034024/ENSGALG00000003412/ENSGALG00000043775/ENSGALG00000020249/ENSGALG00000007149
BP	GO:0070588	calcium ion transmembrane transport	3/1065	12/5189	0.460249	1	ENSGALG00000010812/ENSGALG00000009705/ENSGALG00000014071	RYR2/RYR3/ITPR2	3	2	ENSGALG00000010812/ENSGALG00000009705	1	ENSGALG00000014071
BP	GO:1901617	organic hydroxy compound biosynthetic process	3/1065	12/5189	0.460249	1	ENSGALG00000009305/ENSGALG00000005701/ENSGALG00000009068	LBR/IP6K2/ITPKB	3	1	ENSGALG00000005701	2	ENSGALG00000009305/ENSGALG00000009068
BP	GO:0006813	potassium ion transport	4/1065	17/5189	0.473104	1	ENSGALG00000002118/ENSGALG00000045668/ENSGALG00000002539/ENSGALG00000053449	KCNMB1/-/KCNN2/-	4	2	ENSGALG00000045668/ENSGALG00000002539	2	ENSGALG00000002118/ENSGALG00000053449
BP	GO:0010556	regulation of macromolecule biosynthetic process	102/1065	493/5189	0.481522	1	ENSGALG00000043727/ENSGALG00000008127/ENSGALG00000048539/ENSGALG00000036751/ENSGALG00000048759/ENSGALG00000050415/ENSGALG00000017050/ENSGALG00000010160/ENSGALG00000016316/ENSGALG00000027147/ENSGALG00000001161/ENSGALG00000007426/ENSGALG00000033497/ENSGALG00000043701/ENSGALG00000007817/ENSGALG00000042534/ENSGALG00000016022/ENSGALG00000003045/ENSGALG00000003282/ENSGALG00000051500/ENSGALG00000043103/…	NR4A1/SPI1/BHLHE41/-/-/-/SMAD9/DMRT1/GCM1/-/FLI1/MKX/FOXP4/ELK3/EHF/NFATC1/RUNX1/E2F1/STAT5A/-/PKNOX2/IRF5/VGLL3/NR4A2/MAFK/ATF3/RARG/CREB1/CREB3L1/RXRG/EIF4EBP3/NR2F1/NCOA2/-/-/-/NFATC3/TBX18/TFEC/MYB/RORA/FOXN4/L3MBTL3/ETV4/BHLHE40/RBPJL/-/ELF3/PKNOX1/RFX5/ERG/CREB3L2/FEV/-/NAB1/ESRRB/SMARCA2/STAT1/EIF5A2/MLLT3/IRF9/MAF1/TRPS1/HIF3A/POU3F1/ETV3/CREB5/FOXD2/FOSL2/BACH2/STAT3/TBX4/MTA3/MED10/HES1…	102	24	ENSGALG00000010160/ENSGALG00000016316/ENSGALG00000027147/ENSGALG00000007817/ENSGALG00000040730/ENSGALG00000048830/ENSGALG00000028153/ENSGALG00000003759/ENSGALG00000005062/ENSGALG00000016191/ENSGALG00000026698/ENSGALG00000041775/ENSGALG00000031605/ENSGALG00000038265/ENSGALG00000042474/ENSGALG00000005285/ENSGALG00000009925/ENSGALG00000028336/ENSGALG00000028015/ENSGALG00000027546/ENSGALG00000008253/…	78	ENSGALG00000043727/ENSGALG00000008127/ENSGALG00000048539/ENSGALG00000036751/ENSGALG00000048759/ENSGALG00000050415/ENSGALG00000017050/ENSGALG00000001161/ENSGALG00000007426/ENSGALG00000033497/ENSGALG00000043701/ENSGALG00000042534/ENSGALG00000016022/ENSGALG00000003045/ENSGALG00000003282/ENSGALG00000051500/ENSGALG00000043103/ENSGALG00000039982/ENSGALG00000015497/ENSGALG00000012538/ENSGALG00000004189/…
BP	GO:0031326	regulation of cellular biosynthetic process	102/1065	493/5189	0.481522	1	ENSGALG00000043727/ENSGALG00000008127/ENSGALG00000048539/ENSGALG00000036751/ENSGALG00000048759/ENSGALG00000050415/ENSGALG00000017050/ENSGALG00000010160/ENSGALG00000016316/ENSGALG00000027147/ENSGALG00000001161/ENSGALG00000007426/ENSGALG00000033497/ENSGALG00000043701/ENSGALG00000007817/ENSGALG00000042534/ENSGALG00000016022/ENSGALG00000003045/ENSGALG00000003282/ENSGALG00000051500/ENSGALG00000043103/…	NR4A1/SPI1/BHLHE41/-/-/-/SMAD9/DMRT1/GCM1/-/FLI1/MKX/FOXP4/ELK3/EHF/NFATC1/RUNX1/E2F1/STAT5A/-/PKNOX2/IRF5/VGLL3/NR4A2/MAFK/ATF3/RARG/CREB1/CREB3L1/RXRG/EIF4EBP3/NR2F1/NCOA2/-/-/-/NFATC3/TBX18/TFEC/MYB/RORA/FOXN4/L3MBTL3/ETV4/BHLHE40/RBPJL/-/ELF3/PKNOX1/RFX5/ERG/CREB3L2/FEV/-/NAB1/ESRRB/SMARCA2/STAT1/EIF5A2/MLLT3/IRF9/MAF1/TRPS1/HIF3A/POU3F1/ETV3/CREB5/FOXD2/FOSL2/BACH2/STAT3/TBX4/MTA3/MED10/HES1…	102	24	ENSGALG00000010160/ENSGALG00000016316/ENSGALG00000027147/ENSGALG00000007817/ENSGALG00000040730/ENSGALG00000048830/ENSGALG00000028153/ENSGALG00000003759/ENSGALG00000005062/ENSGALG00000016191/ENSGALG00000026698/ENSGALG00000041775/ENSGALG00000031605/ENSGALG00000038265/ENSGALG00000042474/ENSGALG00000005285/ENSGALG00000009925/ENSGALG00000028336/ENSGALG00000028015/ENSGALG00000027546/ENSGALG00000008253/…	78	ENSGALG00000043727/ENSGALG00000008127/ENSGALG00000048539/ENSGALG00000036751/ENSGALG00000048759/ENSGALG00000050415/ENSGALG00000017050/ENSGALG00000001161/ENSGALG00000007426/ENSGALG00000033497/ENSGALG00000043701/ENSGALG00000042534/ENSGALG00000016022/ENSGALG00000003045/ENSGALG00000003282/ENSGALG00000051500/ENSGALG00000043103/ENSGALG00000039982/ENSGALG00000015497/ENSGALG00000012538/ENSGALG00000004189/…
BP	GO:2000112	regulation of cellular macromolecule biosynthetic process	102/1065	493/5189	0.481522	1	ENSGALG00000043727/ENSGALG00000008127/ENSGALG00000048539/ENSGALG00000036751/ENSGALG00000048759/ENSGALG00000050415/ENSGALG00000017050/ENSGALG00000010160/ENSGALG00000016316/ENSGALG00000027147/ENSGALG00000001161/ENSGALG00000007426/ENSGALG00000033497/ENSGALG00000043701/ENSGALG00000007817/ENSGALG00000042534/ENSGALG00000016022/ENSGALG00000003045/ENSGALG00000003282/ENSGALG00000051500/ENSGALG00000043103/…	NR4A1/SPI1/BHLHE41/-/-/-/SMAD9/DMRT1/GCM1/-/FLI1/MKX/FOXP4/ELK3/EHF/NFATC1/RUNX1/E2F1/STAT5A/-/PKNOX2/IRF5/VGLL3/NR4A2/MAFK/ATF3/RARG/CREB1/CREB3L1/RXRG/EIF4EBP3/NR2F1/NCOA2/-/-/-/NFATC3/TBX18/TFEC/MYB/RORA/FOXN4/L3MBTL3/ETV4/BHLHE40/RBPJL/-/ELF3/PKNOX1/RFX5/ERG/CREB3L2/FEV/-/NAB1/ESRRB/SMARCA2/STAT1/EIF5A2/MLLT3/IRF9/MAF1/TRPS1/HIF3A/POU3F1/ETV3/CREB5/FOXD2/FOSL2/BACH2/STAT3/TBX4/MTA3/MED10/HES1…	102	24	ENSGALG00000010160/ENSGALG00000016316/ENSGALG00000027147/ENSGALG00000007817/ENSGALG00000040730/ENSGALG00000048830/ENSGALG00000028153/ENSGALG00000003759/ENSGALG00000005062/ENSGALG00000016191/ENSGALG00000026698/ENSGALG00000041775/ENSGALG00000031605/ENSGALG00000038265/ENSGALG00000042474/ENSGALG00000005285/ENSGALG00000009925/ENSGALG00000028336/ENSGALG00000028015/ENSGALG00000027546/ENSGALG00000008253/…	78	ENSGALG00000043727/ENSGALG00000008127/ENSGALG00000048539/ENSGALG00000036751/ENSGALG00000048759/ENSGALG00000050415/ENSGALG00000017050/ENSGALG00000001161/ENSGALG00000007426/ENSGALG00000033497/ENSGALG00000043701/ENSGALG00000042534/ENSGALG00000016022/ENSGALG00000003045/ENSGALG00000003282/ENSGALG00000051500/ENSGALG00000043103/ENSGALG00000039982/ENSGALG00000015497/ENSGALG00000012538/ENSGALG00000004189/…
BP	GO:0098660	inorganic ion transmembrane transport	11/1065	51/5189	0.48191	1	ENSGALG00000016446/ENSGALG00000010812/ENSGALG00000002207/ENSGALG00000036069/ENSGALG00000008836/ENSGALG00000013621/ENSGALG00000012964/ENSGALG00000030176/ENSGALG00000043618/ENSGALG00000009705/ENSGALG00000014071	ATP6V1C2/RYR2/ATP6V1G3/TCIRG1/ATP6AP1/ATP6V1H/ANKH/SLC31A2/SLC40A1/RYR3/ITPR2	11	3	ENSGALG00000010812/ENSGALG00000013621/ENSGALG00000009705	8	ENSGALG00000016446/ENSGALG00000002207/ENSGALG00000036069/ENSGALG00000008836/ENSGALG00000012964/ENSGALG00000030176/ENSGALG00000043618/ENSGALG00000014071
BP	GO:0016042	lipid catabolic process	5/1065	22/5189	0.48203	1	ENSGALG00000026584/ENSGALG00000045796/ENSGALG00000044307/ENSGALG00000042105/ENSGALG00000012185	-/-/-/PLCB2/PLA2G12A	5	3	ENSGALG00000026584/ENSGALG00000045796/ENSGALG00000044307	2	ENSGALG00000042105/ENSGALG00000012185
BP	GO:0048869	cellular developmental process	5/1065	22/5189	0.48203	1	ENSGALG00000015656/ENSGALG00000010915/ENSGALG00000005442/ENSGALG00000004448/ENSGALG00000005849	PALM2AKAP2/IL6/PALMD/BRINP2/PPDPF	5	2	ENSGALG00000010915/ENSGALG00000004448	3	ENSGALG00000015656/ENSGALG00000005442/ENSGALG00000005849
BP	GO:0005975	carbohydrate metabolic process	25/1065	119/5189	0.484394	1	ENSGALG00000039611/ENSGALG00000038740/ENSGALG00000002542/ENSGALG00000041573/ENSGALG00000012061/ENSGALG00000043828/ENSGALG00000034855/ENSGALG00000005147/novel.67/ENSGALG00000014210/ENSGALG00000016285/ENSGALG00000023760/ENSGALG00000011481/ENSGALG00000006300/ENSGALG00000012365/ENSGALG00000033790/ENSGALG00000030533/ENSGALG00000025921/ENSGALG00000040594/ENSGALG00000014995/ENSGALG00000046826/ENSGALG000…	-/AMY2A/GUSB/BPNT2/-/HEXA/HK2/AMY1A/-/GNPDA2/-/CHIA/GPD1L/LDHA/PYGL/MAN2A2/PGLS/-/GNPDA1/PGM5/GYS1/IDUA/PARG/MANBA/MAN2C1	25	5	ENSGALG00000038740/ENSGALG00000041573/ENSGALG00000005147/ENSGALG00000014210/ENSGALG00000012308	20	ENSGALG00000039611/ENSGALG00000002542/ENSGALG00000012061/ENSGALG00000043828/ENSGALG00000034855/novel.67/ENSGALG00000016285/ENSGALG00000023760/ENSGALG00000011481/ENSGALG00000006300/ENSGALG00000012365/ENSGALG00000033790/ENSGALG00000030533/ENSGALG00000025921/ENSGALG00000040594/ENSGALG00000014995/ENSGALG00000046826/ENSGALG00000015376/ENSGALG00000002117/ENSGALG00000001615
BP	GO:0009889	regulation of biosynthetic process	102/1065	494/5189	0.491117	1	ENSGALG00000043727/ENSGALG00000008127/ENSGALG00000048539/ENSGALG00000036751/ENSGALG00000048759/ENSGALG00000050415/ENSGALG00000017050/ENSGALG00000010160/ENSGALG00000016316/ENSGALG00000027147/ENSGALG00000001161/ENSGALG00000007426/ENSGALG00000033497/ENSGALG00000043701/ENSGALG00000007817/ENSGALG00000042534/ENSGALG00000016022/ENSGALG00000003045/ENSGALG00000003282/ENSGALG00000051500/ENSGALG00000043103/…	NR4A1/SPI1/BHLHE41/-/-/-/SMAD9/DMRT1/GCM1/-/FLI1/MKX/FOXP4/ELK3/EHF/NFATC1/RUNX1/E2F1/STAT5A/-/PKNOX2/IRF5/VGLL3/NR4A2/MAFK/ATF3/RARG/CREB1/CREB3L1/RXRG/EIF4EBP3/NR2F1/NCOA2/-/-/-/NFATC3/TBX18/TFEC/MYB/RORA/FOXN4/L3MBTL3/ETV4/BHLHE40/RBPJL/-/ELF3/PKNOX1/RFX5/ERG/CREB3L2/FEV/-/NAB1/ESRRB/SMARCA2/STAT1/EIF5A2/MLLT3/IRF9/MAF1/TRPS1/HIF3A/POU3F1/ETV3/CREB5/FOXD2/FOSL2/BACH2/STAT3/TBX4/MTA3/MED10/HES1…	102	24	ENSGALG00000010160/ENSGALG00000016316/ENSGALG00000027147/ENSGALG00000007817/ENSGALG00000040730/ENSGALG00000048830/ENSGALG00000028153/ENSGALG00000003759/ENSGALG00000005062/ENSGALG00000016191/ENSGALG00000026698/ENSGALG00000041775/ENSGALG00000031605/ENSGALG00000038265/ENSGALG00000042474/ENSGALG00000005285/ENSGALG00000009925/ENSGALG00000028336/ENSGALG00000028015/ENSGALG00000027546/ENSGALG00000008253/…	78	ENSGALG00000043727/ENSGALG00000008127/ENSGALG00000048539/ENSGALG00000036751/ENSGALG00000048759/ENSGALG00000050415/ENSGALG00000017050/ENSGALG00000001161/ENSGALG00000007426/ENSGALG00000033497/ENSGALG00000043701/ENSGALG00000042534/ENSGALG00000016022/ENSGALG00000003045/ENSGALG00000003282/ENSGALG00000051500/ENSGALG00000043103/ENSGALG00000039982/ENSGALG00000015497/ENSGALG00000012538/ENSGALG00000004189/…
BP	GO:0046903	secretion	7/1065	32/5189	0.494462	1	ENSGALG00000011446/ENSGALG00000001702/ENSGALG00000040003/ENSGALG00000012185/ENSGALG00000013397/ENSGALG00000002001/ENSGALG00000008477	TNFAIP2/EXOC3L1/STXBP1/PLA2G12A/EXOC3/STXBP3/EXOC4	7	2	ENSGALG00000013397/ENSGALG00000002001	5	ENSGALG00000011446/ENSGALG00000001702/ENSGALG00000040003/ENSGALG00000012185/ENSGALG00000008477
BP	GO:0034622	cellular protein-containing complex assembly	15/1065	71/5189	0.497115	1	ENSGALG00000011452/ENSGALG00000016564/ENSGALG00000011747/ENSGALG00000016736/ENSGALG00000009262/ENSGALG00000030933/ENSGALG00000009268/ENSGALG00000037991/ENSGALG00000031741/ENSGALG00000018946/ENSGALG00000004687/ENSGALG00000020927/ENSGALG00000033993/ENSGALG00000015010/ENSGALG00000054270	ARPC2/PTK2B/-/CYFIP1/FGB/C1H12ORF73/FGG/H1-10/PTK2/LMOD3/CENPP/ARPC5/EIF6/NSG1/-	15	5	ENSGALG00000009262/ENSGALG00000009268/ENSGALG00000004687/ENSGALG00000015010/ENSGALG00000054270	10	ENSGALG00000011452/ENSGALG00000016564/ENSGALG00000011747/ENSGALG00000016736/ENSGALG00000030933/ENSGALG00000037991/ENSGALG00000031741/ENSGALG00000018946/ENSGALG00000020927/ENSGALG00000033993
BP	GO:0006355	regulation of transcription, DNA-templated	100/1065	485/5189	0.498223	1	ENSGALG00000043727/ENSGALG00000008127/ENSGALG00000048539/ENSGALG00000036751/ENSGALG00000048759/ENSGALG00000050415/ENSGALG00000017050/ENSGALG00000010160/ENSGALG00000016316/ENSGALG00000027147/ENSGALG00000001161/ENSGALG00000007426/ENSGALG00000033497/ENSGALG00000043701/ENSGALG00000007817/ENSGALG00000042534/ENSGALG00000016022/ENSGALG00000003045/ENSGALG00000003282/ENSGALG00000051500/ENSGALG00000043103/…	NR4A1/SPI1/BHLHE41/-/-/-/SMAD9/DMRT1/GCM1/-/FLI1/MKX/FOXP4/ELK3/EHF/NFATC1/RUNX1/E2F1/STAT5A/-/PKNOX2/IRF5/VGLL3/NR4A2/MAFK/ATF3/RARG/CREB1/CREB3L1/RXRG/NR2F1/NCOA2/-/-/-/NFATC3/TBX18/TFEC/MYB/RORA/FOXN4/L3MBTL3/ETV4/BHLHE40/RBPJL/-/ELF3/PKNOX1/RFX5/ERG/CREB3L2/FEV/-/NAB1/ESRRB/SMARCA2/STAT1/MLLT3/IRF9/MAF1/TRPS1/HIF3A/POU3F1/ETV3/CREB5/FOXD2/FOSL2/BACH2/STAT3/TBX4/MTA3/MED10/HES1/IRF7/NR2F6/BZFP…	100	23	ENSGALG00000010160/ENSGALG00000016316/ENSGALG00000027147/ENSGALG00000007817/ENSGALG00000040730/ENSGALG00000028153/ENSGALG00000003759/ENSGALG00000005062/ENSGALG00000016191/ENSGALG00000026698/ENSGALG00000041775/ENSGALG00000031605/ENSGALG00000038265/ENSGALG00000042474/ENSGALG00000005285/ENSGALG00000009925/ENSGALG00000028336/ENSGALG00000028015/ENSGALG00000027546/ENSGALG00000008253/ENSGALG00000003870/…	77	ENSGALG00000043727/ENSGALG00000008127/ENSGALG00000048539/ENSGALG00000036751/ENSGALG00000048759/ENSGALG00000050415/ENSGALG00000017050/ENSGALG00000001161/ENSGALG00000007426/ENSGALG00000033497/ENSGALG00000043701/ENSGALG00000042534/ENSGALG00000016022/ENSGALG00000003045/ENSGALG00000003282/ENSGALG00000051500/ENSGALG00000043103/ENSGALG00000039982/ENSGALG00000015497/ENSGALG00000012538/ENSGALG00000004189/…
BP	GO:1903506	regulation of nucleic acid-templated transcription	100/1065	485/5189	0.498223	1	ENSGALG00000043727/ENSGALG00000008127/ENSGALG00000048539/ENSGALG00000036751/ENSGALG00000048759/ENSGALG00000050415/ENSGALG00000017050/ENSGALG00000010160/ENSGALG00000016316/ENSGALG00000027147/ENSGALG00000001161/ENSGALG00000007426/ENSGALG00000033497/ENSGALG00000043701/ENSGALG00000007817/ENSGALG00000042534/ENSGALG00000016022/ENSGALG00000003045/ENSGALG00000003282/ENSGALG00000051500/ENSGALG00000043103/…	NR4A1/SPI1/BHLHE41/-/-/-/SMAD9/DMRT1/GCM1/-/FLI1/MKX/FOXP4/ELK3/EHF/NFATC1/RUNX1/E2F1/STAT5A/-/PKNOX2/IRF5/VGLL3/NR4A2/MAFK/ATF3/RARG/CREB1/CREB3L1/RXRG/NR2F1/NCOA2/-/-/-/NFATC3/TBX18/TFEC/MYB/RORA/FOXN4/L3MBTL3/ETV4/BHLHE40/RBPJL/-/ELF3/PKNOX1/RFX5/ERG/CREB3L2/FEV/-/NAB1/ESRRB/SMARCA2/STAT1/MLLT3/IRF9/MAF1/TRPS1/HIF3A/POU3F1/ETV3/CREB5/FOXD2/FOSL2/BACH2/STAT3/TBX4/MTA3/MED10/HES1/IRF7/NR2F6/BZFP…	100	23	ENSGALG00000010160/ENSGALG00000016316/ENSGALG00000027147/ENSGALG00000007817/ENSGALG00000040730/ENSGALG00000028153/ENSGALG00000003759/ENSGALG00000005062/ENSGALG00000016191/ENSGALG00000026698/ENSGALG00000041775/ENSGALG00000031605/ENSGALG00000038265/ENSGALG00000042474/ENSGALG00000005285/ENSGALG00000009925/ENSGALG00000028336/ENSGALG00000028015/ENSGALG00000027546/ENSGALG00000008253/ENSGALG00000003870/…	77	ENSGALG00000043727/ENSGALG00000008127/ENSGALG00000048539/ENSGALG00000036751/ENSGALG00000048759/ENSGALG00000050415/ENSGALG00000017050/ENSGALG00000001161/ENSGALG00000007426/ENSGALG00000033497/ENSGALG00000043701/ENSGALG00000042534/ENSGALG00000016022/ENSGALG00000003045/ENSGALG00000003282/ENSGALG00000051500/ENSGALG00000043103/ENSGALG00000039982/ENSGALG00000015497/ENSGALG00000012538/ENSGALG00000004189/…
BP	GO:2001141	regulation of RNA biosynthetic process	100/1065	485/5189	0.498223	1	ENSGALG00000043727/ENSGALG00000008127/ENSGALG00000048539/ENSGALG00000036751/ENSGALG00000048759/ENSGALG00000050415/ENSGALG00000017050/ENSGALG00000010160/ENSGALG00000016316/ENSGALG00000027147/ENSGALG00000001161/ENSGALG00000007426/ENSGALG00000033497/ENSGALG00000043701/ENSGALG00000007817/ENSGALG00000042534/ENSGALG00000016022/ENSGALG00000003045/ENSGALG00000003282/ENSGALG00000051500/ENSGALG00000043103/…	NR4A1/SPI1/BHLHE41/-/-/-/SMAD9/DMRT1/GCM1/-/FLI1/MKX/FOXP4/ELK3/EHF/NFATC1/RUNX1/E2F1/STAT5A/-/PKNOX2/IRF5/VGLL3/NR4A2/MAFK/ATF3/RARG/CREB1/CREB3L1/RXRG/NR2F1/NCOA2/-/-/-/NFATC3/TBX18/TFEC/MYB/RORA/FOXN4/L3MBTL3/ETV4/BHLHE40/RBPJL/-/ELF3/PKNOX1/RFX5/ERG/CREB3L2/FEV/-/NAB1/ESRRB/SMARCA2/STAT1/MLLT3/IRF9/MAF1/TRPS1/HIF3A/POU3F1/ETV3/CREB5/FOXD2/FOSL2/BACH2/STAT3/TBX4/MTA3/MED10/HES1/IRF7/NR2F6/BZFP…	100	23	ENSGALG00000010160/ENSGALG00000016316/ENSGALG00000027147/ENSGALG00000007817/ENSGALG00000040730/ENSGALG00000028153/ENSGALG00000003759/ENSGALG00000005062/ENSGALG00000016191/ENSGALG00000026698/ENSGALG00000041775/ENSGALG00000031605/ENSGALG00000038265/ENSGALG00000042474/ENSGALG00000005285/ENSGALG00000009925/ENSGALG00000028336/ENSGALG00000028015/ENSGALG00000027546/ENSGALG00000008253/ENSGALG00000003870/…	77	ENSGALG00000043727/ENSGALG00000008127/ENSGALG00000048539/ENSGALG00000036751/ENSGALG00000048759/ENSGALG00000050415/ENSGALG00000017050/ENSGALG00000001161/ENSGALG00000007426/ENSGALG00000033497/ENSGALG00000043701/ENSGALG00000042534/ENSGALG00000016022/ENSGALG00000003045/ENSGALG00000003282/ENSGALG00000051500/ENSGALG00000043103/ENSGALG00000039982/ENSGALG00000015497/ENSGALG00000012538/ENSGALG00000004189/…
BP	GO:0022607	cellular component assembly	31/1065	149/5189	0.499009	1	ENSGALG00000005502/ENSGALG00000000441/ENSGALG00000043287/ENSGALG00000011452/ENSGALG00000016564/ENSGALG00000001512/ENSGALG00000011747/ENSGALG00000033816/ENSGALG00000016736/ENSGALG00000009262/ENSGALG00000030933/ENSGALG00000004594/ENSGALG00000009268/ENSGALG00000036942/ENSGALG00000006220/ENSGALG00000046141/ENSGALG00000004907/ENSGALG00000002511/ENSGALG00000037991/ENSGALG00000013281/ENSGALG00000031741/…	KCNG4/KCNA10/CAV1/ARPC2/PTK2B/KCND3/-/KCTD12/CYFIP1/FGB/C1H12ORF73/CD74/FGG/KCNA3/KCNC1/-/KCTD15/-/H1-10/RSPH6A/PTK2/LMOD3/CENPP/ARPC5/KCNC4/KCTD16/EIF6/SYCE3/NSG1/KCNRG/-	31	15	ENSGALG00000005502/ENSGALG00000000441/ENSGALG00000001512/ENSGALG00000009262/ENSGALG00000009268/ENSGALG00000006220/ENSGALG00000046141/ENSGALG00000002511/ENSGALG00000013281/ENSGALG00000004687/ENSGALG00000000400/ENSGALG00000012322/ENSGALG00000042936/ENSGALG00000015010/ENSGALG00000054270	16	ENSGALG00000043287/ENSGALG00000011452/ENSGALG00000016564/ENSGALG00000011747/ENSGALG00000033816/ENSGALG00000016736/ENSGALG00000030933/ENSGALG00000004594/ENSGALG00000036942/ENSGALG00000004907/ENSGALG00000037991/ENSGALG00000031741/ENSGALG00000018946/ENSGALG00000020927/ENSGALG00000033993/ENSGALG00000017012
BP	GO:0042221	response to chemical	8/1065	37/5189	0.499193	1	ENSGALG00000038241/ENSGALG00000017050/ENSGALG00000026207/ENSGALG00000053285/ENSGALG00000017204/ENSGALG00000015286/ENSGALG00000048285/ENSGALG00000039101	CARTPT/SMAD9/CNTF/-/SESN3/SESN1/TCN2/ASIP	8	1	ENSGALG00000039101	7	ENSGALG00000038241/ENSGALG00000017050/ENSGALG00000026207/ENSGALG00000053285/ENSGALG00000017204/ENSGALG00000015286/ENSGALG00000048285
BP	GO:0044283	small molecule biosynthetic process	9/1065	42/5189	0.503317	1	ENSGALG00000016273/ENSGALG00000005701/ENSGALG00000033558/ENSGALG00000003457/ENSGALG00000026757/ENSGALG00000043754/ENSGALG00000009068/ENSGALG00000005043/ENSGALG00000004842	LGSN/IP6K2/-/CNP/DHFR/GLUL/ITPKB/-/NT5M	9	2	ENSGALG00000016273/ENSGALG00000005701	7	ENSGALG00000033558/ENSGALG00000003457/ENSGALG00000026757/ENSGALG00000043754/ENSGALG00000009068/ENSGALG00000005043/ENSGALG00000004842
BP	GO:0051260	protein homooligomerization	10/1065	47/5189	0.506987	1	ENSGALG00000005502/ENSGALG00000000441/ENSGALG00000001512/ENSGALG00000033816/ENSGALG00000036942/ENSGALG00000006220/ENSGALG00000004907/ENSGALG00000000400/ENSGALG00000012322/ENSGALG00000017012	KCNG4/KCNA10/KCND3/KCTD12/KCNA3/KCNC1/KCTD15/KCNC4/KCTD16/KCNRG	10	6	ENSGALG00000005502/ENSGALG00000000441/ENSGALG00000001512/ENSGALG00000006220/ENSGALG00000000400/ENSGALG00000012322	4	ENSGALG00000033816/ENSGALG00000036942/ENSGALG00000004907/ENSGALG00000017012
BP	GO:0008610	lipid biosynthetic process	11/1065	52/5189	0.510304	1	ENSGALG00000005456/ENSGALG00000042853/ENSGALG00000009305/ENSGALG00000015219/ENSGALG00000010768/ENSGALG00000004940/ENSGALG00000012903/ENSGALG00000005043/ENSGALG00000006964/ENSGALG00000015313/ENSGALG00000000142	SDR42E1/GGPS1/LBR/-/PIGM/TAMM41/PIGN/-/SDR42E2/PDSS2/CEPT1	11	7	ENSGALG00000005456/ENSGALG00000042853/ENSGALG00000010768/ENSGALG00000004940/ENSGALG00000012903/ENSGALG00000006964/ENSGALG00000000142	4	ENSGALG00000009305/ENSGALG00000015219/ENSGALG00000005043/ENSGALG00000015313
BP	GO:0007167	enzyme linked receptor protein signaling pathway	3/1065	13/5189	0.517695	1	ENSGALG00000001840/ENSGALG00000017050/ENSGALG00000053285	TEK/SMAD9/-	3	0		3	ENSGALG00000001840/ENSGALG00000017050/ENSGALG00000053285
BP	GO:0009116	nucleoside metabolic process	3/1065	13/5189	0.517695	1	ENSGALG00000009587/ENSGALG00000045427/ENSGALG00000007694	GPHN/UPP2/PRTFDC1	3	1	ENSGALG00000009587	2	ENSGALG00000045427/ENSGALG00000007694
BP	GO:0044242	cellular lipid catabolic process	3/1065	13/5189	0.517695	1	ENSGALG00000026584/ENSGALG00000045796/ENSGALG00000044307	-/-/-	3	3	ENSGALG00000026584/ENSGALG00000045796/ENSGALG00000044307	0
BP	GO:1901657	glycosyl compound metabolic process	3/1065	13/5189	0.517695	1	ENSGALG00000009587/ENSGALG00000045427/ENSGALG00000007694	GPHN/UPP2/PRTFDC1	3	1	ENSGALG00000009587	2	ENSGALG00000045427/ENSGALG00000007694
BP	GO:0051172	negative regulation of nitrogen compound metabolic process	4/1065	18/5189	0.521592	1	ENSGALG00000048830/ENSGALG00000037778/ENSGALG00000047359/ENSGALG00000008532	EIF4EBP3/NAB1/MAF1/NELFB	4	1	ENSGALG00000048830	3	ENSGALG00000037778/ENSGALG00000047359/ENSGALG00000008532
BP	GO:0006352	DNA-templated transcription, initiation	5/1065	23/5189	0.524763	1	ENSGALG00000012145/ENSGALG00000026747/ENSGALG00000040725/ENSGALG00000049138/ENSGALG00000007695	TBPL2/GTF2A1L/-/TAF6/SNAPC5	5	3	ENSGALG00000012145/ENSGALG00000026747/ENSGALG00000040725	2	ENSGALG00000049138/ENSGALG00000007695
BP	GO:0034220	ion transmembrane transport	11/1065	53/5189	0.538245	1	ENSGALG00000016446/ENSGALG00000010812/ENSGALG00000002207/ENSGALG00000036069/ENSGALG00000008836/ENSGALG00000013621/ENSGALG00000012964/ENSGALG00000030176/ENSGALG00000043618/ENSGALG00000009705/ENSGALG00000014071	ATP6V1C2/RYR2/ATP6V1G3/TCIRG1/ATP6AP1/ATP6V1H/ANKH/SLC31A2/SLC40A1/RYR3/ITPR2	11	3	ENSGALG00000010812/ENSGALG00000013621/ENSGALG00000009705	8	ENSGALG00000016446/ENSGALG00000002207/ENSGALG00000036069/ENSGALG00000008836/ENSGALG00000012964/ENSGALG00000030176/ENSGALG00000043618/ENSGALG00000014071
BP	GO:0051252	regulation of RNA metabolic process	100/1065	490/5189	0.546303	1	ENSGALG00000043727/ENSGALG00000008127/ENSGALG00000048539/ENSGALG00000036751/ENSGALG00000048759/ENSGALG00000050415/ENSGALG00000017050/ENSGALG00000010160/ENSGALG00000016316/ENSGALG00000027147/ENSGALG00000001161/ENSGALG00000007426/ENSGALG00000033497/ENSGALG00000043701/ENSGALG00000007817/ENSGALG00000042534/ENSGALG00000016022/ENSGALG00000003045/ENSGALG00000003282/ENSGALG00000051500/ENSGALG00000043103/…	NR4A1/SPI1/BHLHE41/-/-/-/SMAD9/DMRT1/GCM1/-/FLI1/MKX/FOXP4/ELK3/EHF/NFATC1/RUNX1/E2F1/STAT5A/-/PKNOX2/IRF5/VGLL3/NR4A2/MAFK/ATF3/RARG/CREB1/CREB3L1/RXRG/NR2F1/NCOA2/-/-/-/NFATC3/TBX18/TFEC/MYB/RORA/FOXN4/L3MBTL3/ETV4/BHLHE40/RBPJL/-/ELF3/PKNOX1/RFX5/ERG/CREB3L2/FEV/-/NAB1/ESRRB/SMARCA2/STAT1/MLLT3/IRF9/MAF1/TRPS1/HIF3A/POU3F1/ETV3/CREB5/FOXD2/FOSL2/BACH2/STAT3/TBX4/MTA3/MED10/HES1/IRF7/NR2F6/BZFP…	100	23	ENSGALG00000010160/ENSGALG00000016316/ENSGALG00000027147/ENSGALG00000007817/ENSGALG00000040730/ENSGALG00000028153/ENSGALG00000003759/ENSGALG00000005062/ENSGALG00000016191/ENSGALG00000026698/ENSGALG00000041775/ENSGALG00000031605/ENSGALG00000038265/ENSGALG00000042474/ENSGALG00000005285/ENSGALG00000009925/ENSGALG00000028336/ENSGALG00000028015/ENSGALG00000027546/ENSGALG00000008253/ENSGALG00000003870/…	77	ENSGALG00000043727/ENSGALG00000008127/ENSGALG00000048539/ENSGALG00000036751/ENSGALG00000048759/ENSGALG00000050415/ENSGALG00000017050/ENSGALG00000001161/ENSGALG00000007426/ENSGALG00000033497/ENSGALG00000043701/ENSGALG00000042534/ENSGALG00000016022/ENSGALG00000003045/ENSGALG00000003282/ENSGALG00000051500/ENSGALG00000043103/ENSGALG00000039982/ENSGALG00000015497/ENSGALG00000012538/ENSGALG00000004189/…
BP	GO:0065003	protein-containing complex assembly	26/1065	128/5189	0.559796	1	ENSGALG00000005502/ENSGALG00000000441/ENSGALG00000011452/ENSGALG00000016564/ENSGALG00000001512/ENSGALG00000011747/ENSGALG00000033816/ENSGALG00000016736/ENSGALG00000009262/ENSGALG00000030933/ENSGALG00000004594/ENSGALG00000009268/ENSGALG00000036942/ENSGALG00000006220/ENSGALG00000004907/ENSGALG00000037991/ENSGALG00000031741/ENSGALG00000018946/ENSGALG00000004687/ENSGALG00000020927/ENSGALG00000000400/…	KCNG4/KCNA10/ARPC2/PTK2B/KCND3/-/KCTD12/CYFIP1/FGB/C1H12ORF73/CD74/FGG/KCNA3/KCNC1/KCTD15/H1-10/PTK2/LMOD3/CENPP/ARPC5/KCNC4/KCTD16/EIF6/NSG1/KCNRG/-	26	11	ENSGALG00000005502/ENSGALG00000000441/ENSGALG00000001512/ENSGALG00000009262/ENSGALG00000009268/ENSGALG00000006220/ENSGALG00000004687/ENSGALG00000000400/ENSGALG00000012322/ENSGALG00000015010/ENSGALG00000054270	15	ENSGALG00000011452/ENSGALG00000016564/ENSGALG00000011747/ENSGALG00000033816/ENSGALG00000016736/ENSGALG00000030933/ENSGALG00000004594/ENSGALG00000036942/ENSGALG00000004907/ENSGALG00000037991/ENSGALG00000031741/ENSGALG00000018946/ENSGALG00000020927/ENSGALG00000033993/ENSGALG00000017012
BP	GO:0033365	protein localization to organelle	5/1065	24/5189	0.565878	1	ENSGALG00000028683/ENSGALG00000032313/ENSGALG00000013709/ENSGALG00000030759/ENSGALG00000014937	SSR3/KDELR3/TIMM21/SRPRA/KPNA5	5	0		5	ENSGALG00000028683/ENSGALG00000032313/ENSGALG00000013709/ENSGALG00000030759/ENSGALG00000014937
BP	GO:0006066	alcohol metabolic process	4/1065	19/5189	0.56784	1	ENSGALG00000041573/ENSGALG00000005066/ENSGALG00000005701/ENSGALG00000009068	BPNT2/DPM2/IP6K2/ITPKB	4	2	ENSGALG00000041573/ENSGALG00000005701	2	ENSGALG00000005066/ENSGALG00000009068
BP	GO:0008064	regulation of actin polymerization or depolymerization	4/1065	19/5189	0.56784	1	ENSGALG00000011452/ENSGALG00000016736/ENSGALG00000018946/ENSGALG00000020927	ARPC2/CYFIP1/LMOD3/ARPC5	4	0		4	ENSGALG00000011452/ENSGALG00000016736/ENSGALG00000018946/ENSGALG00000020927
BP	GO:0008154	actin polymerization or depolymerization	4/1065	19/5189	0.56784	1	ENSGALG00000011452/ENSGALG00000016736/ENSGALG00000018946/ENSGALG00000020927	ARPC2/CYFIP1/LMOD3/ARPC5	4	0		4	ENSGALG00000011452/ENSGALG00000016736/ENSGALG00000018946/ENSGALG00000020927
BP	GO:0030041	actin filament polymerization	4/1065	19/5189	0.56784	1	ENSGALG00000011452/ENSGALG00000016736/ENSGALG00000018946/ENSGALG00000020927	ARPC2/CYFIP1/LMOD3/ARPC5	4	0		4	ENSGALG00000011452/ENSGALG00000016736/ENSGALG00000018946/ENSGALG00000020927
BP	GO:0030832	regulation of actin filament length	4/1065	19/5189	0.56784	1	ENSGALG00000011452/ENSGALG00000016736/ENSGALG00000018946/ENSGALG00000020927	ARPC2/CYFIP1/LMOD3/ARPC5	4	0		4	ENSGALG00000011452/ENSGALG00000016736/ENSGALG00000018946/ENSGALG00000020927
BP	GO:0030833	regulation of actin filament polymerization	4/1065	19/5189	0.56784	1	ENSGALG00000011452/ENSGALG00000016736/ENSGALG00000018946/ENSGALG00000020927	ARPC2/CYFIP1/LMOD3/ARPC5	4	0		4	ENSGALG00000011452/ENSGALG00000016736/ENSGALG00000018946/ENSGALG00000020927
BP	GO:0031324	negative regulation of cellular metabolic process	4/1065	19/5189	0.56784	1	ENSGALG00000048830/ENSGALG00000037778/ENSGALG00000047359/ENSGALG00000008532	EIF4EBP3/NAB1/MAF1/NELFB	4	1	ENSGALG00000048830	3	ENSGALG00000037778/ENSGALG00000047359/ENSGALG00000008532
BP	GO:0032271	regulation of protein polymerization	4/1065	19/5189	0.56784	1	ENSGALG00000011452/ENSGALG00000016736/ENSGALG00000018946/ENSGALG00000020927	ARPC2/CYFIP1/LMOD3/ARPC5	4	0		4	ENSGALG00000011452/ENSGALG00000016736/ENSGALG00000018946/ENSGALG00000020927
BP	GO:0032535	regulation of cellular component size	4/1065	19/5189	0.56784	1	ENSGALG00000011452/ENSGALG00000016736/ENSGALG00000018946/ENSGALG00000020927	ARPC2/CYFIP1/LMOD3/ARPC5	4	0		4	ENSGALG00000011452/ENSGALG00000016736/ENSGALG00000018946/ENSGALG00000020927
BP	GO:0032956	regulation of actin cytoskeleton organization	4/1065	19/5189	0.56784	1	ENSGALG00000011452/ENSGALG00000016736/ENSGALG00000018946/ENSGALG00000020927	ARPC2/CYFIP1/LMOD3/ARPC5	4	0		4	ENSGALG00000011452/ENSGALG00000016736/ENSGALG00000018946/ENSGALG00000020927
BP	GO:0032970	regulation of actin filament-based process	4/1065	19/5189	0.56784	1	ENSGALG00000011452/ENSGALG00000016736/ENSGALG00000018946/ENSGALG00000020927	ARPC2/CYFIP1/LMOD3/ARPC5	4	0		4	ENSGALG00000011452/ENSGALG00000016736/ENSGALG00000018946/ENSGALG00000020927
BP	GO:0043254	regulation of protein complex assembly	4/1065	19/5189	0.56784	1	ENSGALG00000011452/ENSGALG00000016736/ENSGALG00000018946/ENSGALG00000020927	ARPC2/CYFIP1/LMOD3/ARPC5	4	0		4	ENSGALG00000011452/ENSGALG00000016736/ENSGALG00000018946/ENSGALG00000020927
BP	GO:0110053	regulation of actin filament organization	4/1065	19/5189	0.56784	1	ENSGALG00000011452/ENSGALG00000016736/ENSGALG00000018946/ENSGALG00000020927	ARPC2/CYFIP1/LMOD3/ARPC5	4	0		4	ENSGALG00000011452/ENSGALG00000016736/ENSGALG00000018946/ENSGALG00000020927
BP	GO:1902903	regulation of supramolecular fiber organization	4/1065	19/5189	0.56784	1	ENSGALG00000011452/ENSGALG00000016736/ENSGALG00000018946/ENSGALG00000020927	ARPC2/CYFIP1/LMOD3/ARPC5	4	0		4	ENSGALG00000011452/ENSGALG00000016736/ENSGALG00000018946/ENSGALG00000020927
BP	GO:0006605	protein targeting	3/1065	14/5189	0.571656	1	ENSGALG00000028683/ENSGALG00000013709/ENSGALG00000030759	SSR3/TIMM21/SRPRA	3	0		3	ENSGALG00000028683/ENSGALG00000013709/ENSGALG00000030759
BP	GO:0019318	hexose metabolic process	3/1065	14/5189	0.571656	1	novel.67/ENSGALG00000033790/ENSGALG00000001615	-/MAN2A2/MAN2C1	3	0		3	novel.67/ENSGALG00000033790/ENSGALG00000001615
BP	GO:0042592	homeostatic process	3/1065	14/5189	0.571656	1	ENSGALG00000010812/ENSGALG00000035345/ENSGALG00000009705	RYR2/TXNRD1/RYR3	3	2	ENSGALG00000010812/ENSGALG00000009705	1	ENSGALG00000035345
BP	GO:1901605	alpha-amino acid metabolic process	3/1065	14/5189	0.571656	1	ENSGALG00000016273/ENSGALG00000043754/ENSGALG00000024085	LGSN/GLUL/-	3	2	ENSGALG00000016273/ENSGALG00000024085	1	ENSGALG00000043754
BP	GO:0043933	protein-containing complex subunit organization	27/1065	134/5189	0.578348	1	ENSGALG00000005502/ENSGALG00000000441/ENSGALG00000011452/ENSGALG00000016564/ENSGALG00000001512/ENSGALG00000011747/ENSGALG00000033816/ENSGALG00000016736/ENSGALG00000009262/ENSGALG00000030933/ENSGALG00000004594/ENSGALG00000009268/ENSGALG00000036942/ENSGALG00000006220/ENSGALG00000009309/ENSGALG00000004907/ENSGALG00000037991/ENSGALG00000031741/ENSGALG00000018946/ENSGALG00000004687/ENSGALG00000020927/…	KCNG4/KCNA10/ARPC2/PTK2B/KCND3/-/KCTD12/CYFIP1/FGB/C1H12ORF73/CD74/FGG/KCNA3/KCNC1/EIF5A2/KCTD15/H1-10/PTK2/LMOD3/CENPP/ARPC5/KCNC4/KCTD16/EIF6/NSG1/KCNRG/-	27	11	ENSGALG00000005502/ENSGALG00000000441/ENSGALG00000001512/ENSGALG00000009262/ENSGALG00000009268/ENSGALG00000006220/ENSGALG00000004687/ENSGALG00000000400/ENSGALG00000012322/ENSGALG00000015010/ENSGALG00000054270	16	ENSGALG00000011452/ENSGALG00000016564/ENSGALG00000011747/ENSGALG00000033816/ENSGALG00000016736/ENSGALG00000030933/ENSGALG00000004594/ENSGALG00000036942/ENSGALG00000009309/ENSGALG00000004907/ENSGALG00000037991/ENSGALG00000031741/ENSGALG00000018946/ENSGALG00000020927/ENSGALG00000033993/ENSGALG00000017012
BP	GO:0019219	regulation of nucleobase-containing compound metabolic process	100/1065	494/5189	0.584086	1	ENSGALG00000043727/ENSGALG00000008127/ENSGALG00000048539/ENSGALG00000036751/ENSGALG00000048759/ENSGALG00000050415/ENSGALG00000017050/ENSGALG00000010160/ENSGALG00000016316/ENSGALG00000027147/ENSGALG00000001161/ENSGALG00000007426/ENSGALG00000033497/ENSGALG00000043701/ENSGALG00000007817/ENSGALG00000042534/ENSGALG00000016022/ENSGALG00000003045/ENSGALG00000003282/ENSGALG00000051500/ENSGALG00000043103/…	NR4A1/SPI1/BHLHE41/-/-/-/SMAD9/DMRT1/GCM1/-/FLI1/MKX/FOXP4/ELK3/EHF/NFATC1/RUNX1/E2F1/STAT5A/-/PKNOX2/IRF5/VGLL3/NR4A2/MAFK/ATF3/RARG/CREB1/CREB3L1/RXRG/NR2F1/NCOA2/-/-/-/NFATC3/TBX18/TFEC/MYB/RORA/FOXN4/L3MBTL3/ETV4/BHLHE40/RBPJL/-/ELF3/PKNOX1/RFX5/ERG/CREB3L2/FEV/-/NAB1/ESRRB/SMARCA2/STAT1/MLLT3/IRF9/MAF1/TRPS1/HIF3A/POU3F1/ETV3/CREB5/FOXD2/FOSL2/BACH2/STAT3/TBX4/MTA3/MED10/HES1/IRF7/NR2F6/BZFP…	100	23	ENSGALG00000010160/ENSGALG00000016316/ENSGALG00000027147/ENSGALG00000007817/ENSGALG00000040730/ENSGALG00000028153/ENSGALG00000003759/ENSGALG00000005062/ENSGALG00000016191/ENSGALG00000026698/ENSGALG00000041775/ENSGALG00000031605/ENSGALG00000038265/ENSGALG00000042474/ENSGALG00000005285/ENSGALG00000009925/ENSGALG00000028336/ENSGALG00000028015/ENSGALG00000027546/ENSGALG00000008253/ENSGALG00000003870/…	77	ENSGALG00000043727/ENSGALG00000008127/ENSGALG00000048539/ENSGALG00000036751/ENSGALG00000048759/ENSGALG00000050415/ENSGALG00000017050/ENSGALG00000001161/ENSGALG00000007426/ENSGALG00000033497/ENSGALG00000043701/ENSGALG00000042534/ENSGALG00000016022/ENSGALG00000003045/ENSGALG00000003282/ENSGALG00000051500/ENSGALG00000043103/ENSGALG00000039982/ENSGALG00000015497/ENSGALG00000012538/ENSGALG00000004189/…
BP	GO:0051259	protein complex oligomerization	11/1065	55/5189	0.592314	1	ENSGALG00000005502/ENSGALG00000000441/ENSGALG00000001512/ENSGALG00000033816/ENSGALG00000004594/ENSGALG00000036942/ENSGALG00000006220/ENSGALG00000004907/ENSGALG00000000400/ENSGALG00000012322/ENSGALG00000017012	KCNG4/KCNA10/KCND3/KCTD12/CD74/KCNA3/KCNC1/KCTD15/KCNC4/KCTD16/KCNRG	11	6	ENSGALG00000005502/ENSGALG00000000441/ENSGALG00000001512/ENSGALG00000006220/ENSGALG00000000400/ENSGALG00000012322	5	ENSGALG00000033816/ENSGALG00000004594/ENSGALG00000036942/ENSGALG00000004907/ENSGALG00000017012
BP	GO:0098655	cation transmembrane transport	10/1065	50/5189	0.593077	1	ENSGALG00000016446/ENSGALG00000010812/ENSGALG00000002207/ENSGALG00000036069/ENSGALG00000008836/ENSGALG00000013621/ENSGALG00000030176/ENSGALG00000043618/ENSGALG00000009705/ENSGALG00000014071	ATP6V1C2/RYR2/ATP6V1G3/TCIRG1/ATP6AP1/ATP6V1H/SLC31A2/SLC40A1/RYR3/ITPR2	10	3	ENSGALG00000010812/ENSGALG00000013621/ENSGALG00000009705	7	ENSGALG00000016446/ENSGALG00000002207/ENSGALG00000036069/ENSGALG00000008836/ENSGALG00000030176/ENSGALG00000043618/ENSGALG00000014071
BP	GO:0098662	inorganic cation transmembrane transport	10/1065	50/5189	0.593077	1	ENSGALG00000016446/ENSGALG00000010812/ENSGALG00000002207/ENSGALG00000036069/ENSGALG00000008836/ENSGALG00000013621/ENSGALG00000030176/ENSGALG00000043618/ENSGALG00000009705/ENSGALG00000014071	ATP6V1C2/RYR2/ATP6V1G3/TCIRG1/ATP6AP1/ATP6V1H/SLC31A2/SLC40A1/RYR3/ITPR2	10	3	ENSGALG00000010812/ENSGALG00000013621/ENSGALG00000009705	7	ENSGALG00000016446/ENSGALG00000002207/ENSGALG00000036069/ENSGALG00000008836/ENSGALG00000030176/ENSGALG00000043618/ENSGALG00000014071
BP	GO:0033043	regulation of organelle organization	6/1065	30/5189	0.600803	1	ENSGALG00000039690/ENSGALG00000011452/ENSGALG00000016736/ENSGALG00000018946/ENSGALG00000020927/ENSGALG00000006130	STMN2/ARPC2/CYFIP1/LMOD3/ARPC5/STMN3	6	2	ENSGALG00000039690/ENSGALG00000006130	4	ENSGALG00000011452/ENSGALG00000016736/ENSGALG00000018946/ENSGALG00000020927
BP	GO:0008654	phospholipid biosynthetic process	5/1065	25/5189	0.60509	1	ENSGALG00000015219/ENSGALG00000010768/ENSGALG00000004940/ENSGALG00000012903/ENSGALG00000000142	-/PIGM/TAMM41/PIGN/CEPT1	5	4	ENSGALG00000010768/ENSGALG00000004940/ENSGALG00000012903/ENSGALG00000000142	1	ENSGALG00000015219
BP	GO:0044087	regulation of cellular component biogenesis	4/1065	20/5189	0.611488	1	ENSGALG00000011452/ENSGALG00000016736/ENSGALG00000018946/ENSGALG00000020927	ARPC2/CYFIP1/LMOD3/ARPC5	4	0		4	ENSGALG00000011452/ENSGALG00000016736/ENSGALG00000018946/ENSGALG00000020927
BP	GO:0072594	establishment of protein localization to organelle	4/1065	20/5189	0.611488	1	ENSGALG00000028683/ENSGALG00000013709/ENSGALG00000030759/ENSGALG00000014937	SSR3/TIMM21/SRPRA/KPNA5	4	0		4	ENSGALG00000028683/ENSGALG00000013709/ENSGALG00000030759/ENSGALG00000014937
BP	GO:0007275	multicellular organism development	15/1065	76/5189	0.613669	1	ENSGALG00000010915/ENSGALG00000036255/ENSGALG00000051063/ENSGALG00000020067/ENSGALG00000007448/ENSGALG00000015056/ENSGALG00000033012/ENSGALG00000034050/ENSGALG00000003916/ENSGALG00000008778/ENSGALG00000050750/ENSGALG00000004448/ENSGALG00000048883/ENSGALG00000043036/ENSGALG00000005849	IL6/WNT7B/-/VASH2/SPRY3/LAMA3/SPRY4/-/SIAH1/SPRED2/NRN1L/BRINP2/-/VASH1/PPDPF	15	6	ENSGALG00000010915/ENSGALG00000036255/ENSGALG00000051063/ENSGALG00000003916/ENSGALG00000050750/ENSGALG00000004448	9	ENSGALG00000020067/ENSGALG00000007448/ENSGALG00000015056/ENSGALG00000033012/ENSGALG00000034050/ENSGALG00000008778/ENSGALG00000048883/ENSGALG00000043036/ENSGALG00000005849
BP	GO:0007018	microtubule-based movement	12/1065	61/5189	0.616691	1	ENSGALG00000010664/ENSGALG00000046955/ENSGALG00000009722/ENSGALG00000043806/ENSGALG00000004195/ENSGALG00000010057/ENSGALG00000013281/ENSGALG00000008725/ENSGALG00000043034/ENSGALG00000005517/ENSGALG00000006611/ENSGALG00000012689	KIF26B/-/DYNC1I1/DNAH10/KIF4B/KIF6/RSPH6A/-/KIFC3/KIF9/KIF7/KIF13A	12	8	ENSGALG00000010664/ENSGALG00000046955/ENSGALG00000009722/ENSGALG00000043806/ENSGALG00000004195/ENSGALG00000010057/ENSGALG00000013281/ENSGALG00000005517	4	ENSGALG00000008725/ENSGALG00000043034/ENSGALG00000006611/ENSGALG00000012689
BP	GO:0005996	monosaccharide metabolic process	3/1065	15/5189	0.621691	1	novel.67/ENSGALG00000033790/ENSGALG00000001615	-/MAN2A2/MAN2C1	3	0		3	novel.67/ENSGALG00000033790/ENSGALG00000001615
BP	GO:0045017	glycerolipid biosynthetic process	3/1065	15/5189	0.621691	1	ENSGALG00000010768/ENSGALG00000004940/ENSGALG00000012903	PIGM/TAMM41/PIGN	3	3	ENSGALG00000010768/ENSGALG00000004940/ENSGALG00000012903	0
BP	GO:0046474	glycerophospholipid biosynthetic process	3/1065	15/5189	0.621691	1	ENSGALG00000010768/ENSGALG00000004940/ENSGALG00000012903	PIGM/TAMM41/PIGN	3	3	ENSGALG00000010768/ENSGALG00000004940/ENSGALG00000012903	0
BP	GO:0051640	organelle localization	3/1065	15/5189	0.621691	1	ENSGALG00000040003/ENSGALG00000002001/ENSGALG00000008477	STXBP1/STXBP3/EXOC4	3	1	ENSGALG00000002001	2	ENSGALG00000040003/ENSGALG00000008477
BP	GO:0071702	organic substance transport	32/1065	162/5189	0.629055	1	ENSGALG00000011998/ENSGALG00000028683/ENSGALG00000043971/ENSGALG00000001863/ENSGALG00000004594/ENSGALG00000047125/ENSGALG00000026816/ENSGALG00000005340/ENSGALG00000010150/ENSGALG00000024449/ENSGALG00000001030/ENSGALG00000036380/ENSGALG00000007224/ENSGALG00000010341/ENSGALG00000006312/ENSGALG00000048285/ENSGALG00000004390/ENSGALG00000013709/ENSGALG00000015014/ENSGALG00000012185/ENSGALG00000005807/…	SEC24D/SSR3/-/VTG2/CD74/-/-/SLC35A3/SEC23A/RAMP2/SCAMP4/SLC48A1/HGS/XPO5/TSG101/TCN2/AP3B1/TIMM21/TNPO1/PLA2G12A/IPO7/-/RRBP1/SRPRA/SCAMP3/APOLD1/VPS26B/-/KPNA5/USO1/SLC29A4/GLE1	32	4	ENSGALG00000001863/ENSGALG00000026816/ENSGALG00000006312/ENSGALG00000010497	28	ENSGALG00000011998/ENSGALG00000028683/ENSGALG00000043971/ENSGALG00000004594/ENSGALG00000047125/ENSGALG00000005340/ENSGALG00000010150/ENSGALG00000024449/ENSGALG00000001030/ENSGALG00000036380/ENSGALG00000007224/ENSGALG00000010341/ENSGALG00000048285/ENSGALG00000004390/ENSGALG00000013709/ENSGALG00000015014/ENSGALG00000012185/ENSGALG00000005807/ENSGALG00000037527/ENSGALG00000008676/ENSGALG00000030759/…
BP	GO:0015031	protein transport	22/1065	112/5189	0.629956	1	ENSGALG00000011998/ENSGALG00000028683/ENSGALG00000004594/ENSGALG00000010150/ENSGALG00000024449/ENSGALG00000001030/ENSGALG00000007224/ENSGALG00000010341/ENSGALG00000006312/ENSGALG00000004390/ENSGALG00000013709/ENSGALG00000015014/ENSGALG00000005807/ENSGALG00000037527/ENSGALG00000008676/ENSGALG00000030759/ENSGALG00000041797/ENSGALG00000001521/ENSGALG00000035246/ENSGALG00000014937/ENSGALG00000010878/…	SEC24D/SSR3/CD74/SEC23A/RAMP2/SCAMP4/HGS/XPO5/TSG101/AP3B1/TIMM21/TNPO1/IPO7/-/RRBP1/SRPRA/SCAMP3/VPS26B/-/KPNA5/USO1/GLE1	22	1	ENSGALG00000006312	21	ENSGALG00000011998/ENSGALG00000028683/ENSGALG00000004594/ENSGALG00000010150/ENSGALG00000024449/ENSGALG00000001030/ENSGALG00000007224/ENSGALG00000010341/ENSGALG00000004390/ENSGALG00000013709/ENSGALG00000015014/ENSGALG00000005807/ENSGALG00000037527/ENSGALG00000008676/ENSGALG00000030759/ENSGALG00000041797/ENSGALG00000001521/ENSGALG00000035246/ENSGALG00000014937/ENSGALG00000010878/ENSGALG00000004738
BP	GO:0015833	peptide transport	22/1065	112/5189	0.629956	1	ENSGALG00000011998/ENSGALG00000028683/ENSGALG00000004594/ENSGALG00000010150/ENSGALG00000024449/ENSGALG00000001030/ENSGALG00000007224/ENSGALG00000010341/ENSGALG00000006312/ENSGALG00000004390/ENSGALG00000013709/ENSGALG00000015014/ENSGALG00000005807/ENSGALG00000037527/ENSGALG00000008676/ENSGALG00000030759/ENSGALG00000041797/ENSGALG00000001521/ENSGALG00000035246/ENSGALG00000014937/ENSGALG00000010878/…	SEC24D/SSR3/CD74/SEC23A/RAMP2/SCAMP4/HGS/XPO5/TSG101/AP3B1/TIMM21/TNPO1/IPO7/-/RRBP1/SRPRA/SCAMP3/VPS26B/-/KPNA5/USO1/GLE1	22	1	ENSGALG00000006312	21	ENSGALG00000011998/ENSGALG00000028683/ENSGALG00000004594/ENSGALG00000010150/ENSGALG00000024449/ENSGALG00000001030/ENSGALG00000007224/ENSGALG00000010341/ENSGALG00000004390/ENSGALG00000013709/ENSGALG00000015014/ENSGALG00000005807/ENSGALG00000037527/ENSGALG00000008676/ENSGALG00000030759/ENSGALG00000041797/ENSGALG00000001521/ENSGALG00000035246/ENSGALG00000014937/ENSGALG00000010878/ENSGALG00000004738
BP	GO:0090407	organophosphate biosynthetic process	19/1065	97/5189	0.631524	1	ENSGALG00000030251/ENSGALG00000009587/ENSGALG00000040921/ENSGALG00000017173/ENSGALG00000011618/ENSGALG00000016549/ENSGALG00000050760/ENSGALG00000032413/ENSGALG00000015219/ENSGALG00000006431/ENSGALG00000031170/ENSGALG00000010768/ENSGALG00000005701/ENSGALG00000003837/ENSGALG00000004940/ENSGALG00000003570/ENSGALG00000012903/ENSGALG00000009068/ENSGALG00000000142	ADCY8/GPHN/RRM2B/GUCY1A2/ADSS1/CTPS2/ADCY6/NADK/-/PANK1/ADCY1/PIGM/IP6K2/ADCY7/TAMM41/ATIC/PIGN/ITPKB/CEPT1	19	10	ENSGALG00000030251/ENSGALG00000009587/ENSGALG00000016549/ENSGALG00000006431/ENSGALG00000031170/ENSGALG00000010768/ENSGALG00000005701/ENSGALG00000004940/ENSGALG00000012903/ENSGALG00000000142	9	ENSGALG00000040921/ENSGALG00000017173/ENSGALG00000011618/ENSGALG00000050760/ENSGALG00000032413/ENSGALG00000015219/ENSGALG00000003837/ENSGALG00000003570/ENSGALG00000009068
BP	GO:0006367	transcription initiation from RNA polymerase II promoter	2/1065	10/5189	0.640052	1	ENSGALG00000026747/ENSGALG00000049138	GTF2A1L/TAF6	2	1	ENSGALG00000026747	1	ENSGALG00000049138
BP	GO:0007009	plasma membrane organization	2/1065	10/5189	0.640052	1	ENSGALG00000043287/ENSGALG00000002467	CAV1/MTSS2	2	0		2	ENSGALG00000043287/ENSGALG00000002467
BP	GO:0007205	protein kinase C-activating G protein-coupled receptor signaling pathway	2/1065	10/5189	0.640052	1	ENSGALG00000033561/ENSGALG00000012890	DGKB/DGKI	2	2	ENSGALG00000033561/ENSGALG00000012890	0
BP	GO:0010608	posttranscriptional regulation of gene expression	2/1065	10/5189	0.640052	1	ENSGALG00000048830/ENSGALG00000009309	EIF4EBP3/EIF5A2	2	1	ENSGALG00000048830	1	ENSGALG00000009309
BP	GO:0040011	locomotion	2/1065	10/5189	0.640052	1	ENSGALG00000015056/ENSGALG00000013281	LAMA3/RSPH6A	2	1	ENSGALG00000013281	1	ENSGALG00000015056
BP	GO:0044262	cellular carbohydrate metabolic process	2/1065	10/5189	0.640052	1	ENSGALG00000041573/ENSGALG00000046826	BPNT2/GYS1	2	1	ENSGALG00000041573	1	ENSGALG00000046826
BP	GO:0046165	alcohol biosynthetic process	2/1065	10/5189	0.640052	1	ENSGALG00000005701/ENSGALG00000009068	IP6K2/ITPKB	2	1	ENSGALG00000005701	1	ENSGALG00000009068
BP	GO:0006366	transcription by RNA polymerase II	10/1065	52/5189	0.646355	1	ENSGALG00000026747/ENSGALG00000003952/ENSGALG00000028336/ENSGALG00000005929/ENSGALG00000014365/ENSGALG00000049138/ENSGALG00000008238/ENSGALG00000003870/ENSGALG00000007695/ENSGALG00000046637	GTF2A1L/RBPJL/MED10/-/RBPJ/TAF6/MED13L/MED7/SNAPC5/-	10	4	ENSGALG00000026747/ENSGALG00000028336/ENSGALG00000003870/ENSGALG00000046637	6	ENSGALG00000003952/ENSGALG00000005929/ENSGALG00000014365/ENSGALG00000049138/ENSGALG00000008238/ENSGALG00000007695
BP	GO:0008104	protein localization	23/1065	118/5189	0.647104	1	ENSGALG00000011998/ENSGALG00000028683/ENSGALG00000004594/ENSGALG00000032313/ENSGALG00000010150/ENSGALG00000024449/ENSGALG00000001030/ENSGALG00000007224/ENSGALG00000010341/ENSGALG00000006312/ENSGALG00000004390/ENSGALG00000013709/ENSGALG00000015014/ENSGALG00000005807/ENSGALG00000037527/ENSGALG00000008676/ENSGALG00000030759/ENSGALG00000041797/ENSGALG00000001521/ENSGALG00000035246/ENSGALG00000014937/…	SEC24D/SSR3/CD74/KDELR3/SEC23A/RAMP2/SCAMP4/HGS/XPO5/TSG101/AP3B1/TIMM21/TNPO1/IPO7/-/RRBP1/SRPRA/SCAMP3/VPS26B/-/KPNA5/USO1/GLE1	23	1	ENSGALG00000006312	22	ENSGALG00000011998/ENSGALG00000028683/ENSGALG00000004594/ENSGALG00000032313/ENSGALG00000010150/ENSGALG00000024449/ENSGALG00000001030/ENSGALG00000007224/ENSGALG00000010341/ENSGALG00000004390/ENSGALG00000013709/ENSGALG00000015014/ENSGALG00000005807/ENSGALG00000037527/ENSGALG00000008676/ENSGALG00000030759/ENSGALG00000041797/ENSGALG00000001521/ENSGALG00000035246/ENSGALG00000014937/ENSGALG00000010878/…
BP	GO:0042886	amide transport	22/1065	113/5189	0.647804	1	ENSGALG00000011998/ENSGALG00000028683/ENSGALG00000004594/ENSGALG00000010150/ENSGALG00000024449/ENSGALG00000001030/ENSGALG00000007224/ENSGALG00000010341/ENSGALG00000006312/ENSGALG00000004390/ENSGALG00000013709/ENSGALG00000015014/ENSGALG00000005807/ENSGALG00000037527/ENSGALG00000008676/ENSGALG00000030759/ENSGALG00000041797/ENSGALG00000001521/ENSGALG00000035246/ENSGALG00000014937/ENSGALG00000010878/…	SEC24D/SSR3/CD74/SEC23A/RAMP2/SCAMP4/HGS/XPO5/TSG101/AP3B1/TIMM21/TNPO1/IPO7/-/RRBP1/SRPRA/SCAMP3/VPS26B/-/KPNA5/USO1/GLE1	22	1	ENSGALG00000006312	21	ENSGALG00000011998/ENSGALG00000028683/ENSGALG00000004594/ENSGALG00000010150/ENSGALG00000024449/ENSGALG00000001030/ENSGALG00000007224/ENSGALG00000010341/ENSGALG00000004390/ENSGALG00000013709/ENSGALG00000015014/ENSGALG00000005807/ENSGALG00000037527/ENSGALG00000008676/ENSGALG00000030759/ENSGALG00000041797/ENSGALG00000001521/ENSGALG00000035246/ENSGALG00000014937/ENSGALG00000010878/ENSGALG00000004738
BP	GO:0016053	organic acid biosynthetic process	4/1065	21/5189	0.652299	1	ENSGALG00000016273/ENSGALG00000026757/ENSGALG00000043754/ENSGALG00000005043	LGSN/DHFR/GLUL/-	4	1	ENSGALG00000016273	3	ENSGALG00000026757/ENSGALG00000043754/ENSGALG00000005043
BP	GO:0046394	carboxylic acid biosynthetic process	4/1065	21/5189	0.652299	1	ENSGALG00000016273/ENSGALG00000026757/ENSGALG00000043754/ENSGALG00000005043	LGSN/DHFR/GLUL/-	4	1	ENSGALG00000016273	3	ENSGALG00000026757/ENSGALG00000043754/ENSGALG00000005043
BP	GO:0065004	protein-DNA complex assembly	4/1065	21/5189	0.652299	1	ENSGALG00000011747/ENSGALG00000037991/ENSGALG00000004687/ENSGALG00000054270	-/H1-10/CENPP/-	4	2	ENSGALG00000004687/ENSGALG00000054270	2	ENSGALG00000011747/ENSGALG00000037991
BP	GO:0009117	nucleotide metabolic process	16/1065	83/5189	0.654813	1	ENSGALG00000030251/ENSGALG00000009587/ENSGALG00000040921/ENSGALG00000017173/ENSGALG00000011618/ENSGALG00000016549/ENSGALG00000050760/ENSGALG00000043768/ENSGALG00000032413/ENSGALG00000006431/ENSGALG00000031170/ENSGALG00000003837/ENSGALG00000003457/ENSGALG00000003570/ENSGALG00000002797/ENSGALG00000004842	ADCY8/GPHN/RRM2B/GUCY1A2/ADSS1/CTPS2/ADCY6/MT-ND2/NADK/PANK1/ADCY1/ADCY7/CNP/ATIC/PGD/NT5M	16	6	ENSGALG00000030251/ENSGALG00000009587/ENSGALG00000016549/ENSGALG00000043768/ENSGALG00000006431/ENSGALG00000031170	10	ENSGALG00000040921/ENSGALG00000017173/ENSGALG00000011618/ENSGALG00000050760/ENSGALG00000032413/ENSGALG00000003837/ENSGALG00000003457/ENSGALG00000003570/ENSGALG00000002797/ENSGALG00000004842
BP	GO:0045184	establishment of protein localization	22/1065	114/5189	0.665222	1	ENSGALG00000011998/ENSGALG00000028683/ENSGALG00000004594/ENSGALG00000010150/ENSGALG00000024449/ENSGALG00000001030/ENSGALG00000007224/ENSGALG00000010341/ENSGALG00000006312/ENSGALG00000004390/ENSGALG00000013709/ENSGALG00000015014/ENSGALG00000005807/ENSGALG00000037527/ENSGALG00000008676/ENSGALG00000030759/ENSGALG00000041797/ENSGALG00000001521/ENSGALG00000035246/ENSGALG00000014937/ENSGALG00000010878/…	SEC24D/SSR3/CD74/SEC23A/RAMP2/SCAMP4/HGS/XPO5/TSG101/AP3B1/TIMM21/TNPO1/IPO7/-/RRBP1/SRPRA/SCAMP3/VPS26B/-/KPNA5/USO1/GLE1	22	1	ENSGALG00000006312	21	ENSGALG00000011998/ENSGALG00000028683/ENSGALG00000004594/ENSGALG00000010150/ENSGALG00000024449/ENSGALG00000001030/ENSGALG00000007224/ENSGALG00000010341/ENSGALG00000004390/ENSGALG00000013709/ENSGALG00000015014/ENSGALG00000005807/ENSGALG00000037527/ENSGALG00000008676/ENSGALG00000030759/ENSGALG00000041797/ENSGALG00000001521/ENSGALG00000035246/ENSGALG00000014937/ENSGALG00000010878/ENSGALG00000004738
BP	GO:0006413	translational initiation	3/1065	16/5189	0.667574	1	ENSGALG00000048830/ENSGALG00000026037/ENSGALG00000047139	EIF4EBP3/EIF4E1B/-	3	2	ENSGALG00000048830/ENSGALG00000026037	1	ENSGALG00000047139
BP	GO:0019751	polyol metabolic process	3/1065	16/5189	0.667574	1	ENSGALG00000041573/ENSGALG00000005701/ENSGALG00000009068	BPNT2/IP6K2/ITPKB	3	2	ENSGALG00000041573/ENSGALG00000005701	1	ENSGALG00000009068
BP	GO:0098813	nuclear chromosome segregation	3/1065	16/5189	0.667574	1	ENSGALG00000002511/ENSGALG00000002969/ENSGALG00000042936	-/MAU2/SYCE3	3	2	ENSGALG00000002511/ENSGALG00000042936	1	ENSGALG00000002969
BP	GO:0055086	nucleobase-containing small molecule metabolic process	19/1065	99/5189	0.669162	1	ENSGALG00000030251/ENSGALG00000009587/ENSGALG00000040921/ENSGALG00000017173/ENSGALG00000011618/ENSGALG00000016549/ENSGALG00000050760/ENSGALG00000043768/ENSGALG00000032413/ENSGALG00000045427/ENSGALG00000007694/ENSGALG00000006431/ENSGALG00000031170/ENSGALG00000003837/ENSGALG00000003457/ENSGALG00000003570/ENSGALG00000002797/ENSGALG00000038599/ENSGALG00000004842	ADCY8/GPHN/RRM2B/GUCY1A2/ADSS1/CTPS2/ADCY6/MT-ND2/NADK/UPP2/PRTFDC1/PANK1/ADCY1/ADCY7/CNP/ATIC/PGD/PMM1/NT5M	19	6	ENSGALG00000030251/ENSGALG00000009587/ENSGALG00000016549/ENSGALG00000043768/ENSGALG00000006431/ENSGALG00000031170	13	ENSGALG00000040921/ENSGALG00000017173/ENSGALG00000011618/ENSGALG00000050760/ENSGALG00000032413/ENSGALG00000045427/ENSGALG00000007694/ENSGALG00000003837/ENSGALG00000003457/ENSGALG00000003570/ENSGALG00000002797/ENSGALG00000038599/ENSGALG00000004842
BP	GO:1901135	carbohydrate derivative metabolic process	31/1065	160/5189	0.673748	1	ENSGALG00000030251/ENSGALG00000009587/ENSGALG00000021345/ENSGALG00000012061/ENSGALG00000006900/ENSGALG00000040921/ENSGALG00000005298/ENSGALG00000017173/ENSGALG00000039151/ENSGALG00000033234/ENSGALG00000010073/ENSGALG00000011481/ENSGALG00000050760/ENSGALG00000006891/ENSGALG00000043768/ENSGALG00000002141/ENSGALG00000045427/ENSGALG00000015252/ENSGALG00000007694/ENSGALG00000006431/ENSGALG00000002651/…	ADCY8/GPHN/B3GNT9/-/-/RRM2B/-/GUCY1A2/ST8SIA3Z/JAK3/DDOST/GPD1L/ADCY6/ITIH5/MT-ND2/UGGT1/UPP2/ST3GAL6/PRTFDC1/PANK1/ST3GAL2/PIGM/-/ADCY7/POMT1/GFPT1/PIGN/PGD/PMM1/RPN2/NT5M	31	8	ENSGALG00000030251/ENSGALG00000009587/ENSGALG00000039151/ENSGALG00000043768/ENSGALG00000006431/ENSGALG00000010768/ENSGALG00000007003/ENSGALG00000012903	23	ENSGALG00000021345/ENSGALG00000012061/ENSGALG00000006900/ENSGALG00000040921/ENSGALG00000005298/ENSGALG00000017173/ENSGALG00000033234/ENSGALG00000010073/ENSGALG00000011481/ENSGALG00000050760/ENSGALG00000006891/ENSGALG00000002141/ENSGALG00000045427/ENSGALG00000015252/ENSGALG00000007694/ENSGALG00000002651/ENSGALG00000003837/ENSGALG00000003757/ENSGALG00000036391/ENSGALG00000002797/ENSGALG00000038599/…
BP	GO:0006753	nucleoside phosphate metabolic process	16/1065	84/5189	0.674781	1	ENSGALG00000030251/ENSGALG00000009587/ENSGALG00000040921/ENSGALG00000017173/ENSGALG00000011618/ENSGALG00000016549/ENSGALG00000050760/ENSGALG00000043768/ENSGALG00000032413/ENSGALG00000006431/ENSGALG00000031170/ENSGALG00000003837/ENSGALG00000003457/ENSGALG00000003570/ENSGALG00000002797/ENSGALG00000004842	ADCY8/GPHN/RRM2B/GUCY1A2/ADSS1/CTPS2/ADCY6/MT-ND2/NADK/PANK1/ADCY1/ADCY7/CNP/ATIC/PGD/NT5M	16	6	ENSGALG00000030251/ENSGALG00000009587/ENSGALG00000016549/ENSGALG00000043768/ENSGALG00000006431/ENSGALG00000031170	10	ENSGALG00000040921/ENSGALG00000017173/ENSGALG00000011618/ENSGALG00000050760/ENSGALG00000032413/ENSGALG00000003837/ENSGALG00000003457/ENSGALG00000003570/ENSGALG00000002797/ENSGALG00000004842
BP	GO:0055114	oxidation-reduction process	79/1065	401/5189	0.684789	1	ENSGALG00000016261/ENSGALG00000031786/ENSGALG00000042030/ENSGALG00000008121/ENSGALG00000016224/ENSGALG00000001314/ENSGALG00000008283/ENSGALG00000013535/ENSGALG00000032763/ENSGALG00000030614/ENSGALG00000038458/ENSGALG00000030773/ENSGALG00000005077/ENSGALG00000004325/ENSGALG00000040045/ENSGALG00000036142/ENSGALG00000012061/ENSGALG00000036044/ENSGALG00000013173/ENSGALG00000028063/ENSGALG00000028204/…	CYBB/BLVRA/P4HA3/CYP17A1/MAOA/PTGS1/CYP2AB1/CYP4V2/MECR/ADH1C/LOXL1/CP/F8/P4HA1/DBH/LOXL3/-/-/PYROXD1/LOX/GPX1/QSOX1/PXDN/SDR42E1/RTN4IP1/CTBP2/NOX4/P3H1/-/CYP11A1/HIBADH/D2HGDH/GPD1L/-/CYP1B1/ALDH3A2/LDHA/ALDH5A1/-/PLOD1/-/ADI1/NOX5/MT-ND2/HSD17B12/HADHA/-/DUS2/BCO1/PAH/TXNRD1/LOXL2/DHRS3/CTBP1/ADH6/-/PRXL2C/-/GYS1/RDH10/PPOX/EPX/DHFR/PGD/SCCPDH/POR/ALOX5/ND3/CYP4F11/TPH2/-/DHRS7B/IDH2/ALDH9A1/S…	79	21	ENSGALG00000008121/ENSGALG00000040045/ENSGALG00000013173/ENSGALG00000005456/ENSGALG00000015343/ENSGALG00000034982/ENSGALG00000033207/ENSGALG00000008063/ENSGALG00000043768/ENSGALG00000054835/ENSGALG00000048067/ENSGALG00000012754/ENSGALG00000006976/ENSGALG00000012624/ENSGALG00000054726/ENSGALG00000030436/ENSGALG00000010198/ENSGALG00000004759/ENSGALG00000004449/ENSGALG00000006964/ENSGALG00000013969	58	ENSGALG00000016261/ENSGALG00000031786/ENSGALG00000042030/ENSGALG00000016224/ENSGALG00000001314/ENSGALG00000008283/ENSGALG00000013535/ENSGALG00000032763/ENSGALG00000030614/ENSGALG00000038458/ENSGALG00000030773/ENSGALG00000005077/ENSGALG00000004325/ENSGALG00000036142/ENSGALG00000012061/ENSGALG00000036044/ENSGALG00000028063/ENSGALG00000028204/ENSGALG00000003933/ENSGALG00000016377/ENSGALG00000009738/…
BP	GO:0006486	protein glycosylation	12/1065	64/5189	0.686573	1	ENSGALG00000021345/ENSGALG00000006900/ENSGALG00000005298/ENSGALG00000039151/ENSGALG00000033234/ENSGALG00000010073/ENSGALG00000002141/ENSGALG00000015252/ENSGALG00000002651/ENSGALG00000007003/ENSGALG00000003757/ENSGALG00000003815	B3GNT9/-/-/ST8SIA3Z/JAK3/DDOST/UGGT1/ST3GAL6/ST3GAL2/-/POMT1/RPN2	12	2	ENSGALG00000039151/ENSGALG00000007003	10	ENSGALG00000021345/ENSGALG00000006900/ENSGALG00000005298/ENSGALG00000033234/ENSGALG00000010073/ENSGALG00000002141/ENSGALG00000015252/ENSGALG00000002651/ENSGALG00000003757/ENSGALG00000003815
BP	GO:0009101	glycoprotein biosynthetic process	12/1065	64/5189	0.686573	1	ENSGALG00000021345/ENSGALG00000006900/ENSGALG00000005298/ENSGALG00000039151/ENSGALG00000033234/ENSGALG00000010073/ENSGALG00000002141/ENSGALG00000015252/ENSGALG00000002651/ENSGALG00000007003/ENSGALG00000003757/ENSGALG00000003815	B3GNT9/-/-/ST8SIA3Z/JAK3/DDOST/UGGT1/ST3GAL6/ST3GAL2/-/POMT1/RPN2	12	2	ENSGALG00000039151/ENSGALG00000007003	10	ENSGALG00000021345/ENSGALG00000006900/ENSGALG00000005298/ENSGALG00000033234/ENSGALG00000010073/ENSGALG00000002141/ENSGALG00000015252/ENSGALG00000002651/ENSGALG00000003757/ENSGALG00000003815
BP	GO:0043413	macromolecule glycosylation	12/1065	64/5189	0.686573	1	ENSGALG00000021345/ENSGALG00000006900/ENSGALG00000005298/ENSGALG00000039151/ENSGALG00000033234/ENSGALG00000010073/ENSGALG00000002141/ENSGALG00000015252/ENSGALG00000002651/ENSGALG00000007003/ENSGALG00000003757/ENSGALG00000003815	B3GNT9/-/-/ST8SIA3Z/JAK3/DDOST/UGGT1/ST3GAL6/ST3GAL2/-/POMT1/RPN2	12	2	ENSGALG00000039151/ENSGALG00000007003	10	ENSGALG00000021345/ENSGALG00000006900/ENSGALG00000005298/ENSGALG00000033234/ENSGALG00000010073/ENSGALG00000002141/ENSGALG00000015252/ENSGALG00000002651/ENSGALG00000003757/ENSGALG00000003815
BP	GO:0070085	glycosylation	12/1065	64/5189	0.686573	1	ENSGALG00000021345/ENSGALG00000006900/ENSGALG00000005298/ENSGALG00000039151/ENSGALG00000033234/ENSGALG00000010073/ENSGALG00000002141/ENSGALG00000015252/ENSGALG00000002651/ENSGALG00000007003/ENSGALG00000003757/ENSGALG00000003815	B3GNT9/-/-/ST8SIA3Z/JAK3/DDOST/UGGT1/ST3GAL6/ST3GAL2/-/POMT1/RPN2	12	2	ENSGALG00000039151/ENSGALG00000007003	10	ENSGALG00000021345/ENSGALG00000006900/ENSGALG00000005298/ENSGALG00000033234/ENSGALG00000010073/ENSGALG00000002141/ENSGALG00000015252/ENSGALG00000002651/ENSGALG00000003757/ENSGALG00000003815
BP	GO:0032268	regulation of cellular protein metabolic process	4/1065	22/5189	0.690136	1	ENSGALG00000038241/ENSGALG00000035325/ENSGALG00000048830/ENSGALG00000009309	CARTPT/PMAIP1/EIF4EBP3/EIF5A2	4	1	ENSGALG00000048830	3	ENSGALG00000038241/ENSGALG00000035325/ENSGALG00000009309
BP	GO:0061024	membrane organization	4/1065	22/5189	0.690136	1	ENSGALG00000043287/ENSGALG00000006978/ENSGALG00000002467/ENSGALG00000010878	CAV1/APOOL/MTSS2/USO1	4	0		4	ENSGALG00000043287/ENSGALG00000006978/ENSGALG00000002467/ENSGALG00000010878
BP	GO:0071824	protein-DNA complex subunit organization	4/1065	22/5189	0.690136	1	ENSGALG00000011747/ENSGALG00000037991/ENSGALG00000004687/ENSGALG00000054270	-/H1-10/CENPP/-	4	2	ENSGALG00000004687/ENSGALG00000054270	2	ENSGALG00000011747/ENSGALG00000037991
BP	GO:0006631	fatty acid metabolic process	2/1065	11/5189	0.693392	1	ENSGALG00000016536/ENSGALG00000005043	HADHA/-	2	0		2	ENSGALG00000016536/ENSGALG00000005043
BP	GO:0043244	regulation of protein complex disassembly	2/1065	11/5189	0.693392	1	ENSGALG00000009309/ENSGALG00000018946	EIF5A2/LMOD3	2	0		2	ENSGALG00000009309/ENSGALG00000018946
BP	GO:0051321	meiotic cell cycle	2/1065	11/5189	0.693392	1	ENSGALG00000002511/ENSGALG00000042936	-/SYCE3	2	2	ENSGALG00000002511/ENSGALG00000042936	0
BP	GO:0006357	regulation of transcription by RNA polymerase II	6/1065	33/5189	0.698036	1	ENSGALG00000003952/ENSGALG00000028336/ENSGALG00000005929/ENSGALG00000014365/ENSGALG00000008238/ENSGALG00000003870	RBPJL/MED10/-/RBPJ/MED13L/MED7	6	2	ENSGALG00000028336/ENSGALG00000003870	4	ENSGALG00000003952/ENSGALG00000005929/ENSGALG00000014365/ENSGALG00000008238
BP	GO:0044085	cellular component biogenesis	34/1065	177/5189	0.699448	1	ENSGALG00000005502/ENSGALG00000000441/ENSGALG00000043287/ENSGALG00000011452/ENSGALG00000016564/ENSGALG00000001512/ENSGALG00000011747/ENSGALG00000033816/ENSGALG00000016736/ENSGALG00000009262/ENSGALG00000030933/ENSGALG00000004594/ENSGALG00000009268/ENSGALG00000036942/ENSGALG00000006220/ENSGALG00000046141/ENSGALG00000023294/ENSGALG00000004907/ENSGALG00000002511/ENSGALG00000037991/ENSGALG00000013281/…	KCNG4/KCNA10/CAV1/ARPC2/PTK2B/KCND3/-/KCTD12/CYFIP1/FGB/C1H12ORF73/CD74/FGG/KCNA3/KCNC1/-/RPLP0/KCTD15/-/H1-10/RSPH6A/PTK2/LMOD3/CENPP/ARPC5/KCNC4/KCTD16/EIF6/SYCE3/RRS1/PES1/NSG1/KCNRG/-	34	16	ENSGALG00000005502/ENSGALG00000000441/ENSGALG00000001512/ENSGALG00000009262/ENSGALG00000009268/ENSGALG00000006220/ENSGALG00000046141/ENSGALG00000002511/ENSGALG00000013281/ENSGALG00000004687/ENSGALG00000000400/ENSGALG00000012322/ENSGALG00000042936/ENSGALG00000030890/ENSGALG00000015010/ENSGALG00000054270	18	ENSGALG00000043287/ENSGALG00000011452/ENSGALG00000016564/ENSGALG00000011747/ENSGALG00000033816/ENSGALG00000016736/ENSGALG00000030933/ENSGALG00000004594/ENSGALG00000036942/ENSGALG00000023294/ENSGALG00000004907/ENSGALG00000037991/ENSGALG00000031741/ENSGALG00000018946/ENSGALG00000020927/ENSGALG00000033993/ENSGALG00000007778/ENSGALG00000017012
BP	GO:0006928	movement of cell or subcellular component	13/1065	70/5189	0.703904	1	ENSGALG00000010664/ENSGALG00000046955/ENSGALG00000009722/ENSGALG00000015056/ENSGALG00000043806/ENSGALG00000004195/ENSGALG00000010057/ENSGALG00000013281/ENSGALG00000008725/ENSGALG00000043034/ENSGALG00000005517/ENSGALG00000006611/ENSGALG00000012689	KIF26B/-/DYNC1I1/LAMA3/DNAH10/KIF4B/KIF6/RSPH6A/-/KIFC3/KIF9/KIF7/KIF13A	13	8	ENSGALG00000010664/ENSGALG00000046955/ENSGALG00000009722/ENSGALG00000043806/ENSGALG00000004195/ENSGALG00000010057/ENSGALG00000013281/ENSGALG00000005517	5	ENSGALG00000015056/ENSGALG00000008725/ENSGALG00000043034/ENSGALG00000006611/ENSGALG00000012689
BP	GO:0009100	glycoprotein metabolic process	12/1065	65/5189	0.708103	1	ENSGALG00000021345/ENSGALG00000006900/ENSGALG00000005298/ENSGALG00000039151/ENSGALG00000033234/ENSGALG00000010073/ENSGALG00000002141/ENSGALG00000015252/ENSGALG00000002651/ENSGALG00000007003/ENSGALG00000003757/ENSGALG00000003815	B3GNT9/-/-/ST8SIA3Z/JAK3/DDOST/UGGT1/ST3GAL6/ST3GAL2/-/POMT1/RPN2	12	2	ENSGALG00000039151/ENSGALG00000007003	10	ENSGALG00000021345/ENSGALG00000006900/ENSGALG00000005298/ENSGALG00000033234/ENSGALG00000010073/ENSGALG00000002141/ENSGALG00000015252/ENSGALG00000002651/ENSGALG00000003757/ENSGALG00000003815
BP	GO:0070925	organelle assembly	3/1065	17/5189	0.709246	1	ENSGALG00000046141/ENSGALG00000013281/ENSGALG00000033993	-/RSPH6A/EIF6	3	2	ENSGALG00000046141/ENSGALG00000013281	1	ENSGALG00000033993
BP	GO:0051056	regulation of small GTPase mediated signal transduction	4/1065	23/5189	0.724951	1	ENSGALG00000053836/ENSGALG00000012454/ENSGALG00000033885/ENSGALG00000007149	SIPA1/CYTH4/RAP1GAP2/CYTH3	4	1	ENSGALG00000033885	3	ENSGALG00000053836/ENSGALG00000012454/ENSGALG00000007149
BP	GO:0051246	regulation of protein metabolic process	4/1065	23/5189	0.724951	1	ENSGALG00000038241/ENSGALG00000035325/ENSGALG00000048830/ENSGALG00000009309	CARTPT/PMAIP1/EIF4EBP3/EIF5A2	4	1	ENSGALG00000048830	3	ENSGALG00000038241/ENSGALG00000035325/ENSGALG00000009309
BP	GO:0071310	cellular response to organic substance	4/1065	23/5189	0.724951	1	ENSGALG00000017050/ENSGALG00000026207/ENSGALG00000053285/ENSGALG00000039101	SMAD9/CNTF/-/ASIP	4	1	ENSGALG00000039101	3	ENSGALG00000017050/ENSGALG00000026207/ENSGALG00000053285
BP	GO:0007010	cytoskeleton organization	12/1065	66/5189	0.728693	1	ENSGALG00000039690/ENSGALG00000011452/ENSGALG00000016736/ENSGALG00000038678/ENSGALG00000055075/ENSGALG00000011608/ENSGALG00000032658/ENSGALG00000018946/ENSGALG00000020927/ENSGALG00000036294/ENSGALG00000030791/ENSGALG00000006130	STMN2/ARPC2/CYFIP1/EPB41L3/FMNL3/-/FMNL1/LMOD3/ARPC5/CAP1/DIAPH2/STMN3	12	2	ENSGALG00000039690/ENSGALG00000006130	10	ENSGALG00000011452/ENSGALG00000016736/ENSGALG00000038678/ENSGALG00000055075/ENSGALG00000011608/ENSGALG00000032658/ENSGALG00000018946/ENSGALG00000020927/ENSGALG00000036294/ENSGALG00000030791
BP	GO:0007166	cell surface receptor signaling pathway	12/1065	66/5189	0.728693	1	ENSGALG00000001840/ENSGALG00000042308/ENSGALG00000017050/ENSGALG00000026207/ENSGALG00000017242/ENSGALG00000036255/ENSGALG00000053285/ENSGALG00000036114/ENSGALG00000009064/ENSGALG00000030847/ENSGALG00000005929/ENSGALG00000012124	TEK/FZD3/SMAD9/CNTF/FZD4/WNT7B/-/SMO/FZD1/FZD2/-/PELI2	12	3	ENSGALG00000042308/ENSGALG00000036255/ENSGALG00000012124	9	ENSGALG00000001840/ENSGALG00000017050/ENSGALG00000026207/ENSGALG00000017242/ENSGALG00000053285/ENSGALG00000036114/ENSGALG00000009064/ENSGALG00000030847/ENSGALG00000005929
BP	GO:0006497	protein lipidation	2/1065	12/5189	0.740021	1	ENSGALG00000010768/ENSGALG00000012903	PIGM/PIGN	2	2	ENSGALG00000010768/ENSGALG00000012903	0
BP	GO:0006505	GPI anchor metabolic process	2/1065	12/5189	0.740021	1	ENSGALG00000010768/ENSGALG00000012903	PIGM/PIGN	2	2	ENSGALG00000010768/ENSGALG00000012903	0
BP	GO:0006506	GPI anchor biosynthetic process	2/1065	12/5189	0.740021	1	ENSGALG00000010768/ENSGALG00000012903	PIGM/PIGN	2	2	ENSGALG00000010768/ENSGALG00000012903	0
BP	GO:0006661	phosphatidylinositol biosynthetic process	2/1065	12/5189	0.740021	1	ENSGALG00000010768/ENSGALG00000012903	PIGM/PIGN	2	2	ENSGALG00000010768/ENSGALG00000012903	0
BP	GO:0007178	transmembrane receptor protein serine/threonine kinase signaling pathway	2/1065	12/5189	0.740021	1	ENSGALG00000017050/ENSGALG00000053285	SMAD9/-	2	0		2	ENSGALG00000017050/ENSGALG00000053285
BP	GO:0007179	transforming growth factor beta receptor signaling pathway	2/1065	12/5189	0.740021	1	ENSGALG00000017050/ENSGALG00000053285	SMAD9/-	2	0		2	ENSGALG00000017050/ENSGALG00000053285
BP	GO:0007265	Ras protein signal transduction	2/1065	12/5189	0.740021	1	ENSGALG00000012454/ENSGALG00000007149	CYTH4/CYTH3	2	0		2	ENSGALG00000012454/ENSGALG00000007149
BP	GO:0009166	nucleotide catabolic process	2/1065	12/5189	0.740021	1	ENSGALG00000003457/ENSGALG00000004842	CNP/NT5M	2	0		2	ENSGALG00000003457/ENSGALG00000004842
BP	GO:0017038	protein import	2/1065	12/5189	0.740021	1	ENSGALG00000013709/ENSGALG00000014937	TIMM21/KPNA5	2	0		2	ENSGALG00000013709/ENSGALG00000014937
BP	GO:0032011	ARF protein signal transduction	2/1065	12/5189	0.740021	1	ENSGALG00000012454/ENSGALG00000007149	CYTH4/CYTH3	2	0		2	ENSGALG00000012454/ENSGALG00000007149
BP	GO:0032012	regulation of ARF protein signal transduction	2/1065	12/5189	0.740021	1	ENSGALG00000012454/ENSGALG00000007149	CYTH4/CYTH3	2	0		2	ENSGALG00000012454/ENSGALG00000007149
BP	GO:0033013	tetrapyrrole metabolic process	2/1065	12/5189	0.740021	1	ENSGALG00000031786/ENSGALG00000038461	BLVRA/FECH	2	0		2	ENSGALG00000031786/ENSGALG00000038461
BP	GO:0042158	lipoprotein biosynthetic process	2/1065	12/5189	0.740021	1	ENSGALG00000010768/ENSGALG00000012903	PIGM/PIGN	2	2	ENSGALG00000010768/ENSGALG00000012903	0
BP	GO:0046578	regulation of Ras protein signal transduction	2/1065	12/5189	0.740021	1	ENSGALG00000012454/ENSGALG00000007149	CYTH4/CYTH3	2	0		2	ENSGALG00000012454/ENSGALG00000007149
BP	GO:0070848	response to growth factor	2/1065	12/5189	0.740021	1	ENSGALG00000017050/ENSGALG00000053285	SMAD9/-	2	0		2	ENSGALG00000017050/ENSGALG00000053285
BP	GO:0071363	cellular response to growth factor stimulus	2/1065	12/5189	0.740021	1	ENSGALG00000017050/ENSGALG00000053285	SMAD9/-	2	0		2	ENSGALG00000017050/ENSGALG00000053285
BP	GO:0071559	response to transforming growth factor beta	2/1065	12/5189	0.740021	1	ENSGALG00000017050/ENSGALG00000053285	SMAD9/-	2	0		2	ENSGALG00000017050/ENSGALG00000053285
BP	GO:0071560	cellular response to transforming growth factor beta stimulus	2/1065	12/5189	0.740021	1	ENSGALG00000017050/ENSGALG00000053285	SMAD9/-	2	0		2	ENSGALG00000017050/ENSGALG00000053285
BP	GO:0090150	establishment of protein localization to membrane	2/1065	12/5189	0.740021	1	ENSGALG00000028683/ENSGALG00000030759	SSR3/SRPRA	2	0		2	ENSGALG00000028683/ENSGALG00000030759
BP	GO:0000280	nuclear division	3/1065	18/5189	0.746776	1	ENSGALG00000002511/ENSGALG00000002969/ENSGALG00000042936	-/MAU2/SYCE3	3	2	ENSGALG00000002511/ENSGALG00000042936	1	ENSGALG00000002969
BP	GO:0006643	membrane lipid metabolic process	3/1065	18/5189	0.746776	1	ENSGALG00000000755/ENSGALG00000010768/ENSGALG00000012903	ACER3/PIGM/PIGN	3	2	ENSGALG00000010768/ENSGALG00000012903	1	ENSGALG00000000755
BP	GO:0007059	chromosome segregation	3/1065	18/5189	0.746776	1	ENSGALG00000002511/ENSGALG00000002969/ENSGALG00000042936	-/MAU2/SYCE3	3	2	ENSGALG00000002511/ENSGALG00000042936	1	ENSGALG00000002969
BP	GO:0042157	lipoprotein metabolic process	3/1065	18/5189	0.746776	1	ENSGALG00000010768/ENSGALG00000053511/ENSGALG00000012903	PIGM/APOLD1/PIGN	3	2	ENSGALG00000010768/ENSGALG00000012903	1	ENSGALG00000053511
BP	GO:0009165	nucleotide biosynthetic process	11/1065	62/5189	0.754213	1	ENSGALG00000030251/ENSGALG00000040921/ENSGALG00000017173/ENSGALG00000011618/ENSGALG00000016549/ENSGALG00000050760/ENSGALG00000032413/ENSGALG00000006431/ENSGALG00000031170/ENSGALG00000003837/ENSGALG00000003570	ADCY8/RRM2B/GUCY1A2/ADSS1/CTPS2/ADCY6/NADK/PANK1/ADCY1/ADCY7/ATIC	11	4	ENSGALG00000030251/ENSGALG00000016549/ENSGALG00000006431/ENSGALG00000031170	7	ENSGALG00000040921/ENSGALG00000017173/ENSGALG00000011618/ENSGALG00000050760/ENSGALG00000032413/ENSGALG00000003837/ENSGALG00000003570
BP	GO:1901293	nucleoside phosphate biosynthetic process	11/1065	62/5189	0.754213	1	ENSGALG00000030251/ENSGALG00000040921/ENSGALG00000017173/ENSGALG00000011618/ENSGALG00000016549/ENSGALG00000050760/ENSGALG00000032413/ENSGALG00000006431/ENSGALG00000031170/ENSGALG00000003837/ENSGALG00000003570	ADCY8/RRM2B/GUCY1A2/ADSS1/CTPS2/ADCY6/NADK/PANK1/ADCY1/ADCY7/ATIC	11	4	ENSGALG00000030251/ENSGALG00000016549/ENSGALG00000006431/ENSGALG00000031170	7	ENSGALG00000040921/ENSGALG00000017173/ENSGALG00000011618/ENSGALG00000050760/ENSGALG00000032413/ENSGALG00000003837/ENSGALG00000003570
BP	GO:0007015	actin filament organization	4/1065	24/5189	0.756766	1	ENSGALG00000011452/ENSGALG00000016736/ENSGALG00000018946/ENSGALG00000020927	ARPC2/CYFIP1/LMOD3/ARPC5	4	0		4	ENSGALG00000011452/ENSGALG00000016736/ENSGALG00000018946/ENSGALG00000020927
BP	GO:0009893	positive regulation of metabolic process	4/1065	24/5189	0.756766	1	ENSGALG00000038241/ENSGALG00000035325/ENSGALG00000009309/ENSGALG00000005929	CARTPT/PMAIP1/EIF5A2/-	4	0		4	ENSGALG00000038241/ENSGALG00000035325/ENSGALG00000009309/ENSGALG00000005929
BP	GO:0010604	positive regulation of macromolecule metabolic process	4/1065	24/5189	0.756766	1	ENSGALG00000038241/ENSGALG00000035325/ENSGALG00000009309/ENSGALG00000005929	CARTPT/PMAIP1/EIF5A2/-	4	0		4	ENSGALG00000038241/ENSGALG00000035325/ENSGALG00000009309/ENSGALG00000005929
BP	GO:0010629	negative regulation of gene expression	4/1065	24/5189	0.756766	1	ENSGALG00000048830/ENSGALG00000037778/ENSGALG00000047359/ENSGALG00000008532	EIF4EBP3/NAB1/MAF1/NELFB	4	1	ENSGALG00000048830	3	ENSGALG00000037778/ENSGALG00000047359/ENSGALG00000008532
BP	GO:0031325	positive regulation of cellular metabolic process	4/1065	24/5189	0.756766	1	ENSGALG00000038241/ENSGALG00000035325/ENSGALG00000009309/ENSGALG00000005929	CARTPT/PMAIP1/EIF5A2/-	4	0		4	ENSGALG00000038241/ENSGALG00000035325/ENSGALG00000009309/ENSGALG00000005929
BP	GO:0051173	positive regulation of nitrogen compound metabolic process	4/1065	24/5189	0.756766	1	ENSGALG00000038241/ENSGALG00000035325/ENSGALG00000009309/ENSGALG00000005929	CARTPT/PMAIP1/EIF5A2/-	4	0		4	ENSGALG00000038241/ENSGALG00000035325/ENSGALG00000009309/ENSGALG00000005929
BP	GO:0070887	cellular response to chemical stimulus	4/1065	24/5189	0.756766	1	ENSGALG00000017050/ENSGALG00000026207/ENSGALG00000053285/ENSGALG00000039101	SMAD9/CNTF/-/ASIP	4	1	ENSGALG00000039101	3	ENSGALG00000017050/ENSGALG00000026207/ENSGALG00000053285
BP	GO:0006886	intracellular protein transport	17/1065	94/5189	0.760402	1	ENSGALG00000011998/ENSGALG00000028683/ENSGALG00000004594/ENSGALG00000010150/ENSGALG00000024449/ENSGALG00000007224/ENSGALG00000010341/ENSGALG00000004390/ENSGALG00000013709/ENSGALG00000015014/ENSGALG00000005807/ENSGALG00000037527/ENSGALG00000030759/ENSGALG00000001521/ENSGALG00000014937/ENSGALG00000010878/ENSGALG00000004738	SEC24D/SSR3/CD74/SEC23A/RAMP2/HGS/XPO5/AP3B1/TIMM21/TNPO1/IPO7/-/SRPRA/VPS26B/KPNA5/USO1/GLE1	17	0		17	ENSGALG00000011998/ENSGALG00000028683/ENSGALG00000004594/ENSGALG00000010150/ENSGALG00000024449/ENSGALG00000007224/ENSGALG00000010341/ENSGALG00000004390/ENSGALG00000013709/ENSGALG00000015014/ENSGALG00000005807/ENSGALG00000037527/ENSGALG00000030759/ENSGALG00000001521/ENSGALG00000014937/ENSGALG00000010878/ENSGALG00000004738
BP	GO:0030154	cell differentiation	3/1065	19/5189	0.780327	1	ENSGALG00000010915/ENSGALG00000004448/ENSGALG00000005849	IL6/BRINP2/PPDPF	3	2	ENSGALG00000010915/ENSGALG00000004448	1	ENSGALG00000005849
BP	GO:0006310	DNA recombination	2/1065	13/5189	0.780443	1	ENSGALG00000002288/ENSGALG00000042936	LIG3/SYCE3	2	1	ENSGALG00000042936	1	ENSGALG00000002288
BP	GO:0015980	energy derivation by oxidation of organic compounds	2/1065	13/5189	0.780443	1	ENSGALG00000043768/ENSGALG00000046826	MT-ND2/GYS1	2	1	ENSGALG00000043768	1	ENSGALG00000046826
BP	GO:0072657	protein localization to membrane	2/1065	13/5189	0.780443	1	ENSGALG00000028683/ENSGALG00000030759	SSR3/SRPRA	2	0		2	ENSGALG00000028683/ENSGALG00000030759
BP	GO:1901292	nucleoside phosphate catabolic process	2/1065	13/5189	0.780443	1	ENSGALG00000003457/ENSGALG00000004842	CNP/NT5M	2	0		2	ENSGALG00000003457/ENSGALG00000004842
BP	GO:0010033	response to organic substance	4/1065	25/5189	0.785656	1	ENSGALG00000017050/ENSGALG00000026207/ENSGALG00000053285/ENSGALG00000039101	SMAD9/CNTF/-/ASIP	4	1	ENSGALG00000039101	3	ENSGALG00000017050/ENSGALG00000026207/ENSGALG00000053285
BP	GO:0034613	cellular protein localization	18/1065	101/5189	0.786702	1	ENSGALG00000011998/ENSGALG00000028683/ENSGALG00000004594/ENSGALG00000032313/ENSGALG00000010150/ENSGALG00000024449/ENSGALG00000007224/ENSGALG00000010341/ENSGALG00000004390/ENSGALG00000013709/ENSGALG00000015014/ENSGALG00000005807/ENSGALG00000037527/ENSGALG00000030759/ENSGALG00000001521/ENSGALG00000014937/ENSGALG00000010878/ENSGALG00000004738	SEC24D/SSR3/CD74/KDELR3/SEC23A/RAMP2/HGS/XPO5/AP3B1/TIMM21/TNPO1/IPO7/-/SRPRA/VPS26B/KPNA5/USO1/GLE1	18	0		18	ENSGALG00000011998/ENSGALG00000028683/ENSGALG00000004594/ENSGALG00000032313/ENSGALG00000010150/ENSGALG00000024449/ENSGALG00000007224/ENSGALG00000010341/ENSGALG00000004390/ENSGALG00000013709/ENSGALG00000015014/ENSGALG00000005807/ENSGALG00000037527/ENSGALG00000030759/ENSGALG00000001521/ENSGALG00000014937/ENSGALG00000010878/ENSGALG00000004738
BP	GO:0070727	cellular macromolecule localization	18/1065	101/5189	0.786702	1	ENSGALG00000011998/ENSGALG00000028683/ENSGALG00000004594/ENSGALG00000032313/ENSGALG00000010150/ENSGALG00000024449/ENSGALG00000007224/ENSGALG00000010341/ENSGALG00000004390/ENSGALG00000013709/ENSGALG00000015014/ENSGALG00000005807/ENSGALG00000037527/ENSGALG00000030759/ENSGALG00000001521/ENSGALG00000014937/ENSGALG00000010878/ENSGALG00000004738	SEC24D/SSR3/CD74/KDELR3/SEC23A/RAMP2/HGS/XPO5/AP3B1/TIMM21/TNPO1/IPO7/-/SRPRA/VPS26B/KPNA5/USO1/GLE1	18	0		18	ENSGALG00000011998/ENSGALG00000028683/ENSGALG00000004594/ENSGALG00000032313/ENSGALG00000010150/ENSGALG00000024449/ENSGALG00000007224/ENSGALG00000010341/ENSGALG00000004390/ENSGALG00000013709/ENSGALG00000015014/ENSGALG00000005807/ENSGALG00000037527/ENSGALG00000030759/ENSGALG00000001521/ENSGALG00000014937/ENSGALG00000010878/ENSGALG00000004738
BP	GO:0006164	purine nucleotide biosynthetic process	7/1065	42/5189	0.788203	1	ENSGALG00000030251/ENSGALG00000017173/ENSGALG00000011618/ENSGALG00000050760/ENSGALG00000006431/ENSGALG00000003837/ENSGALG00000003570	ADCY8/GUCY1A2/ADSS1/ADCY6/PANK1/ADCY7/ATIC	7	2	ENSGALG00000030251/ENSGALG00000006431	5	ENSGALG00000017173/ENSGALG00000011618/ENSGALG00000050760/ENSGALG00000003837/ENSGALG00000003570
BP	GO:0033036	macromolecule localization	28/1065	154/5189	0.79564	1	ENSGALG00000011998/ENSGALG00000028683/ENSGALG00000001863/ENSGALG00000004594/ENSGALG00000047125/ENSGALG00000026816/ENSGALG00000032313/ENSGALG00000010150/ENSGALG00000024449/ENSGALG00000001030/ENSGALG00000007224/ENSGALG00000010341/ENSGALG00000006312/ENSGALG00000004390/ENSGALG00000013709/ENSGALG00000015014/ENSGALG00000012185/ENSGALG00000005807/ENSGALG00000037527/ENSGALG00000008676/ENSGALG00000030759/…	SEC24D/SSR3/VTG2/CD74/-/-/KDELR3/SEC23A/RAMP2/SCAMP4/HGS/XPO5/TSG101/AP3B1/TIMM21/TNPO1/PLA2G12A/IPO7/-/RRBP1/SRPRA/SCAMP3/APOLD1/VPS26B/-/KPNA5/USO1/GLE1	28	3	ENSGALG00000001863/ENSGALG00000026816/ENSGALG00000006312	25	ENSGALG00000011998/ENSGALG00000028683/ENSGALG00000004594/ENSGALG00000047125/ENSGALG00000032313/ENSGALG00000010150/ENSGALG00000024449/ENSGALG00000001030/ENSGALG00000007224/ENSGALG00000010341/ENSGALG00000004390/ENSGALG00000013709/ENSGALG00000015014/ENSGALG00000012185/ENSGALG00000005807/ENSGALG00000037527/ENSGALG00000008676/ENSGALG00000030759/ENSGALG00000041797/ENSGALG00000053511/ENSGALG00000001521/…
BP	GO:0051276	chromosome organization	13/1065	76/5189	0.810804	1	ENSGALG00000003922/ENSGALG00000011747/ENSGALG00000015691/ENSGALG00000003681/ENSGALG00000009525/ENSGALG00000002511/ENSGALG00000037991/ENSGALG00000004687/ENSGALG00000002969/ENSGALG00000030051/ENSGALG00000042936/ENSGALG00000012915/ENSGALG00000054270	TOP2A/-/SMC2/TOP1/HAT1/-/H1-10/CENPP/MAU2/TOP3B/SYCE3/MCM4/-	13	6	ENSGALG00000009525/ENSGALG00000002511/ENSGALG00000004687/ENSGALG00000030051/ENSGALG00000042936/ENSGALG00000054270	7	ENSGALG00000003922/ENSGALG00000011747/ENSGALG00000015691/ENSGALG00000003681/ENSGALG00000037991/ENSGALG00000002969/ENSGALG00000012915
BP	GO:0001522	pseudouridine synthesis	2/1065	14/5189	0.815241	1	ENSGALG00000009091/ENSGALG00000007835	TRUB1/PUS10	2	2	ENSGALG00000009091/ENSGALG00000007835	0
BP	GO:0006913	nucleocytoplasmic transport	2/1065	14/5189	0.815241	1	ENSGALG00000014937/ENSGALG00000004738	KPNA5/GLE1	2	0		2	ENSGALG00000014937/ENSGALG00000004738
BP	GO:0010256	endomembrane system organization	2/1065	14/5189	0.815241	1	ENSGALG00000043287/ENSGALG00000002467	CAV1/MTSS2	2	0		2	ENSGALG00000043287/ENSGALG00000002467
BP	GO:0032879	regulation of localization	2/1065	14/5189	0.815241	1	ENSGALG00000015056/ENSGALG00000011395	LAMA3/SARAF	2	0		2	ENSGALG00000015056/ENSGALG00000011395
BP	GO:0034404	nucleobase-containing small molecule biosynthetic process	2/1065	14/5189	0.815241	1	ENSGALG00000003457/ENSGALG00000004842	CNP/NT5M	2	0		2	ENSGALG00000003457/ENSGALG00000004842
BP	GO:0051169	nuclear transport	2/1065	14/5189	0.815241	1	ENSGALG00000014937/ENSGALG00000004738	KPNA5/GLE1	2	0		2	ENSGALG00000014937/ENSGALG00000004738
BP	GO:0048523	negative regulation of cellular process	10/1065	60/5189	0.815851	1	ENSGALG00000026207/ENSGALG00000048830/ENSGALG00000034188/ENSGALG00000037778/ENSGALG00000047359/ENSGALG00000034050/ENSGALG00000018946/ENSGALG00000004448/ENSGALG00000048883/ENSGALG00000008532	CNTF/EIF4EBP3/PAG1/NAB1/MAF1/-/LMOD3/BRINP2/-/NELFB	10	2	ENSGALG00000048830/ENSGALG00000004448	8	ENSGALG00000026207/ENSGALG00000034188/ENSGALG00000037778/ENSGALG00000047359/ENSGALG00000034050/ENSGALG00000018946/ENSGALG00000048883/ENSGALG00000008532
BP	GO:0050790	regulation of catalytic activity	6/1065	38/5189	0.82175	1	ENSGALG00000049193/ENSGALG00000030016/ENSGALG00000038241/ENSGALG00000035325/ENSGALG00000016817/ENSGALG00000002578	IQGAP3/CTSB/CARTPT/PMAIP1/RASA3/-	6	0		6	ENSGALG00000049193/ENSGALG00000030016/ENSGALG00000038241/ENSGALG00000035325/ENSGALG00000016817/ENSGALG00000002578
BP	GO:0065009	regulation of molecular function	6/1065	38/5189	0.82175	1	ENSGALG00000049193/ENSGALG00000030016/ENSGALG00000038241/ENSGALG00000035325/ENSGALG00000016817/ENSGALG00000002578	IQGAP3/CTSB/CARTPT/PMAIP1/RASA3/-	6	0		6	ENSGALG00000049193/ENSGALG00000030016/ENSGALG00000038241/ENSGALG00000035325/ENSGALG00000016817/ENSGALG00000002578
BP	GO:0006163	purine nucleotide metabolic process	9/1065	55/5189	0.824468	1	ENSGALG00000030251/ENSGALG00000009587/ENSGALG00000017173/ENSGALG00000011618/ENSGALG00000050760/ENSGALG00000043768/ENSGALG00000006431/ENSGALG00000003837/ENSGALG00000003570	ADCY8/GPHN/GUCY1A2/ADSS1/ADCY6/MT-ND2/PANK1/ADCY7/ATIC	9	4	ENSGALG00000030251/ENSGALG00000009587/ENSGALG00000043768/ENSGALG00000006431	5	ENSGALG00000017173/ENSGALG00000011618/ENSGALG00000050760/ENSGALG00000003837/ENSGALG00000003570
BP	GO:0006996	organelle organization	33/1065	183/5189	0.82668	1	ENSGALG00000039690/ENSGALG00000011452/ENSGALG00000003922/ENSGALG00000035325/ENSGALG00000011747/ENSGALG00000016736/ENSGALG00000030933/ENSGALG00000038678/ENSGALG00000055075/ENSGALG00000011608/ENSGALG00000015691/ENSGALG00000046141/ENSGALG00000032658/ENSGALG00000003681/ENSGALG00000009525/ENSGALG00000002511/ENSGALG00000013709/ENSGALG00000037991/ENSGALG00000013281/ENSGALG00000006978/ENSGALG00000018946/…	STMN2/ARPC2/TOP2A/PMAIP1/-/CYFIP1/C1H12ORF73/EPB41L3/FMNL3/-/SMC2/-/FMNL1/TOP1/HAT1/-/TIMM21/H1-10/RSPH6A/APOOL/LMOD3/CENPP/ARPC5/MAU2/CAP1/EIF6/TOP3B/SYCE3/USO1/DIAPH2/MCM4/-/STMN3	33	10	ENSGALG00000039690/ENSGALG00000046141/ENSGALG00000009525/ENSGALG00000002511/ENSGALG00000013281/ENSGALG00000004687/ENSGALG00000030051/ENSGALG00000042936/ENSGALG00000054270/ENSGALG00000006130	23	ENSGALG00000011452/ENSGALG00000003922/ENSGALG00000035325/ENSGALG00000011747/ENSGALG00000016736/ENSGALG00000030933/ENSGALG00000038678/ENSGALG00000055075/ENSGALG00000011608/ENSGALG00000015691/ENSGALG00000032658/ENSGALG00000003681/ENSGALG00000013709/ENSGALG00000037991/ENSGALG00000006978/ENSGALG00000018946/ENSGALG00000020927/ENSGALG00000002969/ENSGALG00000036294/ENSGALG00000033993/ENSGALG00000010878/…
BP	GO:0072522	purine-containing compound biosynthetic process	7/1065	44/5189	0.827907	1	ENSGALG00000030251/ENSGALG00000017173/ENSGALG00000011618/ENSGALG00000050760/ENSGALG00000006431/ENSGALG00000003837/ENSGALG00000003570	ADCY8/GUCY1A2/ADSS1/ADCY6/PANK1/ADCY7/ATIC	7	2	ENSGALG00000030251/ENSGALG00000006431	5	ENSGALG00000017173/ENSGALG00000011618/ENSGALG00000050760/ENSGALG00000003837/ENSGALG00000003570
BP	GO:0048285	organelle fission	3/1065	21/5189	0.836426	1	ENSGALG00000002511/ENSGALG00000002969/ENSGALG00000042936	-/MAU2/SYCE3	3	2	ENSGALG00000002511/ENSGALG00000042936	1	ENSGALG00000002969
BP	GO:0051188	cofactor biosynthetic process	6/1065	39/5189	0.840906	1	ENSGALG00000009587/ENSGALG00000038461/ENSGALG00000032413/ENSGALG00000006431/ENSGALG00000026757/ENSGALG00000003281	GPHN/FECH/NADK/PANK1/DHFR/GSS	6	2	ENSGALG00000009587/ENSGALG00000006431	4	ENSGALG00000038461/ENSGALG00000032413/ENSGALG00000026757/ENSGALG00000003281
BP	GO:0009247	glycolipid biosynthetic process	2/1065	15/5189	0.845018	1	ENSGALG00000010768/ENSGALG00000012903	PIGM/PIGN	2	2	ENSGALG00000010768/ENSGALG00000012903	0
BP	GO:0032984	protein-containing complex disassembly	2/1065	15/5189	0.845018	1	ENSGALG00000009309/ENSGALG00000018946	EIF5A2/LMOD3	2	0		2	ENSGALG00000009309/ENSGALG00000018946
BP	GO:0043087	regulation of GTPase activity	2/1065	15/5189	0.845018	1	ENSGALG00000049193/ENSGALG00000016817	IQGAP3/RASA3	2	0		2	ENSGALG00000049193/ENSGALG00000016817
BP	GO:0043624	cellular protein complex disassembly	2/1065	15/5189	0.845018	1	ENSGALG00000009309/ENSGALG00000018946	EIF5A2/LMOD3	2	0		2	ENSGALG00000009309/ENSGALG00000018946
BP	GO:0046467	membrane lipid biosynthetic process	2/1065	15/5189	0.845018	1	ENSGALG00000010768/ENSGALG00000012903	PIGM/PIGN	2	2	ENSGALG00000010768/ENSGALG00000012903	0
BP	GO:0016043	cellular component organization	54/1065	294/5189	0.84562	1	ENSGALG00000015656/ENSGALG00000005502/ENSGALG00000000441/ENSGALG00000039690/ENSGALG00000043287/ENSGALG00000011452/ENSGALG00000003922/ENSGALG00000035325/ENSGALG00000016564/ENSGALG00000001512/ENSGALG00000011747/ENSGALG00000033816/ENSGALG00000016736/ENSGALG00000009262/ENSGALG00000005442/ENSGALG00000030933/ENSGALG00000004594/ENSGALG00000038678/ENSGALG00000009268/ENSGALG00000036942/ENSGALG00000006220/…	PALM2AKAP2/KCNG4/KCNA10/STMN2/CAV1/ARPC2/TOP2A/PMAIP1/PTK2B/KCND3/-/KCTD12/CYFIP1/FGB/PALMD/C1H12ORF73/CD74/EPB41L3/FGG/KCNA3/KCNC1/FMNL3/-/SMC2/EIF5A2/-/FMNL1/KCTD15/TOP1/HAT1/-/TIMM21/H1-10/RSPH6A/PTK2/APOOL/LMOD3/CENPP/ARPC5/MAU2/KCNC4/MTSS2/CAP1/KCTD16/EIF6/TOP3B/SYCE3/NSG1/USO1/KCNRG/DIAPH2/MCM4/-/STMN3	54	19	ENSGALG00000005502/ENSGALG00000000441/ENSGALG00000039690/ENSGALG00000001512/ENSGALG00000009262/ENSGALG00000009268/ENSGALG00000006220/ENSGALG00000046141/ENSGALG00000009525/ENSGALG00000002511/ENSGALG00000013281/ENSGALG00000004687/ENSGALG00000000400/ENSGALG00000012322/ENSGALG00000030051/ENSGALG00000042936/ENSGALG00000015010/ENSGALG00000054270/ENSGALG00000006130	35	ENSGALG00000015656/ENSGALG00000043287/ENSGALG00000011452/ENSGALG00000003922/ENSGALG00000035325/ENSGALG00000016564/ENSGALG00000011747/ENSGALG00000033816/ENSGALG00000016736/ENSGALG00000005442/ENSGALG00000030933/ENSGALG00000004594/ENSGALG00000038678/ENSGALG00000036942/ENSGALG00000055075/ENSGALG00000011608/ENSGALG00000015691/ENSGALG00000009309/ENSGALG00000032658/ENSGALG00000004907/ENSGALG00000003681/…
BP	GO:1901137	carbohydrate derivative biosynthetic process	21/1065	122/5189	0.848926	1	ENSGALG00000030251/ENSGALG00000021345/ENSGALG00000006900/ENSGALG00000040921/ENSGALG00000005298/ENSGALG00000017173/ENSGALG00000039151/ENSGALG00000033234/ENSGALG00000010073/ENSGALG00000050760/ENSGALG00000002141/ENSGALG00000015252/ENSGALG00000006431/ENSGALG00000002651/ENSGALG00000010768/ENSGALG00000007003/ENSGALG00000003837/ENSGALG00000003757/ENSGALG00000012903/ENSGALG00000038599/ENSGALG00000003815	ADCY8/B3GNT9/-/RRM2B/-/GUCY1A2/ST8SIA3Z/JAK3/DDOST/ADCY6/UGGT1/ST3GAL6/PANK1/ST3GAL2/PIGM/-/ADCY7/POMT1/PIGN/PMM1/RPN2	21	6	ENSGALG00000030251/ENSGALG00000039151/ENSGALG00000006431/ENSGALG00000010768/ENSGALG00000007003/ENSGALG00000012903	15	ENSGALG00000021345/ENSGALG00000006900/ENSGALG00000040921/ENSGALG00000005298/ENSGALG00000017173/ENSGALG00000033234/ENSGALG00000010073/ENSGALG00000050760/ENSGALG00000002141/ENSGALG00000015252/ENSGALG00000002651/ENSGALG00000003837/ENSGALG00000003757/ENSGALG00000038599/ENSGALG00000003815
BP	GO:0006950	response to stress	20/1065	117/5189	0.852649	1	ENSGALG00000016286/ENSGALG00000001314/ENSGALG00000038241/ENSGALG00000026891/ENSGALG00000035325/ENSGALG00000028204/ENSGALG00000007123/ENSGALG00000016377/ENSGALG00000009262/ENSGALG00000009268/ENSGALG00000017204/ENSGALG00000000516/ENSGALG00000015286/ENSGALG00000002288/ENSGALG00000020747/ENSGALG00000047285/ENSGALG00000014956/ENSGALG00000043254/ENSGALG00000042215/ENSGALG00000051339	TASL/PTGS1/CARTPT/NINJ1/PMAIP1/GPX1/-/PXDN/FGB/FGG/SESN3/FANCA/SESN1/LIG3/MBD4/BD7/POLK/EPX/FAAP100/-	20	4	ENSGALG00000009262/ENSGALG00000009268/ENSGALG00000000516/ENSGALG00000020747	16	ENSGALG00000016286/ENSGALG00000001314/ENSGALG00000038241/ENSGALG00000026891/ENSGALG00000035325/ENSGALG00000028204/ENSGALG00000007123/ENSGALG00000016377/ENSGALG00000017204/ENSGALG00000015286/ENSGALG00000002288/ENSGALG00000047285/ENSGALG00000014956/ENSGALG00000043254/ENSGALG00000042215/ENSGALG00000051339
BP	GO:0072521	purine-containing compound metabolic process	9/1065	57/5189	0.855521	1	ENSGALG00000030251/ENSGALG00000009587/ENSGALG00000017173/ENSGALG00000011618/ENSGALG00000050760/ENSGALG00000043768/ENSGALG00000006431/ENSGALG00000003837/ENSGALG00000003570	ADCY8/GPHN/GUCY1A2/ADSS1/ADCY6/MT-ND2/PANK1/ADCY7/ATIC	9	4	ENSGALG00000030251/ENSGALG00000009587/ENSGALG00000043768/ENSGALG00000006431	5	ENSGALG00000017173/ENSGALG00000011618/ENSGALG00000050760/ENSGALG00000003837/ENSGALG00000003570
BP	GO:0097435	supramolecular fiber organization	4/1065	28/5189	0.856108	1	ENSGALG00000011452/ENSGALG00000016736/ENSGALG00000018946/ENSGALG00000020927	ARPC2/CYFIP1/LMOD3/ARPC5	4	0		4	ENSGALG00000011452/ENSGALG00000016736/ENSGALG00000018946/ENSGALG00000020927
BP	GO:0044281	small molecule metabolic process	40/1065	223/5189	0.856553	1	ENSGALG00000030251/ENSGALG00000009587/ENSGALG00000016273/ENSGALG00000041573/ENSGALG00000013094/ENSGALG00000052089/ENSGALG00000040921/ENSGALG00000023749/novel.67/ENSGALG00000017173/ENSGALG00000011618/ENSGALG00000016524/ENSGALG00000016549/ENSGALG00000050760/ENSGALG00000006891/ENSGALG00000043768/ENSGALG00000016536/ENSGALG00000032413/ENSGALG00000045427/ENSGALG00000033790/ENSGALG00000007694/ENSGALG000…	ADCY8/GPHN/LGSN/BPNT2/DDC/-/RRM2B/DARS2/-/GUCY1A2/ADSS1/-/CTPS2/ADCY6/ITIH5/MT-ND2/HADHA/NADK/UPP2/MAN2A2/PRTFDC1/PANK1/ADCY1/DPM2/IP6K2/ADCY7/-/CNP/ATIC/DHFR/PGD/PMM1/GLUL/-/ITPKB/SGPL1/-/NARS/NT5M/MAN2C1	40	12	ENSGALG00000030251/ENSGALG00000009587/ENSGALG00000016273/ENSGALG00000041573/ENSGALG00000013094/ENSGALG00000023749/ENSGALG00000016549/ENSGALG00000043768/ENSGALG00000006431/ENSGALG00000031170/ENSGALG00000005701/ENSGALG00000024085	28	ENSGALG00000052089/ENSGALG00000040921/novel.67/ENSGALG00000017173/ENSGALG00000011618/ENSGALG00000016524/ENSGALG00000050760/ENSGALG00000006891/ENSGALG00000016536/ENSGALG00000032413/ENSGALG00000045427/ENSGALG00000033790/ENSGALG00000007694/ENSGALG00000005066/ENSGALG00000003837/ENSGALG00000033558/ENSGALG00000003457/ENSGALG00000003570/ENSGALG00000026757/ENSGALG00000002797/ENSGALG00000038599/ENSGALG000…
BP	GO:0006952	defense response	3/1065	22/5189	0.859525	1	ENSGALG00000016286/ENSGALG00000007123/ENSGALG00000047285	TASL/-/BD7	3	0		3	ENSGALG00000016286/ENSGALG00000007123/ENSGALG00000047285
BP	GO:0009719	response to endogenous stimulus	3/1065	22/5189	0.859525	1	ENSGALG00000017050/ENSGALG00000053285/ENSGALG00000039101	SMAD9/-/ASIP	3	1	ENSGALG00000039101	2	ENSGALG00000017050/ENSGALG00000053285
BP	GO:0015711	organic anion transport	3/1065	22/5189	0.859525	1	ENSGALG00000047125/ENSGALG00000026816/ENSGALG00000012185	-/-/PLA2G12A	3	1	ENSGALG00000026816	2	ENSGALG00000047125/ENSGALG00000012185
BP	GO:0071495	cellular response to endogenous stimulus	3/1065	22/5189	0.859525	1	ENSGALG00000017050/ENSGALG00000053285/ENSGALG00000039101	SMAD9/-/ASIP	3	1	ENSGALG00000039101	2	ENSGALG00000017050/ENSGALG00000053285
BP	GO:0006664	glycolipid metabolic process	2/1065	16/5189	0.870367	1	ENSGALG00000010768/ENSGALG00000012903	PIGM/PIGN	2	2	ENSGALG00000010768/ENSGALG00000012903	0
BP	GO:0019362	pyridine nucleotide metabolic process	2/1065	16/5189	0.870367	1	ENSGALG00000032413/ENSGALG00000002797	NADK/PGD	2	0		2	ENSGALG00000032413/ENSGALG00000002797
BP	GO:0022411	cellular component disassembly	2/1065	16/5189	0.870367	1	ENSGALG00000009309/ENSGALG00000018946	EIF5A2/LMOD3	2	0		2	ENSGALG00000009309/ENSGALG00000018946
BP	GO:0044282	small molecule catabolic process	2/1065	16/5189	0.870367	1	ENSGALG00000041573/ENSGALG00000024085	BPNT2/-	2	2	ENSGALG00000041573/ENSGALG00000024085	0
BP	GO:0046496	nicotinamide nucleotide metabolic process	2/1065	16/5189	0.870367	1	ENSGALG00000032413/ENSGALG00000002797	NADK/PGD	2	0		2	ENSGALG00000032413/ENSGALG00000002797
BP	GO:0072524	pyridine-containing compound metabolic process	2/1065	16/5189	0.870367	1	ENSGALG00000032413/ENSGALG00000002797	NADK/PGD	2	0		2	ENSGALG00000032413/ENSGALG00000002797
BP	GO:1903509	liposaccharide metabolic process	2/1065	16/5189	0.870367	1	ENSGALG00000010768/ENSGALG00000012903	PIGM/PIGN	2	2	ENSGALG00000010768/ENSGALG00000012903	0
BP	GO:0006325	chromatin organization	5/1065	35/5189	0.873442	1	ENSGALG00000011747/ENSGALG00000009525/ENSGALG00000037991/ENSGALG00000004687/ENSGALG00000054270	-/HAT1/H1-10/CENPP/-	5	3	ENSGALG00000009525/ENSGALG00000004687/ENSGALG00000054270	2	ENSGALG00000011747/ENSGALG00000037991
BP	GO:0006511	ubiquitin-dependent protein catabolic process	5/1065	35/5189	0.873442	1	ENSGALG00000036941/ENSGALG00000003916/ENSGALG00000002524/ENSGALG00000006022/ENSGALG00000038972	CUL1/SIAH1/UCHL5/PSMA1/-	5	3	ENSGALG00000036941/ENSGALG00000003916/ENSGALG00000002524	2	ENSGALG00000006022/ENSGALG00000038972
BP	GO:0006869	lipid transport	5/1065	35/5189	0.873442	1	ENSGALG00000001863/ENSGALG00000047125/ENSGALG00000026816/ENSGALG00000012185/ENSGALG00000053511	VTG2/-/-/PLA2G12A/APOLD1	5	2	ENSGALG00000001863/ENSGALG00000026816	3	ENSGALG00000047125/ENSGALG00000012185/ENSGALG00000053511
BP	GO:0019941	modification-dependent protein catabolic process	5/1065	35/5189	0.873442	1	ENSGALG00000036941/ENSGALG00000003916/ENSGALG00000002524/ENSGALG00000006022/ENSGALG00000038972	CUL1/SIAH1/UCHL5/PSMA1/-	5	3	ENSGALG00000036941/ENSGALG00000003916/ENSGALG00000002524	2	ENSGALG00000006022/ENSGALG00000038972
BP	GO:0043632	modification-dependent macromolecule catabolic process	5/1065	35/5189	0.873442	1	ENSGALG00000036941/ENSGALG00000003916/ENSGALG00000002524/ENSGALG00000006022/ENSGALG00000038972	CUL1/SIAH1/UCHL5/PSMA1/-	5	3	ENSGALG00000036941/ENSGALG00000003916/ENSGALG00000002524	2	ENSGALG00000006022/ENSGALG00000038972
BP	GO:1902600	proton transmembrane transport	5/1065	35/5189	0.873442	1	ENSGALG00000016446/ENSGALG00000002207/ENSGALG00000036069/ENSGALG00000008836/ENSGALG00000013621	ATP6V1C2/ATP6V1G3/TCIRG1/ATP6AP1/ATP6V1H	5	1	ENSGALG00000013621	4	ENSGALG00000016446/ENSGALG00000002207/ENSGALG00000036069/ENSGALG00000008836
BP	GO:0006575	cellular modified amino acid metabolic process	4/1065	29/5189	0.874738	1	ENSGALG00000016325/ENSGALG00000029502/ENSGALG00000026757/ENSGALG00000003281	GSTA3/CLIC2/DHFR/GSS	4	0		4	ENSGALG00000016325/ENSGALG00000029502/ENSGALG00000026757/ENSGALG00000003281
BP	GO:0042254	ribosome biogenesis	4/1065	29/5189	0.874738	1	ENSGALG00000023294/ENSGALG00000033993/ENSGALG00000030890/ENSGALG00000007778	RPLP0/EIF6/RRS1/PES1	4	1	ENSGALG00000030890	3	ENSGALG00000023294/ENSGALG00000033993/ENSGALG00000007778
BP	GO:0051726	regulation of cell cycle	4/1065	29/5189	0.874738	1	ENSGALG00000016954/ENSGALG00000003663/ENSGALG00000004448/ENSGALG00000054336	RGCC/RBL2/BRINP2/CDC25B	4	2	ENSGALG00000016954/ENSGALG00000004448	2	ENSGALG00000003663/ENSGALG00000054336
BP	GO:0007017	microtubule-based process	15/1065	92/5189	0.875101	1	ENSGALG00000039690/ENSGALG00000010664/ENSGALG00000046955/ENSGALG00000009722/ENSGALG00000043806/ENSGALG00000020999/ENSGALG00000004195/ENSGALG00000010057/ENSGALG00000013281/ENSGALG00000008725/ENSGALG00000043034/ENSGALG00000005517/ENSGALG00000006611/ENSGALG00000012689/ENSGALG00000006130	STMN2/KIF26B/-/DYNC1I1/DNAH10/-/KIF4B/KIF6/RSPH6A/-/KIFC3/KIF9/KIF7/KIF13A/STMN3	15	11	ENSGALG00000039690/ENSGALG00000010664/ENSGALG00000046955/ENSGALG00000009722/ENSGALG00000043806/ENSGALG00000020999/ENSGALG00000004195/ENSGALG00000010057/ENSGALG00000013281/ENSGALG00000005517/ENSGALG00000006130	4	ENSGALG00000008725/ENSGALG00000043034/ENSGALG00000006611/ENSGALG00000012689
BP	GO:0009056	catabolic process	21/1065	126/5189	0.886451	1	ENSGALG00000031786/ENSGALG00000041573/ENSGALG00000012061/ENSGALG00000053867/ENSGALG00000026584/ENSGALG00000045796/ENSGALG00000011481/ENSGALG00000036941/ENSGALG00000044307/ENSGALG00000042105/ENSGALG00000012185/ENSGALG00000003916/ENSGALG00000031564/ENSGALG00000002524/ENSGALG00000006022/ENSGALG00000003409/ENSGALG00000038972/ENSGALG00000003457/ENSGALG00000024085/ENSGALG00000004842/ENSGALG00000002959	BLVRA/BPNT2/-/-/-/-/GPD1L/CUL1/-/PLCB2/PLA2G12A/SIAH1/-/UCHL5/PSMA1/SOGA1/-/CNP/-/NT5M/NRBF2	21	9	ENSGALG00000041573/ENSGALG00000026584/ENSGALG00000045796/ENSGALG00000036941/ENSGALG00000044307/ENSGALG00000003916/ENSGALG00000031564/ENSGALG00000002524/ENSGALG00000024085	12	ENSGALG00000031786/ENSGALG00000012061/ENSGALG00000053867/ENSGALG00000011481/ENSGALG00000042105/ENSGALG00000012185/ENSGALG00000006022/ENSGALG00000003409/ENSGALG00000038972/ENSGALG00000003457/ENSGALG00000004842/ENSGALG00000002959
BP	GO:0010876	lipid localization	5/1065	36/5189	0.888834	1	ENSGALG00000001863/ENSGALG00000047125/ENSGALG00000026816/ENSGALG00000012185/ENSGALG00000053511	VTG2/-/-/PLA2G12A/APOLD1	5	2	ENSGALG00000001863/ENSGALG00000026816	3	ENSGALG00000047125/ENSGALG00000012185/ENSGALG00000053511
BP	GO:0010605	negative regulation of macromolecule metabolic process	4/1065	30/5189	0.891245	1	ENSGALG00000048830/ENSGALG00000037778/ENSGALG00000047359/ENSGALG00000008532	EIF4EBP3/NAB1/MAF1/NELFB	4	1	ENSGALG00000048830	3	ENSGALG00000037778/ENSGALG00000047359/ENSGALG00000008532
BP	GO:0019693	ribose phosphate metabolic process	8/1065	54/5189	0.891366	1	ENSGALG00000030251/ENSGALG00000009587/ENSGALG00000017173/ENSGALG00000050760/ENSGALG00000043768/ENSGALG00000006431/ENSGALG00000003837/ENSGALG00000002797	ADCY8/GPHN/GUCY1A2/ADCY6/MT-ND2/PANK1/ADCY7/PGD	8	4	ENSGALG00000030251/ENSGALG00000009587/ENSGALG00000043768/ENSGALG00000006431	4	ENSGALG00000017173/ENSGALG00000050760/ENSGALG00000003837/ENSGALG00000002797
BP	GO:0009891	positive regulation of biosynthetic process	2/1065	17/5189	0.89185	1	ENSGALG00000009309/ENSGALG00000005929	EIF5A2/-	2	0		2	ENSGALG00000009309/ENSGALG00000005929
BP	GO:0010557	positive regulation of macromolecule biosynthetic process	2/1065	17/5189	0.89185	1	ENSGALG00000009309/ENSGALG00000005929	EIF5A2/-	2	0		2	ENSGALG00000009309/ENSGALG00000005929
BP	GO:0010628	positive regulation of gene expression	2/1065	17/5189	0.89185	1	ENSGALG00000009309/ENSGALG00000005929	EIF5A2/-	2	0		2	ENSGALG00000009309/ENSGALG00000005929
BP	GO:0031328	positive regulation of cellular biosynthetic process	2/1065	17/5189	0.89185	1	ENSGALG00000009309/ENSGALG00000005929	EIF5A2/-	2	0		2	ENSGALG00000009309/ENSGALG00000005929
BP	GO:0006749	glutathione metabolic process	3/1065	24/5189	0.897274	1	ENSGALG00000016325/ENSGALG00000029502/ENSGALG00000003281	GSTA3/CLIC2/GSS	3	0		3	ENSGALG00000016325/ENSGALG00000029502/ENSGALG00000003281
BP	GO:0000070	mitotic sister chromatid segregation	1/1065	10/5189	0.899683	1	ENSGALG00000002969	MAU2	1	0		1	ENSGALG00000002969
BP	GO:0000819	sister chromatid segregation	1/1065	10/5189	0.899683	1	ENSGALG00000002969	MAU2	1	0		1	ENSGALG00000002969
BP	GO:0006821	chloride transport	1/1065	10/5189	0.899683	1	ENSGALG00000030826	CLCN7	1	0		1	ENSGALG00000030826
BP	GO:0007219	Notch signaling pathway	1/1065	10/5189	0.899683	1	ENSGALG00000005929	-	1	0		1	ENSGALG00000005929
BP	GO:0007346	regulation of mitotic cell cycle	1/1065	10/5189	0.899683	1	ENSGALG00000004448	BRINP2	1	1	ENSGALG00000004448	0
BP	GO:0010564	regulation of cell cycle process	1/1065	10/5189	0.899683	1	ENSGALG00000054336	CDC25B	1	0		1	ENSGALG00000054336
BP	GO:0016054	organic acid catabolic process	1/1065	10/5189	0.899683	1	ENSGALG00000024085	-	1	1	ENSGALG00000024085	0
BP	GO:0030042	actin filament depolymerization	1/1065	10/5189	0.899683	1	ENSGALG00000018946	LMOD3	1	0		1	ENSGALG00000018946
BP	GO:0030834	regulation of actin filament depolymerization	1/1065	10/5189	0.899683	1	ENSGALG00000018946	LMOD3	1	0		1	ENSGALG00000018946
BP	GO:0030835	negative regulation of actin filament depolymerization	1/1065	10/5189	0.899683	1	ENSGALG00000018946	LMOD3	1	0		1	ENSGALG00000018946
BP	GO:0030837	negative regulation of actin filament polymerization	1/1065	10/5189	0.899683	1	ENSGALG00000018946	LMOD3	1	0		1	ENSGALG00000018946
BP	GO:0031333	negative regulation of protein complex assembly	1/1065	10/5189	0.899683	1	ENSGALG00000018946	LMOD3	1	0		1	ENSGALG00000018946
BP	GO:0032272	negative regulation of protein polymerization	1/1065	10/5189	0.899683	1	ENSGALG00000018946	LMOD3	1	0		1	ENSGALG00000018946
BP	GO:0043242	negative regulation of protein complex disassembly	1/1065	10/5189	0.899683	1	ENSGALG00000018946	LMOD3	1	0		1	ENSGALG00000018946
BP	GO:0046395	carboxylic acid catabolic process	1/1065	10/5189	0.899683	1	ENSGALG00000024085	-	1	1	ENSGALG00000024085	0
BP	GO:0048468	cell development	1/1065	10/5189	0.899683	1	ENSGALG00000004448	BRINP2	1	1	ENSGALG00000004448	0
BP	GO:0048513	animal organ development	1/1065	10/5189	0.899683	1	ENSGALG00000010915	IL6	1	1	ENSGALG00000010915	0
BP	GO:0051261	protein depolymerization	1/1065	10/5189	0.899683	1	ENSGALG00000018946	LMOD3	1	0		1	ENSGALG00000018946
BP	GO:0051693	actin filament capping	1/1065	10/5189	0.899683	1	ENSGALG00000018946	LMOD3	1	0		1	ENSGALG00000018946
BP	GO:1901879	regulation of protein depolymerization	1/1065	10/5189	0.899683	1	ENSGALG00000018946	LMOD3	1	0		1	ENSGALG00000018946
BP	GO:1901880	negative regulation of protein depolymerization	1/1065	10/5189	0.899683	1	ENSGALG00000018946	LMOD3	1	0		1	ENSGALG00000018946
BP	GO:1902904	negative regulation of supramolecular fiber organization	1/1065	10/5189	0.899683	1	ENSGALG00000018946	LMOD3	1	0		1	ENSGALG00000018946
BP	GO:0000003	reproduction	2/1065	18/5189	0.909985	1	ENSGALG00000002511/ENSGALG00000042936	-/SYCE3	2	2	ENSGALG00000002511/ENSGALG00000042936	0
BP	GO:0006733	oxidoreduction coenzyme metabolic process	2/1065	18/5189	0.909985	1	ENSGALG00000032413/ENSGALG00000002797	NADK/PGD	2	0		2	ENSGALG00000032413/ENSGALG00000002797
BP	GO:0022414	reproductive process	2/1065	18/5189	0.909985	1	ENSGALG00000002511/ENSGALG00000042936	-/SYCE3	2	2	ENSGALG00000002511/ENSGALG00000042936	0
BP	GO:0016192	vesicle-mediated transport	17/1065	107/5189	0.910075	1	ENSGALG00000011446/ENSGALG00000011998/ENSGALG00000021636/ENSGALG00000003745/ENSGALG00000002882/ENSGALG00000010150/ENSGALG00000001702/ENSGALG00000040003/ENSGALG00000004390/ENSGALG00000009308/ENSGALG00000013397/ENSGALG00000050948/ENSGALG00000002001/ENSGALG00000010878/ENSGALG00000008477/ENSGALG00000013462/ENSGALG00000034374	TNFAIP2/SEC24D/CUX1/NECAP2/BNIP1/SEC23A/EXOC3L1/STXBP1/AP3B1/CNIH3/EXOC3/TMEM115/STXBP3/USO1/EXOC4/STX17/STX7	17	4	ENSGALG00000002882/ENSGALG00000009308/ENSGALG00000013397/ENSGALG00000002001	13	ENSGALG00000011446/ENSGALG00000011998/ENSGALG00000021636/ENSGALG00000003745/ENSGALG00000010150/ENSGALG00000001702/ENSGALG00000040003/ENSGALG00000004390/ENSGALG00000050948/ENSGALG00000010878/ENSGALG00000008477/ENSGALG00000013462/ENSGALG00000034374
BP	GO:0008033	tRNA processing	3/1065	25/5189	0.912495	1	ENSGALG00000005284/ENSGALG00000048543/ENSGALG00000048067	LRRC39/RPP14/DUS2	3	2	ENSGALG00000048543/ENSGALG00000048067	1	ENSGALG00000005284
BP	GO:0006732	coenzyme metabolic process	5/1065	38/5189	0.914836	1	ENSGALG00000009587/ENSGALG00000032413/ENSGALG00000006431/ENSGALG00000026757/ENSGALG00000002797	GPHN/NADK/PANK1/DHFR/PGD	5	2	ENSGALG00000009587/ENSGALG00000006431	3	ENSGALG00000032413/ENSGALG00000026757/ENSGALG00000002797
BP	GO:0071840	cellular component organization or biogenesis	57/1065	322/5189	0.915862	1	ENSGALG00000015656/ENSGALG00000005502/ENSGALG00000000441/ENSGALG00000039690/ENSGALG00000043287/ENSGALG00000011452/ENSGALG00000003922/ENSGALG00000035325/ENSGALG00000016564/ENSGALG00000001512/ENSGALG00000011747/ENSGALG00000033816/ENSGALG00000016736/ENSGALG00000009262/ENSGALG00000005442/ENSGALG00000030933/ENSGALG00000004594/ENSGALG00000038678/ENSGALG00000009268/ENSGALG00000036942/ENSGALG00000006220/…	PALM2AKAP2/KCNG4/KCNA10/STMN2/CAV1/ARPC2/TOP2A/PMAIP1/PTK2B/KCND3/-/KCTD12/CYFIP1/FGB/PALMD/C1H12ORF73/CD74/EPB41L3/FGG/KCNA3/KCNC1/FMNL3/-/SMC2/EIF5A2/-/FMNL1/RPLP0/KCTD15/TOP1/HAT1/-/TIMM21/H1-10/RSPH6A/PTK2/APOOL/LMOD3/CENPP/ARPC5/MAU2/KCNC4/MTSS2/CAP1/KCTD16/EIF6/TOP3B/SYCE3/RRS1/PES1/NSG1/USO1/KCNRG/DIAPH2/MCM4/-/STMN3	57	20	ENSGALG00000005502/ENSGALG00000000441/ENSGALG00000039690/ENSGALG00000001512/ENSGALG00000009262/ENSGALG00000009268/ENSGALG00000006220/ENSGALG00000046141/ENSGALG00000009525/ENSGALG00000002511/ENSGALG00000013281/ENSGALG00000004687/ENSGALG00000000400/ENSGALG00000012322/ENSGALG00000030051/ENSGALG00000042936/ENSGALG00000030890/ENSGALG00000015010/ENSGALG00000054270/ENSGALG00000006130	37	ENSGALG00000015656/ENSGALG00000043287/ENSGALG00000011452/ENSGALG00000003922/ENSGALG00000035325/ENSGALG00000016564/ENSGALG00000011747/ENSGALG00000033816/ENSGALG00000016736/ENSGALG00000005442/ENSGALG00000030933/ENSGALG00000004594/ENSGALG00000038678/ENSGALG00000036942/ENSGALG00000055075/ENSGALG00000011608/ENSGALG00000015691/ENSGALG00000009309/ENSGALG00000032658/ENSGALG00000023294/ENSGALG00000004907/…
BP	GO:0009892	negative regulation of metabolic process	4/1065	32/5189	0.918627	1	ENSGALG00000048830/ENSGALG00000037778/ENSGALG00000047359/ENSGALG00000008532	EIF4EBP3/NAB1/MAF1/NELFB	4	1	ENSGALG00000048830	3	ENSGALG00000037778/ENSGALG00000047359/ENSGALG00000008532
BP	GO:0044270	cellular nitrogen compound catabolic process	4/1065	32/5189	0.918627	1	ENSGALG00000031786/ENSGALG00000003457/ENSGALG00000024085/ENSGALG00000004842	BLVRA/CNP/-/NT5M	4	1	ENSGALG00000024085	3	ENSGALG00000031786/ENSGALG00000003457/ENSGALG00000004842
BP	GO:0046700	heterocycle catabolic process	4/1065	32/5189	0.918627	1	ENSGALG00000031786/ENSGALG00000003457/ENSGALG00000024085/ENSGALG00000004842	BLVRA/CNP/-/NT5M	4	1	ENSGALG00000024085	3	ENSGALG00000031786/ENSGALG00000003457/ENSGALG00000004842
BP	GO:0015908	fatty acid transport	1/1065	11/5189	0.920312	1	ENSGALG00000012185	PLA2G12A	1	0		1	ENSGALG00000012185
BP	GO:0015909	long-chain fatty acid transport	1/1065	11/5189	0.920312	1	ENSGALG00000012185	PLA2G12A	1	0		1	ENSGALG00000012185
BP	GO:0032309	icosanoid secretion	1/1065	11/5189	0.920312	1	ENSGALG00000012185	PLA2G12A	1	0		1	ENSGALG00000012185
BP	GO:0045333	cellular respiration	1/1065	11/5189	0.920312	1	ENSGALG00000043768	MT-ND2	1	1	ENSGALG00000043768	0
BP	GO:0046717	acid secretion	1/1065	11/5189	0.920312	1	ENSGALG00000012185	PLA2G12A	1	0		1	ENSGALG00000012185
BP	GO:0050482	arachidonic acid secretion	1/1065	11/5189	0.920312	1	ENSGALG00000012185	PLA2G12A	1	0		1	ENSGALG00000012185
BP	GO:0051494	negative regulation of cytoskeleton organization	1/1065	11/5189	0.920312	1	ENSGALG00000018946	LMOD3	1	0		1	ENSGALG00000018946
BP	GO:0071715	icosanoid transport	1/1065	11/5189	0.920312	1	ENSGALG00000012185	PLA2G12A	1	0		1	ENSGALG00000012185
BP	GO:1901571	fatty acid derivative transport	1/1065	11/5189	0.920312	1	ENSGALG00000012185	PLA2G12A	1	0		1	ENSGALG00000012185
BP	GO:1903963	arachidonate transport	1/1065	11/5189	0.920312	1	ENSGALG00000012185	PLA2G12A	1	0		1	ENSGALG00000012185
BP	GO:0006470	protein dephosphorylation	6/1065	45/5189	0.923482	1	ENSGALG00000000584/ENSGALG00000014561/ENSGALG00000002192/ENSGALG00000015995/ENSGALG00000036093/ENSGALG00000054336	-/PTPN6/PTPRC/PTPRA/PTPN7/CDC25B	6	0		6	ENSGALG00000000584/ENSGALG00000014561/ENSGALG00000002192/ENSGALG00000015995/ENSGALG00000036093/ENSGALG00000054336
BP	GO:0048519	negative regulation of biological process	11/1065	75/5189	0.925494	1	ENSGALG00000038241/ENSGALG00000026207/ENSGALG00000048830/ENSGALG00000034188/ENSGALG00000037778/ENSGALG00000047359/ENSGALG00000034050/ENSGALG00000018946/ENSGALG00000004448/ENSGALG00000048883/ENSGALG00000008532	CARTPT/CNTF/EIF4EBP3/PAG1/NAB1/MAF1/-/LMOD3/BRINP2/-/NELFB	11	2	ENSGALG00000048830/ENSGALG00000004448	9	ENSGALG00000038241/ENSGALG00000026207/ENSGALG00000034188/ENSGALG00000037778/ENSGALG00000047359/ENSGALG00000034050/ENSGALG00000018946/ENSGALG00000048883/ENSGALG00000008532
BP	GO:0051336	regulation of hydrolase activity	3/1065	26/5189	0.925636	1	ENSGALG00000049193/ENSGALG00000035325/ENSGALG00000016817	IQGAP3/PMAIP1/RASA3	3	0		3	ENSGALG00000049193/ENSGALG00000035325/ENSGALG00000016817
BP	GO:0009152	purine ribonucleotide biosynthetic process	5/1065	39/5189	0.925708	1	ENSGALG00000030251/ENSGALG00000017173/ENSGALG00000050760/ENSGALG00000006431/ENSGALG00000003837	ADCY8/GUCY1A2/ADCY6/PANK1/ADCY7	5	2	ENSGALG00000030251/ENSGALG00000006431	3	ENSGALG00000017173/ENSGALG00000050760/ENSGALG00000003837
BP	GO:0009260	ribonucleotide biosynthetic process	5/1065	39/5189	0.925708	1	ENSGALG00000030251/ENSGALG00000017173/ENSGALG00000050760/ENSGALG00000006431/ENSGALG00000003837	ADCY8/GUCY1A2/ADCY6/PANK1/ADCY7	5	2	ENSGALG00000030251/ENSGALG00000006431	3	ENSGALG00000017173/ENSGALG00000050760/ENSGALG00000003837
BP	GO:0046390	ribose phosphate biosynthetic process	5/1065	39/5189	0.925708	1	ENSGALG00000030251/ENSGALG00000017173/ENSGALG00000050760/ENSGALG00000006431/ENSGALG00000003837	ADCY8/GUCY1A2/ADCY6/PANK1/ADCY7	5	2	ENSGALG00000030251/ENSGALG00000006431	3	ENSGALG00000017173/ENSGALG00000050760/ENSGALG00000003837
BP	GO:0009150	purine ribonucleotide metabolic process	7/1065	52/5189	0.931466	1	ENSGALG00000030251/ENSGALG00000009587/ENSGALG00000017173/ENSGALG00000050760/ENSGALG00000043768/ENSGALG00000006431/ENSGALG00000003837	ADCY8/GPHN/GUCY1A2/ADCY6/MT-ND2/PANK1/ADCY7	7	4	ENSGALG00000030251/ENSGALG00000009587/ENSGALG00000043768/ENSGALG00000006431	3	ENSGALG00000017173/ENSGALG00000050760/ENSGALG00000003837
BP	GO:0009259	ribonucleotide metabolic process	7/1065	52/5189	0.931466	1	ENSGALG00000030251/ENSGALG00000009587/ENSGALG00000017173/ENSGALG00000050760/ENSGALG00000043768/ENSGALG00000006431/ENSGALG00000003837	ADCY8/GPHN/GUCY1A2/ADCY6/MT-ND2/PANK1/ADCY7	7	4	ENSGALG00000030251/ENSGALG00000009587/ENSGALG00000043768/ENSGALG00000006431	3	ENSGALG00000017173/ENSGALG00000050760/ENSGALG00000003837
BP	GO:0044248	cellular catabolic process	16/1065	105/5189	0.934457	1	ENSGALG00000031786/ENSGALG00000053867/ENSGALG00000026584/ENSGALG00000045796/ENSGALG00000036941/ENSGALG00000044307/ENSGALG00000003916/ENSGALG00000031564/ENSGALG00000002524/ENSGALG00000006022/ENSGALG00000003409/ENSGALG00000038972/ENSGALG00000003457/ENSGALG00000024085/ENSGALG00000004842/ENSGALG00000002959	BLVRA/-/-/-/CUL1/-/SIAH1/-/UCHL5/PSMA1/SOGA1/-/CNP/-/NT5M/NRBF2	16	8	ENSGALG00000026584/ENSGALG00000045796/ENSGALG00000036941/ENSGALG00000044307/ENSGALG00000003916/ENSGALG00000031564/ENSGALG00000002524/ENSGALG00000024085	8	ENSGALG00000031786/ENSGALG00000053867/ENSGALG00000006022/ENSGALG00000003409/ENSGALG00000038972/ENSGALG00000003457/ENSGALG00000004842/ENSGALG00000002959
BP	GO:0007034	vacuolar transport	1/1065	12/5189	0.936702	1	ENSGALG00000043744	NDFIP1	1	0		1	ENSGALG00000043744
BP	GO:0016485	protein processing	1/1065	12/5189	0.936702	1	ENSGALG00000002578	-	1	0		1	ENSGALG00000002578
BP	GO:0022900	electron transport chain	1/1065	12/5189	0.936702	1	ENSGALG00000043768	MT-ND2	1	1	ENSGALG00000043768	0
BP	GO:0042325	regulation of phosphorylation	1/1065	12/5189	0.936702	1	ENSGALG00000038241	CARTPT	1	0		1	ENSGALG00000038241
BP	GO:0140014	mitotic nuclear division	1/1065	12/5189	0.936702	1	ENSGALG00000002969	MAU2	1	0		1	ENSGALG00000002969
BP	GO:0016567	protein ubiquitination	2/1065	20/5189	0.938029	1	ENSGALG00000014974/ENSGALG00000012124	MIB1/PELI2	2	1	ENSGALG00000012124	1	ENSGALG00000014974
BP	GO:0019439	aromatic compound catabolic process	4/1065	34/5189	0.939666	1	ENSGALG00000031786/ENSGALG00000003457/ENSGALG00000024085/ENSGALG00000004842	BLVRA/CNP/-/NT5M	4	1	ENSGALG00000024085	3	ENSGALG00000031786/ENSGALG00000003457/ENSGALG00000004842
BP	GO:1901361	organic cyclic compound catabolic process	4/1065	34/5189	0.939666	1	ENSGALG00000031786/ENSGALG00000003457/ENSGALG00000024085/ENSGALG00000004842	BLVRA/CNP/-/NT5M	4	1	ENSGALG00000024085	3	ENSGALG00000031786/ENSGALG00000003457/ENSGALG00000004842
BP	GO:0016032	viral process	5/1065	41/5189	0.943819	1	novel.2545/ENSGALG00000049027/ENSGALG00000053921/ENSGALG00000048109/ENSGALG00000052072	-/-/-/-/-	5	0		5	novel.2545/ENSGALG00000049027/ENSGALG00000053921/ENSGALG00000048109/ENSGALG00000052072
BP	GO:0044257	cellular protein catabolic process	5/1065	41/5189	0.943819	1	ENSGALG00000036941/ENSGALG00000003916/ENSGALG00000002524/ENSGALG00000006022/ENSGALG00000038972	CUL1/SIAH1/UCHL5/PSMA1/-	5	3	ENSGALG00000036941/ENSGALG00000003916/ENSGALG00000002524	2	ENSGALG00000006022/ENSGALG00000038972
BP	GO:0051603	proteolysis involved in cellular protein catabolic process	5/1065	41/5189	0.943819	1	ENSGALG00000036941/ENSGALG00000003916/ENSGALG00000002524/ENSGALG00000006022/ENSGALG00000038972	CUL1/SIAH1/UCHL5/PSMA1/-	5	3	ENSGALG00000036941/ENSGALG00000003916/ENSGALG00000002524	2	ENSGALG00000006022/ENSGALG00000038972
BP	GO:0022613	ribonucleoprotein complex biogenesis	4/1065	35/5189	0.948211	1	ENSGALG00000023294/ENSGALG00000033993/ENSGALG00000030890/ENSGALG00000007778	RPLP0/EIF6/RRS1/PES1	4	1	ENSGALG00000030890	3	ENSGALG00000023294/ENSGALG00000033993/ENSGALG00000007778
BP	GO:0000278	mitotic cell cycle	2/1065	21/5189	0.948724	1	ENSGALG00000002969/ENSGALG00000004448	MAU2/BRINP2	2	1	ENSGALG00000004448	1	ENSGALG00000002969
BP	GO:0044403	symbiont process	5/1065	42/5189	0.951289	1	novel.2545/ENSGALG00000049027/ENSGALG00000053921/ENSGALG00000048109/ENSGALG00000052072	-/-/-/-/-	5	0		5	novel.2545/ENSGALG00000049027/ENSGALG00000053921/ENSGALG00000048109/ENSGALG00000052072
BP	GO:0044419	interspecies interaction between organisms	5/1065	42/5189	0.951289	1	novel.2545/ENSGALG00000049027/ENSGALG00000053921/ENSGALG00000048109/ENSGALG00000052072	-/-/-/-/-	5	0		5	novel.2545/ENSGALG00000049027/ENSGALG00000053921/ENSGALG00000048109/ENSGALG00000052072
BP	GO:1901575	organic substance catabolic process	17/1065	115/5189	0.955892	1	ENSGALG00000031786/ENSGALG00000041573/ENSGALG00000012061/ENSGALG00000026584/ENSGALG00000045796/ENSGALG00000011481/ENSGALG00000036941/ENSGALG00000044307/ENSGALG00000042105/ENSGALG00000012185/ENSGALG00000003916/ENSGALG00000002524/ENSGALG00000006022/ENSGALG00000038972/ENSGALG00000003457/ENSGALG00000024085/ENSGALG00000004842	BLVRA/BPNT2/-/-/-/GPD1L/CUL1/-/PLCB2/PLA2G12A/SIAH1/UCHL5/PSMA1/-/CNP/-/NT5M	17	8	ENSGALG00000041573/ENSGALG00000026584/ENSGALG00000045796/ENSGALG00000036941/ENSGALG00000044307/ENSGALG00000003916/ENSGALG00000002524/ENSGALG00000024085	9	ENSGALG00000031786/ENSGALG00000012061/ENSGALG00000011481/ENSGALG00000042105/ENSGALG00000012185/ENSGALG00000006022/ENSGALG00000038972/ENSGALG00000003457/ENSGALG00000004842
BP	GO:0000226	microtubule cytoskeleton organization	2/1065	22/5189	0.957644	1	ENSGALG00000039690/ENSGALG00000006130	STMN2/STMN3	2	2	ENSGALG00000039690/ENSGALG00000006130	0
BP	GO:0006278	RNA-dependent DNA biosynthetic process	2/1065	22/5189	0.957644	1	ENSGALG00000049534/ENSGALG00000046715	-/-	2	2	ENSGALG00000049534/ENSGALG00000046715	0
BP	GO:0032446	protein modification by small protein conjugation	2/1065	22/5189	0.957644	1	ENSGALG00000014974/ENSGALG00000012124	MIB1/PELI2	2	1	ENSGALG00000012124	1	ENSGALG00000014974
BP	GO:0032787	monocarboxylic acid metabolic process	2/1065	22/5189	0.957644	1	ENSGALG00000016536/ENSGALG00000005043	HADHA/-	2	0		2	ENSGALG00000016536/ENSGALG00000005043
BP	GO:0007049	cell cycle	7/1065	56/5189	0.958733	1	ENSGALG00000016954/ENSGALG00000003663/ENSGALG00000002511/ENSGALG00000002969/ENSGALG00000004448/ENSGALG00000042936/ENSGALG00000054336	RGCC/RBL2/-/MAU2/BRINP2/SYCE3/CDC25B	7	4	ENSGALG00000016954/ENSGALG00000002511/ENSGALG00000004448/ENSGALG00000042936	3	ENSGALG00000003663/ENSGALG00000002969/ENSGALG00000054336
BP	GO:0010639	negative regulation of organelle organization	1/1065	14/5189	0.960068	1	ENSGALG00000018946	LMOD3	1	0		1	ENSGALG00000018946
BP	GO:0015718	monocarboxylic acid transport	1/1065	14/5189	0.960068	1	ENSGALG00000012185	PLA2G12A	1	0		1	ENSGALG00000012185
BP	GO:0015849	organic acid transport	1/1065	14/5189	0.960068	1	ENSGALG00000012185	PLA2G12A	1	0		1	ENSGALG00000012185
BP	GO:0019359	nicotinamide nucleotide biosynthetic process	1/1065	14/5189	0.960068	1	ENSGALG00000032413	NADK	1	0		1	ENSGALG00000032413
BP	GO:0019363	pyridine nucleotide biosynthetic process	1/1065	14/5189	0.960068	1	ENSGALG00000032413	NADK	1	0		1	ENSGALG00000032413
BP	GO:0031399	regulation of protein modification process	1/1065	14/5189	0.960068	1	ENSGALG00000038241	CARTPT	1	0		1	ENSGALG00000038241
BP	GO:0046942	carboxylic acid transport	1/1065	14/5189	0.960068	1	ENSGALG00000012185	PLA2G12A	1	0		1	ENSGALG00000012185
BP	GO:0051604	protein maturation	1/1065	14/5189	0.960068	1	ENSGALG00000002578	-	1	0		1	ENSGALG00000002578
BP	GO:0072525	pyridine-containing compound biosynthetic process	1/1065	14/5189	0.960068	1	ENSGALG00000032413	NADK	1	0		1	ENSGALG00000032413
BP	GO:0051186	cofactor metabolic process	10/1065	75/5189	0.961076	1	ENSGALG00000031786/ENSGALG00000016325/ENSGALG00000009587/ENSGALG00000029502/ENSGALG00000038461/ENSGALG00000032413/ENSGALG00000006431/ENSGALG00000026757/ENSGALG00000002797/ENSGALG00000003281	BLVRA/GSTA3/GPHN/CLIC2/FECH/NADK/PANK1/DHFR/PGD/GSS	10	2	ENSGALG00000009587/ENSGALG00000006431	8	ENSGALG00000031786/ENSGALG00000016325/ENSGALG00000029502/ENSGALG00000038461/ENSGALG00000032413/ENSGALG00000026757/ENSGALG00000002797/ENSGALG00000003281
BP	GO:0022402	cell cycle process	4/1065	37/5189	0.962062	1	ENSGALG00000002511/ENSGALG00000002969/ENSGALG00000042936/ENSGALG00000054336	-/MAU2/SYCE3/CDC25B	4	2	ENSGALG00000002511/ENSGALG00000042936	2	ENSGALG00000002969/ENSGALG00000054336
BP	GO:0051641	cellular localization	21/1065	140/5189	0.963676	1	ENSGALG00000011998/ENSGALG00000028683/ENSGALG00000004594/ENSGALG00000032313/ENSGALG00000010150/ENSGALG00000024449/ENSGALG00000007224/ENSGALG00000010341/ENSGALG00000040003/ENSGALG00000004390/ENSGALG00000013709/ENSGALG00000015014/ENSGALG00000005807/ENSGALG00000037527/ENSGALG00000030759/ENSGALG00000002001/ENSGALG00000001521/ENSGALG00000014937/ENSGALG00000010878/ENSGALG00000008477/ENSGALG00000004738	SEC24D/SSR3/CD74/KDELR3/SEC23A/RAMP2/HGS/XPO5/STXBP1/AP3B1/TIMM21/TNPO1/IPO7/-/SRPRA/STXBP3/VPS26B/KPNA5/USO1/EXOC4/GLE1	21	1	ENSGALG00000002001	20	ENSGALG00000011998/ENSGALG00000028683/ENSGALG00000004594/ENSGALG00000032313/ENSGALG00000010150/ENSGALG00000024449/ENSGALG00000007224/ENSGALG00000010341/ENSGALG00000040003/ENSGALG00000004390/ENSGALG00000013709/ENSGALG00000015014/ENSGALG00000005807/ENSGALG00000037527/ENSGALG00000030759/ENSGALG00000001521/ENSGALG00000014937/ENSGALG00000010878/ENSGALG00000008477/ENSGALG00000004738
BP	GO:0071897	DNA biosynthetic process	2/1065	23/5189	0.965066	1	ENSGALG00000049534/ENSGALG00000046715	-/-	2	2	ENSGALG00000049534/ENSGALG00000046715	0
BP	GO:0051129	negative regulation of cellular component organization	1/1065	15/5189	0.968286	1	ENSGALG00000018946	LMOD3	1	0		1	ENSGALG00000018946
BP	GO:0072330	monocarboxylic acid biosynthetic process	1/1065	15/5189	0.968286	1	ENSGALG00000005043	-	1	0		1	ENSGALG00000005043
BP	GO:0030163	protein catabolic process	5/1065	45/5189	0.968597	1	ENSGALG00000036941/ENSGALG00000003916/ENSGALG00000002524/ENSGALG00000006022/ENSGALG00000038972	CUL1/SIAH1/UCHL5/PSMA1/-	5	3	ENSGALG00000036941/ENSGALG00000003916/ENSGALG00000002524	2	ENSGALG00000006022/ENSGALG00000038972
BP	GO:0051704	multi-organism process	6/1065	52/5189	0.970279	1	novel.2545/ENSGALG00000049027/ENSGALG00000053921/ENSGALG00000048109/ENSGALG00000052072/ENSGALG00000042936	-/-/-/-/-/SYCE3	6	1	ENSGALG00000042936	5	novel.2545/ENSGALG00000049027/ENSGALG00000053921/ENSGALG00000048109/ENSGALG00000052072
BP	GO:0006082	organic acid metabolic process	13/1065	96/5189	0.971896	1	ENSGALG00000016273/ENSGALG00000013094/ENSGALG00000052089/ENSGALG00000023749/ENSGALG00000016524/ENSGALG00000006891/ENSGALG00000016536/ENSGALG00000026757/ENSGALG00000043754/ENSGALG00000024085/ENSGALG00000004553/ENSGALG00000005043/ENSGALG00000040506	LGSN/DDC/-/DARS2/-/ITIH5/HADHA/DHFR/GLUL/-/SGPL1/-/NARS	13	4	ENSGALG00000016273/ENSGALG00000013094/ENSGALG00000023749/ENSGALG00000024085	9	ENSGALG00000052089/ENSGALG00000016524/ENSGALG00000006891/ENSGALG00000016536/ENSGALG00000026757/ENSGALG00000043754/ENSGALG00000004553/ENSGALG00000005043/ENSGALG00000040506
BP	GO:0019752	carboxylic acid metabolic process	13/1065	96/5189	0.971896	1	ENSGALG00000016273/ENSGALG00000013094/ENSGALG00000052089/ENSGALG00000023749/ENSGALG00000016524/ENSGALG00000006891/ENSGALG00000016536/ENSGALG00000026757/ENSGALG00000043754/ENSGALG00000024085/ENSGALG00000004553/ENSGALG00000005043/ENSGALG00000040506	LGSN/DDC/-/DARS2/-/ITIH5/HADHA/DHFR/GLUL/-/SGPL1/-/NARS	13	4	ENSGALG00000016273/ENSGALG00000013094/ENSGALG00000023749/ENSGALG00000024085	9	ENSGALG00000052089/ENSGALG00000016524/ENSGALG00000006891/ENSGALG00000016536/ENSGALG00000026757/ENSGALG00000043754/ENSGALG00000004553/ENSGALG00000005043/ENSGALG00000040506
BP	GO:0043436	oxoacid metabolic process	13/1065	96/5189	0.971896	1	ENSGALG00000016273/ENSGALG00000013094/ENSGALG00000052089/ENSGALG00000023749/ENSGALG00000016524/ENSGALG00000006891/ENSGALG00000016536/ENSGALG00000026757/ENSGALG00000043754/ENSGALG00000024085/ENSGALG00000004553/ENSGALG00000005043/ENSGALG00000040506	LGSN/DDC/-/DARS2/-/ITIH5/HADHA/DHFR/GLUL/-/SGPL1/-/NARS	13	4	ENSGALG00000016273/ENSGALG00000013094/ENSGALG00000023749/ENSGALG00000024085	9	ENSGALG00000052089/ENSGALG00000016524/ENSGALG00000006891/ENSGALG00000016536/ENSGALG00000026757/ENSGALG00000043754/ENSGALG00000004553/ENSGALG00000005043/ENSGALG00000040506
BP	GO:1901565	organonitrogen compound catabolic process	7/1065	59/5189	0.972285	1	ENSGALG00000031786/ENSGALG00000036941/ENSGALG00000003916/ENSGALG00000002524/ENSGALG00000006022/ENSGALG00000038972/ENSGALG00000024085	BLVRA/CUL1/SIAH1/UCHL5/PSMA1/-/-	7	4	ENSGALG00000036941/ENSGALG00000003916/ENSGALG00000002524/ENSGALG00000024085	3	ENSGALG00000031786/ENSGALG00000006022/ENSGALG00000038972
BP	GO:0046907	intracellular transport	17/1065	120/5189	0.97279	1	ENSGALG00000011998/ENSGALG00000028683/ENSGALG00000004594/ENSGALG00000010150/ENSGALG00000024449/ENSGALG00000007224/ENSGALG00000010341/ENSGALG00000004390/ENSGALG00000013709/ENSGALG00000015014/ENSGALG00000005807/ENSGALG00000037527/ENSGALG00000030759/ENSGALG00000001521/ENSGALG00000014937/ENSGALG00000010878/ENSGALG00000004738	SEC24D/SSR3/CD74/SEC23A/RAMP2/HGS/XPO5/AP3B1/TIMM21/TNPO1/IPO7/-/SRPRA/VPS26B/KPNA5/USO1/GLE1	17	0		17	ENSGALG00000011998/ENSGALG00000028683/ENSGALG00000004594/ENSGALG00000010150/ENSGALG00000024449/ENSGALG00000007224/ENSGALG00000010341/ENSGALG00000004390/ENSGALG00000013709/ENSGALG00000015014/ENSGALG00000005807/ENSGALG00000037527/ENSGALG00000030759/ENSGALG00000001521/ENSGALG00000014937/ENSGALG00000010878/ENSGALG00000004738
BP	GO:0009108	coenzyme biosynthetic process	3/1065	32/5189	0.973154	1	ENSGALG00000032413/ENSGALG00000006431/ENSGALG00000026757	NADK/PANK1/DHFR	3	1	ENSGALG00000006431	2	ENSGALG00000032413/ENSGALG00000026757
BP	GO:0045893	positive regulation of transcription, DNA-templated	1/1065	16/5189	0.974814	1	ENSGALG00000005929	-	1	0		1	ENSGALG00000005929
BP	GO:0045935	positive regulation of nucleobase-containing compound metabolic process	1/1065	16/5189	0.974814	1	ENSGALG00000005929	-	1	0		1	ENSGALG00000005929
BP	GO:0051254	positive regulation of RNA metabolic process	1/1065	16/5189	0.974814	1	ENSGALG00000005929	-	1	0		1	ENSGALG00000005929
BP	GO:1902680	positive regulation of RNA biosynthetic process	1/1065	16/5189	0.974814	1	ENSGALG00000005929	-	1	0		1	ENSGALG00000005929
BP	GO:1903047	mitotic cell cycle process	1/1065	16/5189	0.974814	1	ENSGALG00000002969	MAU2	1	0		1	ENSGALG00000002969
BP	GO:1903508	positive regulation of nucleic acid-templated transcription	1/1065	16/5189	0.974814	1	ENSGALG00000005929	-	1	0		1	ENSGALG00000005929
BP	GO:0006091	generation of precursor metabolites and energy	2/1065	25/5189	0.976337	1	ENSGALG00000043768/ENSGALG00000046826	MT-ND2/GYS1	2	1	ENSGALG00000043768	1	ENSGALG00000046826
BP	GO:0051649	establishment of localization in cell	17/1065	122/5189	0.977741	1	ENSGALG00000011998/ENSGALG00000028683/ENSGALG00000004594/ENSGALG00000010150/ENSGALG00000024449/ENSGALG00000007224/ENSGALG00000010341/ENSGALG00000004390/ENSGALG00000013709/ENSGALG00000015014/ENSGALG00000005807/ENSGALG00000037527/ENSGALG00000030759/ENSGALG00000001521/ENSGALG00000014937/ENSGALG00000010878/ENSGALG00000004738	SEC24D/SSR3/CD74/SEC23A/RAMP2/HGS/XPO5/AP3B1/TIMM21/TNPO1/IPO7/-/SRPRA/VPS26B/KPNA5/USO1/GLE1	17	0		17	ENSGALG00000011998/ENSGALG00000028683/ENSGALG00000004594/ENSGALG00000010150/ENSGALG00000024449/ENSGALG00000007224/ENSGALG00000010341/ENSGALG00000004390/ENSGALG00000013709/ENSGALG00000015014/ENSGALG00000005807/ENSGALG00000037527/ENSGALG00000030759/ENSGALG00000001521/ENSGALG00000014937/ENSGALG00000010878/ENSGALG00000004738
BP	GO:0045786	negative regulation of cell cycle	1/1065	17/5189	0.979999	1	ENSGALG00000004448	BRINP2	1	1	ENSGALG00000004448	0
BP	GO:0006520	cellular amino acid metabolic process	7/1065	62/5189	0.98164	1	ENSGALG00000016273/ENSGALG00000052089/ENSGALG00000023749/ENSGALG00000016524/ENSGALG00000043754/ENSGALG00000024085/ENSGALG00000040506	LGSN/-/DARS2/-/GLUL/-/NARS	7	3	ENSGALG00000016273/ENSGALG00000023749/ENSGALG00000024085	4	ENSGALG00000052089/ENSGALG00000016524/ENSGALG00000043754/ENSGALG00000040506
BP	GO:0033554	cellular response to stress	8/1065	69/5189	0.982785	1	ENSGALG00000038241/ENSGALG00000035325/ENSGALG00000000516/ENSGALG00000002288/ENSGALG00000020747/ENSGALG00000014956/ENSGALG00000042215/ENSGALG00000051339	CARTPT/PMAIP1/FANCA/LIG3/MBD4/POLK/FAAP100/-	8	2	ENSGALG00000000516/ENSGALG00000020747	6	ENSGALG00000038241/ENSGALG00000035325/ENSGALG00000002288/ENSGALG00000014956/ENSGALG00000042215/ENSGALG00000051339
BP	GO:0016579	protein deubiquitination	5/1065	49/5189	0.982913	1	ENSGALG00000015813/ENSGALG00000049190/ENSGALG00000035007/ENSGALG00000005674/ENSGALG00000011990	USP16/-/USP35/USP10/USP53	5	1	ENSGALG00000015813	4	ENSGALG00000049190/ENSGALG00000035007/ENSGALG00000005674/ENSGALG00000011990
BP	GO:0070646	protein modification by small protein removal	5/1065	49/5189	0.982913	1	ENSGALG00000015813/ENSGALG00000049190/ENSGALG00000035007/ENSGALG00000005674/ENSGALG00000011990	USP16/-/USP35/USP10/USP53	5	1	ENSGALG00000015813	4	ENSGALG00000049190/ENSGALG00000035007/ENSGALG00000005674/ENSGALG00000011990
BP	GO:0034655	nucleobase-containing compound catabolic process	2/1065	27/5189	0.984051	1	ENSGALG00000003457/ENSGALG00000004842	CNP/NT5M	2	0		2	ENSGALG00000003457/ENSGALG00000004842
BP	GO:0019220	regulation of phosphate metabolic process	1/1065	18/5189	0.984118	1	ENSGALG00000038241	CARTPT	1	0		1	ENSGALG00000038241
BP	GO:0051174	regulation of phosphorus metabolic process	1/1065	18/5189	0.984118	1	ENSGALG00000038241	CARTPT	1	0		1	ENSGALG00000038241
BP	GO:0006281	DNA repair	6/1065	57/5189	0.985604	1	ENSGALG00000000516/ENSGALG00000002288/ENSGALG00000020747/ENSGALG00000014956/ENSGALG00000042215/ENSGALG00000051339	FANCA/LIG3/MBD4/POLK/FAAP100/-	6	2	ENSGALG00000000516/ENSGALG00000020747	4	ENSGALG00000002288/ENSGALG00000014956/ENSGALG00000042215/ENSGALG00000051339
BP	GO:0034470	ncRNA processing	4/1065	43/5189	0.985683	1	ENSGALG00000005284/ENSGALG00000048543/ENSGALG00000035604/ENSGALG00000048067	LRRC39/RPP14/USB1/DUS2	4	2	ENSGALG00000048543/ENSGALG00000048067	2	ENSGALG00000005284/ENSGALG00000035604
BP	GO:0006974	cellular response to DNA damage stimulus	7/1065	65/5189	0.987991	1	ENSGALG00000035325/ENSGALG00000000516/ENSGALG00000002288/ENSGALG00000020747/ENSGALG00000014956/ENSGALG00000042215/ENSGALG00000051339	PMAIP1/FANCA/LIG3/MBD4/POLK/FAAP100/-	7	2	ENSGALG00000000516/ENSGALG00000020747	5	ENSGALG00000035325/ENSGALG00000002288/ENSGALG00000014956/ENSGALG00000042215/ENSGALG00000051339
BP	GO:0006418	tRNA aminoacylation for protein translation	3/1065	37/5189	0.989016	1	ENSGALG00000052089/ENSGALG00000023749/ENSGALG00000040506	-/DARS2/NARS	3	1	ENSGALG00000023749	2	ENSGALG00000052089/ENSGALG00000040506
BP	GO:0009451	RNA modification	2/1065	29/5189	0.989298	1	ENSGALG00000009091/ENSGALG00000007835	TRUB1/PUS10	2	2	ENSGALG00000009091/ENSGALG00000007835	0
BP	GO:0018193	peptidyl-amino acid modification	3/1065	38/5189	0.99085	1	ENSGALG00000030112/ENSGALG00000010073/ENSGALG00000031373	-/DDOST/PADI3	3	1	ENSGALG00000031373	2	ENSGALG00000030112/ENSGALG00000010073
BP	GO:0006457	protein folding	2/1065	30/5189	0.991246	1	ENSGALG00000036850/ENSGALG00000007792	DNAJA4/PFDN4	2	2	ENSGALG00000036850/ENSGALG00000007792	0
BP	GO:0016311	dephosphorylation	11/1065	95/5189	0.992788	1	ENSGALG00000000584/ENSGALG00000014561/ENSGALG00000029571/ENSGALG00000041573/ENSGALG00000003634/ENSGALG00000002192/ENSGALG00000015995/ENSGALG00000036093/ENSGALG00000016271/ENSGALG00000051213/ENSGALG00000054336	-/PTPN6/TMEM55A/BPNT2/PTEN/PTPRC/PTPRA/PTPN7/PTP4A1/DUSP21/CDC25B	11	4	ENSGALG00000029571/ENSGALG00000041573/ENSGALG00000016271/ENSGALG00000051213	7	ENSGALG00000000584/ENSGALG00000014561/ENSGALG00000003634/ENSGALG00000002192/ENSGALG00000015995/ENSGALG00000036093/ENSGALG00000054336
BP	GO:0006790	sulfur compound metabolic process	3/1065	40/5189	0.993673	1	ENSGALG00000016325/ENSGALG00000029502/ENSGALG00000003281	GSTA3/CLIC2/GSS	3	0		3	ENSGALG00000016325/ENSGALG00000029502/ENSGALG00000003281
BP	GO:0044265	cellular macromolecule catabolic process	5/1065	56/5189	0.994421	1	ENSGALG00000036941/ENSGALG00000003916/ENSGALG00000002524/ENSGALG00000006022/ENSGALG00000038972	CUL1/SIAH1/UCHL5/PSMA1/-	5	3	ENSGALG00000036941/ENSGALG00000003916/ENSGALG00000002524	2	ENSGALG00000006022/ENSGALG00000038972
BP	GO:0043038	amino acid activation	3/1065	41/5189	0.994747	1	ENSGALG00000052089/ENSGALG00000023749/ENSGALG00000040506	-/DARS2/NARS	3	1	ENSGALG00000023749	2	ENSGALG00000052089/ENSGALG00000040506
BP	GO:0043039	tRNA aminoacylation	3/1065	41/5189	0.994747	1	ENSGALG00000052089/ENSGALG00000023749/ENSGALG00000040506	-/DARS2/NARS	3	1	ENSGALG00000023749	2	ENSGALG00000052089/ENSGALG00000040506
BP	GO:0070647	protein modification by small protein conjugation or removal	7/1065	71/5189	0.995035	1	ENSGALG00000015813/ENSGALG00000049190/ENSGALG00000014974/ENSGALG00000035007/ENSGALG00000005674/ENSGALG00000011990/ENSGALG00000012124	USP16/-/MIB1/USP35/USP10/USP53/PELI2	7	2	ENSGALG00000015813/ENSGALG00000012124	5	ENSGALG00000049190/ENSGALG00000014974/ENSGALG00000035007/ENSGALG00000005674/ENSGALG00000011990
BP	GO:0009144	purine nucleoside triphosphate metabolic process	2/1065	33/5189	0.995235	1	ENSGALG00000009587/ENSGALG00000043768	GPHN/MT-ND2	2	2	ENSGALG00000009587/ENSGALG00000043768	0
BP	GO:0009199	ribonucleoside triphosphate metabolic process	2/1065	33/5189	0.995235	1	ENSGALG00000009587/ENSGALG00000043768	GPHN/MT-ND2	2	2	ENSGALG00000009587/ENSGALG00000043768	0
BP	GO:0009205	purine ribonucleoside triphosphate metabolic process	2/1065	33/5189	0.995235	1	ENSGALG00000009587/ENSGALG00000043768	GPHN/MT-ND2	2	2	ENSGALG00000009587/ENSGALG00000043768	0
BP	GO:0016055	Wnt signaling pathway	1/1065	24/5189	0.996022	1	ENSGALG00000036255	WNT7B	1	1	ENSGALG00000036255	0
BP	GO:0198738	cell-cell signaling by wnt	1/1065	24/5189	0.996022	1	ENSGALG00000036255	WNT7B	1	1	ENSGALG00000036255	0
BP	GO:1905114	cell surface receptor signaling pathway involved in cell-cell signaling	1/1065	24/5189	0.996022	1	ENSGALG00000036255	WNT7B	1	1	ENSGALG00000036255	0
BP	GO:0009141	nucleoside triphosphate metabolic process	2/1065	34/5189	0.996116	1	ENSGALG00000009587/ENSGALG00000043768	GPHN/MT-ND2	2	2	ENSGALG00000009587/ENSGALG00000043768	0
BP	GO:0006399	tRNA metabolic process	6/1065	66/5189	0.996409	1	ENSGALG00000005284/ENSGALG00000048543/ENSGALG00000052089/ENSGALG00000023749/ENSGALG00000048067/ENSGALG00000040506	LRRC39/RPP14/-/DARS2/DUS2/NARS	6	3	ENSGALG00000048543/ENSGALG00000023749/ENSGALG00000048067	3	ENSGALG00000005284/ENSGALG00000052089/ENSGALG00000040506
BP	GO:0006397	mRNA processing	2/1065	35/5189	0.996836	1	ENSGALG00000002002/ENSGALG00000016910	BCAS2/RBM26	2	1	ENSGALG00000002002	1	ENSGALG00000016910
BP	GO:0009057	macromolecule catabolic process	5/1065	60/5189	0.997134	1	ENSGALG00000036941/ENSGALG00000003916/ENSGALG00000002524/ENSGALG00000006022/ENSGALG00000038972	CUL1/SIAH1/UCHL5/PSMA1/-	5	3	ENSGALG00000036941/ENSGALG00000003916/ENSGALG00000002524	2	ENSGALG00000006022/ENSGALG00000038972
BP	GO:0007267	cell-cell signaling	1/1065	29/5189	0.998747	1	ENSGALG00000036255	WNT7B	1	1	ENSGALG00000036255	0
BP	GO:0015074	DNA integration	8/1065	89/5189	0.99907	1	ENSGALG00000049534/ENSGALG00000054605/novel.663/ENSGALG00000044238/novel.2616/ENSGALG00000046715/ENSGALG00000053504/ENSGALG00000048857	-/-/-/-/-/-/-/-	8	4	ENSGALG00000049534/ENSGALG00000044238/ENSGALG00000046715/ENSGALG00000053504	4	ENSGALG00000054605/novel.663/novel.2616/ENSGALG00000048857
BP	GO:0034660	ncRNA metabolic process	7/1065	84/5189	0.999357	1	ENSGALG00000005284/ENSGALG00000048543/ENSGALG00000052089/ENSGALG00000023749/ENSGALG00000035604/ENSGALG00000048067/ENSGALG00000040506	LRRC39/RPP14/-/DARS2/USB1/DUS2/NARS	7	3	ENSGALG00000048543/ENSGALG00000023749/ENSGALG00000048067	4	ENSGALG00000005284/ENSGALG00000052089/ENSGALG00000035604/ENSGALG00000040506
BP	GO:0046034	ATP metabolic process	1/1065	32/5189	0.999374	1	ENSGALG00000043768	MT-ND2	1	1	ENSGALG00000043768	0
BP	GO:0006260	DNA replication	1/1065	33/5189	0.999503	1	ENSGALG00000014924	POLQ	1	0		1	ENSGALG00000014924
BP	GO:0009123	nucleoside monophosphate metabolic process	1/1065	34/5189	0.999606	1	ENSGALG00000043768	MT-ND2	1	1	ENSGALG00000043768	0
BP	GO:0009126	purine nucleoside monophosphate metabolic process	1/1065	34/5189	0.999606	1	ENSGALG00000043768	MT-ND2	1	1	ENSGALG00000043768	0
BP	GO:0009161	ribonucleoside monophosphate metabolic process	1/1065	34/5189	0.999606	1	ENSGALG00000043768	MT-ND2	1	1	ENSGALG00000043768	0
BP	GO:0009167	purine ribonucleoside monophosphate metabolic process	1/1065	34/5189	0.999606	1	ENSGALG00000043768	MT-ND2	1	1	ENSGALG00000043768	0
BP	GO:0016071	mRNA metabolic process	2/1065	48/5189	0.999792	1	ENSGALG00000002002/ENSGALG00000016910	BCAS2/RBM26	2	1	ENSGALG00000002002	1	ENSGALG00000016910
BP	GO:0017144	drug metabolic process	2/1065	48/5189	0.999792	1	ENSGALG00000043768/ENSGALG00000033558	MT-ND2/-	2	1	ENSGALG00000043768	1	ENSGALG00000033558
BP	GO:0006396	RNA processing	9/1065	115/5189	0.999953	1	ENSGALG00000005284/ENSGALG00000009091/ENSGALG00000048543/ENSGALG00000035604/ENSGALG00000048067/ENSGALG00000002002/ENSGALG00000016910/ENSGALG00000050669/ENSGALG00000007853	LRRC39/TRUB1/RPP14/USB1/DUS2/BCAS2/RBM26/-/PAPOLG	9	6	ENSGALG00000009091/ENSGALG00000048543/ENSGALG00000048067/ENSGALG00000002002/ENSGALG00000050669/ENSGALG00000007853	3	ENSGALG00000005284/ENSGALG00000035604/ENSGALG00000016910
BP	GO:0006259	DNA metabolic process	21/1065	200/5189	0.99996	1	ENSGALG00000028790/ENSGALG00000003922/ENSGALG00000031768/ENSGALG00000049534/ENSGALG00000054605/ENSGALG00000000516/ENSGALG00000014924/novel.663/ENSGALG00000003681/ENSGALG00000044238/ENSGALG00000002288/novel.2616/ENSGALG00000046715/ENSGALG00000020747/ENSGALG00000053504/ENSGALG00000014956/ENSGALG00000042215/ENSGALG00000030051/ENSGALG00000042936/ENSGALG00000048857/ENSGALG00000051339	DNASE2B/TOP2A/SPO11/-/-/FANCA/POLQ/-/TOP1/-/LIG3/-/-/MBD4/-/POLK/FAAP100/TOP3B/SYCE3/-/-	21	9	ENSGALG00000031768/ENSGALG00000049534/ENSGALG00000000516/ENSGALG00000044238/ENSGALG00000046715/ENSGALG00000020747/ENSGALG00000053504/ENSGALG00000030051/ENSGALG00000042936	12	ENSGALG00000028790/ENSGALG00000003922/ENSGALG00000054605/ENSGALG00000014924/novel.663/ENSGALG00000003681/ENSGALG00000002288/novel.2616/ENSGALG00000014956/ENSGALG00000042215/ENSGALG00000048857/ENSGALG00000051339
BP	GO:1901566	organonitrogen compound biosynthetic process	39/1065	316/5189	0.999968	1	ENSGALG00000030251/ENSGALG00000009587/ENSGALG00000016273/ENSGALG00000021345/ENSGALG00000005490/ENSGALG00000006900/ENSGALG00000052089/ENSGALG00000048830/ENSGALG00000005298/ENSGALG00000026037/ENSGALG00000023749/ENSGALG00000017173/ENSGALG00000011618/ENSGALG00000039151/ENSGALG00000033234/ENSGALG00000016549/ENSGALG00000010073/ENSGALG00000050760/ENSGALG00000038461/ENSGALG00000009309/ENSGALG00000002141/…	ADCY8/GPHN/LGSN/B3GNT9/RPS2/-/-/EIF4EBP3/-/EIF4E1B/DARS2/GUCY1A2/ADSS1/ST8SIA3Z/JAK3/CTPS2/DDOST/ADCY6/FECH/EIF5A2/UGGT1/NADK/ST3GAL6/PANK1/ST3GAL2/PIGM/-/ADCY7/-/-/ATIC/POMT1/DHFR/PIGN/GLUL/MRPL19/GSS/NARS/RPN2	39	13	ENSGALG00000030251/ENSGALG00000009587/ENSGALG00000016273/ENSGALG00000048830/ENSGALG00000026037/ENSGALG00000023749/ENSGALG00000039151/ENSGALG00000016549/ENSGALG00000006431/ENSGALG00000010768/ENSGALG00000007003/ENSGALG00000012903/ENSGALG00000016731	26	ENSGALG00000021345/ENSGALG00000005490/ENSGALG00000006900/ENSGALG00000052089/ENSGALG00000005298/ENSGALG00000017173/ENSGALG00000011618/ENSGALG00000033234/ENSGALG00000010073/ENSGALG00000050760/ENSGALG00000038461/ENSGALG00000009309/ENSGALG00000002141/ENSGALG00000032413/ENSGALG00000015252/ENSGALG00000002651/ENSGALG00000003837/ENSGALG00000033558/ENSGALG00000047139/ENSGALG00000003570/ENSGALG00000003757/…
BP	GO:0043604	amide biosynthetic process	11/1065	165/5189	1	1	ENSGALG00000005490/ENSGALG00000052089/ENSGALG00000048830/ENSGALG00000026037/ENSGALG00000023749/ENSGALG00000009309/ENSGALG00000047139/ENSGALG00000026757/ENSGALG00000016731/ENSGALG00000003281/ENSGALG00000040506	RPS2/-/EIF4EBP3/EIF4E1B/DARS2/EIF5A2/-/DHFR/MRPL19/GSS/NARS	11	4	ENSGALG00000048830/ENSGALG00000026037/ENSGALG00000023749/ENSGALG00000016731	7	ENSGALG00000005490/ENSGALG00000052089/ENSGALG00000009309/ENSGALG00000047139/ENSGALG00000026757/ENSGALG00000003281/ENSGALG00000040506
BP	GO:0043043	peptide biosynthetic process	10/1065	162/5189	1	1	ENSGALG00000005490/ENSGALG00000052089/ENSGALG00000048830/ENSGALG00000026037/ENSGALG00000023749/ENSGALG00000009309/ENSGALG00000047139/ENSGALG00000016731/ENSGALG00000003281/ENSGALG00000040506	RPS2/-/EIF4EBP3/EIF4E1B/DARS2/EIF5A2/-/MRPL19/GSS/NARS	10	4	ENSGALG00000048830/ENSGALG00000026037/ENSGALG00000023749/ENSGALG00000016731	6	ENSGALG00000005490/ENSGALG00000052089/ENSGALG00000009309/ENSGALG00000047139/ENSGALG00000003281/ENSGALG00000040506
BP	GO:0043603	cellular amide metabolic process	14/1065	194/5189	1	1	ENSGALG00000016325/ENSGALG00000029502/ENSGALG00000000755/ENSGALG00000005490/ENSGALG00000052089/ENSGALG00000048830/ENSGALG00000026037/ENSGALG00000023749/ENSGALG00000009309/ENSGALG00000047139/ENSGALG00000026757/ENSGALG00000016731/ENSGALG00000003281/ENSGALG00000040506	GSTA3/CLIC2/ACER3/RPS2/-/EIF4EBP3/EIF4E1B/DARS2/EIF5A2/-/DHFR/MRPL19/GSS/NARS	14	4	ENSGALG00000048830/ENSGALG00000026037/ENSGALG00000023749/ENSGALG00000016731	10	ENSGALG00000016325/ENSGALG00000029502/ENSGALG00000000755/ENSGALG00000005490/ENSGALG00000052089/ENSGALG00000009309/ENSGALG00000047139/ENSGALG00000026757/ENSGALG00000003281/ENSGALG00000040506
BP	GO:0006412	translation	9/1065	160/5189	1	1	ENSGALG00000005490/ENSGALG00000052089/ENSGALG00000048830/ENSGALG00000026037/ENSGALG00000023749/ENSGALG00000009309/ENSGALG00000047139/ENSGALG00000016731/ENSGALG00000040506	RPS2/-/EIF4EBP3/EIF4E1B/DARS2/EIF5A2/-/MRPL19/NARS	9	4	ENSGALG00000048830/ENSGALG00000026037/ENSGALG00000023749/ENSGALG00000016731	5	ENSGALG00000005490/ENSGALG00000052089/ENSGALG00000009309/ENSGALG00000047139/ENSGALG00000040506
BP	GO:0006518	peptide metabolic process	12/1065	188/5189	1	1	ENSGALG00000016325/ENSGALG00000029502/ENSGALG00000005490/ENSGALG00000052089/ENSGALG00000048830/ENSGALG00000026037/ENSGALG00000023749/ENSGALG00000009309/ENSGALG00000047139/ENSGALG00000016731/ENSGALG00000003281/ENSGALG00000040506	GSTA3/CLIC2/RPS2/-/EIF4EBP3/EIF4E1B/DARS2/EIF5A2/-/MRPL19/GSS/NARS	12	4	ENSGALG00000048830/ENSGALG00000026037/ENSGALG00000023749/ENSGALG00000016731	8	ENSGALG00000016325/ENSGALG00000029502/ENSGALG00000005490/ENSGALG00000052089/ENSGALG00000009309/ENSGALG00000047139/ENSGALG00000003281/ENSGALG00000040506
CC	GO:0071944	cell periphery	24/620	70/2848	0.010075	0.634449	ENSGALG00000030251/ENSGALG00000001840/ENSGALG00000011446/ENSGALG00000027702/ENSGALG00000006112/ENSGALG00000004246/ENSGALG00000034188/ENSGALG00000006072/ENSGALG00000011040/ENSGALG00000006080/ENSGALG00000000141/ENSGALG00000050760/ENSGALG00000016176/ENSGALG00000006087/ENSGALG00000001702/ENSGALG00000053449/ENSGALG00000013684/ENSGALG00000003837/ENSGALG00000013397/ENSGALG00000013968/ENSGALG00000051101/…	ADCY8/TEK/TNFAIP2/SCN11A/SCN5A/SLC6A4/PAG1/-/SCN3A/GPC4/BLB1/ADCY6/ADGRB3/GPC3/EXOC3L1/-/SGCZ/ADCY7/EXOC3/SGCB/-/SGCG/SCN9A/EXOC4	24	11	ENSGALG00000030251/ENSGALG00000027702/ENSGALG00000006112/ENSGALG00000004246/ENSGALG00000006072/ENSGALG00000011040/ENSGALG00000016176/ENSGALG00000006087/ENSGALG00000013684/ENSGALG00000013397/ENSGALG00000027793	13	ENSGALG00000001840/ENSGALG00000011446/ENSGALG00000034188/ENSGALG00000006080/ENSGALG00000000141/ENSGALG00000050760/ENSGALG00000001702/ENSGALG00000053449/ENSGALG00000003837/ENSGALG00000013968/ENSGALG00000051101/ENSGALG00000017122/ENSGALG00000008477
CC	GO:0005886	plasma membrane	20/620	59/2848	0.0205011	0.634449	ENSGALG00000030251/ENSGALG00000001840/ENSGALG00000027702/ENSGALG00000006112/ENSGALG00000004246/ENSGALG00000034188/ENSGALG00000006072/ENSGALG00000011040/ENSGALG00000006080/ENSGALG00000000141/ENSGALG00000050760/ENSGALG00000016176/ENSGALG00000006087/ENSGALG00000053449/ENSGALG00000013684/ENSGALG00000003837/ENSGALG00000013968/ENSGALG00000051101/ENSGALG00000017122/ENSGALG00000027793	ADCY8/TEK/SCN11A/SCN5A/SLC6A4/PAG1/-/SCN3A/GPC4/BLB1/ADCY6/ADGRB3/GPC3/-/SGCZ/ADCY7/SGCB/-/SGCG/SCN9A	20	10	ENSGALG00000030251/ENSGALG00000027702/ENSGALG00000006112/ENSGALG00000004246/ENSGALG00000006072/ENSGALG00000011040/ENSGALG00000016176/ENSGALG00000006087/ENSGALG00000013684/ENSGALG00000027793	10	ENSGALG00000001840/ENSGALG00000034188/ENSGALG00000006080/ENSGALG00000000141/ENSGALG00000050760/ENSGALG00000053449/ENSGALG00000003837/ENSGALG00000013968/ENSGALG00000051101/ENSGALG00000017122
CC	GO:0005887	integral component of plasma membrane	9/620	21/2848	0.0241989	0.634449	ENSGALG00000001840/ENSGALG00000027702/ENSGALG00000006112/ENSGALG00000004246/ENSGALG00000006072/ENSGALG00000011040/ENSGALG00000016176/ENSGALG00000053449/ENSGALG00000027793	TEK/SCN11A/SCN5A/SLC6A4/-/SCN3A/ADGRB3/-/SCN9A	9	7	ENSGALG00000027702/ENSGALG00000006112/ENSGALG00000004246/ENSGALG00000006072/ENSGALG00000011040/ENSGALG00000016176/ENSGALG00000027793	2	ENSGALG00000001840/ENSGALG00000053449
CC	GO:0031226	intrinsic component of plasma membrane	11/620	28/2848	0.0266053	0.634449	ENSGALG00000001840/ENSGALG00000027702/ENSGALG00000006112/ENSGALG00000004246/ENSGALG00000006072/ENSGALG00000011040/ENSGALG00000006080/ENSGALG00000016176/ENSGALG00000006087/ENSGALG00000053449/ENSGALG00000027793	TEK/SCN11A/SCN5A/SLC6A4/-/SCN3A/GPC4/ADGRB3/GPC3/-/SCN9A	11	8	ENSGALG00000027702/ENSGALG00000006112/ENSGALG00000004246/ENSGALG00000006072/ENSGALG00000011040/ENSGALG00000016176/ENSGALG00000006087/ENSGALG00000027793	3	ENSGALG00000001840/ENSGALG00000006080/ENSGALG00000053449
CC	GO:0000139	Golgi membrane	7/620	15/2848	0.0278894	0.634449	ENSGALG00000021636/ENSGALG00000043971/ENSGALG00000005340/ENSGALG00000026468/ENSGALG00000010125/ENSGALG00000010878/ENSGALG00000026899	CUX1/-/SLC35A3/CHSY1/CSGALNACT1/USO1/CHSY3	7	0		7	ENSGALG00000021636/ENSGALG00000043971/ENSGALG00000005340/ENSGALG00000026468/ENSGALG00000010125/ENSGALG00000010878/ENSGALG00000026899
CC	GO:0044421	extracellular region part	17/620	50/2848	0.0304536	0.634449	ENSGALG00000019063/ENSGALG00000002081/ENSGALG00000038241/ENSGALG00000010915/ENSGALG00000038758/ENSGALG00000003580/ENSGALG00000019060/ENSGALG00000001565/ENSGALG00000053867/ENSGALG00000030038/ENSGALG00000009262/ENSGALG00000009268/ENSGALG00000047320/ENSGALG00000031564/ENSGALG00000000293/ENSGALG00000003409/ENSGALG00000030647	MMP10/MMP28/CARTPT/IL6/MMP15/MMP2/MMP27/C5/-/C3/FGB/FGG/MFAP5/-/-/SOGA1/MFAP2	17	5	ENSGALG00000010915/ENSGALG00000001565/ENSGALG00000009262/ENSGALG00000009268/ENSGALG00000031564	12	ENSGALG00000019063/ENSGALG00000002081/ENSGALG00000038241/ENSGALG00000038758/ENSGALG00000003580/ENSGALG00000019060/ENSGALG00000053867/ENSGALG00000030038/ENSGALG00000047320/ENSGALG00000000293/ENSGALG00000003409/ENSGALG00000030647
CC	GO:0031012	extracellular matrix	7/620	16/2848	0.040516	0.657119	ENSGALG00000019063/ENSGALG00000002081/ENSGALG00000038758/ENSGALG00000003580/ENSGALG00000019060/ENSGALG00000047320/ENSGALG00000030647	MMP10/MMP28/MMP15/MMP2/MMP27/MFAP5/MFAP2	7	0		7	ENSGALG00000019063/ENSGALG00000002081/ENSGALG00000038758/ENSGALG00000003580/ENSGALG00000019060/ENSGALG00000047320/ENSGALG00000030647
CC	GO:0031984	organelle subcompartment	16/620	48/2848	0.0420556	0.657119	ENSGALG00000021636/ENSGALG00000043971/ENSGALG00000010073/ENSGALG00000005340/ENSGALG00000026468/ENSGALG00000010125/ENSGALG00000005066/ENSGALG00000008676/ENSGALG00000030759/ENSGALG00000011395/ENSGALG00000012903/ENSGALG00000035246/ENSGALG00000010878/ENSGALG00000026899/ENSGALG00000003815/ENSGALG00000029142	CUX1/-/DDOST/SLC35A3/CHSY1/CSGALNACT1/DPM2/RRBP1/SRPRA/SARAF/PIGN/-/USO1/CHSY3/RPN2/ORMDL3	16	1	ENSGALG00000012903	15	ENSGALG00000021636/ENSGALG00000043971/ENSGALG00000010073/ENSGALG00000005340/ENSGALG00000026468/ENSGALG00000010125/ENSGALG00000005066/ENSGALG00000008676/ENSGALG00000030759/ENSGALG00000011395/ENSGALG00000035246/ENSGALG00000010878/ENSGALG00000026899/ENSGALG00000003815/ENSGALG00000029142
CC	GO:0098791	Golgi subcompartment	7/620	17/2848	0.0563456	0.737657	ENSGALG00000021636/ENSGALG00000043971/ENSGALG00000005340/ENSGALG00000026468/ENSGALG00000010125/ENSGALG00000010878/ENSGALG00000026899	CUX1/-/SLC35A3/CHSY1/CSGALNACT1/USO1/CHSY3	7	0		7	ENSGALG00000021636/ENSGALG00000043971/ENSGALG00000005340/ENSGALG00000026468/ENSGALG00000010125/ENSGALG00000010878/ENSGALG00000026899
CC	GO:0005576	extracellular region	61/620	234/2848	0.0590126	0.737657	ENSGALG00000019063/ENSGALG00000026884/ENSGALG00000003578/ENSGALG00000040672/ENSGALG00000047383/ENSGALG00000016833/ENSGALG00000002081/ENSGALG00000038241/ENSGALG00000043493/ENSGALG00000011668/ENSGALG00000010915/ENSGALG00000038758/ENSGALG00000040880/ENSGALG00000003580/ENSGALG00000011200/ENSGALG00000042063/ENSGALG00000019060/ENSGALG00000015409/ENSGALG00000001565/ENSGALG00000004129/ENSGALG00000053867/…	MMP10/-/FN1/IGFBP4/CCN5/F7/MMP28/CARTPT/IGFBP1/IL8L1/IL6/MMP15/EDN3/MMP2/THBS2/EPDR1/MMP27/PROS1/C5/SPP2/-/GIP/HGFAC/CXCL13L3/C3/WNT7B/NOV/FGB/-/NPY/FGG/INS/THBS1/IL4/CHIA/HTRA3/CXCL14/SCT/PTHLH/STC2/-/PRRG4/CCL4/WFDC2/IL8/MFAP5/EDN2/PLA2G12A/CRIM1/-/-/IGFBP2/IL12A/CX3CL1/BD7/SOGA1/APOLD1/CCL4/MFAP2/ASIP/-	61	22	ENSGALG00000043493/ENSGALG00000011668/ENSGALG00000010915/ENSGALG00000001565/ENSGALG00000004129/ENSGALG00000001299/ENSGALG00000015623/ENSGALG00000029532/ENSGALG00000036255/ENSGALG00000009262/ENSGALG00000010983/ENSGALG00000009268/ENSGALG00000006552/ENSGALG00000006827/ENSGALG00000006346/ENSGALG00000037020/ENSGALG00000017295/ENSGALG00000027219/ENSGALG00000012032/ENSGALG00000031564/ENSGALG00000009574/…	39	ENSGALG00000019063/ENSGALG00000026884/ENSGALG00000003578/ENSGALG00000040672/ENSGALG00000047383/ENSGALG00000016833/ENSGALG00000002081/ENSGALG00000038241/ENSGALG00000038758/ENSGALG00000040880/ENSGALG00000003580/ENSGALG00000011200/ENSGALG00000042063/ENSGALG00000019060/ENSGALG00000015409/ENSGALG00000053867/ENSGALG00000030038/ENSGALG00000037402/ENSGALG00000054196/ENSGALG00000009626/ENSGALG00000023760/…
CC	GO:0044459	plasma membrane part	16/620	52/2848	0.0818075	0.92963	ENSGALG00000001840/ENSGALG00000027702/ENSGALG00000006112/ENSGALG00000004246/ENSGALG00000006072/ENSGALG00000011040/ENSGALG00000006080/ENSGALG00000000141/ENSGALG00000016176/ENSGALG00000006087/ENSGALG00000053449/ENSGALG00000013684/ENSGALG00000013968/ENSGALG00000051101/ENSGALG00000017122/ENSGALG00000027793	TEK/SCN11A/SCN5A/SLC6A4/-/SCN3A/GPC4/BLB1/ADGRB3/GPC3/-/SGCZ/SGCB/-/SGCG/SCN9A	16	9	ENSGALG00000027702/ENSGALG00000006112/ENSGALG00000004246/ENSGALG00000006072/ENSGALG00000011040/ENSGALG00000016176/ENSGALG00000006087/ENSGALG00000013684/ENSGALG00000027793	7	ENSGALG00000001840/ENSGALG00000006080/ENSGALG00000000141/ENSGALG00000053449/ENSGALG00000013968/ENSGALG00000051101/ENSGALG00000017122
CC	GO:0016459	myosin complex	14/620	45/2848	0.092157	0.942039	ENSGALG00000001571/ENSGALG00000001936/ENSGALG00000005644/ENSGALG00000028612/ENSGALG00000043092/ENSGALG00000006520/ENSGALG00000036466/ENSGALG00000032598/ENSGALG00000042257/ENSGALG00000015898/ENSGALG00000007712/ENSGALG00000002709/ENSGALG00000000674/ENSGALG00000004294	MYO1F/MYO7B/MYO1G/-/MYH9/MYH11/-/MYO1A/MYH1F/MYO6/MYO1B/MYO1C/MYO1D/CGNL1	14	2	ENSGALG00000001936/ENSGALG00000028612	12	ENSGALG00000001571/ENSGALG00000005644/ENSGALG00000043092/ENSGALG00000006520/ENSGALG00000036466/ENSGALG00000032598/ENSGALG00000042257/ENSGALG00000015898/ENSGALG00000007712/ENSGALG00000002709/ENSGALG00000000674/ENSGALG00000004294
CC	GO:0099568	cytoplasmic region	5/620	12/2848	0.097972	0.942039	ENSGALG00000011446/ENSGALG00000001702/ENSGALG00000013281/ENSGALG00000013397/ENSGALG00000008477	TNFAIP2/EXOC3L1/RSPH6A/EXOC3/EXOC4	5	2	ENSGALG00000013281/ENSGALG00000013397	3	ENSGALG00000011446/ENSGALG00000001702/ENSGALG00000008477
CC	GO:0033176	proton-transporting V-type ATPase complex	5/620	13/2848	0.131879	1	ENSGALG00000016446/ENSGALG00000002207/ENSGALG00000036069/ENSGALG00000008836/ENSGALG00000013621	ATP6V1C2/ATP6V1G3/TCIRG1/ATP6AP1/ATP6V1H	5	1	ENSGALG00000013621	4	ENSGALG00000016446/ENSGALG00000002207/ENSGALG00000036069/ENSGALG00000008836
CC	GO:0005615	extracellular space	10/620	34/2848	0.187522	1	ENSGALG00000038241/ENSGALG00000010915/ENSGALG00000001565/ENSGALG00000053867/ENSGALG00000030038/ENSGALG00000009262/ENSGALG00000009268/ENSGALG00000031564/ENSGALG00000000293/ENSGALG00000003409	CARTPT/IL6/C5/-/C3/FGB/FGG/-/-/SOGA1	10	5	ENSGALG00000010915/ENSGALG00000001565/ENSGALG00000009262/ENSGALG00000009268/ENSGALG00000031564	5	ENSGALG00000038241/ENSGALG00000053867/ENSGALG00000030038/ENSGALG00000000293/ENSGALG00000003409
CC	GO:0000145	exocyst	4/620	11/2848	0.202042	1	ENSGALG00000011446/ENSGALG00000001702/ENSGALG00000013397/ENSGALG00000008477	TNFAIP2/EXOC3L1/EXOC3/EXOC4	4	1	ENSGALG00000013397	3	ENSGALG00000011446/ENSGALG00000001702/ENSGALG00000008477
CC	GO:0005938	cell cortex	4/620	11/2848	0.202042	1	ENSGALG00000011446/ENSGALG00000001702/ENSGALG00000013397/ENSGALG00000008477	TNFAIP2/EXOC3L1/EXOC3/EXOC4	4	1	ENSGALG00000013397	3	ENSGALG00000011446/ENSGALG00000001702/ENSGALG00000008477
CC	GO:0044448	cell cortex part	4/620	11/2848	0.202042	1	ENSGALG00000011446/ENSGALG00000001702/ENSGALG00000013397/ENSGALG00000008477	TNFAIP2/EXOC3L1/EXOC3/EXOC4	4	1	ENSGALG00000013397	3	ENSGALG00000011446/ENSGALG00000001702/ENSGALG00000008477
CC	GO:0098797	plasma membrane protein complex	11/620	39/2848	0.212086	1	ENSGALG00000027702/ENSGALG00000006112/ENSGALG00000006072/ENSGALG00000011040/ENSGALG00000000141/ENSGALG00000053449/ENSGALG00000013684/ENSGALG00000013968/ENSGALG00000051101/ENSGALG00000017122/ENSGALG00000027793	SCN11A/SCN5A/-/SCN3A/BLB1/-/SGCZ/SGCB/-/SGCG/SCN9A	11	6	ENSGALG00000027702/ENSGALG00000006112/ENSGALG00000006072/ENSGALG00000011040/ENSGALG00000013684/ENSGALG00000027793	5	ENSGALG00000000141/ENSGALG00000053449/ENSGALG00000013968/ENSGALG00000051101/ENSGALG00000017122
CC	GO:0005789	endoplasmic reticulum membrane	9/620	31/2848	0.216735	1	ENSGALG00000010073/ENSGALG00000005066/ENSGALG00000008676/ENSGALG00000030759/ENSGALG00000011395/ENSGALG00000012903/ENSGALG00000035246/ENSGALG00000003815/ENSGALG00000029142	DDOST/DPM2/RRBP1/SRPRA/SARAF/PIGN/-/RPN2/ORMDL3	9	1	ENSGALG00000012903	8	ENSGALG00000010073/ENSGALG00000005066/ENSGALG00000008676/ENSGALG00000030759/ENSGALG00000011395/ENSGALG00000035246/ENSGALG00000003815/ENSGALG00000029142
CC	GO:0098827	endoplasmic reticulum subcompartment	9/620	31/2848	0.216735	1	ENSGALG00000010073/ENSGALG00000005066/ENSGALG00000008676/ENSGALG00000030759/ENSGALG00000011395/ENSGALG00000012903/ENSGALG00000035246/ENSGALG00000003815/ENSGALG00000029142	DDOST/DPM2/RRBP1/SRPRA/SARAF/PIGN/-/RPN2/ORMDL3	9	1	ENSGALG00000012903	8	ENSGALG00000010073/ENSGALG00000005066/ENSGALG00000008676/ENSGALG00000030759/ENSGALG00000011395/ENSGALG00000035246/ENSGALG00000003815/ENSGALG00000029142
CC	GO:0042175	nuclear outer membrane-endoplasmic reticulum membrane network	9/620	32/2848	0.247383	1	ENSGALG00000010073/ENSGALG00000005066/ENSGALG00000008676/ENSGALG00000030759/ENSGALG00000011395/ENSGALG00000012903/ENSGALG00000035246/ENSGALG00000003815/ENSGALG00000029142	DDOST/DPM2/RRBP1/SRPRA/SARAF/PIGN/-/RPN2/ORMDL3	9	1	ENSGALG00000012903	8	ENSGALG00000010073/ENSGALG00000005066/ENSGALG00000008676/ENSGALG00000030759/ENSGALG00000011395/ENSGALG00000035246/ENSGALG00000003815/ENSGALG00000029142
CC	GO:0044432	endoplasmic reticulum part	9/620	32/2848	0.247383	1	ENSGALG00000010073/ENSGALG00000005066/ENSGALG00000008676/ENSGALG00000030759/ENSGALG00000011395/ENSGALG00000012903/ENSGALG00000035246/ENSGALG00000003815/ENSGALG00000029142	DDOST/DPM2/RRBP1/SRPRA/SARAF/PIGN/-/RPN2/ORMDL3	9	1	ENSGALG00000012903	8	ENSGALG00000010073/ENSGALG00000005066/ENSGALG00000008676/ENSGALG00000030759/ENSGALG00000011395/ENSGALG00000035246/ENSGALG00000003815/ENSGALG00000029142
CC	GO:0005783	endoplasmic reticulum	12/620	45/2848	0.260957	1	ENSGALG00000042030/ENSGALG00000004325/ENSGALG00000010073/ENSGALG00000005066/ENSGALG00000008676/ENSGALG00000030759/ENSGALG00000011395/ENSGALG00000012903/ENSGALG00000035246/ENSGALG00000037325/ENSGALG00000003815/ENSGALG00000029142	P4HA3/P4HA1/DDOST/DPM2/RRBP1/SRPRA/SARAF/PIGN/-/SERP1/RPN2/ORMDL3	12	1	ENSGALG00000012903	11	ENSGALG00000042030/ENSGALG00000004325/ENSGALG00000010073/ENSGALG00000005066/ENSGALG00000008676/ENSGALG00000030759/ENSGALG00000011395/ENSGALG00000035246/ENSGALG00000037325/ENSGALG00000003815/ENSGALG00000029142
CC	GO:0015629	actin cytoskeleton	16/620	63/2848	0.284307	1	ENSGALG00000001571/ENSGALG00000001936/ENSGALG00000005644/ENSGALG00000011452/ENSGALG00000028612/ENSGALG00000043092/ENSGALG00000006520/ENSGALG00000036466/ENSGALG00000032598/ENSGALG00000042257/ENSGALG00000015898/ENSGALG00000007712/ENSGALG00000002709/ENSGALG00000020927/ENSGALG00000000674/ENSGALG00000004294	MYO1F/MYO7B/MYO1G/ARPC2/-/MYH9/MYH11/-/MYO1A/MYH1F/MYO6/MYO1B/MYO1C/ARPC5/MYO1D/CGNL1	16	2	ENSGALG00000001936/ENSGALG00000028612	14	ENSGALG00000001571/ENSGALG00000005644/ENSGALG00000011452/ENSGALG00000043092/ENSGALG00000006520/ENSGALG00000036466/ENSGALG00000032598/ENSGALG00000042257/ENSGALG00000015898/ENSGALG00000007712/ENSGALG00000002709/ENSGALG00000020927/ENSGALG00000000674/ENSGALG00000004294
CC	GO:1902495	transmembrane transporter complex	6/620	21/2848	0.298318	1	ENSGALG00000027702/ENSGALG00000006112/ENSGALG00000006072/ENSGALG00000011040/ENSGALG00000053449/ENSGALG00000027793	SCN11A/SCN5A/-/SCN3A/-/SCN9A	6	5	ENSGALG00000027702/ENSGALG00000006112/ENSGALG00000006072/ENSGALG00000011040/ENSGALG00000027793	1	ENSGALG00000053449
CC	GO:1990351	transporter complex	6/620	21/2848	0.298318	1	ENSGALG00000027702/ENSGALG00000006112/ENSGALG00000006072/ENSGALG00000011040/ENSGALG00000053449/ENSGALG00000027793	SCN11A/SCN5A/-/SCN3A/-/SCN9A	6	5	ENSGALG00000027702/ENSGALG00000006112/ENSGALG00000006072/ENSGALG00000011040/ENSGALG00000027793	1	ENSGALG00000053449
CC	GO:0034702	ion channel complex	5/620	17/2848	0.304006	1	ENSGALG00000027702/ENSGALG00000006112/ENSGALG00000006072/ENSGALG00000011040/ENSGALG00000027793	SCN11A/SCN5A/-/SCN3A/SCN9A	5	5	ENSGALG00000027702/ENSGALG00000006112/ENSGALG00000006072/ENSGALG00000011040/ENSGALG00000027793	0
CC	GO:0034703	cation channel complex	5/620	17/2848	0.304006	1	ENSGALG00000027702/ENSGALG00000006112/ENSGALG00000006072/ENSGALG00000011040/ENSGALG00000027793	SCN11A/SCN5A/-/SCN3A/SCN9A	5	5	ENSGALG00000027702/ENSGALG00000006112/ENSGALG00000006072/ENSGALG00000011040/ENSGALG00000027793	0
CC	GO:0000785	chromatin	4/620	14/2848	0.363649	1	ENSGALG00000011747/ENSGALG00000015880/ENSGALG00000037991/ENSGALG00000054270	-/HMGN2P46/H1-10/-	4	2	ENSGALG00000015880/ENSGALG00000054270	2	ENSGALG00000011747/ENSGALG00000037991
CC	GO:0030176	integral component of endoplasmic reticulum membrane	3/620	10/2848	0.376049	1	ENSGALG00000005066/ENSGALG00000008676/ENSGALG00000011395	DPM2/RRBP1/SARAF	3	0		3	ENSGALG00000005066/ENSGALG00000008676/ENSGALG00000011395
CC	GO:0031227	intrinsic component of endoplasmic reticulum membrane	3/620	10/2848	0.376049	1	ENSGALG00000005066/ENSGALG00000008676/ENSGALG00000011395	DPM2/RRBP1/SARAF	3	0		3	ENSGALG00000005066/ENSGALG00000008676/ENSGALG00000011395
CC	GO:0044815	DNA packaging complex	3/620	10/2848	0.376049	1	ENSGALG00000011747/ENSGALG00000037991/ENSGALG00000054270	-/H1-10/-	3	1	ENSGALG00000054270	2	ENSGALG00000011747/ENSGALG00000037991
CC	GO:0098588	bounding membrane of organelle	14/620	60/2848	0.433876	1	ENSGALG00000011998/ENSGALG00000021636/ENSGALG00000043971/ENSGALG00000002207/ENSGALG00000013621/ENSGALG00000005340/ENSGALG00000006503/ENSGALG00000026468/ENSGALG00000010150/ENSGALG00000010125/ENSGALG00000005908/ENSGALG00000030759/ENSGALG00000010878/ENSGALG00000026899	SEC24D/CUX1/-/ATP6V1G3/ATP6V1H/SLC35A3/VDAC1/CHSY1/SEC23A/CSGALNACT1/TMEM9B/SRPRA/USO1/CHSY3	14	1	ENSGALG00000013621	13	ENSGALG00000011998/ENSGALG00000021636/ENSGALG00000043971/ENSGALG00000002207/ENSGALG00000005340/ENSGALG00000006503/ENSGALG00000026468/ENSGALG00000010150/ENSGALG00000010125/ENSGALG00000005908/ENSGALG00000030759/ENSGALG00000010878/ENSGALG00000026899
CC	GO:0032993	protein-DNA complex	3/620	11/2848	0.441302	1	ENSGALG00000011747/ENSGALG00000037991/ENSGALG00000054270	-/H1-10/-	3	1	ENSGALG00000054270	2	ENSGALG00000011747/ENSGALG00000037991
CC	GO:0099023	tethering complex	4/620	16/2848	0.472542	1	ENSGALG00000011446/ENSGALG00000001702/ENSGALG00000013397/ENSGALG00000008477	TNFAIP2/EXOC3L1/EXOC3/EXOC4	4	1	ENSGALG00000013397	3	ENSGALG00000011446/ENSGALG00000001702/ENSGALG00000008477
CC	GO:0044431	Golgi apparatus part	7/620	31/2848	0.526953	1	ENSGALG00000021636/ENSGALG00000043971/ENSGALG00000005340/ENSGALG00000026468/ENSGALG00000010125/ENSGALG00000010878/ENSGALG00000026899	CUX1/-/SLC35A3/CHSY1/CSGALNACT1/USO1/CHSY3	7	0		7	ENSGALG00000021636/ENSGALG00000043971/ENSGALG00000005340/ENSGALG00000026468/ENSGALG00000010125/ENSGALG00000010878/ENSGALG00000026899
CC	GO:0005794	Golgi apparatus	7/620	32/2848	0.564008	1	ENSGALG00000021636/ENSGALG00000043971/ENSGALG00000005340/ENSGALG00000026468/ENSGALG00000010125/ENSGALG00000010878/ENSGALG00000026899	CUX1/-/SLC35A3/CHSY1/CSGALNACT1/USO1/CHSY3	7	0		7	ENSGALG00000021636/ENSGALG00000043971/ENSGALG00000005340/ENSGALG00000026468/ENSGALG00000010125/ENSGALG00000010878/ENSGALG00000026899
CC	GO:0016469	proton-transporting two-sector ATPase complex	6/620	28/2848	0.591902	1	ENSGALG00000016446/ENSGALG00000002207/ENSGALG00000036069/ENSGALG00000008836/ENSGALG00000013621/ENSGALG00000034645	ATP6V1C2/ATP6V1G3/TCIRG1/ATP6AP1/ATP6V1H/USMG5	6	2	ENSGALG00000013621/ENSGALG00000034645	4	ENSGALG00000016446/ENSGALG00000002207/ENSGALG00000036069/ENSGALG00000008836
CC	GO:0012505	endomembrane system	22/620	104/2848	0.601066	1	ENSGALG00000042030/ENSGALG00000004325/ENSGALG00000011998/ENSGALG00000021636/ENSGALG00000043971/ENSGALG00000010073/ENSGALG00000005340/ENSGALG00000026468/ENSGALG00000010150/ENSGALG00000010125/ENSGALG00000005066/ENSGALG00000008676/ENSGALG00000030759/ENSGALG00000011395/ENSGALG00000012903/ENSGALG00000035246/ENSGALG00000037325/ENSGALG00000010878/ENSGALG00000026899/ENSGALG00000003815/ENSGALG00000029142/…	P4HA3/P4HA1/SEC24D/CUX1/-/DDOST/SLC35A3/CHSY1/SEC23A/CSGALNACT1/DPM2/RRBP1/SRPRA/SARAF/PIGN/-/SERP1/USO1/CHSY3/RPN2/ORMDL3/GLE1	22	1	ENSGALG00000012903	21	ENSGALG00000042030/ENSGALG00000004325/ENSGALG00000011998/ENSGALG00000021636/ENSGALG00000043971/ENSGALG00000010073/ENSGALG00000005340/ENSGALG00000026468/ENSGALG00000010150/ENSGALG00000010125/ENSGALG00000005066/ENSGALG00000008676/ENSGALG00000030759/ENSGALG00000011395/ENSGALG00000035246/ENSGALG00000037325/ENSGALG00000010878/ENSGALG00000026899/ENSGALG00000003815/ENSGALG00000029142/ENSGALG00000004738
CC	GO:0005667	transcription factor complex	4/620	19/2848	0.619919	1	ENSGALG00000003045/ENSGALG00000026747/ENSGALG00000040725/ENSGALG00000051375	E2F1/GTF2A1L/-/-	4	2	ENSGALG00000026747/ENSGALG00000040725	2	ENSGALG00000003045/ENSGALG00000051375
CC	GO:0030658	transport vesicle membrane	2/620	10/2848	0.675705	1	ENSGALG00000011998/ENSGALG00000010150	SEC24D/SEC23A	2	0		2	ENSGALG00000011998/ENSGALG00000010150
CC	GO:0030133	transport vesicle	2/620	11/2848	0.727794	1	ENSGALG00000011998/ENSGALG00000010150	SEC24D/SEC23A	2	0		2	ENSGALG00000011998/ENSGALG00000010150
CC	GO:0031300	intrinsic component of organelle membrane	2/620	11/2848	0.727794	1	ENSGALG00000021636/ENSGALG00000006978	CUX1/APOOL	2	0		2	ENSGALG00000021636/ENSGALG00000006978
CC	GO:0031301	integral component of organelle membrane	2/620	11/2848	0.727794	1	ENSGALG00000021636/ENSGALG00000006978	CUX1/APOOL	2	0		2	ENSGALG00000021636/ENSGALG00000006978
CC	GO:0030286	dynein complex	4/620	22/2848	0.738497	1	ENSGALG00000046955/ENSGALG00000009722/ENSGALG00000043806/ENSGALG00000020999	-/DYNC1I1/DNAH10/-	4	4	ENSGALG00000046955/ENSGALG00000009722/ENSGALG00000043806/ENSGALG00000020999	0
CC	GO:0031090	organelle membrane	17/620	89/2848	0.77031	1	ENSGALG00000011998/ENSGALG00000021636/ENSGALG00000043971/ENSGALG00000002207/ENSGALG00000013621/ENSGALG00000005340/ENSGALG00000006503/ENSGALG00000026468/ENSGALG00000010150/ENSGALG00000010125/ENSGALG00000005908/ENSGALG00000013709/ENSGALG00000034645/ENSGALG00000006978/ENSGALG00000030759/ENSGALG00000010878/ENSGALG00000026899	SEC24D/CUX1/-/ATP6V1G3/ATP6V1H/SLC35A3/VDAC1/CHSY1/SEC23A/CSGALNACT1/TMEM9B/TIMM21/USMG5/APOOL/SRPRA/USO1/CHSY3	17	2	ENSGALG00000013621/ENSGALG00000034645	15	ENSGALG00000011998/ENSGALG00000021636/ENSGALG00000043971/ENSGALG00000002207/ENSGALG00000005340/ENSGALG00000006503/ENSGALG00000026468/ENSGALG00000010150/ENSGALG00000010125/ENSGALG00000005908/ENSGALG00000013709/ENSGALG00000006978/ENSGALG00000030759/ENSGALG00000010878/ENSGALG00000026899
CC	GO:0016591	DNA-directed RNA polymerase II, holoenzyme	2/620	12/2848	0.772611	1	ENSGALG00000026747/ENSGALG00000040725	GTF2A1L/-	2	2	ENSGALG00000026747/ENSGALG00000040725	0
CC	GO:0098800	inner mitochondrial membrane protein complex	3/620	19/2848	0.816918	1	ENSGALG00000013709/ENSGALG00000034645/ENSGALG00000006978	TIMM21/USMG5/APOOL	3	1	ENSGALG00000034645	2	ENSGALG00000013709/ENSGALG00000006978
CC	GO:0098796	membrane protein complex	24/620	128/2848	0.830314	1	ENSGALG00000016446/ENSGALG00000011998/ENSGALG00000027702/ENSGALG00000006112/ENSGALG00000002207/ENSGALG00000036069/ENSGALG00000008836/ENSGALG00000013621/ENSGALG00000006072/ENSGALG00000011040/ENSGALG00000010150/ENSGALG00000000141/ENSGALG00000053449/ENSGALG00000004390/ENSGALG00000013709/ENSGALG00000034645/ENSGALG00000006978/ENSGALG00000013684/ENSGALG00000030759/ENSGALG00000013968/ENSGALG00000051101/…	ATP6V1C2/SEC24D/SCN11A/SCN5A/ATP6V1G3/TCIRG1/ATP6AP1/ATP6V1H/-/SCN3A/SEC23A/BLB1/-/AP3B1/TIMM21/USMG5/APOOL/SGCZ/SRPRA/SGCB/-/SGCG/SCN9A/RPN2	24	8	ENSGALG00000027702/ENSGALG00000006112/ENSGALG00000013621/ENSGALG00000006072/ENSGALG00000011040/ENSGALG00000034645/ENSGALG00000013684/ENSGALG00000027793	16	ENSGALG00000016446/ENSGALG00000011998/ENSGALG00000002207/ENSGALG00000036069/ENSGALG00000008836/ENSGALG00000010150/ENSGALG00000000141/ENSGALG00000053449/ENSGALG00000004390/ENSGALG00000013709/ENSGALG00000006978/ENSGALG00000030759/ENSGALG00000013968/ENSGALG00000051101/ENSGALG00000017122/ENSGALG00000003815
CC	GO:0005654	nucleoplasm	11/620	63/2848	0.839653	1	ENSGALG00000026747/ENSGALG00000000516/ENSGALG00000032173/ENSGALG00000020419/ENSGALG00000040725/ENSGALG00000028336/ENSGALG00000005929/ENSGALG00000042215/ENSGALG00000008238/ENSGALG00000003870/ENSGALG00000046637	GTF2A1L/FANCA/TADA1/LIN52/-/MED10/-/FAAP100/MED13L/MED7/-	11	7	ENSGALG00000026747/ENSGALG00000000516/ENSGALG00000032173/ENSGALG00000040725/ENSGALG00000028336/ENSGALG00000003870/ENSGALG00000046637	4	ENSGALG00000020419/ENSGALG00000005929/ENSGALG00000042215/ENSGALG00000008238
CC	GO:0044451	nucleoplasm part	11/620	63/2848	0.839653	1	ENSGALG00000026747/ENSGALG00000000516/ENSGALG00000032173/ENSGALG00000020419/ENSGALG00000040725/ENSGALG00000028336/ENSGALG00000005929/ENSGALG00000042215/ENSGALG00000008238/ENSGALG00000003870/ENSGALG00000046637	GTF2A1L/FANCA/TADA1/LIN52/-/MED10/-/FAAP100/MED13L/MED7/-	11	7	ENSGALG00000026747/ENSGALG00000000516/ENSGALG00000032173/ENSGALG00000040725/ENSGALG00000028336/ENSGALG00000003870/ENSGALG00000046637	4	ENSGALG00000020419/ENSGALG00000005929/ENSGALG00000042215/ENSGALG00000008238
CC	GO:0000428	DNA-directed RNA polymerase complex	2/620	14/2848	0.843242	1	ENSGALG00000026747/ENSGALG00000040725	GTF2A1L/-	2	2	ENSGALG00000026747/ENSGALG00000040725	0
CC	GO:0005798	Golgi-associated vesicle	2/620	14/2848	0.843242	1	ENSGALG00000011998/ENSGALG00000010150	SEC24D/SEC23A	2	0		2	ENSGALG00000011998/ENSGALG00000010150
CC	GO:0030120	vesicle coat	2/620	14/2848	0.843242	1	ENSGALG00000011998/ENSGALG00000010150	SEC24D/SEC23A	2	0		2	ENSGALG00000011998/ENSGALG00000010150
CC	GO:0030135	coated vesicle	2/620	14/2848	0.843242	1	ENSGALG00000011998/ENSGALG00000010150	SEC24D/SEC23A	2	0		2	ENSGALG00000011998/ENSGALG00000010150
CC	GO:0030660	Golgi-associated vesicle membrane	2/620	14/2848	0.843242	1	ENSGALG00000011998/ENSGALG00000010150	SEC24D/SEC23A	2	0		2	ENSGALG00000011998/ENSGALG00000010150
CC	GO:0030662	coated vesicle membrane	2/620	14/2848	0.843242	1	ENSGALG00000011998/ENSGALG00000010150	SEC24D/SEC23A	2	0		2	ENSGALG00000011998/ENSGALG00000010150
CC	GO:0055029	nuclear DNA-directed RNA polymerase complex	2/620	14/2848	0.843242	1	ENSGALG00000026747/ENSGALG00000040725	GTF2A1L/-	2	2	ENSGALG00000026747/ENSGALG00000040725	0
CC	GO:0005875	microtubule associated complex	4/620	26/2848	0.850106	1	ENSGALG00000046955/ENSGALG00000009722/ENSGALG00000043806/ENSGALG00000020999	-/DYNC1I1/DNAH10/-	4	4	ENSGALG00000046955/ENSGALG00000009722/ENSGALG00000043806/ENSGALG00000020999	0
CC	GO:0012506	vesicle membrane	2/620	15/2848	0.87052	1	ENSGALG00000011998/ENSGALG00000010150	SEC24D/SEC23A	2	0		2	ENSGALG00000011998/ENSGALG00000010150
CC	GO:0030659	cytoplasmic vesicle membrane	2/620	15/2848	0.87052	1	ENSGALG00000011998/ENSGALG00000010150	SEC24D/SEC23A	2	0		2	ENSGALG00000011998/ENSGALG00000010150
CC	GO:0098805	whole membrane	7/620	44/2848	0.874218	1	ENSGALG00000011998/ENSGALG00000002207/ENSGALG00000034188/ENSGALG00000013621/ENSGALG00000006503/ENSGALG00000010150/ENSGALG00000005908	SEC24D/ATP6V1G3/PAG1/ATP6V1H/VDAC1/SEC23A/TMEM9B	7	1	ENSGALG00000013621	6	ENSGALG00000011998/ENSGALG00000002207/ENSGALG00000034188/ENSGALG00000006503/ENSGALG00000010150/ENSGALG00000005908
CC	GO:0005694	chromosome	9/620	55/2848	0.87664	1	ENSGALG00000011747/ENSGALG00000031768/ENSGALG00000015880/ENSGALG00000015691/ENSGALG00000003681/ENSGALG00000002511/ENSGALG00000037991/ENSGALG00000004687/ENSGALG00000054270	-/SPO11/HMGN2P46/SMC2/TOP1/-/H1-10/CENPP/-	9	5	ENSGALG00000031768/ENSGALG00000015880/ENSGALG00000002511/ENSGALG00000004687/ENSGALG00000054270	4	ENSGALG00000011747/ENSGALG00000015691/ENSGALG00000003681/ENSGALG00000037991
CC	GO:0005856	cytoskeleton	35/620	188/2848	0.881367	1	ENSGALG00000031901/ENSGALG00000050156/ENSGALG00000001571/ENSGALG00000024136/ENSGALG00000041483/ENSGALG00000001936/ENSGALG00000005644/ENSGALG00000011452/ENSGALG00000046955/ENSGALG00000038678/ENSGALG00000009722/ENSGALG00000028612/ENSGALG00000043092/ENSGALG00000006520/ENSGALG00000043806/ENSGALG00000036466/ENSGALG00000020999/novel.1042/ENSGALG00000032598/ENSGALG00000042257/ENSGALG00000015898/ENSGALG0…	EDBETA/-/MYO1F/-/-/MYO7B/MYO1G/ARPC2/-/EPB41L3/DYNC1I1/-/MYH9/MYH11/DNAH10/-/-/-/MYO1A/MYH1F/MYO6/-/MYO1B/RSPH6A/MYO1C/ARPC5/-/MYO1D/PLEKHH1/-/CGNL1/PLEKHH2/-/-/-	35	17	ENSGALG00000031901/ENSGALG00000050156/ENSGALG00000024136/ENSGALG00000041483/ENSGALG00000001936/ENSGALG00000046955/ENSGALG00000009722/ENSGALG00000028612/ENSGALG00000043806/ENSGALG00000020999/ENSGALG00000013281/ENSGALG00000053983/ENSGALG00000009507/ENSGALG00000006133/ENSGALG00000030405/ENSGALG00000026754/ENSGALG00000038574	18	ENSGALG00000001571/ENSGALG00000005644/ENSGALG00000011452/ENSGALG00000038678/ENSGALG00000043092/ENSGALG00000006520/ENSGALG00000036466/novel.1042/ENSGALG00000032598/ENSGALG00000042257/ENSGALG00000015898/ENSGALG00000052208/ENSGALG00000007712/ENSGALG00000002709/ENSGALG00000020927/ENSGALG00000000674/ENSGALG00000004294/ENSGALG00000009947
CC	GO:0044430	cytoskeletal part	30/620	165/2848	0.895832	1	ENSGALG00000031901/ENSGALG00000050156/ENSGALG00000001571/ENSGALG00000024136/ENSGALG00000041483/ENSGALG00000001936/ENSGALG00000005644/ENSGALG00000011452/ENSGALG00000046955/ENSGALG00000009722/ENSGALG00000028612/ENSGALG00000043092/ENSGALG00000006520/ENSGALG00000043806/ENSGALG00000036466/ENSGALG00000020999/ENSGALG00000032598/ENSGALG00000042257/ENSGALG00000015898/ENSGALG00000052208/ENSGALG00000007712/…	EDBETA/-/MYO1F/-/-/MYO7B/MYO1G/ARPC2/-/DYNC1I1/-/MYH9/MYH11/DNAH10/-/-/MYO1A/MYH1F/MYO6/-/MYO1B/RSPH6A/MYO1C/ARPC5/-/MYO1D/-/CGNL1/-/-	30	15	ENSGALG00000031901/ENSGALG00000050156/ENSGALG00000024136/ENSGALG00000041483/ENSGALG00000001936/ENSGALG00000046955/ENSGALG00000009722/ENSGALG00000028612/ENSGALG00000043806/ENSGALG00000020999/ENSGALG00000013281/ENSGALG00000053983/ENSGALG00000006133/ENSGALG00000030405/ENSGALG00000026754	15	ENSGALG00000001571/ENSGALG00000005644/ENSGALG00000011452/ENSGALG00000043092/ENSGALG00000006520/ENSGALG00000036466/ENSGALG00000032598/ENSGALG00000042257/ENSGALG00000015898/ENSGALG00000052208/ENSGALG00000007712/ENSGALG00000002709/ENSGALG00000020927/ENSGALG00000000674/ENSGALG00000004294
CC	GO:0030880	RNA polymerase complex	2/620	17/2848	0.912426	1	ENSGALG00000026747/ENSGALG00000040725	GTF2A1L/-	2	2	ENSGALG00000026747/ENSGALG00000040725	0
CC	GO:0000793	condensed chromosome	1/620	10/2848	0.914525	1	ENSGALG00000002511	-	1	1	ENSGALG00000002511	0
CC	GO:0044427	chromosomal part	6/620	43/2848	0.931378	1	ENSGALG00000011747/ENSGALG00000015880/ENSGALG00000002511/ENSGALG00000037991/ENSGALG00000004687/ENSGALG00000054270	-/HMGN2P46/-/H1-10/CENPP/-	6	4	ENSGALG00000015880/ENSGALG00000002511/ENSGALG00000004687/ENSGALG00000054270	2	ENSGALG00000011747/ENSGALG00000037991
CC	GO:0030117	membrane coat	3/620	26/2848	0.944355	1	ENSGALG00000011998/ENSGALG00000010150/ENSGALG00000004390	SEC24D/SEC23A/AP3B1	3	0		3	ENSGALG00000011998/ENSGALG00000010150/ENSGALG00000004390
CC	GO:0044455	mitochondrial membrane part	3/620	26/2848	0.944355	1	ENSGALG00000013709/ENSGALG00000034645/ENSGALG00000006978	TIMM21/USMG5/APOOL	3	1	ENSGALG00000034645	2	ENSGALG00000013709/ENSGALG00000006978
CC	GO:0048475	coated membrane	3/620	26/2848	0.944355	1	ENSGALG00000011998/ENSGALG00000010150/ENSGALG00000004390	SEC24D/SEC23A/AP3B1	3	0		3	ENSGALG00000011998/ENSGALG00000010150/ENSGALG00000004390
CC	GO:0031981	nuclear lumen	13/620	84/2848	0.944572	1	ENSGALG00000026747/ENSGALG00000000516/ENSGALG00000032173/ENSGALG00000020419/ENSGALG00000002511/ENSGALG00000040725/ENSGALG00000028336/ENSGALG00000005929/ENSGALG00000042215/ENSGALG00000007778/ENSGALG00000008238/ENSGALG00000003870/ENSGALG00000046637	GTF2A1L/FANCA/TADA1/LIN52/-/-/MED10/-/FAAP100/PES1/MED13L/MED7/-	13	8	ENSGALG00000026747/ENSGALG00000000516/ENSGALG00000032173/ENSGALG00000002511/ENSGALG00000040725/ENSGALG00000028336/ENSGALG00000003870/ENSGALG00000046637	5	ENSGALG00000020419/ENSGALG00000005929/ENSGALG00000042215/ENSGALG00000007778/ENSGALG00000008238
CC	GO:0005777	peroxisome	1/620	12/2848	0.947797	1	ENSGALG00000029657	-	1	0		1	ENSGALG00000029657
CC	GO:0042579	microbody	1/620	12/2848	0.947797	1	ENSGALG00000029657	-	1	0		1	ENSGALG00000029657
CC	GO:0044454	nuclear chromosome part	1/620	12/2848	0.947797	1	ENSGALG00000002511	-	1	1	ENSGALG00000002511	0
CC	GO:0015630	microtubule cytoskeleton	5/620	39/2848	0.948414	1	ENSGALG00000046955/ENSGALG00000009722/ENSGALG00000043806/ENSGALG00000020999/ENSGALG00000052208	-/DYNC1I1/DNAH10/-/-	5	4	ENSGALG00000046955/ENSGALG00000009722/ENSGALG00000043806/ENSGALG00000020999	1	ENSGALG00000052208
CC	GO:0044433	cytoplasmic vesicle part	2/620	20/2848	0.952156	1	ENSGALG00000011998/ENSGALG00000010150	SEC24D/SEC23A	2	0		2	ENSGALG00000011998/ENSGALG00000010150
CC	GO:0005743	mitochondrial inner membrane	3/620	27/2848	0.953561	1	ENSGALG00000013709/ENSGALG00000034645/ENSGALG00000006978	TIMM21/USMG5/APOOL	3	1	ENSGALG00000034645	2	ENSGALG00000013709/ENSGALG00000006978
CC	GO:0016592	mediator complex	3/620	27/2848	0.953561	1	ENSGALG00000028336/ENSGALG00000008238/ENSGALG00000003870	MED10/MED13L/MED7	3	2	ENSGALG00000028336/ENSGALG00000003870	1	ENSGALG00000008238
CC	GO:0000775	chromosome, centromeric region	1/620	13/2848	0.95921	1	ENSGALG00000004687	CENPP	1	1	ENSGALG00000004687	0
CC	GO:0005741	mitochondrial outer membrane	1/620	13/2848	0.95921	1	ENSGALG00000006503	VDAC1	1	0		1	ENSGALG00000006503
CC	GO:0005839	proteasome core complex	1/620	13/2848	0.95921	1	ENSGALG00000006022	PSMA1	1	0		1	ENSGALG00000006022
CC	GO:0031968	organelle outer membrane	1/620	13/2848	0.95921	1	ENSGALG00000006503	VDAC1	1	0		1	ENSGALG00000006503
CC	GO:0019866	organelle inner membrane	3/620	28/2848	0.961328	1	ENSGALG00000013709/ENSGALG00000034645/ENSGALG00000006978	TIMM21/USMG5/APOOL	3	1	ENSGALG00000034645	2	ENSGALG00000013709/ENSGALG00000006978
CC	GO:0098798	mitochondrial protein complex	3/620	29/2848	0.967863	1	ENSGALG00000013709/ENSGALG00000034645/ENSGALG00000006978	TIMM21/USMG5/APOOL	3	1	ENSGALG00000034645	2	ENSGALG00000013709/ENSGALG00000006978
CC	GO:0000228	nuclear chromosome	1/620	14/2848	0.96813	1	ENSGALG00000002511	-	1	1	ENSGALG00000002511	0
CC	GO:0019867	outer membrane	1/620	14/2848	0.96813	1	ENSGALG00000006503	VDAC1	1	0		1	ENSGALG00000006503
CC	GO:0061695	transferase complex, transferring phosphorus-containing groups	2/620	22/2848	0.968338	1	ENSGALG00000026747/ENSGALG00000040725	GTF2A1L/-	2	2	ENSGALG00000026747/ENSGALG00000040725	0
CC	GO:0098687	chromosomal region	1/620	15/2848	0.975103	1	ENSGALG00000004687	CENPP	1	1	ENSGALG00000004687	0
CC	GO:0031974	membrane-enclosed lumen	13/620	93/2848	0.980401	1	ENSGALG00000026747/ENSGALG00000000516/ENSGALG00000032173/ENSGALG00000020419/ENSGALG00000002511/ENSGALG00000040725/ENSGALG00000028336/ENSGALG00000005929/ENSGALG00000042215/ENSGALG00000007778/ENSGALG00000008238/ENSGALG00000003870/ENSGALG00000046637	GTF2A1L/FANCA/TADA1/LIN52/-/-/MED10/-/FAAP100/PES1/MED13L/MED7/-	13	8	ENSGALG00000026747/ENSGALG00000000516/ENSGALG00000032173/ENSGALG00000002511/ENSGALG00000040725/ENSGALG00000028336/ENSGALG00000003870/ENSGALG00000046637	5	ENSGALG00000020419/ENSGALG00000005929/ENSGALG00000042215/ENSGALG00000007778/ENSGALG00000008238
CC	GO:0043233	organelle lumen	13/620	93/2848	0.980401	1	ENSGALG00000026747/ENSGALG00000000516/ENSGALG00000032173/ENSGALG00000020419/ENSGALG00000002511/ENSGALG00000040725/ENSGALG00000028336/ENSGALG00000005929/ENSGALG00000042215/ENSGALG00000007778/ENSGALG00000008238/ENSGALG00000003870/ENSGALG00000046637	GTF2A1L/FANCA/TADA1/LIN52/-/-/MED10/-/FAAP100/PES1/MED13L/MED7/-	13	8	ENSGALG00000026747/ENSGALG00000000516/ENSGALG00000032173/ENSGALG00000002511/ENSGALG00000040725/ENSGALG00000028336/ENSGALG00000003870/ENSGALG00000046637	5	ENSGALG00000020419/ENSGALG00000005929/ENSGALG00000042215/ENSGALG00000007778/ENSGALG00000008238
CC	GO:0070013	intracellular organelle lumen	13/620	93/2848	0.980401	1	ENSGALG00000026747/ENSGALG00000000516/ENSGALG00000032173/ENSGALG00000020419/ENSGALG00000002511/ENSGALG00000040725/ENSGALG00000028336/ENSGALG00000005929/ENSGALG00000042215/ENSGALG00000007778/ENSGALG00000008238/ENSGALG00000003870/ENSGALG00000046637	GTF2A1L/FANCA/TADA1/LIN52/-/-/MED10/-/FAAP100/PES1/MED13L/MED7/-	13	8	ENSGALG00000026747/ENSGALG00000000516/ENSGALG00000032173/ENSGALG00000002511/ENSGALG00000040725/ENSGALG00000028336/ENSGALG00000003870/ENSGALG00000046637	5	ENSGALG00000020419/ENSGALG00000005929/ENSGALG00000042215/ENSGALG00000007778/ENSGALG00000008238
CC	GO:0000502	proteasome complex	1/620	16/2848	0.980551	1	ENSGALG00000006022	PSMA1	1	0		1	ENSGALG00000006022
CC	GO:1905369	endopeptidase complex	1/620	16/2848	0.980551	1	ENSGALG00000006022	PSMA1	1	0		1	ENSGALG00000006022
CC	GO:0033177	proton-transporting two-sector ATPase complex, proton-transporting domain	1/620	17/2848	0.984809	1	ENSGALG00000036069	TCIRG1	1	0		1	ENSGALG00000036069
CC	GO:0031966	mitochondrial membrane	4/620	41/2848	0.987483	1	ENSGALG00000006503/ENSGALG00000013709/ENSGALG00000034645/ENSGALG00000006978	VDAC1/TIMM21/USMG5/APOOL	4	1	ENSGALG00000034645	3	ENSGALG00000006503/ENSGALG00000013709/ENSGALG00000006978
CC	GO:0031410	cytoplasmic vesicle	2/620	27/2848	0.989017	1	ENSGALG00000011998/ENSGALG00000010150	SEC24D/SEC23A	2	0		2	ENSGALG00000011998/ENSGALG00000010150
CC	GO:0031982	vesicle	2/620	27/2848	0.989017	1	ENSGALG00000011998/ENSGALG00000010150	SEC24D/SEC23A	2	0		2	ENSGALG00000011998/ENSGALG00000010150
CC	GO:0097708	intracellular vesicle	2/620	27/2848	0.989017	1	ENSGALG00000011998/ENSGALG00000010150	SEC24D/SEC23A	2	0		2	ENSGALG00000011998/ENSGALG00000010150
CC	GO:0099080	supramolecular complex	10/620	80/2848	0.98918	1	ENSGALG00000031901/ENSGALG00000050156/ENSGALG00000024136/ENSGALG00000041483/ENSGALG00000047320/ENSGALG00000053983/ENSGALG00000006133/ENSGALG00000030647/ENSGALG00000030405/ENSGALG00000026754	EDBETA/-/-/-/MFAP5/-/-/MFAP2/-/-	10	8	ENSGALG00000031901/ENSGALG00000050156/ENSGALG00000024136/ENSGALG00000041483/ENSGALG00000053983/ENSGALG00000006133/ENSGALG00000030405/ENSGALG00000026754	2	ENSGALG00000047320/ENSGALG00000030647
CC	GO:0099081	supramolecular polymer	10/620	80/2848	0.98918	1	ENSGALG00000031901/ENSGALG00000050156/ENSGALG00000024136/ENSGALG00000041483/ENSGALG00000047320/ENSGALG00000053983/ENSGALG00000006133/ENSGALG00000030647/ENSGALG00000030405/ENSGALG00000026754	EDBETA/-/-/-/MFAP5/-/-/MFAP2/-/-	10	8	ENSGALG00000031901/ENSGALG00000050156/ENSGALG00000024136/ENSGALG00000041483/ENSGALG00000053983/ENSGALG00000006133/ENSGALG00000030405/ENSGALG00000026754	2	ENSGALG00000047320/ENSGALG00000030647
CC	GO:0099512	supramolecular fiber	10/620	80/2848	0.98918	1	ENSGALG00000031901/ENSGALG00000050156/ENSGALG00000024136/ENSGALG00000041483/ENSGALG00000047320/ENSGALG00000053983/ENSGALG00000006133/ENSGALG00000030647/ENSGALG00000030405/ENSGALG00000026754	EDBETA/-/-/-/MFAP5/-/-/MFAP2/-/-	10	8	ENSGALG00000031901/ENSGALG00000050156/ENSGALG00000024136/ENSGALG00000041483/ENSGALG00000053983/ENSGALG00000006133/ENSGALG00000030405/ENSGALG00000026754	2	ENSGALG00000047320/ENSGALG00000030647
CC	GO:0005882	intermediate filament	8/620	69/2848	0.990973	1	ENSGALG00000031901/ENSGALG00000050156/ENSGALG00000024136/ENSGALG00000041483/ENSGALG00000053983/ENSGALG00000006133/ENSGALG00000030405/ENSGALG00000026754	EDBETA/-/-/-/-/-/-/-	8	8	ENSGALG00000031901/ENSGALG00000050156/ENSGALG00000024136/ENSGALG00000041483/ENSGALG00000053983/ENSGALG00000006133/ENSGALG00000030405/ENSGALG00000026754	0
CC	GO:0045111	intermediate filament cytoskeleton	8/620	69/2848	0.990973	1	ENSGALG00000031901/ENSGALG00000050156/ENSGALG00000024136/ENSGALG00000041483/ENSGALG00000053983/ENSGALG00000006133/ENSGALG00000030405/ENSGALG00000026754	EDBETA/-/-/-/-/-/-/-	8	8	ENSGALG00000031901/ENSGALG00000050156/ENSGALG00000024136/ENSGALG00000041483/ENSGALG00000053983/ENSGALG00000006133/ENSGALG00000030405/ENSGALG00000026754	0
CC	GO:0099513	polymeric cytoskeletal fiber	8/620	70/2848	0.992245	1	ENSGALG00000031901/ENSGALG00000050156/ENSGALG00000024136/ENSGALG00000041483/ENSGALG00000053983/ENSGALG00000006133/ENSGALG00000030405/ENSGALG00000026754	EDBETA/-/-/-/-/-/-/-	8	8	ENSGALG00000031901/ENSGALG00000050156/ENSGALG00000024136/ENSGALG00000041483/ENSGALG00000053983/ENSGALG00000006133/ENSGALG00000030405/ENSGALG00000026754	0
CC	GO:0005740	mitochondrial envelope	4/620	45/2848	0.993995	1	ENSGALG00000006503/ENSGALG00000013709/ENSGALG00000034645/ENSGALG00000006978	VDAC1/TIMM21/USMG5/APOOL	4	1	ENSGALG00000034645	3	ENSGALG00000006503/ENSGALG00000013709/ENSGALG00000006978
CC	GO:0044428	nuclear part	15/620	115/2848	0.994718	1	ENSGALG00000026747/ENSGALG00000000516/ENSGALG00000032173/ENSGALG00000020419/ENSGALG00000002511/ENSGALG00000040725/ENSGALG00000028336/ENSGALG00000010039/ENSGALG00000005929/ENSGALG00000042215/ENSGALG00000007778/ENSGALG00000008238/ENSGALG00000003870/ENSGALG00000046637/ENSGALG00000004738	GTF2A1L/FANCA/TADA1/LIN52/-/-/MED10/BRE/-/FAAP100/PES1/MED13L/MED7/-/GLE1	15	8	ENSGALG00000026747/ENSGALG00000000516/ENSGALG00000032173/ENSGALG00000002511/ENSGALG00000040725/ENSGALG00000028336/ENSGALG00000003870/ENSGALG00000046637	7	ENSGALG00000020419/ENSGALG00000010039/ENSGALG00000005929/ENSGALG00000042215/ENSGALG00000007778/ENSGALG00000008238/ENSGALG00000004738
CC	GO:0031967	organelle envelope	5/620	53/2848	0.994989	1	ENSGALG00000006503/ENSGALG00000013709/ENSGALG00000034645/ENSGALG00000006978/ENSGALG00000004738	VDAC1/TIMM21/USMG5/APOOL/GLE1	5	1	ENSGALG00000034645	4	ENSGALG00000006503/ENSGALG00000013709/ENSGALG00000006978/ENSGALG00000004738
CC	GO:0031975	envelope	5/620	53/2848	0.994989	1	ENSGALG00000006503/ENSGALG00000013709/ENSGALG00000034645/ENSGALG00000006978/ENSGALG00000004738	VDAC1/TIMM21/USMG5/APOOL/GLE1	5	1	ENSGALG00000034645	4	ENSGALG00000006503/ENSGALG00000013709/ENSGALG00000006978/ENSGALG00000004738
CC	GO:1990234	transferase complex	4/620	46/2848	0.99502	1	ENSGALG00000026747/ENSGALG00000032173/ENSGALG00000040725/ENSGALG00000003815	GTF2A1L/TADA1/-/RPN2	4	3	ENSGALG00000026747/ENSGALG00000032173/ENSGALG00000040725	1	ENSGALG00000003815
CC	GO:1905368	peptidase complex	1/620	22/2848	0.99559	1	ENSGALG00000006022	PSMA1	1	0		1	ENSGALG00000006022
CC	GO:0044429	mitochondrial part	4/620	52/2848	0.998422	1	ENSGALG00000006503/ENSGALG00000013709/ENSGALG00000034645/ENSGALG00000006978	VDAC1/TIMM21/USMG5/APOOL	4	1	ENSGALG00000034645	3	ENSGALG00000006503/ENSGALG00000013709/ENSGALG00000006978
CC	GO:0044446	intracellular organelle part	75/620	450/2848	0.998607	1	ENSGALG00000031901/ENSGALG00000050156/ENSGALG00000001571/ENSGALG00000024136/ENSGALG00000041483/ENSGALG00000001936/ENSGALG00000005644/ENSGALG00000011452/ENSGALG00000011998/ENSGALG00000026747/ENSGALG00000021636/ENSGALG00000046955/ENSGALG00000011747/ENSGALG00000043971/ENSGALG00000002207/ENSGALG00000015880/ENSGALG00000013621/ENSGALG00000009722/ENSGALG00000010073/ENSGALG00000028612/ENSGALG00000005340/…	EDBETA/-/MYO1F/-/-/MYO7B/MYO1G/ARPC2/SEC24D/GTF2A1L/CUX1/-/-/-/ATP6V1G3/HMGN2P46/ATP6V1H/DYNC1I1/DDOST/-/SLC35A3/VDAC1/CHSY1/MYH9/MYH11/DNAH10/-/-/FANCA/SEC23A/CSGALNACT1/TADA1/TMEM9B/LIN52/MYO1A/MYH1F/-/TIMM21/MYO6/H1-10/-/-/MYO1B/RSPH6A/USMG5/APOOL/DPM2/MYO1C/CENPP/ARPC5/RRBP1/MED10/-/SRPRA/SARAF/BRE/MYO1D/-/PIGN/FAAP100/-/-/PES1/CGNL1/MED13L/MED7/USO1/CHSY3/RPN2/-/-/ORMDL3/GLE1/-/-	75	29	ENSGALG00000031901/ENSGALG00000050156/ENSGALG00000024136/ENSGALG00000041483/ENSGALG00000001936/ENSGALG00000026747/ENSGALG00000046955/ENSGALG00000015880/ENSGALG00000013621/ENSGALG00000009722/ENSGALG00000028612/ENSGALG00000043806/ENSGALG00000020999/ENSGALG00000000516/ENSGALG00000032173/ENSGALG00000002511/ENSGALG00000040725/ENSGALG00000013281/ENSGALG00000034645/ENSGALG00000004687/ENSGALG00000028336/…	46	ENSGALG00000001571/ENSGALG00000005644/ENSGALG00000011452/ENSGALG00000011998/ENSGALG00000021636/ENSGALG00000011747/ENSGALG00000043971/ENSGALG00000002207/ENSGALG00000010073/ENSGALG00000005340/ENSGALG00000006503/ENSGALG00000026468/ENSGALG00000043092/ENSGALG00000006520/ENSGALG00000036466/ENSGALG00000010150/ENSGALG00000010125/ENSGALG00000005908/ENSGALG00000020419/ENSGALG00000032598/ENSGALG00000042257/…
CC	GO:0044422	organelle part	75/620	456/2848	0.999167	1	ENSGALG00000031901/ENSGALG00000050156/ENSGALG00000001571/ENSGALG00000024136/ENSGALG00000041483/ENSGALG00000001936/ENSGALG00000005644/ENSGALG00000011452/ENSGALG00000011998/ENSGALG00000026747/ENSGALG00000021636/ENSGALG00000046955/ENSGALG00000011747/ENSGALG00000043971/ENSGALG00000002207/ENSGALG00000015880/ENSGALG00000013621/ENSGALG00000009722/ENSGALG00000010073/ENSGALG00000028612/ENSGALG00000005340/…	EDBETA/-/MYO1F/-/-/MYO7B/MYO1G/ARPC2/SEC24D/GTF2A1L/CUX1/-/-/-/ATP6V1G3/HMGN2P46/ATP6V1H/DYNC1I1/DDOST/-/SLC35A3/VDAC1/CHSY1/MYH9/MYH11/DNAH10/-/-/FANCA/SEC23A/CSGALNACT1/TADA1/TMEM9B/LIN52/MYO1A/MYH1F/-/TIMM21/MYO6/H1-10/-/-/MYO1B/RSPH6A/USMG5/APOOL/DPM2/MYO1C/CENPP/ARPC5/RRBP1/MED10/-/SRPRA/SARAF/BRE/MYO1D/-/PIGN/FAAP100/-/-/PES1/CGNL1/MED13L/MED7/USO1/CHSY3/RPN2/-/-/ORMDL3/GLE1/-/-	75	29	ENSGALG00000031901/ENSGALG00000050156/ENSGALG00000024136/ENSGALG00000041483/ENSGALG00000001936/ENSGALG00000026747/ENSGALG00000046955/ENSGALG00000015880/ENSGALG00000013621/ENSGALG00000009722/ENSGALG00000028612/ENSGALG00000043806/ENSGALG00000020999/ENSGALG00000000516/ENSGALG00000032173/ENSGALG00000002511/ENSGALG00000040725/ENSGALG00000013281/ENSGALG00000034645/ENSGALG00000004687/ENSGALG00000028336/…	46	ENSGALG00000001571/ENSGALG00000005644/ENSGALG00000011452/ENSGALG00000011998/ENSGALG00000021636/ENSGALG00000011747/ENSGALG00000043971/ENSGALG00000002207/ENSGALG00000010073/ENSGALG00000005340/ENSGALG00000006503/ENSGALG00000026468/ENSGALG00000043092/ENSGALG00000006520/ENSGALG00000036466/ENSGALG00000010150/ENSGALG00000010125/ENSGALG00000005908/ENSGALG00000020419/ENSGALG00000032598/ENSGALG00000042257/…
CC	GO:1902494	catalytic complex	11/620	110/2848	0.999702	1	ENSGALG00000026747/ENSGALG00000046955/ENSGALG00000009828/ENSGALG00000009722/ENSGALG00000043806/ENSGALG00000020999/ENSGALG00000032173/ENSGALG00000053449/ENSGALG00000040725/ENSGALG00000006022/ENSGALG00000003815	GTF2A1L/-/PPP2R5A/DYNC1I1/DNAH10/-/TADA1/-/-/PSMA1/RPN2	11	7	ENSGALG00000026747/ENSGALG00000046955/ENSGALG00000009722/ENSGALG00000043806/ENSGALG00000020999/ENSGALG00000032173/ENSGALG00000040725	4	ENSGALG00000009828/ENSGALG00000053449/ENSGALG00000006022/ENSGALG00000003815
CC	GO:0005739	mitochondrion	5/620	70/2848	0.999793	1	ENSGALG00000006503/ENSGALG00000040120/ENSGALG00000013709/ENSGALG00000034645/ENSGALG00000006978	VDAC1/-/TIMM21/USMG5/APOOL	5	1	ENSGALG00000034645	4	ENSGALG00000006503/ENSGALG00000040120/ENSGALG00000013709/ENSGALG00000006978
CC	GO:0005634	nucleus	42/620	324/2848	0.999994	1	ENSGALG00000027513/ENSGALG00000050415/ENSGALG00000026747/ENSGALG00000001276/ENSGALG00000015497/ENSGALG00000036017/ENSGALG00000015880/ENSGALG00000016767/ENSGALG00000032789/ENSGALG00000003169/ENSGALG00000034030/ENSGALG00000036678/ENSGALG00000003952/ENSGALG00000017204/ENSGALG00000000516/ENSGALG00000015286/ENSGALG00000037778/ENSGALG00000000451/ENSGALG00000032173/ENSGALG00000010164/ENSGALG00000020419/…	HOXD9/-/GTF2A1L/HOXB9/VGLL3/NCOA2/HMGN2P46/AFF3/TBX18/CBFB/L3MBTL3/ETV4/RBPJL/SESN3/FANCA/SESN1/NAB1/MEIG1/TADA1/SMARCA2/LIN52/PBX1/RBL2/-/-/TBX4/MED10/BRE/-/TBX5/FAAP100/DDB1/RBPJ/RRS1/PES1/MED13L/-/MED7/SNAPC5/NELFB/-/GLE1	42	14	ENSGALG00000026747/ENSGALG00000015880/ENSGALG00000016767/ENSGALG00000000516/ENSGALG00000000451/ENSGALG00000032173/ENSGALG00000002511/ENSGALG00000040725/ENSGALG00000005285/ENSGALG00000028336/ENSGALG00000008253/ENSGALG00000030890/ENSGALG00000003870/ENSGALG00000046637	28	ENSGALG00000027513/ENSGALG00000050415/ENSGALG00000001276/ENSGALG00000015497/ENSGALG00000036017/ENSGALG00000032789/ENSGALG00000003169/ENSGALG00000034030/ENSGALG00000036678/ENSGALG00000003952/ENSGALG00000017204/ENSGALG00000015286/ENSGALG00000037778/ENSGALG00000010164/ENSGALG00000020419/ENSGALG00000003429/ENSGALG00000003663/ENSGALG00000010039/ENSGALG00000005929/ENSGALG00000042215/ENSGALG00000042333/…
CC	GO:0043228	non-membrane-bounded organelle	47/620	353/2848	0.999994	1	ENSGALG00000031901/ENSGALG00000050156/ENSGALG00000001571/ENSGALG00000024136/ENSGALG00000041483/ENSGALG00000001936/ENSGALG00000005644/ENSGALG00000011452/ENSGALG00000046955/ENSGALG00000005490/ENSGALG00000011747/ENSGALG00000031768/ENSGALG00000038678/ENSGALG00000015880/ENSGALG00000009722/ENSGALG00000028612/ENSGALG00000043092/ENSGALG00000006520/ENSGALG00000043806/ENSGALG00000036466/ENSGALG00000020999/…	EDBETA/-/MYO1F/-/-/MYO7B/MYO1G/ARPC2/-/RPS2/-/SPO11/EPB41L3/HMGN2P46/DYNC1I1/-/MYH9/MYH11/DNAH10/-/-/-/SMC2/MYO1A/TOP1/MYH1F/-/MYO6/H1-10/-/MYO1B/RSPH6A/MYO1C/CENPP/ARPC5/-/MYO1D/PLEKHH1/-/PES1/CGNL1/MRPL19/-/PLEKHH2/-/-/-	47	23	ENSGALG00000031901/ENSGALG00000050156/ENSGALG00000024136/ENSGALG00000041483/ENSGALG00000001936/ENSGALG00000046955/ENSGALG00000031768/ENSGALG00000015880/ENSGALG00000009722/ENSGALG00000028612/ENSGALG00000043806/ENSGALG00000020999/ENSGALG00000002511/ENSGALG00000013281/ENSGALG00000004687/ENSGALG00000053983/ENSGALG00000009507/ENSGALG00000006133/ENSGALG00000016731/ENSGALG00000054270/ENSGALG00000030405/…	24	ENSGALG00000001571/ENSGALG00000005644/ENSGALG00000011452/ENSGALG00000005490/ENSGALG00000011747/ENSGALG00000038678/ENSGALG00000043092/ENSGALG00000006520/ENSGALG00000036466/novel.1042/ENSGALG00000015691/ENSGALG00000032598/ENSGALG00000003681/ENSGALG00000042257/ENSGALG00000015898/ENSGALG00000037991/ENSGALG00000052208/ENSGALG00000007712/ENSGALG00000002709/ENSGALG00000020927/ENSGALG00000000674/ENSGALG0…
CC	GO:0043232	intracellular non-membrane-bounded organelle	47/620	353/2848	0.999994	1	ENSGALG00000031901/ENSGALG00000050156/ENSGALG00000001571/ENSGALG00000024136/ENSGALG00000041483/ENSGALG00000001936/ENSGALG00000005644/ENSGALG00000011452/ENSGALG00000046955/ENSGALG00000005490/ENSGALG00000011747/ENSGALG00000031768/ENSGALG00000038678/ENSGALG00000015880/ENSGALG00000009722/ENSGALG00000028612/ENSGALG00000043092/ENSGALG00000006520/ENSGALG00000043806/ENSGALG00000036466/ENSGALG00000020999/…	EDBETA/-/MYO1F/-/-/MYO7B/MYO1G/ARPC2/-/RPS2/-/SPO11/EPB41L3/HMGN2P46/DYNC1I1/-/MYH9/MYH11/DNAH10/-/-/-/SMC2/MYO1A/TOP1/MYH1F/-/MYO6/H1-10/-/MYO1B/RSPH6A/MYO1C/CENPP/ARPC5/-/MYO1D/PLEKHH1/-/PES1/CGNL1/MRPL19/-/PLEKHH2/-/-/-	47	23	ENSGALG00000031901/ENSGALG00000050156/ENSGALG00000024136/ENSGALG00000041483/ENSGALG00000001936/ENSGALG00000046955/ENSGALG00000031768/ENSGALG00000015880/ENSGALG00000009722/ENSGALG00000028612/ENSGALG00000043806/ENSGALG00000020999/ENSGALG00000002511/ENSGALG00000013281/ENSGALG00000004687/ENSGALG00000053983/ENSGALG00000009507/ENSGALG00000006133/ENSGALG00000016731/ENSGALG00000054270/ENSGALG00000030405/…	24	ENSGALG00000001571/ENSGALG00000005644/ENSGALG00000011452/ENSGALG00000005490/ENSGALG00000011747/ENSGALG00000038678/ENSGALG00000043092/ENSGALG00000006520/ENSGALG00000036466/novel.1042/ENSGALG00000015691/ENSGALG00000032598/ENSGALG00000003681/ENSGALG00000042257/ENSGALG00000015898/ENSGALG00000037991/ENSGALG00000052208/ENSGALG00000007712/ENSGALG00000002709/ENSGALG00000020927/ENSGALG00000000674/ENSGALG0…
CC	GO:0005737	cytoplasm	58/620	415/2848	0.999995	1	ENSGALG00000042030/ENSGALG00000037929/ENSGALG00000011446/ENSGALG00000029657/ENSGALG00000004325/ENSGALG00000011998/ENSGALG00000021636/ENSGALG00000005490/ENSGALG00000043971/ENSGALG00000015096/ENSGALG00000002207/ENSGALG00000009978/ENSGALG00000013621/ENSGALG00000023749/ENSGALG00000008443/ENSGALG00000020067/ENSGALG00000010073/ENSGALG00000005340/ENSGALG00000006503/ENSGALG00000026468/ENSGALG00000010150/…	P4HA3/BIN2/TNFAIP2/-/P4HA1/SEC24D/CUX1/RPS2/-/SH3GL2/ATP6V1G3/DTD2/ATP6V1H/DARS2/ARHGDIA/VASH2/DDOST/SLC35A3/VDAC1/CHSY1/SEC23A/BIN1/CLN5/-/CSGALNACT1/PADI3/-/TMEM9B/EXOC3L1/EIF3L/AP3B1/AMPH/TIMM21/ARHGEF11/RSPH6A/USMG5/APOOL/DPM2/SIAH1/RRBP1/EXOC3/BIN3/-/EIF3D/SRPRA/SARAF/SH3GL3/PIGN/-/VASH1/SERP1/USO1/MRPL19/CHSY3/EXOC4/RPN2/-/ORMDL3	58	14	ENSGALG00000015096/ENSGALG00000009978/ENSGALG00000013621/ENSGALG00000023749/ENSGALG00000031373/ENSGALG00000032958/ENSGALG00000013281/ENSGALG00000034645/ENSGALG00000003916/ENSGALG00000013397/ENSGALG00000006045/ENSGALG00000012903/ENSGALG00000016731/ENSGALG00000007028	44	ENSGALG00000042030/ENSGALG00000037929/ENSGALG00000011446/ENSGALG00000029657/ENSGALG00000004325/ENSGALG00000011998/ENSGALG00000021636/ENSGALG00000005490/ENSGALG00000043971/ENSGALG00000002207/ENSGALG00000008443/ENSGALG00000020067/ENSGALG00000010073/ENSGALG00000005340/ENSGALG00000006503/ENSGALG00000026468/ENSGALG00000010150/ENSGALG00000011541/ENSGALG00000016917/ENSGALG00000040120/ENSGALG00000010125/…
CC	GO:0043231	intracellular membrane-bounded organelle	71/620	491/2848	0.999997	1	ENSGALG00000042030/ENSGALG00000027513/ENSGALG00000050415/ENSGALG00000029657/ENSGALG00000004325/ENSGALG00000026747/ENSGALG00000001276/ENSGALG00000021636/ENSGALG00000015497/ENSGALG00000043971/ENSGALG00000002207/ENSGALG00000036017/ENSGALG00000015880/ENSGALG00000016767/ENSGALG00000013621/ENSGALG00000032789/ENSGALG00000003169/ENSGALG00000034030/ENSGALG00000036678/ENSGALG00000003952/ENSGALG00000010073/…	P4HA3/HOXD9/-/-/P4HA1/GTF2A1L/HOXB9/CUX1/VGLL3/-/ATP6V1G3/NCOA2/HMGN2P46/AFF3/ATP6V1H/TBX18/CBFB/L3MBTL3/ETV4/RBPJL/DDOST/SLC35A3/VDAC1/CHSY1/SESN3/FANCA/CLN5/-/CSGALNACT1/SESN1/NAB1/MEIG1/TADA1/TMEM9B/SMARCA2/LIN52/PBX1/RBL2/-/TIMM21/-/USMG5/APOOL/DPM2/RRBP1/TBX4/MED10/SRPRA/SARAF/BRE/-/TBX5/PIGN/FAAP100/DDB1/-/RBPJ/RRS1/PES1/MED13L/SERP1/-/MED7/USO1/SNAPC5/CHSY3/NELFB/RPN2/-/ORMDL3/GLE1	71	17	ENSGALG00000026747/ENSGALG00000015880/ENSGALG00000016767/ENSGALG00000013621/ENSGALG00000000516/ENSGALG00000000451/ENSGALG00000032173/ENSGALG00000002511/ENSGALG00000040725/ENSGALG00000034645/ENSGALG00000005285/ENSGALG00000028336/ENSGALG00000008253/ENSGALG00000012903/ENSGALG00000030890/ENSGALG00000003870/ENSGALG00000046637	54	ENSGALG00000042030/ENSGALG00000027513/ENSGALG00000050415/ENSGALG00000029657/ENSGALG00000004325/ENSGALG00000001276/ENSGALG00000021636/ENSGALG00000015497/ENSGALG00000043971/ENSGALG00000002207/ENSGALG00000036017/ENSGALG00000032789/ENSGALG00000003169/ENSGALG00000034030/ENSGALG00000036678/ENSGALG00000003952/ENSGALG00000010073/ENSGALG00000005340/ENSGALG00000006503/ENSGALG00000026468/ENSGALG00000017204/…
CC	GO:0044444	cytoplasmic part	42/620	331/2848	0.999997	1	ENSGALG00000042030/ENSGALG00000011446/ENSGALG00000029657/ENSGALG00000004325/ENSGALG00000011998/ENSGALG00000021636/ENSGALG00000005490/ENSGALG00000043971/ENSGALG00000002207/ENSGALG00000013621/ENSGALG00000010073/ENSGALG00000005340/ENSGALG00000006503/ENSGALG00000026468/ENSGALG00000010150/ENSGALG00000016917/ENSGALG00000040120/ENSGALG00000010125/ENSGALG00000005908/ENSGALG00000001702/ENSGALG00000012296/…	P4HA3/TNFAIP2/-/P4HA1/SEC24D/CUX1/RPS2/-/ATP6V1G3/ATP6V1H/DDOST/SLC35A3/VDAC1/CHSY1/SEC23A/CLN5/-/CSGALNACT1/TMEM9B/EXOC3L1/EIF3L/AP3B1/TIMM21/RSPH6A/USMG5/APOOL/DPM2/RRBP1/EXOC3/-/EIF3D/SRPRA/SARAF/PIGN/-/SERP1/USO1/MRPL19/CHSY3/EXOC4/RPN2/ORMDL3	42	6	ENSGALG00000013621/ENSGALG00000013281/ENSGALG00000034645/ENSGALG00000013397/ENSGALG00000012903/ENSGALG00000016731	36	ENSGALG00000042030/ENSGALG00000011446/ENSGALG00000029657/ENSGALG00000004325/ENSGALG00000011998/ENSGALG00000021636/ENSGALG00000005490/ENSGALG00000043971/ENSGALG00000002207/ENSGALG00000010073/ENSGALG00000005340/ENSGALG00000006503/ENSGALG00000026468/ENSGALG00000010150/ENSGALG00000016917/ENSGALG00000040120/ENSGALG00000010125/ENSGALG00000005908/ENSGALG00000001702/ENSGALG00000012296/ENSGALG00000004390/…
CC	GO:0005840	ribosome	2/620	101/2848	1	1	ENSGALG00000005490/ENSGALG00000016731	RPS2/MRPL19	2	1	ENSGALG00000016731	1	ENSGALG00000005490
CC	GO:1990904	ribonucleoprotein complex	4/620	126/2848	1	1	ENSGALG00000005490/ENSGALG00000015649/ENSGALG00000032400/ENSGALG00000016731	RPS2/NOP14/UTP23/MRPL19	4	3	ENSGALG00000015649/ENSGALG00000032400/ENSGALG00000016731	1	ENSGALG00000005490
MF	GO:0005509	calcium ion binding	95/1738	313/8410	2.4171e-05	0.00701799	ENSGALG00000015148/ENSGALG00000002544/ENSGALG00000008359/ENSGALG00000037625/ENSGALG00000016157/ENSGALG00000016833/ENSGALG00000016986/ENSGALG00000014233/ENSGALG00000039985/ENSGALG00000017378/ENSGALG00000012906/ENSGALG00000008320/ENSGALG00000016908/ENSGALG00000006258/ENSGALG00000028565/ENSGALG00000011200/ENSGALG00000042063/ENSGALG00000012923/ENSGALG00000009415/ENSGALG00000015409/ENSGALG00000013189/…	ANXA1/PCDH12/CD248/FBN3/-/F7/LCP1/FBLN1/CDH11/CRTAC1/CDH20/EDEM1/-/SPOCK1/PCDHGC3/THBS2/EPDR1/CDH9/SMOC1/PROS1/LPCAT1/CDH8/FBN1/MAN1A1/-/PCDH1/FBN2/-/PCDH7/-/-/CABP7/ADGRL4/CDH5/SVEP1/NPNT/-/CANT1/CDH4/-/EFCAB2/MICU1/NELL2/FBLN2/-/NID1/CDH13/THBS1/CAPN1/ANXA2/CDHR1/VSNL1/DGKB/PCDH19/-/LTBP1/CABP1/PADI3/-/NOX5/PRRG4/RASEF/-/PLCB2/PLS1/-/PLA2G12A/ANXA5/SPARC/NCS1/CDHR2/CLSTN3/MICU3/NECAB3/-/MAN1C1/…	95	30	ENSGALG00000016157/ENSGALG00000012906/ENSGALG00000006258/ENSGALG00000012923/ENSGALG00000009415/ENSGALG00000013189/ENSGALG00000005319/ENSGALG00000004653/ENSGALG00000049995/ENSGALG00000005102/ENSGALG00000028017/ENSGALG00000004372/ENSGALG00000002314/ENSGALG00000033561/ENSGALG00000007116/ENSGALG00000031373/ENSGALG00000008063/ENSGALG00000012032/ENSGALG00000009458/ENSGALG00000002647/ENSGALG00000003285/…	65	ENSGALG00000015148/ENSGALG00000002544/ENSGALG00000008359/ENSGALG00000037625/ENSGALG00000016833/ENSGALG00000016986/ENSGALG00000014233/ENSGALG00000039985/ENSGALG00000017378/ENSGALG00000008320/ENSGALG00000016908/ENSGALG00000028565/ENSGALG00000011200/ENSGALG00000042063/ENSGALG00000015409/ENSGALG00000004960/ENSGALG00000014878/ENSGALG00000002553/ENSGALG00000014686/ENSGALG00000033883/ENSGALG00000048605/…
MF	GO:0004930	G-protein-coupled receptor activity	95/1738	318/8410	4.79044e-05	0.00701799	ENSGALG00000009684/ENSGALG00000035569/ENSGALG00000016881/ENSGALG00000008733/ENSGALG00000026092/ENSGALG00000005476/ENSGALG00000002473/ENSGALG00000047316/ENSGALG00000040761/ENSGALG00000010596/ENSGALG00000016992/ENSGALG00000004446/ENSGALG00000029768/ENSGALG00000041491/ENSGALG00000023142/ENSGALG00000009640/ENSGALG00000005544/ENSGALG00000010357/ENSGALG00000013218/ENSGALG00000015895/ENSGALG00000026733/…	GPR26/MC2R/GPR183/LPAR3/-/PTH2R/GPR157/-/DRD4/TACR3/HTR2A/NPFFR1/PTGDR/ACKR4/PTGER3/CHRM5/GPR55/P2RY1/C3AR1/HTR1B/FFAR4/P2RY4/HTR1E/-/PTAFR/ADORA1/-/P2RY8/GPR176/CCR5/ADGRL4/GPR20/P2RY6/-/NPBWR2/OPN4-1/GPR65/GALR1/OPRL1/GPR34/-/PRLHR/-/MTNR1B/EDNRB2/-/VIPR2/PTGER4/GPRC5B/CYSLTR2/SSTR5/-/CCR2/HTR1A/-/LHCGR/GPR83L/CXCR5/GPR153/ADGRB3/ADORA2A/LPAR5/ADRB2/NPY7R/GPR37L1/CRHR2/NPBWR1/GPR161/AVPR1A/ADRA…	95	36	ENSGALG00000009684/ENSGALG00000035569/ENSGALG00000008733/ENSGALG00000040761/ENSGALG00000010596/ENSGALG00000004446/ENSGALG00000009640/ENSGALG00000015895/ENSGALG00000026733/ENSGALG00000015826/ENSGALG00000047357/ENSGALG00000009619/ENSGALG00000029170/ENSGALG00000041662/ENSGALG00000026011/ENSGALG00000027965/ENSGALG00000028895/ENSGALG00000020656/ENSGALG00000005258/ENSGALG00000047717/ENSGALG00000009095/…	59	ENSGALG00000016881/ENSGALG00000026092/ENSGALG00000005476/ENSGALG00000002473/ENSGALG00000047316/ENSGALG00000016992/ENSGALG00000029768/ENSGALG00000041491/ENSGALG00000023142/ENSGALG00000005544/ENSGALG00000010357/ENSGALG00000013218/ENSGALG00000004346/ENSGALG00000050637/ENSGALG00000000783/ENSGALG00000000168/ENSGALG00000016687/ENSGALG00000037077/ENSGALG00000008890/ENSGALG00000041730/ENSGALG00000017327/…
MF	GO:0005201	extracellular matrix structural constituent	9/1738	15/8410	0.000998046	0.0751761	ENSGALG00000035584/ENSGALG00000009641/ENSGALG00000036798/ENSGALG00000016843/ENSGALG00000002546/ENSGALG00000041555/ENSGALG00000031112/ENSGALG00000005180/ENSGALG00000008141	COL3A1/COL1A2/COL4A1/COL4A2/COL5A1/COL1A1/COL5A2/-/-	9	0		9	ENSGALG00000035584/ENSGALG00000009641/ENSGALG00000036798/ENSGALG00000016843/ENSGALG00000002546/ENSGALG00000041555/ENSGALG00000031112/ENSGALG00000005180/ENSGALG00000008141
MF	GO:0046873	metal ion transmembrane transporter activity	28/1738	77/8410	0.00102629	0.0751761	ENSGALG00000022696/ENSGALG00000002118/ENSGALG00000014372/ENSGALG00000000367/ENSGALG00000027702/ENSGALG00000010812/ENSGALG00000037626/ENSGALG00000008602/ENSGALG00000006112/ENSGALG00000031350/ENSGALG00000004246/ENSGALG00000041533/ENSGALG00000006072/ENSGALG00000002539/ENSGALG00000011040/ENSGALG00000030176/ENSGALG00000003601/ENSGALG00000008122/ENSGALG00000006270/ENSGALG00000011250/ENSGALG00000032718/…	KCNE3/KCNMB1/SLC34A2/ASIC2/SCN11A/RYR2/KCNQ3/SLC39A12/SCN5A/KCNE4/SLC6A4/SLC11A2/-/KCNN2/SCN3A/SLC31A2/ATP2B4/SLC39A13/SCNN1G/ASIC4/NIPAL2/-/SCN9A/SLC40A1/SLC34A1/RYR3/-/ITPR2	28	15	ENSGALG00000000367/ENSGALG00000027702/ENSGALG00000010812/ENSGALG00000008602/ENSGALG00000006112/ENSGALG00000004246/ENSGALG00000006072/ENSGALG00000002539/ENSGALG00000011040/ENSGALG00000032718/novel.254/ENSGALG00000027793/ENSGALG00000003075/ENSGALG00000009705/ENSGALG00000051417	13	ENSGALG00000022696/ENSGALG00000002118/ENSGALG00000014372/ENSGALG00000037626/ENSGALG00000031350/ENSGALG00000041533/ENSGALG00000030176/ENSGALG00000003601/ENSGALG00000008122/ENSGALG00000006270/ENSGALG00000011250/ENSGALG00000043618/ENSGALG00000014071
MF	GO:0015081	sodium ion transmembrane transporter activity	12/1738	24/8410	0.00130373	0.0763984	ENSGALG00000014372/ENSGALG00000000367/ENSGALG00000027702/ENSGALG00000006112/ENSGALG00000004246/ENSGALG00000006072/ENSGALG00000011040/ENSGALG00000006270/ENSGALG00000011250/ENSGALG00000027793/ENSGALG00000003075/ENSGALG00000051417	SLC34A2/ASIC2/SCN11A/SCN5A/SLC6A4/-/SCN3A/SCNN1G/ASIC4/SCN9A/SLC34A1/-	12	9	ENSGALG00000000367/ENSGALG00000027702/ENSGALG00000006112/ENSGALG00000004246/ENSGALG00000006072/ENSGALG00000011040/ENSGALG00000027793/ENSGALG00000003075/ENSGALG00000051417	3	ENSGALG00000014372/ENSGALG00000006270/ENSGALG00000011250
MF	GO:0004871	signal transducer activity	112/1738	422/8410	0.0017473	0.0853267	ENSGALG00000009684/ENSGALG00000035569/ENSGALG00000016881/ENSGALG00000008733/ENSGALG00000026092/ENSGALG00000005476/ENSGALG00000002473/ENSGALG00000047316/ENSGALG00000001840/ENSGALG00000040761/ENSGALG00000010596/ENSGALG00000016992/ENSGALG00000004446/ENSGALG00000029768/ENSGALG00000041491/ENSGALG00000023142/ENSGALG00000009640/ENSGALG00000005544/ENSGALG00000010357/ENSGALG00000013218/ENSGALG00000015895/…	GPR26/MC2R/GPR183/LPAR3/-/PTH2R/GPR157/-/TEK/DRD4/TACR3/HTR2A/NPFFR1/PTGDR/ACKR4/PTGER3/CHRM5/GPR55/P2RY1/C3AR1/HTR1B/FFAR4/P2RY4/HTR1E/-/RYR2/PTAFR/ADORA1/-/ANTXR2/P2RY8/-/GPR176/CCR5/ADGRL4/GPR20/P2RY6/GRIK1/GRIK2/-/NPBWR2/OPN4-1/GPR65/GALR1/OPRL1/GPR34/-/PRLHR/-/MTNR1B/EDNRB2/-/VIPR2/PTGER4/GPRC5B/CYSLTR2/SSTR5/-/CCR2/HTR1A/-/LHCGR/GPR83L/CXCR5/GPR153/ADGRB3/RAMP2/GRIA1/ADORA2A/-/ACVR2B/LPAR5/…	112	45	ENSGALG00000009684/ENSGALG00000035569/ENSGALG00000008733/ENSGALG00000040761/ENSGALG00000010596/ENSGALG00000004446/ENSGALG00000009640/ENSGALG00000015895/ENSGALG00000026733/ENSGALG00000015826/ENSGALG00000010812/ENSGALG00000047357/ENSGALG00000053077/ENSGALG00000009619/ENSGALG00000015835/ENSGALG00000015434/ENSGALG00000029170/ENSGALG00000041662/ENSGALG00000026011/ENSGALG00000027965/ENSGALG00000028895/…	67	ENSGALG00000016881/ENSGALG00000026092/ENSGALG00000005476/ENSGALG00000002473/ENSGALG00000047316/ENSGALG00000001840/ENSGALG00000016992/ENSGALG00000029768/ENSGALG00000041491/ENSGALG00000023142/ENSGALG00000005544/ENSGALG00000010357/ENSGALG00000013218/ENSGALG00000004346/ENSGALG00000050637/ENSGALG00000000783/ENSGALG00000000168/ENSGALG00000043675/ENSGALG00000016687/ENSGALG00000037077/ENSGALG00000008890/…
MF	GO:0038023	signaling receptor activity	110/1738	417/8410	0.00238172	0.0872306	ENSGALG00000009684/ENSGALG00000035569/ENSGALG00000016881/ENSGALG00000008733/ENSGALG00000026092/ENSGALG00000005476/ENSGALG00000002473/ENSGALG00000047316/ENSGALG00000001840/ENSGALG00000040761/ENSGALG00000010596/ENSGALG00000016992/ENSGALG00000004446/ENSGALG00000029768/ENSGALG00000041491/ENSGALG00000023142/ENSGALG00000009640/ENSGALG00000005544/ENSGALG00000010357/ENSGALG00000013218/ENSGALG00000015895/…	GPR26/MC2R/GPR183/LPAR3/-/PTH2R/GPR157/-/TEK/DRD4/TACR3/HTR2A/NPFFR1/PTGDR/ACKR4/PTGER3/CHRM5/GPR55/P2RY1/C3AR1/HTR1B/FFAR4/P2RY4/HTR1E/-/PTAFR/ADORA1/-/ANTXR2/P2RY8/-/GPR176/CCR5/ADGRL4/GPR20/P2RY6/GRIK1/GRIK2/-/NPBWR2/OPN4-1/GPR65/GALR1/OPRL1/GPR34/-/PRLHR/-/MTNR1B/EDNRB2/-/VIPR2/PTGER4/GPRC5B/CYSLTR2/SSTR5/-/CCR2/HTR1A/-/LHCGR/GPR83L/CXCR5/GPR153/ADGRB3/RAMP2/GRIA1/ADORA2A/-/ACVR2B/LPAR5/ADRB2…	110	43	ENSGALG00000009684/ENSGALG00000035569/ENSGALG00000008733/ENSGALG00000040761/ENSGALG00000010596/ENSGALG00000004446/ENSGALG00000009640/ENSGALG00000015895/ENSGALG00000026733/ENSGALG00000015826/ENSGALG00000047357/ENSGALG00000053077/ENSGALG00000009619/ENSGALG00000015835/ENSGALG00000015434/ENSGALG00000029170/ENSGALG00000041662/ENSGALG00000026011/ENSGALG00000027965/ENSGALG00000028895/ENSGALG00000020656/…	67	ENSGALG00000016881/ENSGALG00000026092/ENSGALG00000005476/ENSGALG00000002473/ENSGALG00000047316/ENSGALG00000001840/ENSGALG00000016992/ENSGALG00000029768/ENSGALG00000041491/ENSGALG00000023142/ENSGALG00000005544/ENSGALG00000010357/ENSGALG00000013218/ENSGALG00000004346/ENSGALG00000050637/ENSGALG00000000783/ENSGALG00000000168/ENSGALG00000043675/ENSGALG00000016687/ENSGALG00000037077/ENSGALG00000008890/…
MF	GO:0060089	molecular transducer activity	110/1738	417/8410	0.00238172	0.0872306	ENSGALG00000009684/ENSGALG00000035569/ENSGALG00000016881/ENSGALG00000008733/ENSGALG00000026092/ENSGALG00000005476/ENSGALG00000002473/ENSGALG00000047316/ENSGALG00000001840/ENSGALG00000040761/ENSGALG00000010596/ENSGALG00000016992/ENSGALG00000004446/ENSGALG00000029768/ENSGALG00000041491/ENSGALG00000023142/ENSGALG00000009640/ENSGALG00000005544/ENSGALG00000010357/ENSGALG00000013218/ENSGALG00000015895/…	GPR26/MC2R/GPR183/LPAR3/-/PTH2R/GPR157/-/TEK/DRD4/TACR3/HTR2A/NPFFR1/PTGDR/ACKR4/PTGER3/CHRM5/GPR55/P2RY1/C3AR1/HTR1B/FFAR4/P2RY4/HTR1E/-/PTAFR/ADORA1/-/ANTXR2/P2RY8/-/GPR176/CCR5/ADGRL4/GPR20/P2RY6/GRIK1/GRIK2/-/NPBWR2/OPN4-1/GPR65/GALR1/OPRL1/GPR34/-/PRLHR/-/MTNR1B/EDNRB2/-/VIPR2/PTGER4/GPRC5B/CYSLTR2/SSTR5/-/CCR2/HTR1A/-/LHCGR/GPR83L/CXCR5/GPR153/ADGRB3/RAMP2/GRIA1/ADORA2A/-/ACVR2B/LPAR5/ADRB2…	110	43	ENSGALG00000009684/ENSGALG00000035569/ENSGALG00000008733/ENSGALG00000040761/ENSGALG00000010596/ENSGALG00000004446/ENSGALG00000009640/ENSGALG00000015895/ENSGALG00000026733/ENSGALG00000015826/ENSGALG00000047357/ENSGALG00000053077/ENSGALG00000009619/ENSGALG00000015835/ENSGALG00000015434/ENSGALG00000029170/ENSGALG00000041662/ENSGALG00000026011/ENSGALG00000027965/ENSGALG00000028895/ENSGALG00000020656/…	67	ENSGALG00000016881/ENSGALG00000026092/ENSGALG00000005476/ENSGALG00000002473/ENSGALG00000047316/ENSGALG00000001840/ENSGALG00000016992/ENSGALG00000029768/ENSGALG00000041491/ENSGALG00000023142/ENSGALG00000005544/ENSGALG00000010357/ENSGALG00000013218/ENSGALG00000004346/ENSGALG00000050637/ENSGALG00000000783/ENSGALG00000000168/ENSGALG00000043675/ENSGALG00000016687/ENSGALG00000037077/ENSGALG00000008890/…
MF	GO:0004888	transmembrane signaling receptor activity	106/1738	404/8410	0.00340235	0.110765	ENSGALG00000009684/ENSGALG00000035569/ENSGALG00000016881/ENSGALG00000008733/ENSGALG00000026092/ENSGALG00000005476/ENSGALG00000002473/ENSGALG00000047316/ENSGALG00000001840/ENSGALG00000040761/ENSGALG00000010596/ENSGALG00000016992/ENSGALG00000004446/ENSGALG00000029768/ENSGALG00000041491/ENSGALG00000023142/ENSGALG00000009640/ENSGALG00000005544/ENSGALG00000010357/ENSGALG00000013218/ENSGALG00000015895/…	GPR26/MC2R/GPR183/LPAR3/-/PTH2R/GPR157/-/TEK/DRD4/TACR3/HTR2A/NPFFR1/PTGDR/ACKR4/PTGER3/CHRM5/GPR55/P2RY1/C3AR1/HTR1B/FFAR4/P2RY4/HTR1E/-/PTAFR/ADORA1/-/P2RY8/-/GPR176/CCR5/ADGRL4/GPR20/P2RY6/GRIK1/GRIK2/-/NPBWR2/OPN4-1/GPR65/GALR1/OPRL1/GPR34/-/PRLHR/-/MTNR1B/EDNRB2/-/VIPR2/PTGER4/GPRC5B/CYSLTR2/SSTR5/-/CCR2/HTR1A/-/LHCGR/GPR83L/CXCR5/GPR153/ADGRB3/GRIA1/ADORA2A/-/ACVR2B/LPAR5/ADRB2/NPY7R/GPR37L…	106	43	ENSGALG00000009684/ENSGALG00000035569/ENSGALG00000008733/ENSGALG00000040761/ENSGALG00000010596/ENSGALG00000004446/ENSGALG00000009640/ENSGALG00000015895/ENSGALG00000026733/ENSGALG00000015826/ENSGALG00000047357/ENSGALG00000053077/ENSGALG00000009619/ENSGALG00000015835/ENSGALG00000015434/ENSGALG00000029170/ENSGALG00000041662/ENSGALG00000026011/ENSGALG00000027965/ENSGALG00000028895/ENSGALG00000020656/…	63	ENSGALG00000016881/ENSGALG00000026092/ENSGALG00000005476/ENSGALG00000002473/ENSGALG00000047316/ENSGALG00000001840/ENSGALG00000016992/ENSGALG00000029768/ENSGALG00000041491/ENSGALG00000023142/ENSGALG00000005544/ENSGALG00000010357/ENSGALG00000013218/ENSGALG00000004346/ENSGALG00000050637/ENSGALG00000000783/ENSGALG00000000168/ENSGALG00000016687/ENSGALG00000037077/ENSGALG00000008890/ENSGALG00000041730/…
MF	GO:0016810	hydrolase activity, acting on carbon-nitrogen (but not peptide) bonds	11/1738	25/8410	0.0071116	0.20837	ENSGALG00000010490/ENSGALG00000000755/ENSGALG00000015141/ENSGALG00000016524/ENSGALG00000031373/ENSGALG00000041203/ENSGALG00000007582/ENSGALG00000039011/ENSGALG00000003570/ENSGALG00000050669/ENSGALG00000011414	DPYSL4/ACER3/GDA/-/PADI3/CRMP1/DPYSL3/DPYS/ATIC/-/AMDHD1	11	5	ENSGALG00000010490/ENSGALG00000031373/ENSGALG00000039011/ENSGALG00000050669/ENSGALG00000011414	6	ENSGALG00000000755/ENSGALG00000015141/ENSGALG00000016524/ENSGALG00000041203/ENSGALG00000007582/ENSGALG00000003570
MF	GO:0008484	sulfuric ester hydrolase activity	8/1738	16/8410	0.00854296	0.227553	ENSGALG00000009856/ENSGALG00000005616/ENSGALG00000039673/ENSGALG00000004438/ENSGALG00000016622/ENSGALG00000016648/ENSGALG00000004593/ENSGALG00000039553	GNS/ARSI/GALNS/ARSB/STS/-/SULF2/SULF1	8	0		8	ENSGALG00000009856/ENSGALG00000005616/ENSGALG00000039673/ENSGALG00000004438/ENSGALG00000016622/ENSGALG00000016648/ENSGALG00000004593/ENSGALG00000039553
MF	GO:0004222	metalloendopeptidase activity	24/1738	73/8410	0.00976293	0.228466	ENSGALG00000019063/ENSGALG00000040342/ENSGALG00000002081/ENSGALG00000038758/ENSGALG00000003580/ENSGALG00000030602/ENSGALG00000000357/ENSGALG00000019060/ENSGALG00000033157/ENSGALG00000000151/ENSGALG00000032974/ENSGALG00000054512/ENSGALG00000009567/ENSGALG00000030502/ENSGALG00000014751/ENSGALG00000033033/ENSGALG00000041750/ENSGALG00000008976/ENSGALG00000001115/ENSGALG00000001407/ENSGALG00000015795/…	MMP10/ADAMTS1/MMP28/MMP15/MMP2/ADAM33/-/MMP27/ADAMTS10/ADAMTS19/ADAMTS2/-/TLL1/ADAMTS4/ADAMTS6/MEP1A/ADAMTS9/ADAM22/MMEL1/ADAMTS15/ADAMTS5/ADAMTS7/-/ECE1	24	2	ENSGALG00000033033/ENSGALG00000047639	22	ENSGALG00000019063/ENSGALG00000040342/ENSGALG00000002081/ENSGALG00000038758/ENSGALG00000003580/ENSGALG00000030602/ENSGALG00000000357/ENSGALG00000019060/ENSGALG00000033157/ENSGALG00000000151/ENSGALG00000032974/ENSGALG00000054512/ENSGALG00000009567/ENSGALG00000030502/ENSGALG00000014751/ENSGALG00000041750/ENSGALG00000008976/ENSGALG00000001115/ENSGALG00000001407/ENSGALG00000015795/ENSGALG00000008164/…
MF	GO:0005261	cation channel activity	18/1738	51/8410	0.0108918	0.228466	ENSGALG00000022696/ENSGALG00000002118/ENSGALG00000000367/ENSGALG00000027702/ENSGALG00000010812/ENSGALG00000037626/ENSGALG00000006112/ENSGALG00000031350/ENSGALG00000006072/ENSGALG00000002539/ENSGALG00000011040/ENSGALG00000006270/ENSGALG00000011250/novel.254/ENSGALG00000027793/ENSGALG00000009705/ENSGALG00000051417/ENSGALG00000014071	KCNE3/KCNMB1/ASIC2/SCN11A/RYR2/KCNQ3/SCN5A/KCNE4/-/KCNN2/SCN3A/SCNN1G/ASIC4/-/SCN9A/RYR3/-/ITPR2	18	11	ENSGALG00000000367/ENSGALG00000027702/ENSGALG00000010812/ENSGALG00000006112/ENSGALG00000006072/ENSGALG00000002539/ENSGALG00000011040/novel.254/ENSGALG00000027793/ENSGALG00000009705/ENSGALG00000051417	7	ENSGALG00000022696/ENSGALG00000002118/ENSGALG00000037626/ENSGALG00000031350/ENSGALG00000006270/ENSGALG00000011250/ENSGALG00000014071
MF	GO:0017016	Ras GTPase binding	12/1738	30/8410	0.0121929	0.228466	ENSGALG00000016736/ENSGALG00000055075/ENSGALG00000011608/ENSGALG00000010341/ENSGALG00000032658/ENSGALG00000015014/ENSGALG00000039163/ENSGALG00000014922/ENSGALG00000005807/ENSGALG00000037527/ENSGALG00000016451/ENSGALG00000030791	CYFIP1/FMNL3/-/XPO5/FMNL1/TNPO1/ARHGEF11/ROCK1/IPO7/-/ROCK2/DIAPH2	12	0		12	ENSGALG00000016736/ENSGALG00000055075/ENSGALG00000011608/ENSGALG00000010341/ENSGALG00000032658/ENSGALG00000015014/ENSGALG00000039163/ENSGALG00000014922/ENSGALG00000005807/ENSGALG00000037527/ENSGALG00000016451/ENSGALG00000030791
MF	GO:0031267	small GTPase binding	12/1738	30/8410	0.0121929	0.228466	ENSGALG00000016736/ENSGALG00000055075/ENSGALG00000011608/ENSGALG00000010341/ENSGALG00000032658/ENSGALG00000015014/ENSGALG00000039163/ENSGALG00000014922/ENSGALG00000005807/ENSGALG00000037527/ENSGALG00000016451/ENSGALG00000030791	CYFIP1/FMNL3/-/XPO5/FMNL1/TNPO1/ARHGEF11/ROCK1/IPO7/-/ROCK2/DIAPH2	12	0		12	ENSGALG00000016736/ENSGALG00000055075/ENSGALG00000011608/ENSGALG00000010341/ENSGALG00000032658/ENSGALG00000015014/ENSGALG00000039163/ENSGALG00000014922/ENSGALG00000005807/ENSGALG00000037527/ENSGALG00000016451/ENSGALG00000030791
MF	GO:0005539	glycosaminoglycan binding	8/1738	17/8410	0.0132557	0.228466	ENSGALG00000015624/ENSGALG00000015627/ENSGALG00000043672/ENSGALG00000039080/ENSGALG00000006725/ENSGALG00000010290/ENSGALG00000015770/ENSGALG00000039245	VCAN/HAPLN1/STAB1/CD44/ACAN/VEGFA/APP/STAB2	8	1	ENSGALG00000006725	7	ENSGALG00000015624/ENSGALG00000015627/ENSGALG00000043672/ENSGALG00000039080/ENSGALG00000010290/ENSGALG00000015770/ENSGALG00000039245
MF	GO:0017048	Rho GTPase binding	8/1738	17/8410	0.0132557	0.228466	ENSGALG00000016736/ENSGALG00000055075/ENSGALG00000011608/ENSGALG00000032658/ENSGALG00000039163/ENSGALG00000014922/ENSGALG00000016451/ENSGALG00000030791	CYFIP1/FMNL3/-/FMNL1/ARHGEF11/ROCK1/ROCK2/DIAPH2	8	0		8	ENSGALG00000016736/ENSGALG00000055075/ENSGALG00000011608/ENSGALG00000032658/ENSGALG00000039163/ENSGALG00000014922/ENSGALG00000016451/ENSGALG00000030791
MF	GO:0043565	sequence-specific DNA binding	42/1738	149/8410	0.0168117	0.235605	ENSGALG00000043727/ENSGALG00000008127/ENSGALG00000036751/ENSGALG00000010160/ENSGALG00000001161/ENSGALG00000033497/ENSGALG00000043701/ENSGALG00000007817/ENSGALG00000039982/ENSGALG00000012538/ENSGALG00000033404/ENSGALG00000040730/ENSGALG00000027907/ENSGALG00000028153/ENSGALG00000003759/ENSGALG00000005062/ENSGALG00000036678/ENSGALG00000003952/ENSGALG00000000616/ENSGALG00000016058/ENSGALG00000026698/…	NR4A1/SPI1/-/DMRT1/FLI1/FOXP4/ELK3/EHF/IRF5/NR4A2/RARG/RXRG/NR2F1/-/RORA/FOXN4/ETV4/RBPJL/ELF3/ERG/FEV/-/ESRRB/IRF9/TRPS1/ETV3/FOXD2/MTA3/IRF7/NR2F6/ETS1/FOXP1/RBPJ/FOXM1/ELF1/FOXD3/PURG/NR1H3/PURA/FOXS1/FOXN3/MTA2	42	11	ENSGALG00000010160/ENSGALG00000007817/ENSGALG00000040730/ENSGALG00000028153/ENSGALG00000003759/ENSGALG00000005062/ENSGALG00000026698/ENSGALG00000041775/ENSGALG00000042474/ENSGALG00000009925/ENSGALG00000027562	31	ENSGALG00000043727/ENSGALG00000008127/ENSGALG00000036751/ENSGALG00000001161/ENSGALG00000033497/ENSGALG00000043701/ENSGALG00000039982/ENSGALG00000012538/ENSGALG00000033404/ENSGALG00000027907/ENSGALG00000036678/ENSGALG00000003952/ENSGALG00000000616/ENSGALG00000016058/ENSGALG00000029278/ENSGALG00000030291/ENSGALG00000031700/ENSGALG00000000669/ENSGALG00000014297/ENSGALG00000043010/ENSGALG00000001143/…
MF	GO:0005216	ion channel activity	52/1738	191/8410	0.0169949	0.235605	ENSGALG00000007269/ENSGALG00000006521/ENSGALG00000005502/ENSGALG00000022696/ENSGALG00000000505/ENSGALG00000002118/ENSGALG00000000441/ENSGALG00000006297/ENSGALG00000038042/ENSGALG00000010781/ENSGALG00000000367/ENSGALG00000027702/ENSGALG00000038543/ENSGALG00000010812/ENSGALG00000037626/ENSGALG00000001512/ENSGALG00000006112/ENSGALG00000031350/ENSGALG00000005332/ENSGALG00000015835/ENSGALG00000015434/…	GABRA3/TRPM5/KCNG4/KCNE3/KCNH6/KCNMB1/KCNA10/TRPC7/GABRG2/GLRA3/ASIC2/SCN11A/KCNH7/RYR2/KCNQ3/KCND3/SCN5A/KCNE4/CACNA1D/GRIK1/GRIK2/CACNA1E/-/KCNA3/KCNN2/-/KCNC1/GABRA1/SCN3A/TRPM2/KCNH4/GRIA1/GABRP/KCNQ5/CACNA1C/TRPA1/KCNC4/CNGA3/GRID2/-/TRPC4/TRPC6/SCNN1G/ASIC4/-/GABRA6/SCN9A/CLCN7/RYR3/-/ITPR2/HVCN1	52	37	ENSGALG00000007269/ENSGALG00000006521/ENSGALG00000005502/ENSGALG00000000505/ENSGALG00000000441/ENSGALG00000006297/ENSGALG00000038042/ENSGALG00000010781/ENSGALG00000000367/ENSGALG00000027702/ENSGALG00000038543/ENSGALG00000010812/ENSGALG00000001512/ENSGALG00000006112/ENSGALG00000005332/ENSGALG00000015835/ENSGALG00000015434/ENSGALG00000003833/ENSGALG00000006072/ENSGALG00000002539/ENSGALG00000006220/…	15	ENSGALG00000022696/ENSGALG00000002118/ENSGALG00000037626/ENSGALG00000031350/ENSGALG00000036942/ENSGALG00000037131/ENSGALG00000005631/ENSGALG00000003354/ENSGALG00000013022/ENSGALG00000017044/ENSGALG00000029416/ENSGALG00000006270/ENSGALG00000011250/ENSGALG00000030826/ENSGALG00000014071
MF	GO:0022838	substrate-specific channel activity	52/1738	191/8410	0.0169949	0.235605	ENSGALG00000007269/ENSGALG00000006521/ENSGALG00000005502/ENSGALG00000022696/ENSGALG00000000505/ENSGALG00000002118/ENSGALG00000000441/ENSGALG00000006297/ENSGALG00000038042/ENSGALG00000010781/ENSGALG00000000367/ENSGALG00000027702/ENSGALG00000038543/ENSGALG00000010812/ENSGALG00000037626/ENSGALG00000001512/ENSGALG00000006112/ENSGALG00000031350/ENSGALG00000005332/ENSGALG00000015835/ENSGALG00000015434/…	GABRA3/TRPM5/KCNG4/KCNE3/KCNH6/KCNMB1/KCNA10/TRPC7/GABRG2/GLRA3/ASIC2/SCN11A/KCNH7/RYR2/KCNQ3/KCND3/SCN5A/KCNE4/CACNA1D/GRIK1/GRIK2/CACNA1E/-/KCNA3/KCNN2/-/KCNC1/GABRA1/SCN3A/TRPM2/KCNH4/GRIA1/GABRP/KCNQ5/CACNA1C/TRPA1/KCNC4/CNGA3/GRID2/-/TRPC4/TRPC6/SCNN1G/ASIC4/-/GABRA6/SCN9A/CLCN7/RYR3/-/ITPR2/HVCN1	52	37	ENSGALG00000007269/ENSGALG00000006521/ENSGALG00000005502/ENSGALG00000000505/ENSGALG00000000441/ENSGALG00000006297/ENSGALG00000038042/ENSGALG00000010781/ENSGALG00000000367/ENSGALG00000027702/ENSGALG00000038543/ENSGALG00000010812/ENSGALG00000001512/ENSGALG00000006112/ENSGALG00000005332/ENSGALG00000015835/ENSGALG00000015434/ENSGALG00000003833/ENSGALG00000006072/ENSGALG00000002539/ENSGALG00000006220/…	15	ENSGALG00000022696/ENSGALG00000002118/ENSGALG00000037626/ENSGALG00000031350/ENSGALG00000036942/ENSGALG00000037131/ENSGALG00000005631/ENSGALG00000003354/ENSGALG00000013022/ENSGALG00000017044/ENSGALG00000029416/ENSGALG00000006270/ENSGALG00000011250/ENSGALG00000030826/ENSGALG00000014071
MF	GO:0005272	sodium channel activity	9/1738	21/8410	0.0176544	0.235605	ENSGALG00000000367/ENSGALG00000027702/ENSGALG00000006112/ENSGALG00000006072/ENSGALG00000011040/ENSGALG00000006270/ENSGALG00000011250/ENSGALG00000027793/ENSGALG00000051417	ASIC2/SCN11A/SCN5A/-/SCN3A/SCNN1G/ASIC4/SCN9A/-	9	7	ENSGALG00000000367/ENSGALG00000027702/ENSGALG00000006112/ENSGALG00000006072/ENSGALG00000011040/ENSGALG00000027793/ENSGALG00000051417	2	ENSGALG00000006270/ENSGALG00000011250
MF	GO:0003700	DNA-binding transcription factor activity	62/1738	234/8410	0.0176904	0.235605	ENSGALG00000043727/ENSGALG00000008127/ENSGALG00000036751/ENSGALG00000048759/ENSGALG00000050415/ENSGALG00000001161/ENSGALG00000033497/ENSGALG00000043701/ENSGALG00000007817/ENSGALG00000042534/ENSGALG00000016022/ENSGALG00000003045/ENSGALG00000003282/ENSGALG00000039982/ENSGALG00000012538/ENSGALG00000049422/ENSGALG00000033404/ENSGALG00000008494/ENSGALG00000008393/ENSGALG00000040730/ENSGALG00000027907/…	NR4A1/SPI1/-/-/-/FLI1/FOXP4/ELK3/EHF/NFATC1/RUNX1/E2F1/STAT5A/IRF5/NR4A2/ATF3/RARG/CREB1/CREB3L1/RXRG/NR2F1/-/-/NFATC3/TBX18/RORA/FOXN4/ETV4/RBPJL/ELF3/ERG/CREB3L2/FEV/-/ESRRB/STAT1/IRF9/PBX1/POU3F1/ETV3/CREB5/FOXD2/FOSL2/STAT3/TBX4/IRF7/NR2F6/ETS1/TBX5/FOXP1/RBPJ/FOXM1/ELF1/FOXD3/CREB3/ATF2/NR1H3/ATF1/-/FOXS1/FOXN3/TEAD1	62	12	ENSGALG00000007817/ENSGALG00000040730/ENSGALG00000028153/ENSGALG00000003759/ENSGALG00000005062/ENSGALG00000026698/ENSGALG00000041775/ENSGALG00000031605/ENSGALG00000038265/ENSGALG00000042474/ENSGALG00000005285/ENSGALG00000008253	50	ENSGALG00000043727/ENSGALG00000008127/ENSGALG00000036751/ENSGALG00000048759/ENSGALG00000050415/ENSGALG00000001161/ENSGALG00000033497/ENSGALG00000043701/ENSGALG00000042534/ENSGALG00000016022/ENSGALG00000003045/ENSGALG00000003282/ENSGALG00000039982/ENSGALG00000012538/ENSGALG00000049422/ENSGALG00000033404/ENSGALG00000008494/ENSGALG00000008393/ENSGALG00000027907/ENSGALG00000047514/ENSGALG00000003396/…
MF	GO:0008237	metallopeptidase activity	35/1738	121/8410	0.0186382	0.237435	ENSGALG00000019063/ENSGALG00000027788/ENSGALG00000040342/ENSGALG00000002081/ENSGALG00000038758/ENSGALG00000003580/ENSGALG00000030602/ENSGALG00000041834/ENSGALG00000000357/ENSGALG00000019060/ENSGALG00000009945/ENSGALG00000015301/ENSGALG00000033157/ENSGALG00000040759/ENSGALG00000000151/ENSGALG00000032974/ENSGALG00000054512/ENSGALG00000009567/ENSGALG00000030502/ENSGALG00000014751/ENSGALG00000031410/…	MMP10/CPE/ADAMTS1/MMP28/MMP15/MMP2/ADAM33/AEBP1/-/MMP27/CPM/LNPEP/ADAMTS10/CPXM1/ADAMTS19/ADAMTS2/-/TLL1/ADAMTS4/ADAMTS6/ENPEP/MEP1A/ADAMTS9/ADAM22/ERAP1/TRHDE/DPEP1/MMEL1/AGBL1/ADAMTS15/ADAMTS5/ADAMTS7/BEND5/-/ECE1	35	8	ENSGALG00000027788/ENSGALG00000009945/ENSGALG00000031410/ENSGALG00000033033/ENSGALG00000006175/ENSGALG00000006819/ENSGALG00000036909/ENSGALG00000047639	27	ENSGALG00000019063/ENSGALG00000040342/ENSGALG00000002081/ENSGALG00000038758/ENSGALG00000003580/ENSGALG00000030602/ENSGALG00000041834/ENSGALG00000000357/ENSGALG00000019060/ENSGALG00000015301/ENSGALG00000033157/ENSGALG00000040759/ENSGALG00000000151/ENSGALG00000032974/ENSGALG00000054512/ENSGALG00000009567/ENSGALG00000030502/ENSGALG00000014751/ENSGALG00000041750/ENSGALG00000008976/ENSGALG00000014684/…
MF	GO:0015318	inorganic molecular entity transmembrane transporter activity	73/1738	283/8410	0.020068	0.243515	ENSGALG00000007269/ENSGALG00000006521/ENSGALG00000005502/ENSGALG00000022696/ENSGALG00000000505/ENSGALG00000002118/ENSGALG00000016446/ENSGALG00000000441/ENSGALG00000006297/ENSGALG00000016791/ENSGALG00000038042/ENSGALG00000014372/ENSGALG00000007867/ENSGALG00000010781/ENSGALG00000000367/ENSGALG00000027702/ENSGALG00000038543/ENSGALG00000010812/ENSGALG00000037626/ENSGALG00000008602/ENSGALG00000001512/…	GABRA3/TRPM5/KCNG4/KCNE3/KCNH6/KCNMB1/ATP6V1C2/KCNA10/TRPC7/SLC9A2/GABRG2/SLC34A2/SLC9A5/GLRA3/ASIC2/SCN11A/KCNH7/RYR2/KCNQ3/SLC39A12/KCND3/SLC9A9/-/SCN5A/SLC26A5/KCNE4/CACNA1D/GRIK1/GRIK2/CACNA1E/TCIRG1/SLC6A4/ATP6V1H/SLC11A2/-/KCNA3/KCNN2/-/KCNC1/ANKH/GABRA1/SCN3A/TRPM2/KCNH4/GRIA1/SLC31A2/GABRP/ATP2B4/SLC39A13/KCNQ5/CACNA1C/SLC26A1/TRPA1/KCNC4/CNGA3/GRID2/-/TRPC4/TRPC6/SCNN1G/ASIC4/NIPAL2/SLC9…	73	43	ENSGALG00000007269/ENSGALG00000006521/ENSGALG00000005502/ENSGALG00000000505/ENSGALG00000000441/ENSGALG00000006297/ENSGALG00000038042/ENSGALG00000010781/ENSGALG00000000367/ENSGALG00000027702/ENSGALG00000038543/ENSGALG00000010812/ENSGALG00000008602/ENSGALG00000001512/ENSGALG00000033411/ENSGALG00000006112/ENSGALG00000005332/ENSGALG00000015835/ENSGALG00000015434/ENSGALG00000003833/ENSGALG00000004246/…	30	ENSGALG00000022696/ENSGALG00000002118/ENSGALG00000016446/ENSGALG00000016791/ENSGALG00000014372/ENSGALG00000007867/ENSGALG00000037626/ENSGALG00000002374/ENSGALG00000008222/ENSGALG00000031350/ENSGALG00000036069/ENSGALG00000041533/ENSGALG00000036942/ENSGALG00000037131/ENSGALG00000012964/ENSGALG00000005631/ENSGALG00000003354/ENSGALG00000030176/ENSGALG00000003601/ENSGALG00000008122/ENSGALG00000013022/…
MF	GO:0004559	alpha-mannosidase activity	6/1738	12/8410	0.0226019	0.243515	ENSGALG00000008320/ENSGALG00000014878/ENSGALG00000033790/ENSGALG00000001038/ENSGALG00000041564/ENSGALG00000001615	EDEM1/MAN1A1/MAN2A2/MAN1C1/-/MAN2C1	6	0		6	ENSGALG00000008320/ENSGALG00000014878/ENSGALG00000033790/ENSGALG00000001038/ENSGALG00000041564/ENSGALG00000001615
MF	GO:0015923	mannosidase activity	6/1738	12/8410	0.0226019	0.243515	ENSGALG00000008320/ENSGALG00000014878/ENSGALG00000033790/ENSGALG00000001038/ENSGALG00000041564/ENSGALG00000001615	EDEM1/MAN1A1/MAN2A2/MAN1C1/-/MAN2C1	6	0		6	ENSGALG00000008320/ENSGALG00000014878/ENSGALG00000033790/ENSGALG00000001038/ENSGALG00000041564/ENSGALG00000001615
MF	GO:0015267	channel activity	54/1738	203/8410	0.0237245	0.243515	ENSGALG00000007269/ENSGALG00000005209/ENSGALG00000006521/ENSGALG00000005502/ENSGALG00000022696/ENSGALG00000000505/ENSGALG00000002118/ENSGALG00000000441/ENSGALG00000006297/ENSGALG00000038042/ENSGALG00000010781/ENSGALG00000000367/ENSGALG00000027702/ENSGALG00000038543/ENSGALG00000010812/ENSGALG00000037626/ENSGALG00000001512/ENSGALG00000006112/ENSGALG00000031350/ENSGALG00000005332/ENSGALG00000015835/…	GABRA3/AQP1/TRPM5/KCNG4/KCNE3/KCNH6/KCNMB1/KCNA10/TRPC7/GABRG2/GLRA3/ASIC2/SCN11A/KCNH7/RYR2/KCNQ3/KCND3/SCN5A/KCNE4/CACNA1D/GRIK1/GRIK2/CACNA1E/-/KCNA3/KCNN2/-/KCNC1/GABRA1/SCN3A/TRPM2/KCNH4/GRIA1/GABRP/KCNQ5/CACNA1C/TRPA1/KCNC4/CNGA3/GRID2/-/TRPC4/TRPC6/SCNN1G/ASIC4/-/GABRA6/SCN9A/AQP5/CLCN7/RYR3/-/ITPR2/HVCN1	54	38	ENSGALG00000007269/ENSGALG00000006521/ENSGALG00000005502/ENSGALG00000000505/ENSGALG00000000441/ENSGALG00000006297/ENSGALG00000038042/ENSGALG00000010781/ENSGALG00000000367/ENSGALG00000027702/ENSGALG00000038543/ENSGALG00000010812/ENSGALG00000001512/ENSGALG00000006112/ENSGALG00000005332/ENSGALG00000015835/ENSGALG00000015434/ENSGALG00000003833/ENSGALG00000006072/ENSGALG00000002539/ENSGALG00000006220/…	16	ENSGALG00000005209/ENSGALG00000022696/ENSGALG00000002118/ENSGALG00000037626/ENSGALG00000031350/ENSGALG00000036942/ENSGALG00000037131/ENSGALG00000005631/ENSGALG00000003354/ENSGALG00000013022/ENSGALG00000017044/ENSGALG00000029416/ENSGALG00000006270/ENSGALG00000011250/ENSGALG00000030826/ENSGALG00000014071
MF	GO:0022803	passive transmembrane transporter activity	54/1738	203/8410	0.0237245	0.243515	ENSGALG00000007269/ENSGALG00000005209/ENSGALG00000006521/ENSGALG00000005502/ENSGALG00000022696/ENSGALG00000000505/ENSGALG00000002118/ENSGALG00000000441/ENSGALG00000006297/ENSGALG00000038042/ENSGALG00000010781/ENSGALG00000000367/ENSGALG00000027702/ENSGALG00000038543/ENSGALG00000010812/ENSGALG00000037626/ENSGALG00000001512/ENSGALG00000006112/ENSGALG00000031350/ENSGALG00000005332/ENSGALG00000015835/…	GABRA3/AQP1/TRPM5/KCNG4/KCNE3/KCNH6/KCNMB1/KCNA10/TRPC7/GABRG2/GLRA3/ASIC2/SCN11A/KCNH7/RYR2/KCNQ3/KCND3/SCN5A/KCNE4/CACNA1D/GRIK1/GRIK2/CACNA1E/-/KCNA3/KCNN2/-/KCNC1/GABRA1/SCN3A/TRPM2/KCNH4/GRIA1/GABRP/KCNQ5/CACNA1C/TRPA1/KCNC4/CNGA3/GRID2/-/TRPC4/TRPC6/SCNN1G/ASIC4/-/GABRA6/SCN9A/AQP5/CLCN7/RYR3/-/ITPR2/HVCN1	54	38	ENSGALG00000007269/ENSGALG00000006521/ENSGALG00000005502/ENSGALG00000000505/ENSGALG00000000441/ENSGALG00000006297/ENSGALG00000038042/ENSGALG00000010781/ENSGALG00000000367/ENSGALG00000027702/ENSGALG00000038543/ENSGALG00000010812/ENSGALG00000001512/ENSGALG00000006112/ENSGALG00000005332/ENSGALG00000015835/ENSGALG00000015434/ENSGALG00000003833/ENSGALG00000006072/ENSGALG00000002539/ENSGALG00000006220/…	16	ENSGALG00000005209/ENSGALG00000022696/ENSGALG00000002118/ENSGALG00000037626/ENSGALG00000031350/ENSGALG00000036942/ENSGALG00000037131/ENSGALG00000005631/ENSGALG00000003354/ENSGALG00000013022/ENSGALG00000017044/ENSGALG00000029416/ENSGALG00000006270/ENSGALG00000011250/ENSGALG00000030826/ENSGALG00000014071
MF	GO:0015075	ion transmembrane transporter activity	80/1738	316/8410	0.0241022	0.243515	ENSGALG00000007269/ENSGALG00000006521/ENSGALG00000005502/ENSGALG00000022696/ENSGALG00000000505/ENSGALG00000002118/ENSGALG00000016446/ENSGALG00000000441/ENSGALG00000006297/ENSGALG00000016791/ENSGALG00000038042/ENSGALG00000014372/ENSGALG00000007867/ENSGALG00000010781/ENSGALG00000016684/ENSGALG00000000367/ENSGALG00000027702/ENSGALG00000038543/ENSGALG00000010812/ENSGALG00000037626/ENSGALG00000008602/…	GABRA3/TRPM5/KCNG4/KCNE3/KCNH6/KCNMB1/ATP6V1C2/KCNA10/TRPC7/SLC9A2/GABRG2/SLC34A2/SLC9A5/GLRA3/RHAG/ASIC2/SCN11A/KCNH7/RYR2/KCNQ3/SLC39A12/KCND3/SLC9A9/-/SCN5A/SLC26A5/KCNE4/CACNA1D/GRIK1/GRIK2/CACNA1E/TCIRG1/SLC41A2/SLC6A4/ATP6V1H/SLC11A2/-/KCNA3/KCNN2/-/KCNC1/ANKH/GABRA1/SCN3A/TRPM2/KCNH4/SLC4A8/GRIA1/SLC4A1/SLC31A2/GABRP/SLC4A2/ATP2B4/SLC39A13/KCNQ5/CACNA1C/SLC26A1/TRPA1/KCNC4/SLC4A9/CNGA3/GRI…	80	44	ENSGALG00000007269/ENSGALG00000006521/ENSGALG00000005502/ENSGALG00000000505/ENSGALG00000000441/ENSGALG00000006297/ENSGALG00000038042/ENSGALG00000010781/ENSGALG00000000367/ENSGALG00000027702/ENSGALG00000038543/ENSGALG00000010812/ENSGALG00000008602/ENSGALG00000001512/ENSGALG00000033411/ENSGALG00000006112/ENSGALG00000005332/ENSGALG00000015835/ENSGALG00000015434/ENSGALG00000003833/ENSGALG00000004246/…	36	ENSGALG00000022696/ENSGALG00000002118/ENSGALG00000016446/ENSGALG00000016791/ENSGALG00000014372/ENSGALG00000007867/ENSGALG00000016684/ENSGALG00000037626/ENSGALG00000002374/ENSGALG00000008222/ENSGALG00000031350/ENSGALG00000036069/ENSGALG00000012697/ENSGALG00000041533/ENSGALG00000036942/ENSGALG00000037131/ENSGALG00000012964/ENSGALG00000005631/ENSGALG00000003354/ENSGALG00000031274/ENSGALG00000039978/…
MF	GO:0008233	peptidase activity	82/1738	328/8410	0.0301764	0.288093	ENSGALG00000019063/ENSGALG00000000775/ENSGALG00000028147/ENSGALG00000011099/ENSGALG00000027788/ENSGALG00000040342/ENSGALG00000004957/ENSGALG00000030016/ENSGALG00000016833/ENSGALG00000002081/ENSGALG00000006876/ENSGALG00000013409/ENSGALG00000014603/ENSGALG00000038758/ENSGALG00000017239/ENSGALG00000003580/ENSGALG00000030602/ENSGALG00000041834/ENSGALG00000000357/ENSGALG00000019060/ENSGALG00000009945/…	MMP10/CTSS/CTSK/FAP/CPE/ADAMTS1/RHBDD1/CTSB/F7/MMP28/CTSA/-/C1S/MMP15/CTSC/MMP2/ADAM33/AEBP1/-/MMP27/CPM/PCSK5/CTSH/PRCP/LNPEP/LGMN/TPP1/ADAMTS10/HGFAC/CPXM1/-/ADAMTS19/CAPN11/ADAMTS2/-/TLL1/DPP4/CAPN1/ADAMTS4/ADAMTS6/USP16/ENPEP/MASP1/MEP1A/ADAMTS9/CTSZ/ADAM22/SENP8/SPPL2C/PREP/-/ERAP1/DPP7/-/FURIN/PCSK1/CTRB2/TRHDE/-/DPEP1/MMEL1/-/AGBL1/ADAMTS15/TMPRSS15/TINAG/UCHL5/CAPN6/ADAMTS5/ADAMTS7/BEND5/…	82	24	ENSGALG00000027788/ENSGALG00000004957/ENSGALG00000009945/ENSGALG00000015623/ENSGALG00000048579/ENSGALG00000015813/ENSGALG00000031410/ENSGALG00000007419/ENSGALG00000033033/ENSGALG00000027050/ENSGALG00000028886/ENSGALG00000000038/ENSGALG00000006175/ENSGALG00000054981/ENSGALG00000006819/ENSGALG00000015730/ENSGALG00000016300/ENSGALG00000002524/ENSGALG00000036909/ENSGALG00000047639/ENSGALG00000010018/…	58	ENSGALG00000019063/ENSGALG00000000775/ENSGALG00000028147/ENSGALG00000011099/ENSGALG00000040342/ENSGALG00000030016/ENSGALG00000016833/ENSGALG00000002081/ENSGALG00000006876/ENSGALG00000013409/ENSGALG00000014603/ENSGALG00000038758/ENSGALG00000017239/ENSGALG00000003580/ENSGALG00000030602/ENSGALG00000041834/ENSGALG00000000357/ENSGALG00000019060/ENSGALG00000033256/ENSGALG00000033557/ENSGALG00000037521/…
MF	GO:0005520	insulin-like growth factor binding	7/1738	16/8410	0.0313961	0.288093	ENSGALG00000040672/ENSGALG00000047383/ENSGALG00000043493/ENSGALG00000037402/ENSGALG00000034673/ENSGALG00000032640/ENSGALG00000011469	IGFBP4/CCN5/IGFBP1/NOV/HTRA3/CRIM1/IGFBP2	7	1	ENSGALG00000043493	6	ENSGALG00000040672/ENSGALG00000047383/ENSGALG00000037402/ENSGALG00000034673/ENSGALG00000032640/ENSGALG00000011469
MF	GO:0031406	carboxylic acid binding	9/1738	23/8410	0.0330841	0.288093	ENSGALG00000025945/ENSGALG00000015624/ENSGALG00000015627/ENSGALG00000043672/ENSGALG00000039080/ENSGALG00000006725/ENSGALG00000016524/ENSGALG00000039245/ENSGALG00000051283	AVD/VCAN/HAPLN1/STAB1/CD44/ACAN/-/STAB2/-	9	1	ENSGALG00000006725	8	ENSGALG00000025945/ENSGALG00000015624/ENSGALG00000015627/ENSGALG00000043672/ENSGALG00000039080/ENSGALG00000016524/ENSGALG00000039245/ENSGALG00000051283
MF	GO:0043177	organic acid binding	9/1738	23/8410	0.0330841	0.288093	ENSGALG00000025945/ENSGALG00000015624/ENSGALG00000015627/ENSGALG00000043672/ENSGALG00000039080/ENSGALG00000006725/ENSGALG00000016524/ENSGALG00000039245/ENSGALG00000051283	AVD/VCAN/HAPLN1/STAB1/CD44/ACAN/-/STAB2/-	9	1	ENSGALG00000006725	8	ENSGALG00000025945/ENSGALG00000015624/ENSGALG00000015627/ENSGALG00000043672/ENSGALG00000039080/ENSGALG00000016524/ENSGALG00000039245/ENSGALG00000051283
MF	GO:0008081	phosphoric diester hydrolase activity	16/1738	49/8410	0.0334306	0.288093	ENSGALG00000011094/ENSGALG00000016721/ENSGALG00000039935/ENSGALG00000005805/ENSGALG00000036085/ENSGALG00000033507/ENSGALG00000014845/ENSGALG00000006455/ENSGALG00000006626/ENSGALG00000042105/ENSGALG00000045212/ENSGALG00000042374/ENSGALG00000003457/ENSGALG00000004514/ENSGALG00000006916/ENSGALG00000014727	PDE4B/PLCXD1/PDE1C/PLCD1/-/PLCG2/PLCXD3/SMPD4/PDE6C/PLCB2/PLCD3/PDE11A/CNP/PDE6G/GDE1/PDE4D	16	4	ENSGALG00000006455/ENSGALG00000006626/ENSGALG00000042374/ENSGALG00000004514	12	ENSGALG00000011094/ENSGALG00000016721/ENSGALG00000039935/ENSGALG00000005805/ENSGALG00000036085/ENSGALG00000033507/ENSGALG00000014845/ENSGALG00000042105/ENSGALG00000045212/ENSGALG00000003457/ENSGALG00000006916/ENSGALG00000014727
MF	GO:0005540	hyaluronic acid binding	6/1738	13/8410	0.0347744	0.288095	ENSGALG00000015624/ENSGALG00000015627/ENSGALG00000043672/ENSGALG00000039080/ENSGALG00000006725/ENSGALG00000039245	VCAN/HAPLN1/STAB1/CD44/ACAN/STAB2	6	1	ENSGALG00000006725	5	ENSGALG00000015624/ENSGALG00000015627/ENSGALG00000043672/ENSGALG00000039080/ENSGALG00000039245
MF	GO:0004175	endopeptidase activity	49/1738	186/8410	0.0353973	0.288095	ENSGALG00000019063/ENSGALG00000040342/ENSGALG00000004957/ENSGALG00000030016/ENSGALG00000016833/ENSGALG00000002081/ENSGALG00000014603/ENSGALG00000038758/ENSGALG00000003580/ENSGALG00000030602/ENSGALG00000000357/ENSGALG00000019060/ENSGALG00000033256/ENSGALG00000029731/ENSGALG00000033157/ENSGALG00000015623/ENSGALG00000048579/ENSGALG00000000151/ENSGALG00000010186/ENSGALG00000032974/ENSGALG00000054512/…	MMP10/ADAMTS1/RHBDD1/CTSB/F7/MMP28/C1S/MMP15/MMP2/ADAM33/-/MMP27/PCSK5/TPP1/ADAMTS10/HGFAC/-/ADAMTS19/CAPN11/ADAMTS2/-/TLL1/CAPN1/ADAMTS4/ADAMTS6/MASP1/MEP1A/ADAMTS9/ADAM22/SPPL2C/PREP/-/-/FURIN/PCSK1/CTRB2/MMEL1/-/ADAMTS15/TMPRSS15/CAPN6/ADAMTS5/ADAMTS7/-/CTSEAL/PCSK4/ECE1/CELA2A/-	49	14	ENSGALG00000004957/ENSGALG00000015623/ENSGALG00000048579/ENSGALG00000007419/ENSGALG00000033033/ENSGALG00000028886/ENSGALG00000000038/ENSGALG00000054981/ENSGALG00000015730/ENSGALG00000047639/ENSGALG00000010018/ENSGALG00000026384/ENSGALG00000004568/ENSGALG00000005747	35	ENSGALG00000019063/ENSGALG00000040342/ENSGALG00000030016/ENSGALG00000016833/ENSGALG00000002081/ENSGALG00000014603/ENSGALG00000038758/ENSGALG00000003580/ENSGALG00000030602/ENSGALG00000000357/ENSGALG00000019060/ENSGALG00000033256/ENSGALG00000029731/ENSGALG00000033157/ENSGALG00000000151/ENSGALG00000010186/ENSGALG00000032974/ENSGALG00000054512/ENSGALG00000009567/ENSGALG00000041685/ENSGALG00000030502/…
MF	GO:0005126	cytokine receptor binding	15/1738	46/8410	0.0391757	0.29725	ENSGALG00000011668/ENSGALG00000010915/ENSGALG00000026207/ENSGALG00000029532/ENSGALG00000016852/ENSGALG00000054196/ENSGALG00000007240/ENSGALG00000006827/ENSGALG00000006346/ENSGALG00000034478/ENSGALG00000026098/ENSGALG00000009574/ENSGALG00000026663/ENSGALG00000032717/ENSGALG00000011206	IL8L1/IL6/CNTF/CXCL13L3/TNFSF13B/-/TRAIL-LIKE/IL4/CXCL14/CCL4/IL8/IL12A/CX3CL1/CCL4/KITLG	15	6	ENSGALG00000011668/ENSGALG00000010915/ENSGALG00000029532/ENSGALG00000006827/ENSGALG00000006346/ENSGALG00000009574	9	ENSGALG00000026207/ENSGALG00000016852/ENSGALG00000054196/ENSGALG00000007240/ENSGALG00000034478/ENSGALG00000026098/ENSGALG00000026663/ENSGALG00000032717/ENSGALG00000011206
MF	GO:0140110	transcription regulator activity	69/1738	275/8410	0.040869	0.29725	ENSGALG00000043727/ENSGALG00000008127/ENSGALG00000036751/ENSGALG00000048759/ENSGALG00000050415/ENSGALG00000001161/ENSGALG00000033497/ENSGALG00000043701/ENSGALG00000007817/ENSGALG00000042534/ENSGALG00000016022/ENSGALG00000003045/ENSGALG00000003282/ENSGALG00000039982/ENSGALG00000012538/ENSGALG00000049422/ENSGALG00000033404/ENSGALG00000008494/ENSGALG00000008393/ENSGALG00000040730/ENSGALG00000027907/…	NR4A1/SPI1/-/-/-/FLI1/FOXP4/ELK3/EHF/NFATC1/RUNX1/E2F1/STAT5A/IRF5/NR4A2/ATF3/RARG/CREB1/CREB3L1/RXRG/NR2F1/NCOA2/-/-/NFATC3/TBX18/CBFB/RORA/FOXN4/ETV4/RBPJL/ELF3/ERG/CREB3L2/FEV/-/NAB1/ESRRB/STAT1/IRF9/PBX1/POU3F1/ETV3/CREB5/FOXD2/FOSL2/STAT3/TBX4/MED10/IRF7/NR2F6/ETS1/-/TBX5/FOXP1/RBPJ/FOXM1/ELF1/FOXD3/CREB3/MED13L/ATF2/NR1H3/MED7/ATF1/-/FOXS1/FOXN3/TEAD1	69	14	ENSGALG00000007817/ENSGALG00000040730/ENSGALG00000028153/ENSGALG00000003759/ENSGALG00000005062/ENSGALG00000026698/ENSGALG00000041775/ENSGALG00000031605/ENSGALG00000038265/ENSGALG00000042474/ENSGALG00000005285/ENSGALG00000028336/ENSGALG00000008253/ENSGALG00000003870	55	ENSGALG00000043727/ENSGALG00000008127/ENSGALG00000036751/ENSGALG00000048759/ENSGALG00000050415/ENSGALG00000001161/ENSGALG00000033497/ENSGALG00000043701/ENSGALG00000042534/ENSGALG00000016022/ENSGALG00000003045/ENSGALG00000003282/ENSGALG00000039982/ENSGALG00000012538/ENSGALG00000049422/ENSGALG00000033404/ENSGALG00000008494/ENSGALG00000008393/ENSGALG00000027907/ENSGALG00000036017/ENSGALG00000047514/…
MF	GO:0022890	inorganic cation transmembrane transporter activity	35/1738	128/8410	0.0415988	0.29725	ENSGALG00000022696/ENSGALG00000002118/ENSGALG00000016446/ENSGALG00000016791/ENSGALG00000014372/ENSGALG00000007867/ENSGALG00000000367/ENSGALG00000027702/ENSGALG00000010812/ENSGALG00000037626/ENSGALG00000008602/ENSGALG00000002374/ENSGALG00000006112/ENSGALG00000031350/ENSGALG00000036069/ENSGALG00000004246/ENSGALG00000013621/ENSGALG00000041533/ENSGALG00000006072/ENSGALG00000002539/ENSGALG00000011040/…	KCNE3/KCNMB1/ATP6V1C2/SLC9A2/SLC34A2/SLC9A5/ASIC2/SCN11A/RYR2/KCNQ3/SLC39A12/SLC9A9/SCN5A/KCNE4/TCIRG1/SLC6A4/ATP6V1H/SLC11A2/-/KCNN2/SCN3A/SLC31A2/ATP2B4/SLC39A13/SCNN1G/ASIC4/NIPAL2/SLC9A1/-/SCN9A/SLC40A1/SLC34A1/RYR3/-/ITPR2	35	16	ENSGALG00000000367/ENSGALG00000027702/ENSGALG00000010812/ENSGALG00000008602/ENSGALG00000006112/ENSGALG00000004246/ENSGALG00000013621/ENSGALG00000006072/ENSGALG00000002539/ENSGALG00000011040/ENSGALG00000032718/novel.254/ENSGALG00000027793/ENSGALG00000003075/ENSGALG00000009705/ENSGALG00000051417	19	ENSGALG00000022696/ENSGALG00000002118/ENSGALG00000016446/ENSGALG00000016791/ENSGALG00000014372/ENSGALG00000007867/ENSGALG00000037626/ENSGALG00000002374/ENSGALG00000031350/ENSGALG00000036069/ENSGALG00000041533/ENSGALG00000030176/ENSGALG00000003601/ENSGALG00000008122/ENSGALG00000006270/ENSGALG00000011250/ENSGALG00000034251/ENSGALG00000043618/ENSGALG00000014071
MF	GO:0000976	transcription regulatory region sequence-specific DNA binding	7/1738	17/8410	0.0440943	0.29725	ENSGALG00000039982/ENSGALG00000003952/ENSGALG00000030291/ENSGALG00000014297/ENSGALG00000014365/ENSGALG00000027562/ENSGALG00000029387	IRF5/RBPJL/IRF9/IRF7/RBPJ/PURG/PURA	7	1	ENSGALG00000027562	6	ENSGALG00000039982/ENSGALG00000003952/ENSGALG00000030291/ENSGALG00000014297/ENSGALG00000014365/ENSGALG00000029387
MF	GO:0001067	regulatory region nucleic acid binding	7/1738	17/8410	0.0440943	0.29725	ENSGALG00000039982/ENSGALG00000003952/ENSGALG00000030291/ENSGALG00000014297/ENSGALG00000014365/ENSGALG00000027562/ENSGALG00000029387	IRF5/RBPJL/IRF9/IRF7/RBPJ/PURG/PURA	7	1	ENSGALG00000027562	6	ENSGALG00000039982/ENSGALG00000003952/ENSGALG00000030291/ENSGALG00000014297/ENSGALG00000014365/ENSGALG00000029387
MF	GO:0044212	transcription regulatory region DNA binding	7/1738	17/8410	0.0440943	0.29725	ENSGALG00000039982/ENSGALG00000003952/ENSGALG00000030291/ENSGALG00000014297/ENSGALG00000014365/ENSGALG00000027562/ENSGALG00000029387	IRF5/RBPJL/IRF9/IRF7/RBPJ/PURG/PURA	7	1	ENSGALG00000027562	6	ENSGALG00000039982/ENSGALG00000003952/ENSGALG00000030291/ENSGALG00000014297/ENSGALG00000014365/ENSGALG00000029387
MF	GO:1990837	sequence-specific double-stranded DNA binding	7/1738	17/8410	0.0440943	0.29725	ENSGALG00000039982/ENSGALG00000003952/ENSGALG00000030291/ENSGALG00000014297/ENSGALG00000014365/ENSGALG00000027562/ENSGALG00000029387	IRF5/RBPJL/IRF9/IRF7/RBPJ/PURG/PURA	7	1	ENSGALG00000027562	6	ENSGALG00000039982/ENSGALG00000003952/ENSGALG00000030291/ENSGALG00000014297/ENSGALG00000014365/ENSGALG00000029387
MF	GO:0016616	oxidoreductase activity, acting on the CH-OH group of donors, NAD or NADP as acceptor	13/1738	39/8410	0.0446382	0.29725	ENSGALG00000012061/ENSGALG00000005456/ENSGALG00000009738/novel.67/ENSGALG00000011481/ENSGALG00000006300/ENSGALG00000016536/ENSGALG00000039942/ENSGALG00000002797/ENSGALG00000002988/ENSGALG00000034434/ENSGALG00000006964/ENSGALG00000008818	-/SDR42E1/CTBP2/-/GPD1L/LDHA/HADHA/CTBP1/PGD/-/IDH2/SDR42E2/IDH1	13	2	ENSGALG00000005456/ENSGALG00000006964	11	ENSGALG00000012061/ENSGALG00000009738/novel.67/ENSGALG00000011481/ENSGALG00000006300/ENSGALG00000016536/ENSGALG00000039942/ENSGALG00000002797/ENSGALG00000002988/ENSGALG00000034434/ENSGALG00000008818
MF	GO:0070011	peptidase activity, acting on L-amino acid peptides	80/1738	326/8410	0.0473605	0.308369	ENSGALG00000019063/ENSGALG00000000775/ENSGALG00000028147/ENSGALG00000011099/ENSGALG00000027788/ENSGALG00000040342/ENSGALG00000004957/ENSGALG00000030016/ENSGALG00000016833/ENSGALG00000002081/ENSGALG00000006876/ENSGALG00000013409/ENSGALG00000014603/ENSGALG00000038758/ENSGALG00000017239/ENSGALG00000003580/ENSGALG00000030602/ENSGALG00000041834/ENSGALG00000000357/ENSGALG00000019060/ENSGALG00000009945/…	MMP10/CTSS/CTSK/FAP/CPE/ADAMTS1/RHBDD1/CTSB/F7/MMP28/CTSA/-/C1S/MMP15/CTSC/MMP2/ADAM33/AEBP1/-/MMP27/CPM/PCSK5/CTSH/PRCP/LNPEP/TPP1/ADAMTS10/HGFAC/CPXM1/-/ADAMTS19/CAPN11/ADAMTS2/-/TLL1/DPP4/CAPN1/ADAMTS4/ADAMTS6/USP16/ENPEP/MASP1/MEP1A/ADAMTS9/CTSZ/ADAM22/SENP8/SPPL2C/PREP/-/ERAP1/DPP7/-/FURIN/PCSK1/CTRB2/TRHDE/-/DPEP1/MMEL1/-/AGBL1/ADAMTS15/TMPRSS15/TINAG/UCHL5/CAPN6/ADAMTS5/ADAMTS7/BEND5/-/CTS…	80	24	ENSGALG00000027788/ENSGALG00000004957/ENSGALG00000009945/ENSGALG00000015623/ENSGALG00000048579/ENSGALG00000015813/ENSGALG00000031410/ENSGALG00000007419/ENSGALG00000033033/ENSGALG00000027050/ENSGALG00000028886/ENSGALG00000000038/ENSGALG00000006175/ENSGALG00000054981/ENSGALG00000006819/ENSGALG00000015730/ENSGALG00000016300/ENSGALG00000002524/ENSGALG00000036909/ENSGALG00000047639/ENSGALG00000010018/…	56	ENSGALG00000019063/ENSGALG00000000775/ENSGALG00000028147/ENSGALG00000011099/ENSGALG00000040342/ENSGALG00000030016/ENSGALG00000016833/ENSGALG00000002081/ENSGALG00000006876/ENSGALG00000013409/ENSGALG00000014603/ENSGALG00000038758/ENSGALG00000017239/ENSGALG00000003580/ENSGALG00000030602/ENSGALG00000041834/ENSGALG00000000357/ENSGALG00000019060/ENSGALG00000033256/ENSGALG00000033557/ENSGALG00000037521/…
MF	GO:0019838	growth factor binding	7/1738	18/8410	0.0596715	0.380081	ENSGALG00000040672/ENSGALG00000047383/ENSGALG00000043493/ENSGALG00000037402/ENSGALG00000034673/ENSGALG00000032640/ENSGALG00000011469	IGFBP4/CCN5/IGFBP1/NOV/HTRA3/CRIM1/IGFBP2	7	1	ENSGALG00000043493	6	ENSGALG00000040672/ENSGALG00000047383/ENSGALG00000037402/ENSGALG00000034673/ENSGALG00000032640/ENSGALG00000011469
MF	GO:0016614	oxidoreductase activity, acting on CH-OH group of donors	13/1738	41/8410	0.0647356	0.388643	ENSGALG00000012061/ENSGALG00000005456/ENSGALG00000009738/novel.67/ENSGALG00000011481/ENSGALG00000006300/ENSGALG00000016536/ENSGALG00000039942/ENSGALG00000002797/ENSGALG00000002988/ENSGALG00000034434/ENSGALG00000006964/ENSGALG00000008818	-/SDR42E1/CTBP2/-/GPD1L/LDHA/HADHA/CTBP1/PGD/-/IDH2/SDR42E2/IDH1	13	2	ENSGALG00000005456/ENSGALG00000006964	11	ENSGALG00000012061/ENSGALG00000009738/novel.67/ENSGALG00000011481/ENSGALG00000006300/ENSGALG00000016536/ENSGALG00000039942/ENSGALG00000002797/ENSGALG00000002988/ENSGALG00000034434/ENSGALG00000008818
MF	GO:0015077	monovalent inorganic cation transmembrane transporter activity	25/1738	90/8410	0.064815	0.388643	ENSGALG00000022696/ENSGALG00000002118/ENSGALG00000016446/ENSGALG00000016791/ENSGALG00000014372/ENSGALG00000007867/ENSGALG00000000367/ENSGALG00000027702/ENSGALG00000037626/ENSGALG00000002374/ENSGALG00000006112/ENSGALG00000031350/ENSGALG00000036069/ENSGALG00000004246/ENSGALG00000013621/ENSGALG00000006072/ENSGALG00000002539/ENSGALG00000011040/ENSGALG00000006270/ENSGALG00000011250/ENSGALG00000034251/…	KCNE3/KCNMB1/ATP6V1C2/SLC9A2/SLC34A2/SLC9A5/ASIC2/SCN11A/KCNQ3/SLC9A9/SCN5A/KCNE4/TCIRG1/SLC6A4/ATP6V1H/-/KCNN2/SCN3A/SCNN1G/ASIC4/SLC9A1/-/SCN9A/SLC34A1/-	25	12	ENSGALG00000000367/ENSGALG00000027702/ENSGALG00000006112/ENSGALG00000004246/ENSGALG00000013621/ENSGALG00000006072/ENSGALG00000002539/ENSGALG00000011040/novel.254/ENSGALG00000027793/ENSGALG00000003075/ENSGALG00000051417	13	ENSGALG00000022696/ENSGALG00000002118/ENSGALG00000016446/ENSGALG00000016791/ENSGALG00000014372/ENSGALG00000007867/ENSGALG00000037626/ENSGALG00000002374/ENSGALG00000031350/ENSGALG00000036069/ENSGALG00000006270/ENSGALG00000011250/ENSGALG00000034251
MF	GO:0016798	hydrolase activity, acting on glycosyl bonds	17/1738	57/8410	0.0649949	0.388643	ENSGALG00000039611/ENSGALG00000014509/ENSGALG00000002542/ENSGALG00000008320/ENSGALG00000011203/ENSGALG00000014878/ENSGALG00000043828/ENSGALG00000007508/ENSGALG00000033790/ENSGALG00000025921/ENSGALG00000001038/ENSGALG00000015376/ENSGALG00000041564/ENSGALG00000002117/ENSGALG00000012308/ENSGALG00000014508/ENSGALG00000001615	-/BST1/GUSB/EDEM1/HPSE/MAN1A1/HEXA/HPSE2/MAN2A2/-/MAN1C1/IDUA/-/PARG/MANBA/CD38/MAN2C1	17	2	ENSGALG00000007508/ENSGALG00000012308	15	ENSGALG00000039611/ENSGALG00000014509/ENSGALG00000002542/ENSGALG00000008320/ENSGALG00000011203/ENSGALG00000014878/ENSGALG00000043828/ENSGALG00000033790/ENSGALG00000025921/ENSGALG00000001038/ENSGALG00000015376/ENSGALG00000041564/ENSGALG00000002117/ENSGALG00000014508/ENSGALG00000001615
MF	GO:0031683	G-protein beta/gamma-subunit complex binding	6/1738	15/8410	0.0698592	0.409375	ENSGALG00000006719/ENSGALG00000003163/ENSGALG00000008382/ENSGALG00000015177/ENSGALG00000035645/ENSGALG00000003238	GNAZ/GNAO1/GNAI1/GNAQ/GNAI2/GNA11	6	1	ENSGALG00000006719	5	ENSGALG00000003163/ENSGALG00000008382/ENSGALG00000015177/ENSGALG00000035645/ENSGALG00000003238
MF	GO:0051020	GTPase binding	32/1738	122/8410	0.0810746	0.465782	ENSGALG00000012454/ENSGALG00000016736/ENSGALG00000048508/ENSGALG00000011277/ENSGALG00000014923/ENSGALG00000055075/ENSGALG00000010435/ENSGALG00000011608/ENSGALG00000004728/ENSGALG00000009740/ENSGALG00000034024/ENSGALG00000010341/ENSGALG00000032658/ENSGALG00000003412/ENSGALG00000043775/ENSGALG00000006695/ENSGALG00000036677/novel.2023/ENSGALG00000015014/ENSGALG00000039163/ENSGALG00000014922/ENSGALG0…	CYTH4/CYFIP1/-/PLEKHG7/ARHGEF28/FMNL3/RASGRP3/-/RGL1/RASGRP1/RAPGEF5/XPO5/FMNL1/-/RAPGEF3/BCR/ITSN1/-/TNPO1/ARHGEF11/ROCK1/IPO7/C9orf72/-/RAPGEF2/ABR/ARHGEF6/FGD6/ROCK2/DIAPH2/CYTH3/PLEKHG1	32	1	ENSGALG00000011277	31	ENSGALG00000012454/ENSGALG00000016736/ENSGALG00000048508/ENSGALG00000014923/ENSGALG00000055075/ENSGALG00000010435/ENSGALG00000011608/ENSGALG00000004728/ENSGALG00000009740/ENSGALG00000034024/ENSGALG00000010341/ENSGALG00000032658/ENSGALG00000003412/ENSGALG00000043775/ENSGALG00000006695/ENSGALG00000036677/novel.2023/ENSGALG00000015014/ENSGALG00000039163/ENSGALG00000014922/ENSGALG00000005807/ENSGALG0…
MF	GO:0030246	carbohydrate binding	10/1738	31/8410	0.0890322	0.501662	ENSGALG00000012173/ENSGALG00000039611/ENSGALG00000004734/ENSGALG00000033790/ENSGALG00000036789/ENSGALG00000029360/ENSGALG00000027096/ENSGALG00000014371/ENSGALG00000001615/ENSGALG00000042020	LGALS3/-/-/MAN2A2/ADGRL2/-/LGALSL/LGALS8/MAN2C1/CG-16	10	2	ENSGALG00000036789/ENSGALG00000042020	8	ENSGALG00000012173/ENSGALG00000039611/ENSGALG00000004734/ENSGALG00000033790/ENSGALG00000029360/ENSGALG00000027096/ENSGALG00000014371/ENSGALG00000001615
MF	GO:0005507	copper ion binding	7/1738	20/8410	0.0997317	0.517454	ENSGALG00000038458/ENSGALG00000030773/ENSGALG00000005077/ENSGALG00000040045/ENSGALG00000036142/ENSGALG00000028063/ENSGALG00000000402	LOXL1/CP/F8/DBH/LOXL3/LOX/LOXL2	7	1	ENSGALG00000040045	6	ENSGALG00000038458/ENSGALG00000030773/ENSGALG00000005077/ENSGALG00000036142/ENSGALG00000028063/ENSGALG00000000402
MF	GO:0008009	chemokine activity	8/1738	24/8410	0.103682	0.517454	ENSGALG00000011668/ENSGALG00000029532/ENSGALG00000054196/ENSGALG00000006346/ENSGALG00000034478/ENSGALG00000026098/ENSGALG00000026663/ENSGALG00000032717	IL8L1/CXCL13L3/-/CXCL14/CCL4/IL8/CX3CL1/CCL4	8	3	ENSGALG00000011668/ENSGALG00000029532/ENSGALG00000006346	5	ENSGALG00000054196/ENSGALG00000034478/ENSGALG00000026098/ENSGALG00000026663/ENSGALG00000032717
MF	GO:0042379	chemokine receptor binding	8/1738	24/8410	0.103682	0.517454	ENSGALG00000011668/ENSGALG00000029532/ENSGALG00000054196/ENSGALG00000006346/ENSGALG00000034478/ENSGALG00000026098/ENSGALG00000026663/ENSGALG00000032717	IL8L1/CXCL13L3/-/CXCL14/CCL4/IL8/CX3CL1/CCL4	8	3	ENSGALG00000011668/ENSGALG00000029532/ENSGALG00000006346	5	ENSGALG00000054196/ENSGALG00000034478/ENSGALG00000026098/ENSGALG00000026663/ENSGALG00000032717
MF	GO:0051287	NAD binding	8/1738	24/8410	0.103682	0.517454	ENSGALG00000012061/ENSGALG00000009738/ENSGALG00000033207/ENSGALG00000011481/ENSGALG00000002761/ENSGALG00000039942/ENSGALG00000007244/ENSGALG00000002988	-/CTBP2/HIBADH/GPD1L/SIRT1/CTBP1/SIRT4/-	8	2	ENSGALG00000033207/ENSGALG00000007244	6	ENSGALG00000012061/ENSGALG00000009738/ENSGALG00000011481/ENSGALG00000002761/ENSGALG00000039942/ENSGALG00000002988
MF	GO:0044877	protein-containing complex binding	13/1738	44/8410	0.104716	0.517454	ENSGALG00000006719/ENSGALG00000021128/ENSGALG00000015880/ENSGALG00000003163/ENSGALG00000008382/ENSGALG00000015177/ENSGALG00000035645/ENSGALG00000009309/ENSGALG00000002845/ENSGALG00000003238/ENSGALG00000027853/ENSGALG00000030759/ENSGALG00000033993	GNAZ/FSCN1/HMGN2P46/GNAO1/GNAI1/GNAQ/GNAI2/EIF5A2/CTNNA3/GNA11/CTNNA2/SRPRA/EIF6	13	3	ENSGALG00000006719/ENSGALG00000015880/ENSGALG00000002845	10	ENSGALG00000021128/ENSGALG00000003163/ENSGALG00000008382/ENSGALG00000015177/ENSGALG00000035645/ENSGALG00000009309/ENSGALG00000003238/ENSGALG00000027853/ENSGALG00000030759/ENSGALG00000033993
MF	GO:0001664	G protein-coupled receptor binding	9/1738	28/8410	0.105768	0.517454	ENSGALG00000011668/ENSGALG00000029532/ENSGALG00000054196/ENSGALG00000006346/ENSGALG00000034478/ENSGALG00000045096/ENSGALG00000026098/ENSGALG00000026663/ENSGALG00000032717	IL8L1/CXCL13L3/-/CXCL14/CCL4/-/IL8/CX3CL1/CCL4	9	3	ENSGALG00000011668/ENSGALG00000029532/ENSGALG00000006346	6	ENSGALG00000054196/ENSGALG00000034478/ENSGALG00000045096/ENSGALG00000026098/ENSGALG00000026663/ENSGALG00000032717
MF	GO:0004620	phospholipase activity	12/1738	40/8410	0.105848	0.517454	ENSGALG00000029583/ENSGALG00000026584/ENSGALG00000045796/ENSGALG00000005805/ENSGALG00000036085/ENSGALG00000033507/ENSGALG00000044307/ENSGALG00000006455/ENSGALG00000042105/ENSGALG00000008319/ENSGALG00000012185/ENSGALG00000045212	PLBD1/-/-/PLCD1/-/PLCG2/-/SMPD4/PLCB2/PLBD2/PLA2G12A/PLCD3	12	4	ENSGALG00000026584/ENSGALG00000045796/ENSGALG00000044307/ENSGALG00000006455	8	ENSGALG00000029583/ENSGALG00000005805/ENSGALG00000036085/ENSGALG00000033507/ENSGALG00000042105/ENSGALG00000008319/ENSGALG00000012185/ENSGALG00000045212
MF	GO:0008324	cation transmembrane transporter activity	37/1738	147/8410	0.105963	0.517454	ENSGALG00000022696/ENSGALG00000002118/ENSGALG00000016446/ENSGALG00000016791/ENSGALG00000014372/ENSGALG00000007867/ENSGALG00000016684/ENSGALG00000000367/ENSGALG00000027702/ENSGALG00000010812/ENSGALG00000037626/ENSGALG00000008602/ENSGALG00000002374/ENSGALG00000006112/ENSGALG00000031350/ENSGALG00000036069/ENSGALG00000012697/ENSGALG00000004246/ENSGALG00000013621/ENSGALG00000041533/ENSGALG00000006072/…	KCNE3/KCNMB1/ATP6V1C2/SLC9A2/SLC34A2/SLC9A5/RHAG/ASIC2/SCN11A/RYR2/KCNQ3/SLC39A12/SLC9A9/SCN5A/KCNE4/TCIRG1/SLC41A2/SLC6A4/ATP6V1H/SLC11A2/-/KCNN2/SCN3A/SLC31A2/ATP2B4/SLC39A13/SCNN1G/ASIC4/NIPAL2/SLC9A1/-/SCN9A/SLC40A1/SLC34A1/RYR3/-/ITPR2	37	16	ENSGALG00000000367/ENSGALG00000027702/ENSGALG00000010812/ENSGALG00000008602/ENSGALG00000006112/ENSGALG00000004246/ENSGALG00000013621/ENSGALG00000006072/ENSGALG00000002539/ENSGALG00000011040/ENSGALG00000032718/novel.254/ENSGALG00000027793/ENSGALG00000003075/ENSGALG00000009705/ENSGALG00000051417	21	ENSGALG00000022696/ENSGALG00000002118/ENSGALG00000016446/ENSGALG00000016791/ENSGALG00000014372/ENSGALG00000007867/ENSGALG00000016684/ENSGALG00000037626/ENSGALG00000002374/ENSGALG00000031350/ENSGALG00000036069/ENSGALG00000012697/ENSGALG00000041533/ENSGALG00000030176/ENSGALG00000003601/ENSGALG00000008122/ENSGALG00000006270/ENSGALG00000011250/ENSGALG00000034251/ENSGALG00000043618/ENSGALG00000014071
MF	GO:0004674	protein serine/threonine kinase activity	18/1738	65/8410	0.107922	0.51838	ENSGALG00000011889/ENSGALG00000034081/ENSGALG00000054458/ENSGALG00000012074/ENSGALG00000038850/ENSGALG00000016406/ENSGALG00000041635/ENSGALG00000006158/ENSGALG00000013971/ENSGALG00000006695/ENSGALG00000003499/ENSGALG00000011432/ENSGALG00000005088/ENSGALG00000006237/ENSGALG00000035635/ENSGALG00000004727/ENSGALG00000033179/ENSGALG00000008459	-/AKT3/AKT2/ALPK1/WNK2/RPS6KA3/CAMK2D/ACVR2B/SGK1/BCR/MAST3/CDC42BPB/CAMK2G/PKN2/ACVRL1/ULK2/TGFBR1/BMPR2	18	2	ENSGALG00000038850/ENSGALG00000006158	16	ENSGALG00000011889/ENSGALG00000034081/ENSGALG00000054458/ENSGALG00000012074/ENSGALG00000016406/ENSGALG00000041635/ENSGALG00000013971/ENSGALG00000006695/ENSGALG00000003499/ENSGALG00000011432/ENSGALG00000005088/ENSGALG00000006237/ENSGALG00000035635/ENSGALG00000004727/ENSGALG00000033179/ENSGALG00000008459
MF	GO:0019199	transmembrane receptor protein kinase activity	5/1738	13/8410	0.110848	0.523846	ENSGALG00000001840/ENSGALG00000006158/ENSGALG00000035635/ENSGALG00000033179/ENSGALG00000008459	TEK/ACVR2B/ACVRL1/TGFBR1/BMPR2	5	1	ENSGALG00000006158	4	ENSGALG00000001840/ENSGALG00000035635/ENSGALG00000033179/ENSGALG00000008459
MF	GO:0008083	growth factor activity	19/1738	70/8410	0.117754	0.530857	ENSGALG00000012178/ENSGALG00000033854/ENSGALG00000017179/ENSGALG00000028770/ENSGALG00000006508/ENSGALG00000052927/ENSGALG00000029301/ENSGALG00000007562/ENSGALG00000031325/ENSGALG00000010346/ENSGALG00000028407/ENSGALG00000047554/ENSGALG00000006827/ENSGALG00000010290/ENSGALG00000052151/ENSGALG00000034616/ENSGALG00000009574/ENSGALG00000016293/ENSGALG00000040493	PDGFB/CSF1/PDGFD/INHBB/FGF13/-/BMP2/FGF4/TGFB1/TGFB3/GDF9/GDF7/IL4/VEGFA/-/INHBA/IL12A/BMP5/PTN	19	7	ENSGALG00000006508/ENSGALG00000052927/ENSGALG00000029301/ENSGALG00000007562/ENSGALG00000028407/ENSGALG00000006827/ENSGALG00000009574	12	ENSGALG00000012178/ENSGALG00000033854/ENSGALG00000017179/ENSGALG00000028770/ENSGALG00000031325/ENSGALG00000010346/ENSGALG00000047554/ENSGALG00000010290/ENSGALG00000052151/ENSGALG00000034616/ENSGALG00000016293/ENSGALG00000040493
MF	GO:0003950	NAD+ ADP-ribosyltransferase activity	6/1738	17/8410	0.119579	0.530857	ENSGALG00000014880/ENSGALG00000012072/ENSGALG00000009228/ENSGALG00000034511/ENSGALG00000046187/ENSGALG00000014614	PARP8/-/PARP1/-/PARP12/TNKS2	6	0		6	ENSGALG00000014880/ENSGALG00000012072/ENSGALG00000009228/ENSGALG00000034511/ENSGALG00000046187/ENSGALG00000014614
MF	GO:0005267	potassium channel activity	6/1738	17/8410	0.119579	0.530857	ENSGALG00000022696/ENSGALG00000002118/ENSGALG00000037626/ENSGALG00000031350/ENSGALG00000002539/novel.254	KCNE3/KCNMB1/KCNQ3/KCNE4/KCNN2/-	6	2	ENSGALG00000002539/novel.254	4	ENSGALG00000022696/ENSGALG00000002118/ENSGALG00000037626/ENSGALG00000031350
MF	GO:0015079	potassium ion transmembrane transporter activity	6/1738	17/8410	0.119579	0.530857	ENSGALG00000022696/ENSGALG00000002118/ENSGALG00000037626/ENSGALG00000031350/ENSGALG00000002539/novel.254	KCNE3/KCNMB1/KCNQ3/KCNE4/KCNN2/-	6	2	ENSGALG00000002539/novel.254	4	ENSGALG00000022696/ENSGALG00000002118/ENSGALG00000037626/ENSGALG00000031350
MF	GO:0004112	cyclic-nucleotide phosphodiesterase activity	7/1738	21/8410	0.124125	0.532895	ENSGALG00000011094/ENSGALG00000039935/ENSGALG00000006626/ENSGALG00000042374/ENSGALG00000003457/ENSGALG00000004514/ENSGALG00000014727	PDE4B/PDE1C/PDE6C/PDE11A/CNP/PDE6G/PDE4D	7	3	ENSGALG00000006626/ENSGALG00000042374/ENSGALG00000004514	4	ENSGALG00000011094/ENSGALG00000039935/ENSGALG00000003457/ENSGALG00000014727
MF	GO:0004180	carboxypeptidase activity	7/1738	21/8410	0.124125	0.532895	ENSGALG00000027788/ENSGALG00000006876/ENSGALG00000041834/ENSGALG00000009945/ENSGALG00000040759/ENSGALG00000006819/ENSGALG00000036909	CPE/CTSA/AEBP1/CPM/CPXM1/AGBL1/BEND5	7	4	ENSGALG00000027788/ENSGALG00000009945/ENSGALG00000006819/ENSGALG00000036909	3	ENSGALG00000006876/ENSGALG00000041834/ENSGALG00000040759
MF	GO:0008509	anion transmembrane transporter activity	10/1738	33/8410	0.125981	0.532895	ENSGALG00000033411/ENSGALG00000008222/ENSGALG00000012964/ENSGALG00000031274/ENSGALG00000039978/ENSGALG00000034284/ENSGALG00000027423/ENSGALG00000044387/ENSGALG00000011224/ENSGALG00000030826	-/SLC26A5/ANKH/SLC4A8/SLC4A1/SLC4A2/SLC26A1/SLC4A9/SLC4A3/CLCN7	10	2	ENSGALG00000033411/ENSGALG00000044387	8	ENSGALG00000008222/ENSGALG00000012964/ENSGALG00000031274/ENSGALG00000039978/ENSGALG00000034284/ENSGALG00000027423/ENSGALG00000011224/ENSGALG00000030826
MF	GO:0016757	transferase activity, transferring glycosyl groups	33/1738	132/8410	0.129942	0.532895	ENSGALG00000043829/ENSGALG00000011805/ENSGALG00000051438/ENSGALG00000015682/ENSGALG00000054428/ENSGALG00000021174/ENSGALG00000006900/ENSGALG00000006443/ENSGALG00000049536/ENSGALG00000005298/ENSGALG00000039151/ENSGALG00000026468/ENSGALG00000010125/ENSGALG00000012365/ENSGALG00000014880/ENSGALG00000002141/ENSGALG00000004196/ENSGALG00000012072/ENSGALG00000035535/ENSGALG00000009228/ENSGALG00000015252/…	-/-/EXTL2/UGCG/XXYLT1/-/-/MADPRT1/-/-/ST8SIA3Z/CHSY1/CSGALNACT1/PYGL/PARP8/UGGT1/UGT1A1/-/GYG1/PARP1/ST3GAL6/C1GALT1/GLT8D2/ST3GAL2/PIGM/-/GYS1/-/POMT1/PARP12/ART7C/CHSY3/TNKS2	33	7	ENSGALG00000051438/ENSGALG00000021174/ENSGALG00000039151/ENSGALG00000004196/ENSGALG00000035535/ENSGALG00000010768/ENSGALG00000007003	26	ENSGALG00000043829/ENSGALG00000011805/ENSGALG00000015682/ENSGALG00000054428/ENSGALG00000006900/ENSGALG00000006443/ENSGALG00000049536/ENSGALG00000005298/ENSGALG00000026468/ENSGALG00000010125/ENSGALG00000012365/ENSGALG00000014880/ENSGALG00000002141/ENSGALG00000012072/ENSGALG00000009228/ENSGALG00000015252/ENSGALG00000009752/ENSGALG00000034078/ENSGALG00000002651/ENSGALG00000046826/ENSGALG00000034511/…
MF	GO:0009975	cyclase activity	4/1738	10/8410	0.132769	0.532895	ENSGALG00000030251/ENSGALG00000017173/ENSGALG00000050760/ENSGALG00000003837	ADCY8/GUCY1A2/ADCY6/ADCY7	4	1	ENSGALG00000030251	3	ENSGALG00000017173/ENSGALG00000050760/ENSGALG00000003837
MF	GO:0015293	symporter activity	4/1738	10/8410	0.132769	0.532895	ENSGALG00000014372/ENSGALG00000004246/ENSGALG00000003582/ENSGALG00000003075	SLC34A2/SLC6A4/SLC1A3/SLC34A1	4	3	ENSGALG00000004246/ENSGALG00000003582/ENSGALG00000003075	1	ENSGALG00000014372
MF	GO:0016849	phosphorus-oxygen lyase activity	4/1738	10/8410	0.132769	0.532895	ENSGALG00000030251/ENSGALG00000017173/ENSGALG00000050760/ENSGALG00000003837	ADCY8/GUCY1A2/ADCY6/ADCY7	4	1	ENSGALG00000030251	3	ENSGALG00000017173/ENSGALG00000050760/ENSGALG00000003837
MF	GO:0016298	lipase activity	14/1738	50/8410	0.134698	0.533333	ENSGALG00000009231/ENSGALG00000029583/ENSGALG00000026584/ENSGALG00000045796/ENSGALG00000005805/ENSGALG00000036085/ENSGALG00000033507/ENSGALG00000044307/ENSGALG00000006455/ENSGALG00000042105/ENSGALG00000008319/ENSGALG00000012185/ENSGALG00000045212/ENSGALG00000015425	PNLIPRP1/PLBD1/-/-/PLCD1/-/PLCG2/-/SMPD4/PLCB2/PLBD2/PLA2G12A/PLCD3/LPL	14	5	ENSGALG00000009231/ENSGALG00000026584/ENSGALG00000045796/ENSGALG00000044307/ENSGALG00000006455	9	ENSGALG00000029583/ENSGALG00000005805/ENSGALG00000036085/ENSGALG00000033507/ENSGALG00000042105/ENSGALG00000008319/ENSGALG00000012185/ENSGALG00000045212/ENSGALG00000015425
MF	GO:0004553	hydrolase activity, hydrolyzing O-glycosyl compounds	13/1738	46/8410	0.13806	0.539355	ENSGALG00000039611/ENSGALG00000002542/ENSGALG00000008320/ENSGALG00000014878/ENSGALG00000043828/ENSGALG00000033790/ENSGALG00000025921/ENSGALG00000001038/ENSGALG00000015376/ENSGALG00000041564/ENSGALG00000002117/ENSGALG00000012308/ENSGALG00000001615	-/GUSB/EDEM1/MAN1A1/HEXA/MAN2A2/-/MAN1C1/IDUA/-/PARG/MANBA/MAN2C1	13	1	ENSGALG00000012308	12	ENSGALG00000039611/ENSGALG00000002542/ENSGALG00000008320/ENSGALG00000014878/ENSGALG00000043828/ENSGALG00000033790/ENSGALG00000025921/ENSGALG00000001038/ENSGALG00000015376/ENSGALG00000041564/ENSGALG00000002117/ENSGALG00000001615
MF	GO:0016702	oxidoreductase activity, acting on single donors with incorporation of molecular oxygen, incorporation of two atoms of oxygen	5/1738	14/8410	0.144389	0.556656	ENSGALG00000042030/ENSGALG00000004325/ENSGALG00000025796/ENSGALG00000005408/ENSGALG00000005857	P4HA3/P4HA1/ADI1/BCO1/ALOX5	5	0		5	ENSGALG00000042030/ENSGALG00000004325/ENSGALG00000025796/ENSGALG00000005408/ENSGALG00000005857
MF	GO:0015291	secondary active transmembrane transporter activity	8/1738	26/8410	0.150931	0.569012	ENSGALG00000016791/ENSGALG00000014372/ENSGALG00000007867/ENSGALG00000002374/ENSGALG00000004246/ENSGALG00000003582/ENSGALG00000034251/ENSGALG00000003075	SLC9A2/SLC34A2/SLC9A5/SLC9A9/SLC6A4/SLC1A3/SLC9A1/SLC34A1	8	3	ENSGALG00000004246/ENSGALG00000003582/ENSGALG00000003075	5	ENSGALG00000016791/ENSGALG00000014372/ENSGALG00000007867/ENSGALG00000002374/ENSGALG00000034251
MF	GO:0019899	enzyme binding	35/1738	143/8410	0.151478	0.569012	ENSGALG00000012454/ENSGALG00000016736/ENSGALG00000048508/ENSGALG00000011277/ENSGALG00000014923/ENSGALG00000055075/ENSGALG00000010435/ENSGALG00000011608/ENSGALG00000046915/ENSGALG00000036941/ENSGALG00000004728/ENSGALG00000009740/ENSGALG00000034024/ENSGALG00000010341/ENSGALG00000032658/ENSGALG00000003412/ENSGALG00000043775/ENSGALG00000006695/ENSGALG00000036677/novel.2023/ENSGALG00000015014/ENSGALG0…	CYTH4/CYFIP1/-/PLEKHG7/ARHGEF28/FMNL3/RASGRP3/-/PPP1R12C/CUL1/RGL1/RASGRP1/RAPGEF5/XPO5/FMNL1/-/RAPGEF3/BCR/ITSN1/-/TNPO1/ARHGEF11/ROCK1/IPO7/C9orf72/-/RAPGEF2/ABR/-/ARHGEF6/FGD6/ROCK2/DIAPH2/CYTH3/PLEKHG1	35	2	ENSGALG00000011277/ENSGALG00000036941	33	ENSGALG00000012454/ENSGALG00000016736/ENSGALG00000048508/ENSGALG00000014923/ENSGALG00000055075/ENSGALG00000010435/ENSGALG00000011608/ENSGALG00000046915/ENSGALG00000004728/ENSGALG00000009740/ENSGALG00000034024/ENSGALG00000010341/ENSGALG00000032658/ENSGALG00000003412/ENSGALG00000043775/ENSGALG00000006695/ENSGALG00000036677/novel.2023/ENSGALG00000015014/ENSGALG00000039163/ENSGALG00000014922/ENSGALG0…
MF	GO:0003779	actin binding	17/1738	64/8410	0.155028	0.574977	ENSGALG00000017644/ENSGALG00000036441/ENSGALG00000054913/ENSGALG00000038678/ENSGALG00000021128/ENSGALG00000019866/ENSGALG00000055075/ENSGALG00000011608/ENSGALG00000011170/ENSGALG00000032658/ENSGALG00000002845/ENSGALG00000047954/ENSGALG00000027853/ENSGALG00000048940/ENSGALG00000036294/ENSGALG00000008073/ENSGALG00000030791	COTL1/WIPF1/-/EPB41L3/FSCN1/PFN4/FMNL3/-/WIPF3/FMNL1/CTNNA3/-/CTNNA2/-/CAP1/NF2/DIAPH2	17	4	ENSGALG00000019866/ENSGALG00000011170/ENSGALG00000002845/ENSGALG00000048940	13	ENSGALG00000017644/ENSGALG00000036441/ENSGALG00000054913/ENSGALG00000038678/ENSGALG00000021128/ENSGALG00000055075/ENSGALG00000011608/ENSGALG00000032658/ENSGALG00000047954/ENSGALG00000027853/ENSGALG00000036294/ENSGALG00000008073/ENSGALG00000030791
MF	GO:0022804	active transmembrane transporter activity	17/1738	65/8410	0.171711	0.628892	ENSGALG00000016791/ENSGALG00000014372/ENSGALG00000007867/ENSGALG00000002374/ENSGALG00000002207/ENSGALG00000013244/ENSGALG00000008912/ENSGALG00000004246/ENSGALG00000013621/ENSGALG00000003582/ENSGALG00000035075/ENSGALG00000015675/ENSGALG00000042554/ENSGALG00000003601/ENSGALG00000034251/ENSGALG00000003075/ENSGALG00000009570	SLC9A2/SLC34A2/SLC9A5/SLC9A9/ATP6V1G3/ABCC9/ABCB1/SLC6A4/ATP6V1H/SLC1A3/TAP1/-/ABCD2/ATP2B4/SLC9A1/SLC34A1/ATP6V1D	17	5	ENSGALG00000008912/ENSGALG00000004246/ENSGALG00000013621/ENSGALG00000003582/ENSGALG00000003075	12	ENSGALG00000016791/ENSGALG00000014372/ENSGALG00000007867/ENSGALG00000002374/ENSGALG00000002207/ENSGALG00000013244/ENSGALG00000035075/ENSGALG00000015675/ENSGALG00000042554/ENSGALG00000003601/ENSGALG00000034251/ENSGALG00000009570
MF	GO:0016763	transferase activity, transferring pentosyl groups	9/1738	31/8410	0.174122	0.629848	ENSGALG00000006443/ENSGALG00000049536/ENSGALG00000014880/ENSGALG00000012072/ENSGALG00000009228/ENSGALG00000034511/ENSGALG00000046187/ENSGALG00000028988/ENSGALG00000014614	MADPRT1/-/PARP8/-/PARP1/-/PARP12/ART7C/TNKS2	9	0		9	ENSGALG00000006443/ENSGALG00000049536/ENSGALG00000014880/ENSGALG00000012072/ENSGALG00000009228/ENSGALG00000034511/ENSGALG00000046187/ENSGALG00000028988/ENSGALG00000014614
[truncated: 212 more rows]

## Sheet: Pre vs Peak.all_GOenrich
Category	GOID	Description	GeneRatio	BgRatio	pvalue	padj	geneID	geneName	Count	Up	Up_Gene_id	Down	Down_Gene_id
[truncated: 824 more rows]
