# Supplementary material for: Transcriptome Analysis of the Ovaries of Taihe Black-Bone Silky Fowls at Different Egg-Laying Stages
Source: Genes (Basel). 2022 Nov 8;13(11):2066. doi: 10.3390/genes13112066 (PMC9691135; doi:10.3390/genes13112066)
Supplement: Supplementary file 1 [file genes-13-02066-s001.zip › Supplementary Materials/Table S4ú║List of KEGG pathways of the three comparison groups.xlsx]

## Sheet: Late vs Peak.all_KEGGenrich
KEGGID	Description	GeneRatio	BgRatio	pvalue	padj	geneID	geneName	keggID	Count	Up	Up_Gene_id	Down	Down_Gene_id
gga00980	Metabolism of xenobiotics by cytochrome P450	5/105	37/5185	0.000805747	0.0846034	ENSGALG00000054856/ENSGALG00000028858/ENSGALG00000009803/ENSGALG00000033365/ENSGALG00000016324	-/-/MGST2/ALDH1A3/GSTA4	gga:100857280/gga:771930/gga:770916/gga:395389/gga:395612	5	4	ENSGALG00000054856/ENSGALG00000028858/ENSGALG00000009803/ENSGALG00000033365	1	ENSGALG00000016324
gga04270	Vascular smooth muscle contraction	8/105	125/5185	0.00359505	0.121164	ENSGALG00000011889/ENSGALG00000006520/ENSGALG00000040567/ENSGALG00000041634/ENSGALG00000005332/ENSGALG00000000788/ENSGALG00000019233/ENSGALG00000046915	-/MYH11/AVPR1A/ACTG2/CACNA1D/AVPR1B/-/PPP1R12C	gga:423518/gga:396211/gga:771773/gga:396084/gga:395895/gga:428263/gga:418356/gga:107049646	8	2	ENSGALG00000011889/ENSGALG00000046915	6	ENSGALG00000006520/ENSGALG00000040567/ENSGALG00000041634/ENSGALG00000005332/ENSGALG00000000788/ENSGALG00000019233
gga04621	NOD-like receptor signaling pathway	8/105	126/5185	0.0037755	0.121164	ENSGALG00000019696/ENSGALG00000016669/ENSGALG00000011668/ENSGALG00000027973/ENSGALG00000034150/ENSGALG00000050544/ENSGALG00000038405/ENSGALG00000047468	CATHL2/DEFB4A/IL8L1/CATHL1/CATHL3/-/CASR/-	gga:420407/gga:395840/gga:395872/gga:414337/gga:100858343/gga:429696/gga:418266/gga:107051192	8	2	ENSGALG00000050544/ENSGALG00000047468	6	ENSGALG00000019696/ENSGALG00000016669/ENSGALG00000011668/ENSGALG00000027973/ENSGALG00000034150/ENSGALG00000038405
gga00982	Drug metabolism - cytochrome P450	4/105	34/5185	0.00461576	0.121164	ENSGALG00000054856/ENSGALG00000009803/ENSGALG00000033365/ENSGALG00000016324	-/MGST2/ALDH1A3/GSTA4	gga:100857280/gga:770916/gga:395389/gga:395612	4	3	ENSGALG00000054856/ENSGALG00000009803/ENSGALG00000033365	1	ENSGALG00000016324
gga04142	Lysosome	7/105	124/5185	0.0123901	0.234985	ENSGALG00000028147/ENSGALG00000039673/ENSGALG00000039658/ENSGALG00000012610/ENSGALG00000000775/ENSGALG00000026364/ENSGALG00000032854	CTSK/GALNS/GGA1/CTSV/CTSS/ASAH1/ACP5	gga:395818/gga:771433/gga:100857525/gga:427466/gga:425657/gga:422727/gga:107057619	7	7	ENSGALG00000028147/ENSGALG00000039673/ENSGALG00000039658/ENSGALG00000012610/ENSGALG00000000775/ENSGALG00000026364/ENSGALG00000032854	0
gga00030	Pentose phosphate pathway	3/105	25/5185	0.0134277	0.234985	ENSGALG00000016724/ENSGALG00000012613/ENSGALG00000037195	RGN/FBP1/TALDO1	gga:395480/gga:395218/gga:423019	3	3	ENSGALG00000016724/ENSGALG00000012613/ENSGALG00000037195	0
gga00983	Drug metabolism - other enzymes	4/105	60/5185	0.0325701	0.387371	ENSGALG00000043254/ENSGALG00000006040/ENSGALG00000009803/ENSGALG00000016324	EPX/UCKL1/MGST2/GSTA4	gga:417467/gga:419255/gga:770916/gga:395612	4	2	ENSGALG00000006040/ENSGALG00000009803	2	ENSGALG00000043254/ENSGALG00000016324
gga04145	Phagosome	7/105	151/5185	0.0326658	0.387371	ENSGALG00000043254/ENSGALG00000041380/ENSGALG00000002207/ENSGALG00000000769/ENSGALG00000012610/ENSGALG00000000775/ENSGALG00000014659	EPX/BF2/ATP6V1G3/RAB7B/CTSV/CTSS/C1R	gga:417467/gga:425389/gga:424349/gga:771782/gga:427466/gga:425657/gga:418295	7	6	ENSGALG00000041380/ENSGALG00000002207/ENSGALG00000000769/ENSGALG00000012610/ENSGALG00000000775/ENSGALG00000014659	1	ENSGALG00000043254
gga00350	Tyrosine metabolism	3/105	36/5185	0.0355353	0.387371	ENSGALG00000054856/ENSGALG00000000081/ENSGALG00000033365	-/IL4I1/ALDH1A3	gga:100857280/gga:417039/gga:395389	3	2	ENSGALG00000054856/ENSGALG00000033365	1	ENSGALG00000000081
gga04530	Tight junction	7/105	155/5185	0.0368925	0.387371	ENSGALG00000006520/ENSGALG00000042992/ENSGALG00000005332/ENSGALG00000010826/ENSGALG00000048592/ENSGALG00000045305/ENSGALG00000030270	MYH11/-/CACNA1D/PRKAA2/-/-/CD1C	gga:396211/gga:424890/gga:395895/gga:429110/gga:107057642/gga:419024/gga:425801	7	2	ENSGALG00000048592/ENSGALG00000030270	5	ENSGALG00000006520/ENSGALG00000042992/ENSGALG00000005332/ENSGALG00000010826/ENSGALG00000045305
gga00360	Phenylalanine metabolism	2/105	17/5185	0.0453335	0.432729	ENSGALG00000000081/ENSGALG00000033365	IL4I1/ALDH1A3	gga:417039/gga:395389	2	1	ENSGALG00000033365	1	ENSGALG00000000081
gga04080	Neuroactive ligand-receptor interaction	11/105	323/5185	0.0608975	0.501243	ENSGALG00000008733/ENSGALG00000043860/ENSGALG00000050064/ENSGALG00000015895/ENSGALG00000040567/ENSGALG00000000788/ENSGALG00000026241/ENSGALG00000032348/ENSGALG00000026011/ENSGALG00000010983/ENSGALG00000034109	LPAR3/PGR2/3/-/HTR1B/AVPR1A/AVPR1B/GRIN3B/LTB4R/GALR1/NPY/GRIA3	gga:771215/gga:423134/gga:430981/gga:421858/gga:771773/gga:428263/gga:429171/gga:101751902/gga:428512/gga:396464/gga:396138	11	1	ENSGALG00000026241	10	ENSGALG00000008733/ENSGALG00000043860/ENSGALG00000050064/ENSGALG00000015895/ENSGALG00000040567/ENSGALG00000000788/ENSGALG00000032348/ENSGALG00000026011/ENSGALG00000010983/ENSGALG00000034109
gga00565	Ether lipid metabolism	3/105	45/5185	0.0620587	0.501243	ENSGALG00000026834/ENSGALG00000019233/ENSGALG00000016713	PLPP2/-/PLA2G7	gga:100858471/gga:418356/gga:395816	3	2	ENSGALG00000026834/ENSGALG00000016713	1	ENSGALG00000019233
gga04744	Phototransduction	2/105	23/5185	0.0780216	0.585162	ENSGALG00000015373/ENSGALG00000001696	PDE6B/SAG	gga:395092/gga:768877	2	0		2	ENSGALG00000015373/ENSGALG00000001696
gga00010	Glycolysis / Gluconeogenesis	3/105	55/5185	0.0995288	0.661835	ENSGALG00000054856/ENSGALG00000012613/ENSGALG00000033365	-/FBP1/ALDH1A3	gga:100857280/gga:395218/gga:395389	3	3	ENSGALG00000054856/ENSGALG00000012613/ENSGALG00000033365	0
gga03060	Protein export	2/105	27/5185	0.102818	0.661835	ENSGALG00000033498/ENSGALG00000009592	-/SRP14	gga:396487/gga:423284	2	2	ENSGALG00000033498/ENSGALG00000009592	0
gga00512	Mucin type O-glycan biosynthesis	2/105	28/5185	0.109319	0.661835	ENSGALG00000042462/ENSGALG00000009452	-/GALNT16	gga:100858260/gga:423263	2	2	ENSGALG00000042462/ENSGALG00000009452	0
gga04910	Insulin signaling pathway	5/105	127/5185	0.114071	0.661835	ENSGALG00000010826/ENSGALG00000014786/ENSGALG00000012613/ENSGALG00000012365/ENSGALG00000031629	PRKAA2/PIK3R1/FBP1/PYGL/RPS6KB2	gga:429110/gga:427171/gga:395218/gga:378909/gga:429557	5	3	ENSGALG00000012613/ENSGALG00000012365/ENSGALG00000031629	2	ENSGALG00000010826/ENSGALG00000014786
gga04140	Autophagy - animal	5/105	129/5185	0.119761	0.661835	ENSGALG00000000769/ENSGALG00000012610/ENSGALG00000010826/ENSGALG00000014786/ENSGALG00000031629	RAB7B/CTSV/PRKAA2/PIK3R1/RPS6KB2	gga:771782/gga:427466/gga:429110/gga:427171/gga:429557	5	3	ENSGALG00000000769/ENSGALG00000012610/ENSGALG00000031629	2	ENSGALG00000010826/ENSGALG00000014786
gga04150	mTOR signaling pathway	5/105	142/5185	0.159841	0.783009	ENSGALG00000002207/ENSGALG00000042308/ENSGALG00000010826/ENSGALG00000014786/ENSGALG00000031629	ATP6V1G3/FZD3/PRKAA2/PIK3R1/RPS6KB2	gga:424349/gga:395572/gga:429110/gga:427171/gga:429557	5	2	ENSGALG00000002207/ENSGALG00000031629	3	ENSGALG00000042308/ENSGALG00000010826/ENSGALG00000014786
gga01200	Carbon metabolism	4/105	105/5185	0.16287	0.783009	ENSGALG00000016724/ENSGALG00000012613/ENSGALG00000037238/ENSGALG00000037195	RGN/FBP1/PCCB/TALDO1	gga:395480/gga:395218/gga:768706/gga:423019	4	4	ENSGALG00000016724/ENSGALG00000012613/ENSGALG00000037238/ENSGALG00000037195	0
gga00500	Starch and sucrose metabolism	2/105	36/5185	0.164597	0.783009	ENSGALG00000009511/ENSGALG00000012365	-/PYGL	gga:425007/gga:378909	2	1	ENSGALG00000012365	1	ENSGALG00000009511
gga04218	Cellular senescence	5/105	147/5185	0.176566	0.783009	ENSGALG00000026137/ENSGALG00000011668/ENSGALG00000041380/ENSGALG00000005332/ENSGALG00000014786	CDKN2B/IL8L1/BF2/CACNA1D/PIK3R1	gga:395076/gga:395872/gga:425389/gga:395895/gga:427171	5	2	ENSGALG00000026137/ENSGALG00000041380	3	ENSGALG00000011668/ENSGALG00000005332/ENSGALG00000014786
gga00053	Ascorbate and aldarate metabolism	1/105	10/5185	0.185162	0.783009	ENSGALG00000016724	RGN	gga:395480	1	1	ENSGALG00000016724	0
gga00830	Retinol metabolism	2/105	39/5185	0.186431	0.783009	ENSGALG00000034346/ENSGALG00000054856	RDH10/-	gga:420183/gga:100857280	2	2	ENSGALG00000034346/ENSGALG00000054856	0
gga04620	Toll-like receptor signaling pathway	3/105	78/5185	0.209376	0.804349	ENSGALG00000011668/ENSGALG00000028147/ENSGALG00000014786	IL8L1/CTSK/PIK3R1	gga:395872/gga:395818/gga:427171	3	1	ENSGALG00000028147	2	ENSGALG00000011668/ENSGALG00000014786
gga00280	Valine, leucine and isoleucine degradation	2/105	45/5185	0.231122	0.804349	ENSGALG00000000081/ENSGALG00000037238	IL4I1/PCCB	gga:417039/gga:768706	2	1	ENSGALG00000037238	1	ENSGALG00000000081
gga00603	Glycosphingolipid biosynthesis - globo and isoglobo series	1/105	13/5185	0.23377	0.804349	ENSGALG00000042462	-	gga:100858260	1	1	ENSGALG00000042462	0
gga00480	Glutathione metabolism	2/105	46/5185	0.238653	0.804349	ENSGALG00000009803/ENSGALG00000016324	MGST2/GSTA4	gga:770916/gga:395612	2	1	ENSGALG00000009803	1	ENSGALG00000016324
gga00600	Sphingolipid metabolism	2/105	46/5185	0.238653	0.804349	ENSGALG00000026364/ENSGALG00000026834	ASAH1/PLPP2	gga:422727/gga:100858471	2	2	ENSGALG00000026364/ENSGALG00000026834	0
gga04510	Focal adhesion	6/105	209/5185	0.248129	0.804349	novel.843/ENSGALG00000048592/ENSGALG00000012178/ENSGALG00000014786/ENSGALG00000047341/ENSGALG00000046915	-/-/PDGFB/PIK3R1/-/PPP1R12C	gga:428448/gga:107057642/gga:374128/gga:427171/gga:428448/gga:107049646	6	3	ENSGALG00000048592/ENSGALG00000012178/ENSGALG00000046915	3	novel.843/ENSGALG00000014786/ENSGALG00000047341
gga04012	ErbB signaling pathway	3/105	86/5185	0.252436	0.804349	ENSGALG00000014786/ENSGALG00000003282/ENSGALG00000031629	PIK3R1/STAT5A/RPS6KB2	gga:427171/gga:395556/gga:429557	3	2	ENSGALG00000003282/ENSGALG00000031629	1	ENSGALG00000014786
gga04210	Apoptosis	4/105	128/5185	0.260167	0.804349	ENSGALG00000028147/ENSGALG00000012610/ENSGALG00000000775/ENSGALG00000014786	CTSK/CTSV/CTSS/PIK3R1	gga:395818/gga:427466/gga:425657/gga:427171	4	3	ENSGALG00000028147/ENSGALG00000012610/ENSGALG00000000775	1	ENSGALG00000014786
gga00604	Glycosphingolipid biosynthesis - ganglio series	1/105	15/5185	0.264569	0.804349	ENSGALG00000042462	-	gga:100858260	1	1	ENSGALG00000042462	0
gga00533	Glycosaminoglycan biosynthesis - keratan sulfate	1/105	16/5185	0.279505	0.804349	ENSGALG00000042462	-	gga:100858260	1	1	ENSGALG00000042462	0
gga03460	Fanconi anemia pathway	2/105	52/5185	0.28399	0.804349	ENSGALG00000047204/ENSGALG00000002276	HES2/EME2	gga:769039/gga:416400	2	2	ENSGALG00000047204/ENSGALG00000002276	0
gga05164	Influenza A	4/105	134/5185	0.287335	0.804349	ENSGALG00000011668/ENSGALG00000016400/ENSGALG00000048671/ENSGALG00000014786	IL8L1/RSAD2/-/PIK3R1	gga:395872/gga:428650/gga:417401/gga:427171	4	2	ENSGALG00000016400/ENSGALG00000048671	2	ENSGALG00000011668/ENSGALG00000014786
gga04350	TGF-beta signaling pathway	3/105	93/5185	0.291098	0.804349	ENSGALG00000026137/ENSGALG00000004087/ENSGALG00000031629	CDKN2B/THSD4/RPS6KB2	gga:395076/gga:415395/gga:429557	3	2	ENSGALG00000026137/ENSGALG00000031629	1	ENSGALG00000004087
gga04622	RIG-I-like receptor signaling pathway	2/105	54/5185	0.299084	0.805227	ENSGALG00000011668/ENSGALG00000048671	IL8L1/-	gga:395872/gga:417401	2	1	ENSGALG00000048671	1	ENSGALG00000011668
gga04933	AGE-RAGE signaling pathway in diabetic complications	3/105	97/5185	0.313405	0.811459	ENSGALG00000011668/ENSGALG00000014786/ENSGALG00000003282	IL8L1/PIK3R1/STAT5A	gga:395872/gga:427171/gga:395556	3	1	ENSGALG00000003282	2	ENSGALG00000011668/ENSGALG00000014786
gga00061	Fatty acid biosynthesis	1/105	19/5185	0.322534	0.811459	ENSGALG00000032763	MECR	gga:419601	1	1	ENSGALG00000032763	0
gga00564	Glycerophospholipid metabolism	3/105	99/5185	0.324584	0.811459	ENSGALG00000003131/ENSGALG00000026834/ENSGALG00000019233	DGKE/PLPP2/-	gga:770911/gga:100858471/gga:418356	3	1	ENSGALG00000026834	2	ENSGALG00000003131/ENSGALG00000019233
gga05168	Herpes simplex virus 1 infection	4/105	149/5185	0.356664	0.820978	ENSGALG00000041380/ENSGALG00000014786/ENSGALG00000008022/ENSGALG00000044069	BF2/PIK3R1/TAPBP/-	gga:425389/gga:427171/gga:417048/gga:769660	4	3	ENSGALG00000041380/ENSGALG00000008022/ENSGALG00000044069	1	ENSGALG00000014786
gga00240	Pyrimidine metabolism	2/105	62/5185	0.358789	0.820978	ENSGALG00000028982/ENSGALG00000006040	CMPK2/UCKL1	gga:421921/gga:419255	2	2	ENSGALG00000028982/ENSGALG00000006040	0
gga00340	Histidine metabolism	1/105	22/5185	0.363017	0.820978	ENSGALG00000033365	ALDH1A3	gga:395389	1	1	ENSGALG00000033365	0
gga00561	Glycerolipid metabolism	2/105	64/5185	0.373457	0.820978	ENSGALG00000003131/ENSGALG00000026834	DGKE/PLPP2	gga:770911/gga:100858471	2	1	ENSGALG00000026834	1	ENSGALG00000003131
gga00563	Glycosylphosphatidylinositol (GPI)-anchor biosynthesis	1/105	23/5185	0.375971	0.820978	ENSGALG00000030789	PGAP1	gga:424054	1	0		1	ENSGALG00000030789
gga00860	Porphyrin and chlorophyll metabolism	1/105	24/5185	0.388665	0.820978	ENSGALG00000030773	CP	gga:771940	1	1	ENSGALG00000030773	0
gga00592	alpha-Linolenic acid metabolism	1/105	25/5185	0.401102	0.820978	ENSGALG00000019233	-	gga:418356	1	0		1	ENSGALG00000019233
gga04920	Adipocytokine signaling pathway	2/105	68/5185	0.402382	0.820978	ENSGALG00000010826/ENSGALG00000010983	PRKAA2/NPY	gga:429110/gga:396464	2	0		2	ENSGALG00000010826/ENSGALG00000010983
gga00062	Fatty acid elongation	1/105	27/5185	0.42523	0.820978	ENSGALG00000032763	MECR	gga:419601	1	1	ENSGALG00000032763	0
gga00410	beta-Alanine metabolism	1/105	29/5185	0.448395	0.820978	ENSGALG00000033365	ALDH1A3	gga:395389	1	1	ENSGALG00000033365	0
gga00591	Linoleic acid metabolism	1/105	30/5185	0.459628	0.820978	ENSGALG00000019233	-	gga:418356	1	0		1	ENSGALG00000019233
gga04514	Cell adhesion molecules (CAMs)	3/105	124/5185	0.461901	0.820978	ENSGALG00000041380/ENSGALG00000028341/ENSGALG00000031794	BF2/-/-	gga:425389/gga:100858236/gga:427225	3	3	ENSGALG00000041380/ENSGALG00000028341/ENSGALG00000031794	0
gga04068	FoxO signaling pathway	3/105	126/5185	0.472458	0.820978	ENSGALG00000026137/ENSGALG00000010826/ENSGALG00000014786	CDKN2B/PRKAA2/PIK3R1	gga:395076/gga:429110/gga:427171	3	1	ENSGALG00000026137	2	ENSGALG00000010826/ENSGALG00000014786
gga04914	Progesterone-mediated oocyte maturation	2/105	79/5185	0.478443	0.820978	ENSGALG00000008625/ENSGALG00000014786	ANAPC2/PIK3R1	gga:417258/gga:427171	2	1	ENSGALG00000008625	1	ENSGALG00000014786
gga00630	Glyoxylate and dicarboxylate metabolism	1/105	32/5185	0.481419	0.820978	ENSGALG00000037238	PCCB	gga:768706	1	1	ENSGALG00000037238	0
gga04217	Necroptosis	3/105	130/5185	0.493292	0.820978	ENSGALG00000003282/ENSGALG00000047468/ENSGALG00000012365	STAT5A/-/PYGL	gga:395556/gga:107051192/gga:378909	3	3	ENSGALG00000003282/ENSGALG00000047468/ENSGALG00000012365	0
gga04146	Peroxisome	2/105	82/5185	0.498168	0.820978	ENSGALG00000029657/ENSGALG00000010229	-/ABCD4	gga:107050261/gga:423349	2	2	ENSGALG00000029657/ENSGALG00000010229	0
gga00071	Fatty acid degradation	1/105	34/5185	0.50234	0.820978	ENSGALG00000054856	-	gga:100857280	1	1	ENSGALG00000054856	0
gga00250	Alanine, aspartate and glutamate metabolism	1/105	35/5185	0.512484	0.820978	ENSGALG00000000081	IL4I1	gga:417039	1	0		1	ENSGALG00000000081
gga00640	Propanoate metabolism	1/105	35/5185	0.512484	0.820978	ENSGALG00000037238	PCCB	gga:768706	1	1	ENSGALG00000037238	0
gga00760	Nicotinate and nicotinamide metabolism	1/105	35/5185	0.512484	0.820978	ENSGALG00000001245	SIRT6	gga:428332	1	1	ENSGALG00000001245	0
gga00140	Steroid hormone biosynthesis	1/105	36/5185	0.522424	0.820978	ENSGALG00000028858	-	gga:771930	1	1	ENSGALG00000028858	0
gga04216	Ferroptosis	1/105	36/5185	0.522424	0.820978	ENSGALG00000030773	CP	gga:771940	1	1	ENSGALG00000030773	0
gga00051	Fructose and mannose metabolism	1/105	38/5185	0.541705	0.820978	ENSGALG00000012613	FBP1	gga:395218	1	1	ENSGALG00000012613	0
gga00052	Galactose metabolism	1/105	38/5185	0.541705	0.820978	ENSGALG00000009511	-	gga:425007	1	0		1	ENSGALG00000009511
gga03420	Nucleotide excision repair	1/105	38/5185	0.541705	0.820978	ENSGALG00000028998	XPA	gga:395659	1	1	ENSGALG00000028998	0
gga00380	Tryptophan metabolism	1/105	40/5185	0.560215	0.820978	ENSGALG00000000081	IL4I1	gga:417039	1	0		1	ENSGALG00000000081
gga04512	ECM-receptor interaction	2/105	92/5185	0.560422	0.820978	novel.843/ENSGALG00000047341	-/-	gga:428448/gga:428448	2	0		2	novel.843/ENSGALG00000047341
gga04070	Phosphatidylinositol signaling system	2/105	94/5185	0.572204	0.820978	ENSGALG00000014786/ENSGALG00000003131	PIK3R1/DGKE	gga:427171/gga:770911	2	0		2	ENSGALG00000014786/ENSGALG00000003131
gga04810	Regulation of actin cytoskeleton	4/105	198/5185	0.574225	0.820978	ENSGALG00000006520/ENSGALG00000012178/ENSGALG00000014786/ENSGALG00000046915	MYH11/PDGFB/PIK3R1/PPP1R12C	gga:396211/gga:374128/gga:427171/gga:107049646	4	2	ENSGALG00000012178/ENSGALG00000046915	2	ENSGALG00000006520/ENSGALG00000014786
gga05132	Salmonella infection	4/105	200/5185	0.582292	0.820978	ENSGALG00000011668/ENSGALG00000007547/ENSGALG00000006520/ENSGALG00000000769	IL8L1/ABI1/MYH11/RAB7B	gga:395872/gga:420489/gga:396211/gga:771782	4	2	ENSGALG00000007547/ENSGALG00000000769	2	ENSGALG00000011668/ENSGALG00000006520
gga00270	Cysteine and methionine metabolism	1/105	43/5185	0.5866	0.820978	ENSGALG00000000081	IL4I1	gga:417039	1	0		1	ENSGALG00000000081
gga00514	Other types of O-glycan biosynthesis	1/105	43/5185	0.5866	0.820978	ENSGALG00000009452	GALNT16	gga:423263	1	1	ENSGALG00000009452	0
gga04020	Calcium signaling pathway	4/105	203/5185	0.594231	0.820978	ENSGALG00000043860/ENSGALG00000040567/ENSGALG00000005332/ENSGALG00000000788	PGR2/3/AVPR1A/CACNA1D/AVPR1B	gga:423134/gga:771773/gga:395895/gga:428263	4	0		4	ENSGALG00000043860/ENSGALG00000040567/ENSGALG00000005332/ENSGALG00000000788
gga04060	Cytokine-cytokine receptor interaction	4/105	206/5185	0.605972	0.82306	ENSGALG00000011668/ENSGALG00000046192/ENSGALG00000030407/ENSGALG00000004221	IL8L1/-/IL6R/IL22RA1	gga:395872/gga:100857191/gga:693252/gga:421686	4	3	ENSGALG00000046192/ENSGALG00000030407/ENSGALG00000004221	1	ENSGALG00000011668
gga02010	ABC transporters	1/105	46/5185	0.611416	0.82306	ENSGALG00000010229	ABCD4	gga:423349	1	1	ENSGALG00000010229	0
gga00590	Arachidonic acid metabolism	1/105	50/5185	0.642222	0.853587	ENSGALG00000019233	-	gga:418356	1	0		1	ENSGALG00000019233
gga04330	Notch signaling pathway	1/105	54/5185	0.670608	0.854214	ENSGALG00000047204	HES2	gga:769039	1	1	ENSGALG00000047204	0
gga04672	Intestinal immune network for IgA production	1/105	54/5185	0.670608	0.854214	ENSGALG00000028341	-	gga:100858236	1	1	ENSGALG00000028341	0
gga01212	Fatty acid metabolism	1/105	56/5185	0.683953	0.854214	ENSGALG00000032763	MECR	gga:419601	1	1	ENSGALG00000032763	0
gga00190	Oxidative phosphorylation	2/105	116/5185	0.686795	0.854214	ENSGALG00000002207/ENSGALG00000043768	ATP6V1G3/MT-ND2	gga:424349/gga:39116929	2	1	ENSGALG00000002207	1	ENSGALG00000043768
gga00310	Lysine degradation	1/105	57/5185	0.690423	0.854214	ENSGALG00000015935	SMYD1	gga:373960	1	1	ENSGALG00000015935	0
gga04110	Cell cycle	2/105	119/5185	0.700328	0.854214	ENSGALG00000026137/ENSGALG00000008625	CDKN2B/ANAPC2	gga:395076/gga:417258	2	2	ENSGALG00000026137/ENSGALG00000008625	0
gga04371	Apelin signaling pathway	2/105	120/5185	0.704731	0.854214	ENSGALG00000010826/ENSGALG00000031629	PRKAA2/RPS6KB2	gga:429110/gga:429557	2	1	ENSGALG00000031629	1	ENSGALG00000010826
gga01230	Biosynthesis of amino acids	1/105	61/5185	0.715017	0.854214	ENSGALG00000037195	TALDO1	gga:423019	1	1	ENSGALG00000037195	0
gga04137	Mitophagy - animal	1/105	62/5185	0.720857	0.854214	ENSGALG00000000769	RAB7B	gga:771782	1	1	ENSGALG00000000769	0
gga03320	PPAR signaling pathway	1/105	64/5185	0.732183	0.854214	ENSGALG00000004965	SLC27A4	gga:417220	1	1	ENSGALG00000004965	0
gga04370	VEGF signaling pathway	1/105	64/5185	0.732183	0.854214	ENSGALG00000014786	PIK3R1	gga:427171	1	0		1	ENSGALG00000014786
gga04260	Cardiac muscle contraction	1/105	68/5185	0.753488	0.869409	ENSGALG00000005332	CACNA1D	gga:395895	1	0		1	ENSGALG00000005332
gga03015	mRNA surveillance pathway	1/105	76/5185	0.791189	0.888036	ENSGALG00000049544	-	gga:425473	1	0		1	ENSGALG00000049544
gga04310	Wnt signaling pathway	2/105	145/5185	0.798449	0.888036	ENSGALG00000042308/ENSGALG00000007515	FZD3/SFRP5	gga:395572/gga:423838	2	0		2	ENSGALG00000042308/ENSGALG00000007515
gga04010	MAPK signaling pathway	4/105	270/5185	0.805018	0.888036	ENSGALG00000005332/ENSGALG00000006647/ENSGALG00000012178/ENSGALG00000012594	CACNA1D/DUSP8/PDGFB/NTRK2	gga:395895/gga:770435/gga:374128/gga:396157	4	1	ENSGALG00000012178	3	ENSGALG00000005332/ENSGALG00000006647/ENSGALG00000012594
gga04912	GnRH signaling pathway	1/105	83/5185	0.819455	0.888036	ENSGALG00000005332	CACNA1D	gga:395895	1	0		1	ENSGALG00000005332
gga04540	Gap junction	1/105	86/5185	0.830376	0.888036	ENSGALG00000012178	PDGFB	gga:374128	1	1	ENSGALG00000012178	0
gga04625	C-type lectin receptor signaling pathway	1/105	87/5185	0.833869	0.888036	ENSGALG00000014786	PIK3R1	gga:427171	1	0		1	ENSGALG00000014786
gga04141	Protein processing in endoplasmic reticulum	2/105	158/5185	0.83605	0.888036	ENSGALG00000033498/ENSGALG00000051041	-/-	gga:396487/gga:396014	2	1	ENSGALG00000033498	1	ENSGALG00000051041
gga04916	Melanogenesis	1/105	88/5185	0.837291	0.888036	ENSGALG00000042308	FZD3	gga:395572	1	0		1	ENSGALG00000042308
gga04114	Oocyte meiosis	1/105	100/5185	0.873289	0.916954	ENSGALG00000008625	ANAPC2	gga:417258	1	1	ENSGALG00000008625	0
gga03010	Ribosome	1/105	119/5185	0.914821	0.948135	ENSGALG00000001542	MRPL20	gga:770979	1	1	ENSGALG00000001542	0
gga04261	Adrenergic signaling in cardiomyocytes	1/105	125/5185	0.924884	0.948135	ENSGALG00000005332	CACNA1D	gga:395895	1	0		1	ENSGALG00000005332
gga00230	Purine metabolism	1/105	135/5185	0.939105	0.948135	ENSGALG00000015373	PDE6B	gga:395092	1	0		1	ENSGALG00000015373
gga04120	Ubiquitin mediated proteolysis	1/105	135/5185	0.939105	0.948135	ENSGALG00000008625	ANAPC2	gga:417258	1	1	ENSGALG00000008625	0
gga04144	Endocytosis	2/105	234/5185	0.954778	0.954778	ENSGALG00000041380/ENSGALG00000042661	BF2/MVB12A	gga:425389/gga:426089	2	2	ENSGALG00000041380/ENSGALG00000042661	0

## Sheet: Pre vs Late.all_KEGGenrich
KEGGID	Description	GeneRatio	BgRatio	pvalue	padj	geneID	geneName	keggID	Count	Up	Up_Gene_id	Down	Down_Gene_id
gga04512	ECM-receptor interaction	41/1096	92/5180	3.22846e-07	4.87498e-05	ENSGALG00000003578/ENSGALG00000008439/ENSGALG00000009641/ENSGALG00000005974/ENSGALG00000036798/ENSGALG00000017272/ENSGALG00000016843/ENSGALG00000008747/ENSGALG00000039990/ENSGALG00000008193/ENSGALG00000029766/ENSGALG00000039216/ENSGALG00000011200/ENSGALG00000041555/ENSGALG00000039080/ENSGALG00000016480/ENSGALG00000036522/ENSGALG00000035717/ENSGALG00000005628/ENSGALG00000043555/ENSGALG00000035879/…	FN1/CD36/COL1A2/COL6A1/COL4A1/VWF/COL4A2/ITGA8/TNC/RELN/ITGB5/COL6A2/THBS2/COL1A1/CD44/SDC1/-/HSPG2/COL9A3/NPNT/ITGA7/COL9A2/-/THBS1/ITGA3/LAMA3/-/ITGB6/ITGA4/LAMC1/-/-/ITGB7/DMP1/-/-/-/SDC4/-/SPP1/-	gga:396133/gga:417730/gga:396243/gga:396000/gga:395530/gga:419031/gga:418752/gga:396225/gga:396440/gga:427850/gga:395142/gga:396292/gga:414837/gga:395532/gga:395666/gga:421960/gga:418893/gga:429806/gga:396242/gga:422535/gga:101749098/gga:396524/gga:428448/gga:373987/gga:373946/gga:428524/gga:422348/gga:424191/gga:424121/gga:424442/gga:428448/gga:428448/gga:107049666/gga:404539/gga:424799/gga:1017…	41	10	ENSGALG00000036522/ENSGALG00000005628/ENSGALG00000027526/ENSGALG00000035854/ENSGALG00000011141/novel.843/ENSGALG00000047341/ENSGALG00000043143/ENSGALG00000003932/ENSGALG00000053107	31	ENSGALG00000003578/ENSGALG00000008439/ENSGALG00000009641/ENSGALG00000005974/ENSGALG00000036798/ENSGALG00000017272/ENSGALG00000016843/ENSGALG00000008747/ENSGALG00000039990/ENSGALG00000008193/ENSGALG00000029766/ENSGALG00000039216/ENSGALG00000011200/ENSGALG00000041555/ENSGALG00000039080/ENSGALG00000016480/ENSGALG00000035717/ENSGALG00000043555/ENSGALG00000035879/ENSGALG00000009626/ENSGALG00000032702/…
gga04510	Focal adhesion	74/1096	209/5180	8.8309e-07	5.57757e-05	ENSGALG00000003578/ENSGALG00000012178/ENSGALG00000009641/ENSGALG00000017179/ENSGALG00000005974/ENSGALG00000036798/ENSGALG00000017272/ENSGALG00000016843/ENSGALG00000008747/ENSGALG00000039990/ENSGALG00000043287/ENSGALG00000008193/ENSGALG00000042458/ENSGALG00000029766/ENSGALG00000039216/ENSGALG00000011200/ENSGALG00000041555/ENSGALG00000052552/ENSGALG00000048592/ENSGALG00000003855/ENSGALG00000007646/…	FN1/PDGFB/COL1A2/PDGFD/COL6A1/COL4A1/VWF/COL4A2/ITGA8/TNC/CAV1/RELN/ACTN1/ITGB5/COL6A2/THBS2/COL1A1/-/-/SRC/-/PTEN/RAC2/FLT1/AKT3/AKT2/COL9A3/FYN/-/ITGA7/COL9A2/-/THBS1/PPP1R12C/ITGA3/-/LAMA3/-/PDGFRA/FLNA/-/ITGB6/VEGFA/PARVA/-/MYLK/ITGA4/LAMC1/SHC1/RHOA/-/KDR/-/RAC1/ITGB7/PARVB/PAK2/ROCK1/PTK2/-/PIP5K1B/MYLK4/-/-/PPP1CB/GRB2/-/ROCK2/-/-/-/SPP1/-/CRK	gga:396133/gga:374128/gga:396243/gga:418978/gga:396000/gga:395530/gga:419031/gga:418752/gga:396225/gga:396440/gga:373996/gga:427850/gga:373918/gga:395142/gga:396292/gga:414837/gga:395532/gga:107050724/gga:107057642/gga:396442/gga:422316/gga:423675/gga:418044/gga:374100/gga:421497/gga:101750560/gga:396242/gga:396294/gga:107050724/gga:101749098/gga:396524/gga:428448/gga:373987/gga:107049646/gga:373…	74	10	ENSGALG00000005628/ENSGALG00000027526/ENSGALG00000035854/ENSGALG00000011141/novel.843/ENSGALG00000047341/ENSGALG00000015107/ENSGALG00000012845/ENSGALG00000043143/ENSGALG00000053107	64	ENSGALG00000003578/ENSGALG00000012178/ENSGALG00000009641/ENSGALG00000017179/ENSGALG00000005974/ENSGALG00000036798/ENSGALG00000017272/ENSGALG00000016843/ENSGALG00000008747/ENSGALG00000039990/ENSGALG00000043287/ENSGALG00000008193/ENSGALG00000042458/ENSGALG00000029766/ENSGALG00000039216/ENSGALG00000011200/ENSGALG00000041555/ENSGALG00000052552/ENSGALG00000048592/ENSGALG00000003855/ENSGALG00000007646/…
gga04514	Cell adhesion molecules (CAMs)	49/1096	122/5180	1.10813e-06	5.57757e-05	ENSGALG00000031794/ENSGALG00000030372/ENSGALG00000015624/ENSGALG00000008747/ENSGALG00000000158/ENSGALG00000041380/ENSGALG00000047207/ENSGALG00000030179/ENSGALG00000051068/ENSGALG00000031637/ENSGALG00000038393/ENSGALG00000016480/ENSGALG00000002192/ENSGALG00000023580/ENSGALG00000043016/ENSGALG00000032349/ENSGALG00000008656/ENSGALG00000007015/ENSGALG00000005102/ENSGALG00000007511/ENSGALG00000001729/…	-/MPZ/VCAN/ITGA8/DMA/BF2/-/-/-/ICOSLG/DMB2/SDC1/PTPRC/CLDN19/-/CDH5/ICOS/CD40/CDH4/ITGB2/CD276/PECAM1/BLB1/-/-/CD99L2/ITGA4/CLDN5/NEGR1/CD4/ITGB7/BF1/LRRC4C/CNTN2/NRXN1/CD99/CD80/-/CTLA4/-/YF5/CNTNAP1/-/SDC4/JAM3/CD28/CLDN18/ALCAM/-	gga:427225/gga:100859605/gga:395565/gga:396225/gga:417050/gga:425389/gga:776920/gga:769500/gga:776920/gga:395968/gga:417051/gga:421960/gga:386580/gga:769245/gga:101748655/gga:374068/gga:424105/gga:395385/gga:419222/gga:396181/gga:415315/gga:771243/gga:693256/gga:414845/gga:424364/gga:422386/gga:424121/gga:374028/gga:395662/gga:395362/gga:107049666/gga:693260/gga:428862/gga:419825/gga:423385/gga:4…	49	12	ENSGALG00000030372/ENSGALG00000023580/ENSGALG00000005102/ENSGALG00000052537/ENSGALG00000011350/ENSGALG00000007948/ENSGALG00000000653/ENSGALG00000009107/ENSGALG00000015474/ENSGALG00000038964/ENSGALG00000003932/ENSGALG00000006593	37	ENSGALG00000031794/ENSGALG00000015624/ENSGALG00000008747/ENSGALG00000000158/ENSGALG00000041380/ENSGALG00000047207/ENSGALG00000030179/ENSGALG00000051068/ENSGALG00000031637/ENSGALG00000038393/ENSGALG00000016480/ENSGALG00000002192/ENSGALG00000043016/ENSGALG00000032349/ENSGALG00000008656/ENSGALG00000007015/ENSGALG00000007511/ENSGALG00000001729/ENSGALG00000046125/ENSGALG00000000141/ENSGALG00000051984/…
gga04142	Lysosome	45/1096	123/5180	5.10634e-05	0.00192764	ENSGALG00000032854/ENSGALG00000000775/ENSGALG00000028147/ENSGALG00000034294/ENSGALG00000026364/ENSGALG00000039611/ENSGALG00000028790/ENSGALG00000053917/ENSGALG00000030016/ENSGALG00000006378/ENSGALG00000038636/ENSGALG00000002542/ENSGALG00000006876/ENSGALG00000009856/ENSGALG00000017239/ENSGALG00000033557/ENSGALG00000010811/ENSGALG00000039673/ENSGALG00000011499/ENSGALG00000029731/ENSGALG00000043828/…	ACP5/CTSS/CTSK/ATP6V0D2/ASAH1/-/DNASE2B/CD164/CTSB/LIPA/LAPTM5/GUSB/CTSA/GNS/CTSC/CTSH/LGMN/GALNS/SCARB2/TPP1/HEXA/TCIRG1/ATP6AP1/CTSD/ATP6V1H/SLC11A2/ARSB/PSAP/AP3S1/CTSZ/CLN5/NAGPA/M6PR/AP3B1/AP3M2/SMPD1/AP1S2/NPC2/HGSNAT/LAMP2/IDUA/PPT1/CTSEAL/CD63/MANBA	gga:107057619/gga:425657/gga:395818/gga:420210/gga:422727/gga:416462/gga:424540/gga:395380/gga:396329/gga:423789/gga:419552/gga:427823/gga:428163/gga:417829/gga:419014/gga:770109/gga:423418/gga:771433/gga:422638/gga:425576/gga:415320/gga:395472/gga:427854/gga:396090/gga:426199/gga:751817/gga:771459/gga:395602/gga:427389/gga:419311/gga:101752092/gga:416395/gga:396044/gga:427646/gga:423736/gga:4190…	45	3	ENSGALG00000013621/ENSGALG00000010018/ENSGALG00000012308	42	ENSGALG00000032854/ENSGALG00000000775/ENSGALG00000028147/ENSGALG00000034294/ENSGALG00000026364/ENSGALG00000039611/ENSGALG00000028790/ENSGALG00000053917/ENSGALG00000030016/ENSGALG00000006378/ENSGALG00000038636/ENSGALG00000002542/ENSGALG00000006876/ENSGALG00000009856/ENSGALG00000017239/ENSGALG00000033557/ENSGALG00000010811/ENSGALG00000039673/ENSGALG00000011499/ENSGALG00000029731/ENSGALG00000043828/…
gga04933	AGE-RAGE signaling pathway in diabetic complications	37/1096	97/5180	8.59049e-05	0.00259433	ENSGALG00000016261/ENSGALG00000003578/ENSGALG00000035584/ENSGALG00000009641/ENSGALG00000036798/ENSGALG00000016843/ENSGALG00000011668/ENSGALG00000010915/ENSGALG00000003580/ENSGALG00000041555/ENSGALG00000042534/ENSGALG00000003282/ENSGALG00000051859/ENSGALG00000031325/ENSGALG00000010346/ENSGALG00000034081/ENSGALG00000054458/ENSGALG00000040023/ENSGALG00000017235/ENSGALG00000005805/ENSGALG00000036085/…	CYBB/FN1/COL3A1/COL1A2/COL4A1/COL4A2/IL8L1/IL6/MMP2/COL1A1/NFATC1/STAT5A/-/TGFB1/TGFB3/AKT3/AKT2/MAPK11/NOX4/PLCD1/-/-/-/VEGFA/PLCG2/STAT1/-/IL8/PLCB2/AGT/RAC1/PLCD3/STAT3/-/-/TGFBR1/-	gga:418581/gga:396133/gga:396340/gga:396243/gga:395530/gga:418752/gga:395872/gga:395337/gga:386583/gga:395532/gga:420815/gga:395556/gga:419175/gga:100873157/gga:396438/gga:421497/gga:101750560/gga:417739/gga:419012/gga:420416/gga:776273/gga:429096/gga:422348/gga:395909/gga:415805/gga:424044/gga:419175/gga:396495/gga:423014/gga:421543/gga:395871/gga:428279/gga:420027/gga:424799/gga:419175/gga:3740…	37	6	ENSGALG00000011668/ENSGALG00000010915/ENSGALG00000051859/novel.861/ENSGALG00000011117/ENSGALG00000052381	31	ENSGALG00000016261/ENSGALG00000003578/ENSGALG00000035584/ENSGALG00000009641/ENSGALG00000036798/ENSGALG00000016843/ENSGALG00000003580/ENSGALG00000041555/ENSGALG00000042534/ENSGALG00000003282/ENSGALG00000031325/ENSGALG00000010346/ENSGALG00000034081/ENSGALG00000054458/ENSGALG00000040023/ENSGALG00000017235/ENSGALG00000005805/ENSGALG00000036085/ENSGALG00000010335/ENSGALG00000008141/ENSGALG00000010290/…
gga04620	Toll-like receptor signaling pathway	31/1096	78/5180	0.000131911	0.00331977	ENSGALG00000028147/ENSGALG00000001409/ENSGALG00000016590/ENSGALG00000017485/ENSGALG00000011668/ENSGALG00000010915/ENSGALG00000008346/ENSGALG00000007001/ENSGALG00000039982/ENSGALG00000034081/ENSGALG00000054458/ENSGALG00000040023/ENSGALG00000007015/ENSGALG00000010335/ENSGALG00000049026/ENSGALG00000007651/ENSGALG00000034478/ENSGALG00000005947/ENSGALG00000026098/ENSGALG00000009586/ENSGALG00000007130/…	CTSK/IL12B/TLR7/TLR1A/IL8L1/IL6/CASP18/TLR4/IRF5/AKT3/AKT2/MAPK11/CD40/-/MAP2K7/STAT1/CCL4/MYD88/IL8/IRAK4/RAC1/IL12A/IKBKE/CD80/FADD/IRF7/CCL4/TLR2B/TAB2/IFNAR1/SPP1	gga:395818/gga:404671/gga:418638/gga:426274/gga:395872/gga:395337/gga:693266/gga:417241/gga:430409/gga:421497/gga:101750560/gga:417739/gga:395385/gga:429096/gga:107050551/gga:424044/gga:395468/gga:420420/gga:396495/gga:417796/gga:395871/gga:407090/gga:430480/gga:768950/gga:423146/gga:396330/gga:395551/gga:769014/gga:421622/gga:395665/gga:395210	31	6	ENSGALG00000001409/ENSGALG00000017485/ENSGALG00000011668/ENSGALG00000010915/ENSGALG00000009574/ENSGALG00000015474	25	ENSGALG00000028147/ENSGALG00000016590/ENSGALG00000008346/ENSGALG00000007001/ENSGALG00000039982/ENSGALG00000034081/ENSGALG00000054458/ENSGALG00000040023/ENSGALG00000007015/ENSGALG00000010335/ENSGALG00000049026/ENSGALG00000007651/ENSGALG00000034478/ENSGALG00000005947/ENSGALG00000026098/ENSGALG00000009586/ENSGALG00000007130/ENSGALG00000013356/ENSGALG00000007625/ENSGALG00000014297/ENSGALG00000032717/…
gga04010	MAPK signaling pathway	78/1096	270/5180	0.00126095	0.0272005	ENSGALG00000043727/ENSGALG00000012178/ENSGALG00000033854/ENSGALG00000017179/ENSGALG00000002556/ENSGALG00000001840/ENSGALG00000029983/ENSGALG00000038634/ENSGALG00000048646/ENSGALG00000042534/ENSGALG00000007646/ENSGALG00000007562/ENSGALG00000012456/ENSGALG00000005332/ENSGALG00000031325/ENSGALG00000017091/ENSGALG00000010346/ENSGALG00000003911/ENSGALG00000034081/ENSGALG00000026584/ENSGALG00000054458/…	NR4A1/PDGFB/CSF1/PDGFD/NGF/TEK/ANGPT1/KIT/-/NFATC1/-/FGF4/RAC2/CACNA1D/TGFB1/FLT1/TGFB3/CACNG5/AKT3/-/AKT2/CACNA1E/MAPK11/-/NFATC3/-/MEF2C/FAS/INS/-/NGFR/RASGRP3/RPS6KA3/MAP3K12/PDGFRA/FLNA/RASGRP1/VEGFA/TRADD/CACNA2D2/MAP2K7/-/-/CACNA1C/MAP3K14/MYD88/-/MKNK1/KDR/IRAK4/RAC1/FGFR3/PAK2/NRK/GADD45G/CACNA2D3/FLT3/RAPGEF2/PTPN7/-/-/MAP3K3/MKNK2/GRB2/ANGPT2/-/TAB2/MAP4K4/ATF2/ANGPT4/IL1R1/GNG12/TGFBR1…	gga:100857380/gga:374128/gga:100499189/gga:418978/gga:396466/gga:427368/gga:395129/gga:378783/gga:107055388/gga:420815/gga:422316/gga:428857/gga:418044/gga:395895/gga:100873157/gga:374100/gga:396438/gga:417429/gga:421497/gga:771574/gga:101750560/gga:424412/gga:417739/gga:423226/gga:415711/gga:100857832/gga:769007/gga:395274/gga:396145/gga:107049790/gga:425805/gga:421460/gga:418605/gga:101750513/g…	78	15	ENSGALG00000002556/ENSGALG00000007562/ENSGALG00000005332/ENSGALG00000003911/ENSGALG00000026584/ENSGALG00000003833/ENSGALG00000045796/ENSGALG00000031518/ENSGALG00000006552/ENSGALG00000044307/ENSGALG00000010440/ENSGALG00000015708/ENSGALG00000028005/ENSGALG00000005400/ENSGALG00000051520	63	ENSGALG00000043727/ENSGALG00000012178/ENSGALG00000033854/ENSGALG00000017179/ENSGALG00000001840/ENSGALG00000029983/ENSGALG00000038634/ENSGALG00000048646/ENSGALG00000042534/ENSGALG00000007646/ENSGALG00000012456/ENSGALG00000031325/ENSGALG00000017091/ENSGALG00000010346/ENSGALG00000034081/ENSGALG00000054458/ENSGALG00000040023/ENSGALG00000003396/ENSGALG00000014645/ENSGALG00000006351/ENSGALG00000037131/…
gga04060	Cytokine-cytokine receptor interaction	61/1096	205/5180	0.00194892	0.0367859	ENSGALG00000002112/ENSGALG00000005638/ENSGALG00000001409/ENSGALG00000033854/ENSGALG00000001882/ENSGALG00000002556/ENSGALG00000016693/ENSGALG00000028770/ENSGALG00000011668/ENSGALG00000041491/ENSGALG00000010915/novel.2212/ENSGALG00000026207/ENSGALG00000029301/ENSGALG00000031094/ENSGALG00000031325/ENSGALG00000029532/ENSGALG00000010346/ENSGALG00000037077/ENSGALG00000016852/ENSGALG00000046326/ENSGALG0…	CSF3R/IL2RG/IL12B/CSF1/TNFRSF18/NGF/CSF2RA/INHBB/IL8L1/ACKR4/IL6/-/CNTF/BMP2/EDA2R/TGFB1/CXCL13L3/TGFB3/CCR5/TNFSF13B/IL1R2/GDF9/IL7R/GDF7/TNFRSF11A/CD40/FAS/IL6R/IL4/CCR2/NGFR/-/CXCL14/CXCR5/IL1RL1/-/IL2RA/-/ACVR2B/CCL4/IL17RA/-/IL8/-/GHR/IL19/CD4/INHBA/IL6ST/IL12A/TNFRSF8/CX3CL1/CCL4/IL13RA1/ACVRL1/IL1R1/TGFBR1/IFNAR1/BMP5/BMPR2/CXCR4	gga:419620/gga:395199/gga:404671/gga:100499189/gga:419424/gga:396466/gga:418666/gga:396126/gga:395872/gga:100859797/gga:395337/gga:418716/gga:396488/gga:378779/gga:422166/gga:100873157/gga:422511/gga:396438/gga:420695/gga:374229/gga:418715/gga:404533/gga:426054/gga:428655/gga:769909/gga:395385/gga:395274/gga:693252/gga:416330/gga:420696/gga:425805/gga:101749221/gga:395451/gga:419784/gga:374136/gg…	61	14	ENSGALG00000001409/ENSGALG00000002556/ENSGALG00000011668/ENSGALG00000010915/novel.2212/ENSGALG00000029301/ENSGALG00000029532/ENSGALG00000028407/ENSGALG00000006827/ENSGALG00000006346/ENSGALG00000006158/ENSGALG00000051985/ENSGALG00000000911/ENSGALG00000009574	47	ENSGALG00000002112/ENSGALG00000005638/ENSGALG00000033854/ENSGALG00000001882/ENSGALG00000016693/ENSGALG00000028770/ENSGALG00000041491/ENSGALG00000026207/ENSGALG00000031094/ENSGALG00000031325/ENSGALG00000010346/ENSGALG00000037077/ENSGALG00000016852/ENSGALG00000046326/ENSGALG00000013372/ENSGALG00000047554/ENSGALG00000045642/ENSGALG00000007015/ENSGALG00000006351/ENSGALG00000030407/ENSGALG00000050893/…
gga04261	Adrenergic signaling in cardiomyocytes	40/1096	126/5180	0.00324961	0.0514148	ENSGALG00000030251/ENSGALG00000010812/ENSGALG00000006112/ENSGALG00000005332/ENSGALG00000003911/ENSGALG00000034081/ENSGALG00000054458/ENSGALG00000040023/ENSGALG00000008544/ENSGALG00000008494/ENSGALG00000008393/ENSGALG00000009828/ENSGALG00000008382/ENSGALG00000005448/ENSGALG00000015177/ENSGALG00000000585/ENSGALG00000012877/ENSGALG00000032247/ENSGALG00000050760/ENSGALG00000038242/ENSGALG00000041635/…	ADCY8/RYR2/SCN5A/CACNA1D/CACNG5/AKT3/AKT2/MAPK11/SLC8A1/CREB1/CREB3L1/PPP2R5A/GNAI1/MYL3/GNAQ/MYL4/CREB3L2/ATP1A1/ADCY6/CACNA2D2/CAMK2D/GNAI2/ATP2B4/RAPGEF3/ADRB2/CACNA1C/-/PLCB2/AGT/CREB5/ADCY1/ADCY7/CACNA2D3/CAMK2G/PPP1CB/SLC9A1/CREB3/ATF2/AGTR2/-	gga:420328/gga:421508/gga:395947/gga:395895/gga:417429/gga:421497/gga:101750560/gga:417739/gga:395760/gga:395099/gga:100859610/gga:421372/gga:396368/gga:396067/gga:427262/gga:396472/gga:418123/gga:396530/gga:107050028/gga:430150/gga:422688/gga:396367/gga:419934/gga:426888/gga:427623/gga:395891/gga:107050378/gga:423014/gga:421543/gga:428435/gga:420788/gga:415732/gga:415996/gga:423737/gga:396019/gg…	40	11	ENSGALG00000030251/ENSGALG00000010812/ENSGALG00000006112/ENSGALG00000005332/ENSGALG00000003911/ENSGALG00000011117/ENSGALG00000038265/ENSGALG00000031170/ENSGALG00000005400/ENSGALG00000005936/ENSGALG00000040415	29	ENSGALG00000034081/ENSGALG00000054458/ENSGALG00000040023/ENSGALG00000008544/ENSGALG00000008494/ENSGALG00000008393/ENSGALG00000009828/ENSGALG00000008382/ENSGALG00000005448/ENSGALG00000015177/ENSGALG00000000585/ENSGALG00000012877/ENSGALG00000032247/ENSGALG00000050760/ENSGALG00000038242/ENSGALG00000041635/ENSGALG00000035645/ENSGALG00000003601/ENSGALG00000043775/ENSGALG00000040035/ENSGALG00000013022/…
gga04080	Neuroactive ligand-receptor interaction	90/1096	329/5180	0.00340495	0.0514148	ENSGALG00000007269/ENSGALG00000050064/ENSGALG00000035569/ENSGALG00000008733/ENSGALG00000026092/ENSGALG00000005476/ENSGALG00000047316/ENSGALG00000040761/ENSGALG00000010596/ENSGALG00000016992/ENSGALG00000004446/ENSGALG00000029768/ENSGALG00000038042/ENSGALG00000010781/ENSGALG00000023142/ENSGALG00000040880/ENSGALG00000009640/ENSGALG00000010357/ENSGALG00000013218/ENSGALG00000015895/ENSGALG00000004346/…	GABRA3/-/MC2R/LPAR3/-/PTH2R/-/DRD4/TACR3/HTR2A/NPFFR1/PTGDR/GABRG2/GLRA3/PTGER3/EDN3/CHRM5/P2RY1/C3AR1/HTR1B/P2RY4/HTR1E/-/PTAFR/C5/GIP/ADORA1/P2RY8/P2RY6/C3/GRIK1/GRIK2/NPBWR2/NPY/GALR1/OPRL1/-/PRLHR/MTNR1B/EDNRB2/-/GnRH-I/VIPR2/PTGER4/CYSLTR2/SSTR5/-/HTR1A/GABRA1/GRP/LHCGR/GPR83L/POMC/GRIA1/ADORA2A/GABRP/PRLH/PGR2/3/ADRB2/NPY7R/-/-/CRHR2/NPBWR1/GHR/AVPR1A/ADRA2C/-/EDN2/AGT/SCTR/MLNR/PENK/GCGR/G…	gga:422289/gga:430981/gga:428516/gga:771215/gga:428525/gga:420401/gga:100857983/gga:423016/gga:768993/gga:428070/gga:378784/gga:107051813/gga:396289/gga:422568/gga:429116/gga:768509/gga:428881/gga:396275/gga:418198/gga:421858/gga:100857687/gga:771973/gga:430484/gga:428209/gga:417122/gga:419989/gga:374212/gga:418665/gga:396114/gga:396370/gga:418489/gga:428628/gga:771598/gga:396464/gga:428512/gga:4…	90	48	ENSGALG00000007269/ENSGALG00000050064/ENSGALG00000035569/ENSGALG00000008733/ENSGALG00000040761/ENSGALG00000010596/ENSGALG00000004446/ENSGALG00000038042/ENSGALG00000010781/ENSGALG00000009640/ENSGALG00000015895/ENSGALG00000015826/ENSGALG00000001565/ENSGALG00000001299/ENSGALG00000015835/ENSGALG00000015434/ENSGALG00000029170/ENSGALG00000010983/ENSGALG00000026011/ENSGALG00000027965/ENSGALG00000028895/…	42	ENSGALG00000026092/ENSGALG00000005476/ENSGALG00000047316/ENSGALG00000016992/ENSGALG00000029768/ENSGALG00000023142/ENSGALG00000040880/ENSGALG00000010357/ENSGALG00000013218/ENSGALG00000004346/ENSGALG00000050637/ENSGALG00000000783/ENSGALG00000000168/ENSGALG00000016687/ENSGALG00000017327/ENSGALG00000030038/ENSGALG00000017228/ENSGALG00000007466/ENSGALG00000037223/ENSGALG00000006575/ENSGALG00000014824/…
gga04145	Phagosome	45/1096	149/5180	0.00538873	0.0739726	ENSGALG00000016261/ENSGALG00000001189/ENSGALG00000000775/ENSGALG00000034294/ENSGALG00000016446/ENSGALG00000008439/ENSGALG00000017485/ENSGALG00000000158/ENSGALG00000041380/ENSGALG00000029766/ENSGALG00000011200/ENSGALG00000038393/ENSGALG00000007001/ENSGALG00000028304/ENSGALG00000050002/ENSGALG00000038141/ENSGALG00000030038/ENSGALG00000002207/ENSGALG00000036069/ENSGALG00000008836/ENSGALG00000013621/…	CYBB/NCF1C/CTSS/ATP6V0D2/ATP6V1C2/CD36/TLR1A/DMA/BF2/ITGB5/THBS2/DMB2/TLR4/MMR1L4/COLEC11/NCF4/C3/ATP6V1G3/TCIRG1/ATP6AP1/ATP6V1H/ITGB2/MRC2/THBS1/DYNC1I1/TAP1/BLB1/COLEC12/HGS/M6PR/RAB7B/RAC1/BF1/DYNC1LI2/-/LAMP2/TUBA1C/EPX/-/TLR2B/YF5/STX7/CYBA/TUBA1B/ATP6V1D	gga:418581/gga:417485/gga:425657/gga:420210/gga:421939/gga:417730/gga:426274/gga:417050/gga:425389/gga:395142/gga:414837/gga:417051/gga:417241/gga:771888/gga:428649/gga:418052/gga:396370/gga:424349/gga:395472/gga:427854/gga:426199/gga:396181/gga:419950/gga:373987/gga:420571/gga:427727/gga:693256/gga:421061/gga:428675/gga:396044/gga:771782/gga:395871/gga:693260/gga:415793/gga:416694/gga:414800/gga…	45	5	ENSGALG00000017485/ENSGALG00000050002/ENSGALG00000013621/ENSGALG00000009722/ENSGALG00000047026	40	ENSGALG00000016261/ENSGALG00000001189/ENSGALG00000000775/ENSGALG00000034294/ENSGALG00000016446/ENSGALG00000008439/ENSGALG00000000158/ENSGALG00000041380/ENSGALG00000029766/ENSGALG00000011200/ENSGALG00000038393/ENSGALG00000007001/ENSGALG00000028304/ENSGALG00000038141/ENSGALG00000030038/ENSGALG00000002207/ENSGALG00000036069/ENSGALG00000008836/ENSGALG00000007511/ENSGALG00000000461/ENSGALG00000009626/…
gga04270	Vascular smooth muscle contraction	38/1096	124/5180	0.00778476	0.0979582	ENSGALG00000030251/ENSGALG00000002118/ENSGALG00000006343/ENSGALG00000033471/ENSGALG00000040880/ENSGALG00000011889/ENSGALG00000005332/ENSGALG00000026584/ENSGALG00000045796/ENSGALG00000045668/ENSGALG00000017173/ENSGALG00000041634/ENSGALG00000015177/ENSGALG00000046915/ENSGALG00000043092/ENSGALG00000006520/ENSGALG00000050760/ENSGALG00000024449/ENSGALG00000006642/ENSGALG00000011708/ENSGALG00000044307/…	ADCY8/KCNMB1/ACTA2/CALD1/EDN3/-/CACNA1D/-/-/-/GUCY1A2/ACTG2/GNAQ/PPP1R12C/MYH9/MYH11/ADCY6/RAMP2/ADORA2A/MYLK/-/CACNA1C/RHOA/AVPR1A/EDN2/PLCB2/AGT/PLA2G12A/ARHGEF11/GNA11/ADCY1/ROCK1/ADCY7/MYLK4/PPP1CB/ROCK2/ITPR2/ADORA2B	gga:420328/gga:395301/gga:423787/gga:373965/gga:768509/gga:423518/gga:395895/gga:771574/gga:423226/gga:100857499/gga:771678/gga:396084/gga:427262/gga:107049646/gga:396469/gga:396211/gga:107050028/gga:420022/gga:427705/gga:396445/gga:771552/gga:395891/gga:395442/gga:771773/gga:419559/gga:423014/gga:421543/gga:423705/gga:425979/gga:374077/gga:420788/gga:373970/gga:415732/gga:420893/gga:396019/gga:3…	38	10	ENSGALG00000030251/ENSGALG00000005332/ENSGALG00000026584/ENSGALG00000045796/ENSGALG00000045668/ENSGALG00000044307/ENSGALG00000040567/ENSGALG00000011117/ENSGALG00000031170/ENSGALG00000012845	28	ENSGALG00000002118/ENSGALG00000006343/ENSGALG00000033471/ENSGALG00000040880/ENSGALG00000011889/ENSGALG00000017173/ENSGALG00000041634/ENSGALG00000015177/ENSGALG00000046915/ENSGALG00000043092/ENSGALG00000006520/ENSGALG00000050760/ENSGALG00000024449/ENSGALG00000006642/ENSGALG00000011708/ENSGALG00000013022/ENSGALG00000003806/ENSGALG00000000667/ENSGALG00000042105/ENSGALG00000012185/ENSGALG00000039163/…
gga00340	Histidine metabolism	10/1096	22/5180	0.00913458	0.106102	ENSGALG00000016224/ENSGALG00000036044/ENSGALG00000006306/ENSGALG00000004763/ENSGALG00000054835/ENSGALG00000012377/ENSGALG00000004669/ENSGALG00000003495/ENSGALG00000011414/ENSGALG00000043435	MAOA/-/UROC1/ALDH3A2/-/HNMT/ASPA/ALDH9A1/AMDHD1/CARNS1	gga:418563/gga:428813/gga:416035/gga:417615/gga:428813/gga:424298/gga:417609/gga:424405/gga:417917/gga:100359387	10	4	ENSGALG00000006306/ENSGALG00000054835/ENSGALG00000012377/ENSGALG00000011414	6	ENSGALG00000016224/ENSGALG00000036044/ENSGALG00000004763/ENSGALG00000004669/ENSGALG00000003495/ENSGALG00000043435
gga05132	Salmonella infection	56/1096	200/5180	0.0116524	0.125679	ENSGALG00000026995/ENSGALG00000035386/ENSGALG00000017485/ENSGALG00000011668/ENSGALG00000010915/ENSGALG00000011452/ENSGALG00000008346/ENSGALG00000007001/ENSGALG00000012454/ENSGALG00000002192/ENSGALG00000016485/ENSGALG00000034081/ENSGALG00000054458/ENSGALG00000016736/ENSGALG00000040023/ENSGALG00000011855/ENSGALG00000032588/ENSGALG00000019866/ENSGALG00000008933/ENSGALG00000009722/ENSGALG00000003770/…	RHOG/NCKAP1L/TLR1A/IL8L1/IL6/ARPC2/CASP18/TLR4/CYTH4/PTPRC/RHOB/AKT3/AKT2/CYFIP1/MAPK11/RHOJ/ARPC1B/PFN4/CASP7/DYNC1I1/ANXA2/MYH9/MYH11/-/NOD1/FLNA/BAK1/TRADD/RHOH/MAP2K7/M6PR/FHOD1/RAB7B/MYD88/RHOA/IL8/IRAK4/MYO6/RAC1/DYNC1LI2/DNM2/EXOC2/ARPC5/FBXO22/FADD/SNX18/-/VPS39/-/ROCK2/TLR2B/TAB2/-/EXOC4/CYTH3/NCKAP1	gga:100859599/gga:425499/gga:426274/gga:395872/gga:395337/gga:429041/gga:693266/gga:417241/gga:418043/gga:386580/gga:395734/gga:421497/gga:101750560/gga:418677/gga:417739/gga:423513/gga:416490/gga:107053160/gga:423901/gga:420571/gga:396297/gga:396469/gga:396211/gga:100859081/gga:420677/gga:395261/gga:419912/gga:415700/gga:428786/gga:107050551/gga:396044/gga:415672/gga:771782/gga:420420/gga:395442…	56	7	ENSGALG00000017485/ENSGALG00000011668/ENSGALG00000010915/ENSGALG00000019866/ENSGALG00000009722/ENSGALG00000020999/ENSGALG00000008991	49	ENSGALG00000026995/ENSGALG00000035386/ENSGALG00000011452/ENSGALG00000008346/ENSGALG00000007001/ENSGALG00000012454/ENSGALG00000002192/ENSGALG00000016485/ENSGALG00000034081/ENSGALG00000054458/ENSGALG00000016736/ENSGALG00000040023/ENSGALG00000011855/ENSGALG00000032588/ENSGALG00000008933/ENSGALG00000003770/ENSGALG00000043092/ENSGALG00000006520/ENSGALG00000036807/ENSGALG00000054718/ENSGALG00000031493/…
gga04020	Calcium signaling pathway	56/1096	202/5180	0.0143258	0.144214	ENSGALG00000030251/ENSGALG00000008709/ENSGALG00000010596/ENSGALG00000016992/ENSGALG00000000244/ENSGALG00000023142/ENSGALG00000009640/ENSGALG00000051859/ENSGALG00000010812/ENSGALG00000000783/ENSGALG00000016564/ENSGALG00000005332/ENSGALG00000023541/ENSGALG00000003833/ENSGALG00000008544/ENSGALG00000007466/ENSGALG00000039935/ENSGALG00000050065/ENSGALG00000047461/ENSGALG00000037131/ENSGALG00000005805/…	ADCY8/MCOLN3/TACR3/HTR2A/CAMK4/PTGER3/CHRM5/-/RYR2/PTAFR/PTK2B/CACNA1D/SPHK1/CACNA1E/SLC8A1/EDNRB2/PDE1C/CYSLTR2/-/-/PLCD1/-/VDAC1/GNAQ/LHCGR/PDGFRA/CAMK2D/ADORA2A/PLCG2/MYLK/ATP2B4/PGR2/3/ADRB2/CACNA1C/-/AVPR1A/PLCB2/PLCD3/GNA11/ADCY1/STIM1/ADCY7/CAMK2G/MYLK4/-/SLC25A6/ITPKB/HTR7/HTR2B/PPP3CA/CD38/RYR3/P2RX3/ITPR2/ADORA2B/CXCR4	gga:420328/gga:429091/gga:768993/gga:428070/gga:723973/gga:429116/gga:428881/gga:419175/gga:421508/gga:428209/gga:421998/gga:395895/gga:427803/gga:424412/gga:395760/gga:373909/gga:420752/gga:428071/gga:421142/gga:107049790/gga:420416/gga:776273/gga:416320/gga:427262/gga:395776/gga:395509/gga:422688/gga:427705/gga:415805/gga:396445/gga:419934/gga:423134/gga:427623/gga:395891/gga:419175/gga:771773/…	56	14	ENSGALG00000030251/ENSGALG00000010596/ENSGALG00000009640/ENSGALG00000051859/ENSGALG00000010812/ENSGALG00000005332/ENSGALG00000003833/ENSGALG00000009095/novel.861/ENSGALG00000040567/ENSGALG00000031170/ENSGALG00000012845/ENSGALG00000052381/ENSGALG00000009705	42	ENSGALG00000008709/ENSGALG00000016992/ENSGALG00000000244/ENSGALG00000023142/ENSGALG00000000783/ENSGALG00000016564/ENSGALG00000023541/ENSGALG00000008544/ENSGALG00000007466/ENSGALG00000039935/ENSGALG00000050065/ENSGALG00000047461/ENSGALG00000037131/ENSGALG00000005805/ENSGALG00000036085/ENSGALG00000006503/ENSGALG00000015177/ENSGALG00000013929/ENSGALG00000041635/ENSGALG00000006642/ENSGALG00000033507/…
gga04621	NOD-like receptor signaling pathway	37/1096	126/5180	0.0174153	0.164357	ENSGALG00000016261/ENSGALG00000030016/ENSGALG00000000720/ENSGALG00000011668/ENSGALG00000010915/ENSGALG00000034150/ENSGALG00000008346/ENSGALG00000007001/ENSGALG00000043675/ENSGALG00000002786/ENSGALG00000040023/ENSGALG00000006503/ENSGALG00000036807/ENSGALG00000005631/ENSGALG00000043606/ENSGALG00000007651/ENSGALG00000050544/ENSGALG00000005947/ENSGALG00000003806/ENSGALG00000026098/ENSGALG00000009586/…	CYBB/CTSB/-/IL8L1/IL6/CATHL3/CASP18/TLR4/ANTXR2/PSTPIP1/MAPK11/VDAC1/NOD1/TRPM2/-/STAT1/-/MYD88/RHOA/IL8/IRAK4/PLCB2/JAK1/YWHAE/IKBKE/ANTXR1/ERBIN/FADD/IRF7/PKN2/CATHL1/TANK/TAB2/IFNAR1/CYBA/ITPR2/TRAF5	gga:418581/gga:396329/gga:419563/gga:395872/gga:395337/gga:100858343/gga:693266/gga:417241/gga:422580/gga:415349/gga:417739/gga:416320/gga:420677/gga:424835/gga:395366/gga:424044/gga:429696/gga:420420/gga:395442/gga:396495/gga:417796/gga:423014/gga:395681/gga:417554/gga:430480/gga:428199/gga:431583/gga:423146/gga:396330/gga:424519/gga:414337/gga:424190/gga:421622/gga:395665/gga:100859840/gga:4182…	37	2	ENSGALG00000011668/ENSGALG00000010915	35	ENSGALG00000016261/ENSGALG00000030016/ENSGALG00000000720/ENSGALG00000034150/ENSGALG00000008346/ENSGALG00000007001/ENSGALG00000043675/ENSGALG00000002786/ENSGALG00000040023/ENSGALG00000006503/ENSGALG00000036807/ENSGALG00000005631/ENSGALG00000043606/ENSGALG00000007651/ENSGALG00000050544/ENSGALG00000005947/ENSGALG00000003806/ENSGALG00000026098/ENSGALG00000009586/ENSGALG00000042105/ENSGALG00000011031/…
gga00760	Nicotinate and nicotinamide metabolism	13/1096	35/5180	0.0218919	0.165677	ENSGALG00000014509/ENSGALG00000015156/ENSGALG00000030120/ENSGALG00000037587/ENSGALG00000032413/ENSGALG00000025751/ENSGALG00000002761/ENSGALG00000007244/ENSGALG00000054059/ENSGALG00000026187/ENSGALG00000034397/ENSGALG00000014508/ENSGALG00000004842	BST1/NMRK1/ITGB1BP3/ENPP3/NADK/NMRK2/SIRT1/SIRT4/-/NMNAT3/-/CD38/NT5M	gga:422828/gga:427257/gga:415448/gga:426928/gga:419403/gga:100858798/gga:423646/gga:416981/gga:426929/gga:424820/gga:426929/gga:422827/gga:416505	13	3	ENSGALG00000015156/ENSGALG00000007244/ENSGALG00000026187	10	ENSGALG00000014509/ENSGALG00000030120/ENSGALG00000037587/ENSGALG00000032413/ENSGALG00000025751/ENSGALG00000002761/ENSGALG00000054059/ENSGALG00000034397/ENSGALG00000014508/ENSGALG00000004842
gga00512	Mucin type O-glycan biosynthesis	11/1096	28/5180	0.0219921	0.165677	ENSGALG00000041101/ENSGALG00000013135/ENSGALG00000014944/ENSGALG00000013197/ENSGALG00000009452/ENSGALG00000030588/ENSGALG00000011235/ENSGALG00000009752/ENSGALG00000010744/ENSGALG00000002651/ENSGALG00000010960	GALNT6/GALNT1/GCNT4/GALNT12/GALNT16/GALNTL6/GALNT15/C1GALT1/GALNT7/ST3GAL2/GALNT3	gga:429501/gga:420955/gga:427207/gga:420978/gga:423263/gga:422560/gga:420642/gga:420575/gga:422561/gga:395139/gga:424177	11	2	ENSGALG00000030588/ENSGALG00000010960	9	ENSGALG00000041101/ENSGALG00000013135/ENSGALG00000014944/ENSGALG00000013197/ENSGALG00000009452/ENSGALG00000011235/ENSGALG00000009752/ENSGALG00000010744/ENSGALG00000002651
gga00531	Glycosaminoglycan degradation	8/1096	18/5180	0.0224161	0.165677	ENSGALG00000002542/ENSGALG00000009856/ENSGALG00000011203/ENSGALG00000043828/ENSGALG00000004438/ENSGALG00000007508/ENSGALG00000010136/ENSGALG00000015376	GUSB/GNS/HPSE/HEXA/ARSB/HPSE2/HGSNAT/IDUA	gga:427823/gga:417829/gga:373981/gga:415320/gga:771459/gga:423834/gga:422490/gga:427294	8	1	ENSGALG00000007508	7	ENSGALG00000002542/ENSGALG00000009856/ENSGALG00000011203/ENSGALG00000043828/ENSGALG00000004438/ENSGALG00000010136/ENSGALG00000015376
gga04370	VEGF signaling pathway	21/1096	65/5180	0.0233723	0.165677	ENSGALG00000051859/ENSGALG00000003855/ENSGALG00000012456/ENSGALG00000023541/ENSGALG00000034081/ENSGALG00000026584/ENSGALG00000054458/ENSGALG00000040023/ENSGALG00000045796/ENSGALG00000036085/ENSGALG00000010335/ENSGALG00000010290/ENSGALG00000033507/ENSGALG00000044307/novel.861/ENSGALG00000013907/ENSGALG00000007130/ENSGALG00000031741/ENSGALG00000052381/ENSGALG00000051520/ENSGALG00000039498	-/SRC/RAC2/SPHK1/AKT3/-/AKT2/MAPK11/-/-/-/VEGFA/PLCG2/-/-/KDR/RAC1/PTK2/-/-/PPP3CA	gga:419175/gga:396442/gga:418044/gga:427803/gga:421497/gga:771574/gga:101750560/gga:417739/gga:423226/gga:776273/gga:429096/gga:395909/gga:415805/gga:771552/gga:419175/gga:395323/gga:395871/gga:396416/gga:419175/gga:396227/gga:395113	21	7	ENSGALG00000051859/ENSGALG00000026584/ENSGALG00000045796/ENSGALG00000044307/novel.861/ENSGALG00000052381/ENSGALG00000051520	14	ENSGALG00000003855/ENSGALG00000012456/ENSGALG00000023541/ENSGALG00000034081/ENSGALG00000054458/ENSGALG00000040023/ENSGALG00000036085/ENSGALG00000010335/ENSGALG00000010290/ENSGALG00000033507/ENSGALG00000013907/ENSGALG00000007130/ENSGALG00000031741/ENSGALG00000039498
gga04672	Intestinal immune network for IgA production	17/1096	50/5180	0.0239228	0.165677	ENSGALG00000000158/ENSGALG00000010915/ENSGALG00000031637/ENSGALG00000038393/ENSGALG00000031325/ENSGALG00000016852/ENSGALG00000008656/ENSGALG00000007015/ENSGALG00000006827/ENSGALG00000000141/ENSGALG00000041577/ENSGALG00000000685/ENSGALG00000050875/ENSGALG00000015474/ENSGALG00000051101/ENSGALG00000008669/ENSGALG00000012357	DMA/IL6/ICOSLG/DMB2/TGFB1/TNFSF13B/ICOS/CD40/IL4/BLB1/ITGA4/MAP3K14/ITGB7/CD80/-/CD28/CXCR4	gga:417050/gga:395337/gga:395968/gga:417051/gga:100873157/gga:374229/gga:424105/gga:395385/gga:416330/gga:693256/gga:424121/gga:419964/gga:107049666/gga:768950/gga:430189/gga:396249/gga:395324	17	3	ENSGALG00000010915/ENSGALG00000006827/ENSGALG00000015474	14	ENSGALG00000000158/ENSGALG00000031637/ENSGALG00000038393/ENSGALG00000031325/ENSGALG00000016852/ENSGALG00000008656/ENSGALG00000007015/ENSGALG00000000141/ENSGALG00000041577/ENSGALG00000000685/ENSGALG00000050875/ENSGALG00000051101/ENSGALG00000008669/ENSGALG00000012357
gga04810	Regulation of actin cytoskeleton	54/1096	199/5180	0.0241384	0.165677	ENSGALG00000049193/ENSGALG00000003578/ENSGALG00000035386/ENSGALG00000012178/ENSGALG00000017179/ENSGALG00000008747/ENSGALG00000042458/ENSGALG00000029766/ENSGALG00000009640/ENSGALG00000001446/ENSGALG00000011452/ENSGALG00000052552/ENSGALG00000003855/ENSGALG00000007562/ENSGALG00000012456/ENSGALG00000016736/ENSGALG00000048508/ENSGALG00000035879/ENSGALG00000032588/ENSGALG00000007511/ENSGALG00000019866/…	IQGAP3/FN1/NCKAP1L/PDGFB/PDGFD/ITGA8/ACTN1/ITGB5/CHRM5/GSN/ARPC2/-/SRC/FGF4/RAC2/CYFIP1/-/ITGA7/ARPC1B/ITGB2/PFN4/INS/PPP1R12C/ITGA3/-/MYH9/MYH11/PIP4K2A/-/PDGFRA/ITGB6/MYLK/ITGA4/LPAR5/RHOA/RAC1/ITGB7/FGFR3/PAK2/ROCK1/PTK2/ARPC5/PIP5K1B/MYLK4/ARHGEF6/PPP1CB/SLC9A1/-/ROCK2/GNG12/DIAPH2/NCKAP1/CXCR4/CRK	gga:101749531/gga:396133/gga:425499/gga:374128/gga:418978/gga:396225/gga:373918/gga:395142/gga:428881/gga:395774/gga:429041/gga:107050724/gga:396442/gga:428857/gga:418044/gga:418677/gga:107050724/gga:101749098/gga:416490/gga:396181/gga:107053160/gga:396145/gga:107049646/gga:373946/gga:107050724/gga:396469/gga:396211/gga:420504/gga:429096/gga:395509/gga:424191/gga:396445/gga:424121/gga:418279/gga:…	54	8	ENSGALG00000009640/ENSGALG00000007562/ENSGALG00000019866/ENSGALG00000006552/ENSGALG00000011141/ENSGALG00000015708/ENSGALG00000015107/ENSGALG00000012845	46	ENSGALG00000049193/ENSGALG00000003578/ENSGALG00000035386/ENSGALG00000012178/ENSGALG00000017179/ENSGALG00000008747/ENSGALG00000042458/ENSGALG00000029766/ENSGALG00000001446/ENSGALG00000011452/ENSGALG00000052552/ENSGALG00000003855/ENSGALG00000012456/ENSGALG00000016736/ENSGALG00000048508/ENSGALG00000035879/ENSGALG00000032588/ENSGALG00000007511/ENSGALG00000046915/ENSGALG00000032702/ENSGALG00000050375/…
gga00500	Starch and sucrose metabolism	13/1096	36/5180	0.0278212	0.182652	ENSGALG00000039611/ENSGALG00000038740/ENSGALG00000008855/ENSGALG00000034855/ENSGALG00000005147/novel.2362/ENSGALG00000012365/ENSGALG00000037587/ENSGALG00000035535/ENSGALG00000054059/ENSGALG00000046826/ENSGALG00000054002/ENSGALG00000034397	-/AMY2A/UGP2/HK2/AMY1A/-/PYGL/ENPP3/GYG1/-/GYS1/G6PC3/-	gga:416462/gga:414140/gga:373900/gga:374044/gga:414139/gga:414140/gga:378909/gga:426928/gga:425050/gga:426929/gga:107050456/gga:100859356/gga:426929	13	4	ENSGALG00000038740/ENSGALG00000005147/novel.2362/ENSGALG00000035535	9	ENSGALG00000039611/ENSGALG00000008855/ENSGALG00000034855/ENSGALG00000012365/ENSGALG00000037587/ENSGALG00000054059/ENSGALG00000046826/ENSGALG00000054002/ENSGALG00000034397
gga04530	Tight junction	43/1096	155/5180	0.029042	0.182723	ENSGALG00000039682/ENSGALG00000043052/ENSGALG00000042458/ENSGALG00000027330/ENSGALG00000016022/ENSGALG00000048592/ENSGALG00000003855/ENSGALG00000005332/ENSGALG00000023580/ENSGALG00000034584/ENSGALG00000030270/ENSGALG00000043092/ENSGALG00000006520/ENSGALG00000008779/ENSGALG00000012886/ENSGALG00000006061/ENSGALG00000004347/ENSGALG00000049026/ENSGALG00000003487/ENSGALG00000027140/ENSGALG00000001621/…	HCLS1/CD1B/ACTN1/SYNPO/RUNX1/-/SRC/CACNA1D/CLDN19/-/CD1C/MYH9/MYH11/ACTR2/-/RAP2C/NEDD4/MAP2K7/RAB8B/MARVELD2/CLDN5/-/RHOA/RAC1/-/ROCK1/-/-/RAPGEF2/-/TUBA1C/-/NF2/LLGL1/ROCK2/CGNL1/-/RAB8A/JAM3/CLDN18/TUBA1B/AFDN/PRKAA2	gga:426867/gga:425802/gga:373918/gga:770421/gga:396152/gga:107057642/gga:396442/gga:395895/gga:769245/gga:107055431/gga:425801/gga:396469/gga:396211/gga:396147/gga:420903/gga:422232/gga:415406/gga:107050551/gga:415371/gga:427393/gga:374028/gga:428706/gga:395442/gga:395871/gga:416694/gga:373970/gga:424890/gga:417537/gga:422418/gga:419024/gga:100857858/gga:429470/gga:395158/gga:100858027/gga:374182…	43	12	ENSGALG00000005332/ENSGALG00000023580/ENSGALG00000012886/ENSGALG00000027140/ENSGALG00000047652/ENSGALG00000047026/ENSGALG00000042992/ENSGALG00000048940/ENSGALG00000041225/ENSGALG00000038964/ENSGALG00000006593/ENSGALG00000010826	31	ENSGALG00000039682/ENSGALG00000043052/ENSGALG00000042458/ENSGALG00000027330/ENSGALG00000016022/ENSGALG00000048592/ENSGALG00000003855/ENSGALG00000034584/ENSGALG00000030270/ENSGALG00000043092/ENSGALG00000006520/ENSGALG00000008779/ENSGALG00000006061/ENSGALG00000004347/ENSGALG00000049026/ENSGALG00000003487/ENSGALG00000001621/ENSGALG00000003806/ENSGALG00000007130/ENSGALG00000014922/ENSGALG00000020249/…
gga04916	Melanogenesis	26/1096	87/5180	0.0338826	0.204651	ENSGALG00000030251/ENSGALG00000042308/ENSGALG00000038634/ENSGALG00000017242/ENSGALG00000036255/ENSGALG00000008494/ENSGALG00000008393/ENSGALG00000007466/ENSGALG00000003163/ENSGALG00000008382/ENSGALG00000015177/ENSGALG00000017237/ENSGALG00000012877/ENSGALG00000050760/ENSGALG00000016600/ENSGALG00000041635/ENSGALG00000035645/ENSGALG00000009064/ENSGALG00000042105/ENSGALG00000031170/ENSGALG00000003837/…	ADCY8/FZD3/KIT/FZD4/WNT7B/CREB1/CREB3L1/EDNRB2/GNAO1/GNAI1/GNAQ/TYR/CREB3L2/ADCY6/POMC/CAMK2D/GNAI2/FZD1/PLCB2/ADCY1/ADCY7/CAMK2G/FZD2/CREB3/KITLG/ASIP	gga:420328/gga:395572/gga:378783/gga:373887/gga:427937/gga:395099/gga:100859610/gga:373909/gga:415698/gga:396368/gga:427262/gga:373971/gga:418123/gga:107050028/gga:422011/gga:422688/gga:396367/gga:374062/gga:423014/gga:420788/gga:415732/gga:423737/gga:374061/gga:427417/gga:396028/gga:419147	26	5	ENSGALG00000030251/ENSGALG00000042308/ENSGALG00000036255/ENSGALG00000031170/ENSGALG00000039101	21	ENSGALG00000038634/ENSGALG00000017242/ENSGALG00000008494/ENSGALG00000008393/ENSGALG00000007466/ENSGALG00000003163/ENSGALG00000008382/ENSGALG00000015177/ENSGALG00000017237/ENSGALG00000012877/ENSGALG00000050760/ENSGALG00000016600/ENSGALG00000041635/ENSGALG00000035645/ENSGALG00000009064/ENSGALG00000042105/ENSGALG00000003837/ENSGALG00000005088/ENSGALG00000030847/ENSGALG00000002523/ENSGALG00000011206
gga04371	Apelin signaling pathway	34/1096	120/5180	0.0365196	0.212094	ENSGALG00000030251/ENSGALG00000047383/ENSGALG00000006343/ENSGALG00000000244/ENSGALG00000010812/ENSGALG00000023541/ENSGALG00000034081/ENSGALG00000054458/ENSGALG00000037402/ENSGALG00000008544/ENSGALG00000037558/ENSGALG00000014645/ENSGALG00000047717/ENSGALG00000008382/ENSGALG00000005448/ENSGALG00000015177/ENSGALG00000000585/ENSGALG00000049579/ENSGALG00000050760/ENSGALG00000035645/ENSGALG00000011708/…	ADCY8/CCN5/ACTA2/CAMK4/RYR2/SPHK1/AKT3/AKT2/NOV/SLC8A1/-/MEF2C/-/GNAI1/MYL3/GNAQ/MYL4/-/ADCY6/GNAI2/MYLK/PLCB2/ADCY1/MEF2D/ADCY7/GNB1/MYLK4/SLC9A1/GNG12/TGFBR1/RYR3/ITPR2/SPP1/PRKAA2	gga:420328/gga:374135/gga:423787/gga:723973/gga:421508/gga:427803/gga:421497/gga:101750560/gga:374135/gga:395760/gga:426373/gga:769007/gga:770582/gga:396368/gga:396067/gga:427262/gga:396472/gga:100858976/gga:107050028/gga:396367/gga:396445/gga:423014/gga:420788/gga:431059/gga:415732/gga:419402/gga:420893/gga:419580/gga:772239/gga:374094/gga:396111/gga:418212/gga:395210/gga:429110	34	7	ENSGALG00000030251/ENSGALG00000010812/ENSGALG00000047717/ENSGALG00000031170/ENSGALG00000012845/ENSGALG00000009705/ENSGALG00000010826	27	ENSGALG00000047383/ENSGALG00000006343/ENSGALG00000000244/ENSGALG00000023541/ENSGALG00000034081/ENSGALG00000054458/ENSGALG00000037402/ENSGALG00000008544/ENSGALG00000037558/ENSGALG00000014645/ENSGALG00000008382/ENSGALG00000005448/ENSGALG00000015177/ENSGALG00000000585/ENSGALG00000049579/ENSGALG00000050760/ENSGALG00000035645/ENSGALG00000011708/ENSGALG00000042105/ENSGALG00000037787/ENSGALG00000003837/…
gga04350	TGF-beta signaling pathway	27/1096	93/5180	0.0438713	0.245354	ENSGALG00000026137/ENSGALG00000034505/ENSGALG00000014908/ENSGALG00000028770/ENSGALG00000017050/ENSGALG00000047915/ENSGALG00000004960/ENSGALG00000029301/ENSGALG00000031325/ENSGALG00000010346/ENSGALG00000047554/ENSGALG00000053285/ENSGALG00000009626/ENSGALG00000036941/ENSGALG00000010448/ENSGALG00000034661/ENSGALG00000006158/ENSGALG00000039817/ENSGALG00000003806/ENSGALG00000011274/ENSGALG00000014922/…	CDKN2B/CDKN2A/FST/INHBB/SMAD9/-/FBN1/BMP2/TGFB1/TGFB3/GDF7/-/THBS1/CUL1/LTBP1/ID1/ACVR2B/NOG2/RHOA/DCN/ROCK1/INHBA/CHRD/GREM2/TGFBR1/BMP5/BMPR2	gga:395076/gga:395076/gga:396119/gga:396126/gga:395543/gga:427315/gga:373992/gga:378779/gga:100873157/gga:396438/gga:428655/gga:112530287/gga:373987/gga:420783/gga:421461/gga:395282/gga:374213/gga:427689/gga:395442/gga:417892/gga:373970/gga:396361/gga:395828/gga:421507/gga:374094/gga:396053/gga:374147	27	5	ENSGALG00000047915/ENSGALG00000029301/ENSGALG00000036941/ENSGALG00000034661/ENSGALG00000006158	22	ENSGALG00000026137/ENSGALG00000034505/ENSGALG00000014908/ENSGALG00000028770/ENSGALG00000017050/ENSGALG00000004960/ENSGALG00000031325/ENSGALG00000010346/ENSGALG00000047554/ENSGALG00000053285/ENSGALG00000009626/ENSGALG00000010448/ENSGALG00000039817/ENSGALG00000003806/ENSGALG00000011274/ENSGALG00000014922/ENSGALG00000034616/ENSGALG00000026983/ENSGALG00000055021/ENSGALG00000033179/ENSGALG00000016293/…
gga04622	RIG-I-like receptor signaling pathway	17/1096	54/5180	0.0492026	0.25693	ENSGALG00000001409/ENSGALG00000011668/ENSGALG00000008346/ENSGALG00000040023/ENSGALG00000023821/ENSGALG00000003195/ENSGALG00000026098/ENSGALG00000051244/ENSGALG00000009574/ENSGALG00000013356/novel.1601/ENSGALG00000007625/ENSGALG00000014297/ENSGALG00000011131/ENSGALG00000048671/ENSGALG00000003144/ENSGALG00000041192	IL12B/IL8L1/CASP18/MAPK11/DHX58/TRADD/IL8/-/IL12A/IKBKE/-/FADD/IRF7/TANK/-/TRIM25/IFIH1	gga:404671/gga:395872/gga:693266/gga:417739/gga:100858653/gga:415700/gga:396495/gga:430679/gga:407090/gga:430480/gga:100858279/gga:423146/gga:396330/gga:424190/gga:417401/gga:417401/gga:424185	17	3	ENSGALG00000001409/ENSGALG00000011668/ENSGALG00000009574	14	ENSGALG00000008346/ENSGALG00000040023/ENSGALG00000023821/ENSGALG00000003195/ENSGALG00000026098/ENSGALG00000051244/ENSGALG00000013356/novel.1601/ENSGALG00000007625/ENSGALG00000014297/ENSGALG00000011131/ENSGALG00000048671/ENSGALG00000003144/ENSGALG00000041192
gga00360	Phenylalanine metabolism	7/1096	17/5180	0.0493442	0.25693	ENSGALG00000016224/ENSGALG00000036044/ENSGALG00000013094/ENSGALG00000004343/ENSGALG00000006326/ENSGALG00000054835/ENSGALG00000012754	MAOA/-/DDC/HPD/MIF/-/PAH	gga:418563/gga:428813/gga:420947/gga:416852/gga:100857237/gga:428813/gga:408024	7	5	ENSGALG00000013094/ENSGALG00000004343/ENSGALG00000006326/ENSGALG00000054835/ENSGALG00000012754	2	ENSGALG00000016224/ENSGALG00000036044
gga00514	Other types of O-glycan biosynthesis	14/1096	43/5180	0.0544272	0.27395	ENSGALG00000041101/ENSGALG00000013135/ENSGALG00000054428/ENSGALG00000046896/ENSGALG00000013197/ENSGALG00000009452/ENSGALG00000030588/ENSGALG00000011235/ENSGALG00000006594/ENSGALG00000009752/ENSGALG00000010744/ENSGALG00000003757/ENSGALG00000015480/ENSGALG00000010960	GALNT6/GALNT1/XXYLT1/COLGALT1/GALNT12/GALNT16/GALNTL6/GALNT15/POFUT1/C1GALT1/GALNT7/POMT1/POGLUT1/GALNT3	gga:429501/gga:420955/gga:424896/gga:425607/gga:420978/gga:423263/gga:422560/gga:420642/gga:395070/gga:420575/gga:422561/gga:417175/gga:418455/gga:424177	14	2	ENSGALG00000030588/ENSGALG00000010960	12	ENSGALG00000041101/ENSGALG00000013135/ENSGALG00000054428/ENSGALG00000046896/ENSGALG00000013197/ENSGALG00000009452/ENSGALG00000011235/ENSGALG00000006594/ENSGALG00000009752/ENSGALG00000010744/ENSGALG00000003757/ENSGALG00000015480
gga05164	Influenza A	36/1096	133/5180	0.059676	0.285139	ENSGALG00000001409/ENSGALG00000016590/ENSGALG00000011668/ENSGALG00000000158/ENSGALG00000010915/ENSGALG00000008346/ENSGALG00000038393/ENSGALG00000007001/ENSGALG00000034081/ENSGALG00000054458/ENSGALG00000006351/ENSGALG00000006503/ENSGALG00000000141/ENSGALG00000010335/ENSGALG00000031493/ENSGALG00000003195/ENSGALG00000016400/ENSGALG00000007651/ENSGALG00000007653/ENSGALG00000028886/ENSGALG00000005947/…	IL12B/TLR7/IL8L1/DMA/IL6/CASP18/DMB2/TLR4/AKT3/AKT2/FAS/VDAC1/BLB1/-/BAK1/TRADD/RSAD2/STAT1/RAE1/-/MYD88/IL8/IRAK4/JAK1/IL12A/IKBKE/FADD/IRF7/-/EIF2AK2/SLC25A6/KPNA5/-/TRIM25/IFNAR1/IFIH1	gga:404671/gga:418638/gga:395872/gga:417050/gga:395337/gga:693266/gga:417051/gga:417241/gga:421497/gga:101750560/gga:395274/gga:416320/gga:693256/gga:429096/gga:419912/gga:415700/gga:428650/gga:424044/gga:419324/gga:428593/gga:420420/gga:396495/gga:417796/gga:395681/gga:407090/gga:430480/gga:423146/gga:396330/gga:430189/gga:395147/gga:374072/gga:421738/gga:417401/gga:417401/gga:395665/gga:424185	36	7	ENSGALG00000001409/ENSGALG00000011668/ENSGALG00000010915/ENSGALG00000007653/ENSGALG00000028886/ENSGALG00000009574/ENSGALG00000010560	29	ENSGALG00000016590/ENSGALG00000000158/ENSGALG00000008346/ENSGALG00000038393/ENSGALG00000007001/ENSGALG00000034081/ENSGALG00000054458/ENSGALG00000006351/ENSGALG00000006503/ENSGALG00000000141/ENSGALG00000010335/ENSGALG00000031493/ENSGALG00000003195/ENSGALG00000016400/ENSGALG00000007651/ENSGALG00000005947/ENSGALG00000026098/ENSGALG00000009586/ENSGALG00000011031/ENSGALG00000013356/ENSGALG00000007625/…
gga05168	Herpes simplex virus 1 infection	40/1096	150/5180	0.0604268	0.285139	ENSGALG00000001409/ENSGALG00000000158/ENSGALG00000010915/ENSGALG00000041380/novel.635/ENSGALG00000008346/ENSGALG00000038393/ENSGALG00000001565/ENSGALG00000003855/ENSGALG00000034081/ENSGALG00000030038/ENSGALG00000054458/ENSGALG00000004594/ENSGALG00000006351/ENSGALG00000002160/ENSGALG00000015216/ENSGALG00000035075/ENSGALG00000000141/ENSGALG00000010335/ENSGALG00000031493/ENSGALG00000003195/ENSGALG00…	IL12B/DMA/IL6/BF2/-/CASP18/DMB2/C5/SRC/AKT3/C3/AKT2/CD74/FAS/B2M/SYK/TAP1/BLB1/-/BAK1/TRADD/STAT1/MYD88/HCFC2/IRAK4/BF1/JAK1/IL12A/IKBKE/FADD/IRF7/PPP1CB/-/EIF2AK2/TLR2B/YF5/TAB2/IFNAR1/TRAF5/IFIH1	gga:404671/gga:417050/gga:395337/gga:425389/gga:112533495/gga:693266/gga:417051/gga:417122/gga:396442/gga:421497/gga:396370/gga:101750560/gga:414741/gga:395274/gga:414830/gga:427272/gga:427727/gga:693256/gga:429096/gga:419912/gga:415700/gga:424044/gga:420420/gga:418083/gga:417796/gga:693260/gga:395681/gga:407090/gga:430480/gga:423146/gga:396330/gga:396019/gga:430189/gga:395147/gga:769014/gga:4277…	40	5	ENSGALG00000001409/ENSGALG00000010915/ENSGALG00000001565/ENSGALG00000009574/ENSGALG00000010560	35	ENSGALG00000000158/ENSGALG00000041380/novel.635/ENSGALG00000008346/ENSGALG00000038393/ENSGALG00000003855/ENSGALG00000034081/ENSGALG00000030038/ENSGALG00000054458/ENSGALG00000004594/ENSGALG00000006351/ENSGALG00000002160/ENSGALG00000015216/ENSGALG00000035075/ENSGALG00000000141/ENSGALG00000010335/ENSGALG00000031493/ENSGALG00000003195/ENSGALG00000007651/ENSGALG00000005947/ENSGALG00000029616/ENSGALG00…
gga04210	Apoptosis	34/1096	126/5180	0.0683279	0.312652	ENSGALG00000000775/ENSGALG00000028147/ENSGALG00000030016/ENSGALG00000002556/ENSGALG00000035185/ENSGALG00000017239/ENSGALG00000008346/ENSGALG00000033557/ENSGALG00000035325/ENSGALG00000034081/ENSGALG00000054458/ENSGALG00000000470/ENSGALG00000006613/ENSGALG00000010186/ENSGALG00000031518/ENSGALG00000006351/ENSGALG00000008933/ENSGALG00000041685/ENSGALG00000012186/ENSGALG00000010335/ENSGALG00000007462/…	CTSS/CTSK/CTSB/NGF/-/CTSC/CASP18/CTSH/PMAIP1/AKT3/AKT2/LMNA/CTSD/CAPN11/-/FAS/CASP7/CAPN1/CASP6/-/CTSZ/BAK1/TRADD/-/MAP3K14/PARP1/-/-/GADD45G/LMNA/FADD/TUBA1C/TUBA1B/ITPR2	gga:425657/gga:395818/gga:396329/gga:396466/gga:770762/gga:419014/gga:693266/gga:770109/gga:770077/gga:421497/gga:101750560/gga:396222/gga:396090/gga:396240/gga:100857832/gga:395274/gga:423901/gga:693249/gga:395477/gga:429096/gga:419311/gga:419912/gga:415700/gga:771315/gga:419964/gga:396199/gga:768589/gga:416694/gga:429929/gga:396224/gga:423146/gga:100857858/gga:100859737/gga:418212	34	5	ENSGALG00000002556/ENSGALG00000031518/ENSGALG00000037678/ENSGALG00000047026/ENSGALG00000028005	29	ENSGALG00000000775/ENSGALG00000028147/ENSGALG00000030016/ENSGALG00000035185/ENSGALG00000017239/ENSGALG00000008346/ENSGALG00000033557/ENSGALG00000035325/ENSGALG00000034081/ENSGALG00000054458/ENSGALG00000000470/ENSGALG00000006613/ENSGALG00000010186/ENSGALG00000006351/ENSGALG00000008933/ENSGALG00000041685/ENSGALG00000012186/ENSGALG00000010335/ENSGALG00000007462/ENSGALG00000031493/ENSGALG00000003195/…
gga04912	GnRH signaling pathway	24/1096	85/5180	0.0731828	0.318236	ENSGALG00000030251/ENSGALG00000003580/ENSGALG00000016564/ENSGALG00000003855/ENSGALG00000005332/ENSGALG00000026584/ENSGALG00000040023/ENSGALG00000045796/ENSGALG00000000277/ENSGALG00000015177/ENSGALG00000050760/ENSGALG00000041635/ENSGALG00000049026/ENSGALG00000044307/ENSGALG00000013022/ENSGALG00000042105/ENSGALG00000003238/ENSGALG00000031170/ENSGALG00000003837/ENSGALG00000005088/ENSGALG00000050166/…	ADCY8/MMP2/PTK2B/SRC/CACNA1D/-/MAPK11/-/GnRH-I/GNAQ/ADCY6/CAMK2D/MAP2K7/-/CACNA1C/PLCB2/GNA11/ADCY1/ADCY7/CAMK2G/-/MAP3K3/GRB2/ITPR2	gga:420328/gga:386583/gga:421998/gga:396442/gga:395895/gga:771574/gga:417739/gga:423226/gga:770134/gga:427262/gga:107050028/gga:422688/gga:107050551/gga:771552/gga:395891/gga:423014/gga:374077/gga:420788/gga:415732/gga:423737/gga:100858386/gga:419954/gga:386572/gga:418212	24	7	ENSGALG00000030251/ENSGALG00000005332/ENSGALG00000026584/ENSGALG00000045796/ENSGALG00000000277/ENSGALG00000044307/ENSGALG00000031170	17	ENSGALG00000003580/ENSGALG00000016564/ENSGALG00000003855/ENSGALG00000040023/ENSGALG00000015177/ENSGALG00000050760/ENSGALG00000041635/ENSGALG00000049026/ENSGALG00000013022/ENSGALG00000042105/ENSGALG00000003238/ENSGALG00000003837/ENSGALG00000005088/ENSGALG00000050166/ENSGALG00000000525/ENSGALG00000008016/ENSGALG00000014071
gga00980	Metabolism of xenobiotics by cytochrome P450	12/1096	37/5180	0.0737634	0.318236	ENSGALG00000016325/ENSGALG00000011805/ENSGALG00000030614/ENSGALG00000036044/ENSGALG00000010303/ENSGALG00000025822/ENSGALG00000054856/ENSGALG00000004196/ENSGALG00000004005/ENSGALG00000054835/ENSGALG00000020160/ENSGALG00000003445	GSTA3/-/ADH1C/-/-/CYP1B1/-/UGT1A1/AKR7L/-/ADH6/MGST3	gga:414896/gga:422660/gga:771920/gga:428813/gga:421447/gga:421466/gga:100857280/gga:424028/gga:419471/gga:428813/gga:112529921/gga:424404	12	3	ENSGALG00000010303/ENSGALG00000004196/ENSGALG00000054835	9	ENSGALG00000016325/ENSGALG00000011805/ENSGALG00000030614/ENSGALG00000036044/ENSGALG00000025822/ENSGALG00000054856/ENSGALG00000004005/ENSGALG00000020160/ENSGALG00000003445
gga00532	Glycosaminoglycan biosynthesis - chondroitin sulfate / dermatan sulfate	7/1096	19/5180	0.0867618	0.363918	ENSGALG00000006757/ENSGALG00000024056/ENSGALG00000012345/ENSGALG00000049181/ENSGALG00000026468/ENSGALG00000010125/ENSGALG00000026899	XYLT1/CHST3/UST/CHST14/CHSY1/CSGALNACT1/CHSY3	gga:414781/gga:396018/gga:768809/gga:770193/gga:415521/gga:422488/gga:415598	7	1	ENSGALG00000006757	6	ENSGALG00000024056/ENSGALG00000012345/ENSGALG00000049181/ENSGALG00000026468/ENSGALG00000010125/ENSGALG00000026899
gga04218	Cellular senescence	38/1096	147/5180	0.0969507	0.395664	ENSGALG00000026137/ENSGALG00000034505/ENSGALG00000011668/ENSGALG00000010915/ENSGALG00000041380/ENSGALG00000042534/ENSGALG00000003045/ENSGALG00000003634/ENSGALG00000005332/ENSGALG00000031325/ENSGALG00000010346/ENSGALG00000034081/ENSGALG00000054458/ENSGALG00000040023/ENSGALG00000003396/ENSGALG00000010186/ENSGALG00000040794/ENSGALG00000041685/ENSGALG00000006503/ENSGALG00000010335/ENSGALG00000039228/…	CDKN2B/CDKN2A/IL8L1/IL6/BF2/NFATC1/E2F1/PTEN/CACNA1D/TGFB1/TGFB3/AKT3/AKT2/MAPK11/NFATC3/CAPN11/CCNE2/CAPN1/VDAC1/-/ZFP36L1/LIN52/RBL2/SIRT1/IL8/BF1/GADD45G/ETS1/HIPK1/PPP1CB/SLC25A6/FOXM1/YF5/CDK2/TGFBR1/PPP3CA/-/ITPR2	gga:395076/gga:395076/gga:395872/gga:395337/gga:425389/gga:420815/gga:396142/gga:423675/gga:395895/gga:100873157/gga:396438/gga:421497/gga:101750560/gga:417739/gga:415711/gga:396240/gga:420231/gga:693249/gga:416320/gga:429096/gga:101751828/gga:423346/gga:425111/gga:423646/gga:396495/gga:693260/gga:429929/gga:396235/gga:419880/gga:396019/gga:374072/gga:430534/gga:427746/gga:100529062/gga:374094/gg…	38	5	ENSGALG00000011668/ENSGALG00000010915/ENSGALG00000005332/ENSGALG00000040794/ENSGALG00000028005	33	ENSGALG00000026137/ENSGALG00000034505/ENSGALG00000041380/ENSGALG00000042534/ENSGALG00000003045/ENSGALG00000003634/ENSGALG00000031325/ENSGALG00000010346/ENSGALG00000034081/ENSGALG00000054458/ENSGALG00000040023/ENSGALG00000003396/ENSGALG00000010186/ENSGALG00000041685/ENSGALG00000006503/ENSGALG00000010335/ENSGALG00000039228/ENSGALG00000020419/ENSGALG00000003663/ENSGALG00000002761/ENSGALG00000026098/…
gga00250	Alanine, aspartate and glutamate metabolism	11/1096	35/5180	0.1027	0.408097	ENSGALG00000011618/ENSGALG00000016524/ENSGALG00000002576/ENSGALG00000032544/ENSGALG00000054772/ENSGALG00000015949/ENSGALG00000002558/ENSGALG00000036391/ENSGALG00000043754/ENSGALG00000004669/ENSGALG00000017234	ADSS1/-/ASL2/ALDH5A1/NAT8L/ASRGL1/ASL1/GFPT1/GLUL/ASPA/FOLH1	gga:776127/gga:428659/gga:417545/gga:420818/gga:422893/gga:421868/gga:396498/gga:419514/gga:396489/gga:417609/gga:419011	11	2	ENSGALG00000054772/ENSGALG00000015949	9	ENSGALG00000011618/ENSGALG00000016524/ENSGALG00000002576/ENSGALG00000032544/ENSGALG00000002558/ENSGALG00000036391/ENSGALG00000043754/ENSGALG00000004669/ENSGALG00000017234
gga00350	Tyrosine metabolism	11/1096	36/5180	0.120986	0.468433	ENSGALG00000016224/ENSGALG00000030614/ENSGALG00000040045/ENSGALG00000036044/ENSGALG00000013094/ENSGALG00000004343/ENSGALG00000017237/ENSGALG00000054856/ENSGALG00000006326/ENSGALG00000054835/ENSGALG00000020160	MAOA/ADH1C/DBH/-/DDC/HPD/TYR/-/MIF/-/ADH6	gga:418563/gga:771920/gga:395549/gga:428813/gga:420947/gga:416852/gga:373971/gga:100857280/gga:100857237/gga:428813/gga:112529921	11	5	ENSGALG00000040045/ENSGALG00000013094/ENSGALG00000004343/ENSGALG00000006326/ENSGALG00000054835	6	ENSGALG00000016224/ENSGALG00000030614/ENSGALG00000036044/ENSGALG00000017237/ENSGALG00000054856/ENSGALG00000020160
gga00770	Pantothenate and CoA biosynthesis	6/1096	17/5180	0.130513	0.492686	ENSGALG00000013993/ENSGALG00000037587/ENSGALG00000006431/ENSGALG00000039011/ENSGALG00000054059/ENSGALG00000034397	VNN1/ENPP3/PANK1/DPYS/-/-	gga:421702/gga:426928/gga:423792/gga:420266/gga:426929/gga:426929	6	2	ENSGALG00000006431/ENSGALG00000039011	4	ENSGALG00000013993/ENSGALG00000037587/ENSGALG00000054059/ENSGALG00000034397
gga00053	Ascorbate and aldarate metabolism	4/1096	10/5180	0.141949	0.522787	ENSGALG00000011805/ENSGALG00000004763/ENSGALG00000004196/ENSGALG00000003495	-/ALDH3A2/UGT1A1/ALDH9A1	gga:422660/gga:417615/gga:424028/gga:424405	4	1	ENSGALG00000004196	3	ENSGALG00000011805/ENSGALG00000004763/ENSGALG00000003495
gga00982	Drug metabolism - cytochrome P450	10/1096	34/5180	0.16458	0.5829	ENSGALG00000016325/ENSGALG00000016224/ENSGALG00000011805/ENSGALG00000030614/ENSGALG00000036044/ENSGALG00000054856/ENSGALG00000004196/ENSGALG00000054835/ENSGALG00000020160/ENSGALG00000003445	GSTA3/MAOA/-/ADH1C/-/-/UGT1A1/-/ADH6/MGST3	gga:414896/gga:418563/gga:422660/gga:771920/gga:428813/gga:100857280/gga:424028/gga:428813/gga:112529921/gga:424404	10	2	ENSGALG00000004196/ENSGALG00000054835	8	ENSGALG00000016325/ENSGALG00000016224/ENSGALG00000011805/ENSGALG00000030614/ENSGALG00000036044/ENSGALG00000054856/ENSGALG00000020160/ENSGALG00000003445
gga00790	Folate biosynthesis	9/1096	30/5180	0.165992	0.5829	ENSGALG00000009587/ENSGALG00000023542/ENSGALG00000013149/ENSGALG00000012754/ENSGALG00000013072/ENSGALG00000031130/ENSGALG00000026757/ENSGALG00000010198/ENSGALG00000000067	GPHN/ALPL/MOCOS/PAH/AKR1B10/GGH/DHFR/TPH2/SPR	gga:428878/gga:396317/gga:420964/gga:408024/gga:395338/gga:421144/gga:427317/gga:408026/gga:425255	9	4	ENSGALG00000009587/ENSGALG00000013149/ENSGALG00000012754/ENSGALG00000010198	5	ENSGALG00000023542/ENSGALG00000013072/ENSGALG00000031130/ENSGALG00000026757/ENSGALG00000000067
gga00520	Amino sugar and nucleotide sugar metabolism	14/1096	51/5180	0.173942	0.587077	ENSGALG00000008855/ENSGALG00000043828/ENSGALG00000034855/ENSGALG00000052976/ENSGALG00000014210/ENSGALG00000034948/ENSGALG00000023760/ENSGALG00000047215/ENSGALG00000015331/ENSGALG00000040594/ENSGALG00000036391/ENSGALG00000038599/ENSGALG00000013229/novel.2460	UGP2/HEXA/HK2/-/GNPDA2/UAP1L1/CHIA/-/GNE/GNPDA1/GFPT1/PMM1/CMAS/-	gga:373900/gga:415320/gga:374044/gga:107051359/gga:422772/gga:417295/gga:395072/gga:770049/gga:427285/gga:416341/gga:419514/gga:417989/gga:418199/gga:107050161	14	1	ENSGALG00000014210	13	ENSGALG00000008855/ENSGALG00000043828/ENSGALG00000034855/ENSGALG00000052976/ENSGALG00000034948/ENSGALG00000023760/ENSGALG00000047215/ENSGALG00000015331/ENSGALG00000040594/ENSGALG00000036391/ENSGALG00000038599/ENSGALG00000013229/novel.2460
gga04115	p53 signaling pathway	18/1096	68/5180	0.174957	0.587077	ENSGALG00000027207/ENSGALG00000008346/ENSGALG00000035325/ENSGALG00000003634/ENSGALG00000012117/ENSGALG00000040921/ENSGALG00000006351/ENSGALG00000040794/ENSGALG00000037378/ENSGALG00000009626/ENSGALG00000017204/ENSGALG00000028115/ENSGALG00000015286/ENSGALG00000038097/ENSGALG00000004661/ENSGALG00000003916/ENSGALG00000028005/ENSGALG00000032699	PERP2/CASP18/PMAIP1/PTEN/STEAP3/RRM2B/FAS/CCNE2/RPRM/THBS1/SESN3/SFN/SESN1/EI24/SHISA5/SIAH1/GADD45G/CDK2	gga:421682/gga:693266/gga:770077/gga:423675/gga:424275/gga:420253/gga:395274/gga:420231/gga:419946/gga:373987/gga:428089/gga:408037/gga:421766/gga:419711/gga:415948/gga:374076/gga:429929/gga:100529062	18	5	ENSGALG00000012117/ENSGALG00000040794/ENSGALG00000037378/ENSGALG00000003916/ENSGALG00000028005	13	ENSGALG00000027207/ENSGALG00000008346/ENSGALG00000035325/ENSGALG00000003634/ENSGALG00000040921/ENSGALG00000006351/ENSGALG00000009626/ENSGALG00000017204/ENSGALG00000028115/ENSGALG00000015286/ENSGALG00000038097/ENSGALG00000004661/ENSGALG00000032699
gga00830	Retinol metabolism	11/1096	39/5180	0.185699	0.594974	ENSGALG00000011805/ENSGALG00000030614/ENSGALG00000034358/ENSGALG00000016618/ENSGALG00000054856/ENSGALG00000004196/ENSGALG00000005408/ENSGALG00000030376/ENSGALG00000020160/ENSGALG00000034346/ENSGALG00000004449	-/ADH1C/RETSAT/PNPLA4/-/UGT1A1/BCO1/DHRS3/ADH6/RDH10/CYP3A5	gga:422660/gga:771920/gga:426549/gga:418653/gga:100857280/gga:424028/gga:395346/gga:419480/gga:112529921/gga:420183/gga:414832	11	3	ENSGALG00000016618/ENSGALG00000004196/ENSGALG00000004449	8	ENSGALG00000011805/ENSGALG00000030614/ENSGALG00000034358/ENSGALG00000054856/ENSGALG00000005408/ENSGALG00000030376/ENSGALG00000020160/ENSGALG00000034346
gga00062	Fatty acid elongation	8/1096	27/5180	0.195371	0.594974	ENSGALG00000032763/ENSGALG00000025772/ENSGALG00000028142/ENSGALG00000036787/ENSGALG00000016536/ENSGALG00000011704/ENSGALG00000003936/ENSGALG00000049582	MECR/ELOVL3/HACD4/HSD17B12/HADHA/HACD2/PPT1/-	gga:419601/gga:770955/gga:427232/gga:769787/gga:395929/gga:424251/gga:419681/gga:107050163	8	1	ENSGALG00000025772	7	ENSGALG00000032763/ENSGALG00000028142/ENSGALG00000036787/ENSGALG00000016536/ENSGALG00000011704/ENSGALG00000003936/ENSGALG00000049582
gga04012	ErbB signaling pathway	22/1096	87/5180	0.204143	0.594974	ENSGALG00000003282/ENSGALG00000051859/ENSGALG00000003855/ENSGALG00000034081/ENSGALG00000054458/ENSGALG00000033641/ENSGALG00000036085/ENSGALG00000010335/ENSGALG00000041635/ENSGALG00000048077/ENSGALG00000033507/ENSGALG00000049026/ENSGALG00000039775/ENSGALG00000054100/novel.861/ENSGALG00000006426/ENSGALG00000031741/ENSGALG00000005088/ENSGALG00000003875/ENSGALG00000008016/ENSGALG00000052381/ENSGALG00…	STAT5A/-/SRC/AKT3/AKT2/NRG2/-/-/CAMK2D/-/PLCG2/MAP2K7/SHC1/-/-/PAK2/PTK2/CAMK2G/ABL1/GRB2/-/CRK	gga:395556/gga:419175/gga:396442/gga:421497/gga:101750560/gga:427606/gga:776273/gga:429096/gga:422688/gga:426482/gga:415805/gga:107050551/gga:395934/gga:428937/gga:419175/gga:424860/gga:396416/gga:423737/gga:417181/gga:386572/gga:419175/gga:107054794	22	5	ENSGALG00000051859/ENSGALG00000033641/ENSGALG00000054100/novel.861/ENSGALG00000052381	17	ENSGALG00000003282/ENSGALG00000003855/ENSGALG00000034081/ENSGALG00000054458/ENSGALG00000036085/ENSGALG00000010335/ENSGALG00000041635/ENSGALG00000048077/ENSGALG00000033507/ENSGALG00000049026/ENSGALG00000039775/ENSGALG00000006426/ENSGALG00000031741/ENSGALG00000005088/ENSGALG00000003875/ENSGALG00000008016/ENSGALG00000002656
gga04540	Gap junction	22/1096	87/5180	0.204143	0.594974	ENSGALG00000030251/ENSGALG00000012178/ENSGALG00000017179/ENSGALG00000016992/ENSGALG00000003855/ENSGALG00000017173/ENSGALG00000008382/ENSGALG00000015177/ENSGALG00000013929/ENSGALG00000050760/ENSGALG00000035645/ENSGALG00000042105/ENSGALG00000003238/ENSGALG00000047026/ENSGALG00000031170/ENSGALG00000003837/ENSGALG00000040260/ENSGALG00000050166/ENSGALG00000008016/ENSGALG00000007681/ENSGALG00000052192/…	ADCY8/PDGFB/PDGFD/HTR2A/SRC/GUCY1A2/GNAI1/GNAQ/PDGFRA/ADCY6/GNAI2/PLCB2/GNA11/-/ADCY1/ADCY7/TUBA1C/-/GRB2/HTR2B/TUBA1B/ITPR2	gga:420328/gga:374128/gga:418978/gga:428070/gga:396442/gga:771678/gga:396368/gga:427262/gga:395509/gga:107050028/gga:396367/gga:423014/gga:374077/gga:416694/gga:420788/gga:415732/gga:100857858/gga:100858386/gga:386572/gga:395581/gga:100859737/gga:418212	22	3	ENSGALG00000030251/ENSGALG00000047026/ENSGALG00000031170	19	ENSGALG00000012178/ENSGALG00000017179/ENSGALG00000016992/ENSGALG00000003855/ENSGALG00000017173/ENSGALG00000008382/ENSGALG00000015177/ENSGALG00000013929/ENSGALG00000050760/ENSGALG00000035645/ENSGALG00000042105/ENSGALG00000003238/ENSGALG00000003837/ENSGALG00000040260/ENSGALG00000050166/ENSGALG00000008016/ENSGALG00000007681/ENSGALG00000052192/ENSGALG00000014071
gga04625	C-type lectin receptor signaling pathway	22/1096	87/5180	0.204143	0.594974	ENSGALG00000001409/ENSGALG00000010915/ENSGALG00000042534/ENSGALG00000008346/ENSGALG00000003855/ENSGALG00000034081/ENSGALG00000054458/ENSGALG00000040023/ENSGALG00000003396/ENSGALG00000027961/ENSGALG00000015216/ENSGALG00000047211/ENSGALG00000010335/ENSGALG00000033507/ENSGALG00000007651/ENSGALG00000037437/ENSGALG00000000685/ENSGALG00000003806/ENSGALG00000009574/ENSGALG00000013356/ENSGALG00000039498/…	IL12B/IL6/NFATC1/CASP18/SRC/AKT3/AKT2/MAPK11/NFATC3/PCASP2/SYK/FCER1G/-/PLCG2/STAT1/EGR3/MAP3K14/RHOA/IL12A/IKBKE/PPP3CA/ITPR2	gga:404671/gga:395337/gga:420815/gga:693266/gga:396442/gga:421497/gga:101750560/gga:417739/gga:415711/gga:429451/gga:427272/gga:100049618/gga:429096/gga:415805/gga:424044/gga:102725543/gga:419964/gga:395442/gga:407090/gga:430480/gga:395113/gga:418212	22	3	ENSGALG00000001409/ENSGALG00000010915/ENSGALG00000009574	19	ENSGALG00000042534/ENSGALG00000008346/ENSGALG00000003855/ENSGALG00000034081/ENSGALG00000054458/ENSGALG00000040023/ENSGALG00000003396/ENSGALG00000027961/ENSGALG00000015216/ENSGALG00000047211/ENSGALG00000010335/ENSGALG00000033507/ENSGALG00000007651/ENSGALG00000037437/ENSGALG00000000685/ENSGALG00000003806/ENSGALG00000013356/ENSGALG00000039498/ENSGALG00000014071
gga04217	Necroptosis	32/1096	131/5180	0.204345	0.594974	ENSGALG00000016261/ENSGALG00000048759/ENSGALG00000007220/ENSGALG00000003282/ENSGALG00000008346/ENSGALG00000007001/ENSGALG00000026584/ENSGALG00000045796/ENSGALG00000010186/ENSGALG00000002137/ENSGALG00000006351/ENSGALG00000041685/ENSGALG00000033234/ENSGALG00000006503/ENSGALG00000016770/ENSGALG00000003195/ENSGALG00000041635/ENSGALG00000012365/ENSGALG00000016771/ENSGALG00000007651/ENSGALG00000044307/…	CYBB/-/FTH1/STAT5A/CASP18/TLR4/-/-/CAPN11/PGAM5/FAS/CAPN1/JAK3/VDAC1/-/TRADD/CAMK2D/PYGL/-/STAT1/-/PARP1/SMPD1/JAK1/STAT3/CAMK2G/FADD/GLUL/EIF2AK2/SLC25A6/IFNAR1/TRAF5	gga:418581/gga:100859196/gga:395970/gga:395556/gga:693266/gga:417241/gga:771574/gga:423226/gga:396240/gga:416789/gga:395274/gga:693249/gga:395845/gga:416320/gga:100857391/gga:415700/gga:422688/gga:378909/gga:100857391/gga:424044/gga:771552/gga:396199/gga:419077/gga:395681/gga:420027/gga:423737/gga:423146/gga:396489/gga:395147/gga:374072/gga:395665/gga:374055	32	6	ENSGALG00000026584/ENSGALG00000045796/ENSGALG00000016770/ENSGALG00000016771/ENSGALG00000044307/ENSGALG00000010560	26	ENSGALG00000016261/ENSGALG00000048759/ENSGALG00000007220/ENSGALG00000003282/ENSGALG00000008346/ENSGALG00000007001/ENSGALG00000010186/ENSGALG00000002137/ENSGALG00000006351/ENSGALG00000041685/ENSGALG00000033234/ENSGALG00000006503/ENSGALG00000003195/ENSGALG00000041635/ENSGALG00000012365/ENSGALG00000007651/ENSGALG00000009228/ENSGALG00000036106/ENSGALG00000011031/ENSGALG00000003267/ENSGALG00000005088/…
gga00513	Various types of N-glycan biosynthesis	12/1096	44/5180	0.204892	0.594974	ENSGALG00000007976/ENSGALG00000014878/ENSGALG00000043828/ENSGALG00000010073/novel.1737/ENSGALG00000002067/ENSGALG00000033790/ENSGALG00000001038/ENSGALG00000041564/ENSGALG00000000225/ENSGALG00000019489/ENSGALG00000003815	-/MAN1A1/HEXA/DDOST/-/-/MAN2A2/MAN1C1/-/MGAT4C/CHST9/RPN2	gga:422339/gga:421726/gga:415320/gga:425542/gga:422339/gga:416393/gga:415585/gga:419588/gga:418265/gga:395415/gga:421089/gga:419177	12	3	ENSGALG00000007976/novel.1737/ENSGALG00000019489	9	ENSGALG00000014878/ENSGALG00000043828/ENSGALG00000010073/ENSGALG00000002067/ENSGALG00000033790/ENSGALG00000001038/ENSGALG00000041564/ENSGALG00000000225/ENSGALG00000003815
gga00380	Tryptophan metabolism	11/1096	40/5180	0.210241	0.598989	ENSGALG00000016224/ENSGALG00000013094/ENSGALG00000007503/ENSGALG00000025822/ENSGALG00000004763/ENSGALG00000016536/ENSGALG00000024085/ENSGALG00000012197/ENSGALG00000010198/ENSGALG00000003495/ENSGALG00000013969	MAOA/DDC/KMO/CYP1B1/ALDH3A2/HADHA/-/ACMSD/TPH2/ALDH9A1/ALDH8A1	gga:418563/gga:420947/gga:424041/gga:421466/gga:417615/gga:395929/gga:426785/gga:424288/gga:408026/gga:424405/gga:421695	11	5	ENSGALG00000013094/ENSGALG00000024085/ENSGALG00000012197/ENSGALG00000010198/ENSGALG00000013969	6	ENSGALG00000016224/ENSGALG00000007503/ENSGALG00000025822/ENSGALG00000004763/ENSGALG00000016536/ENSGALG00000003495
gga00860	Porphyrin and chlorophyll metabolism	7/1096	24/5180	0.230904	0.635115	ENSGALG00000031786/ENSGALG00000011805/ENSGALG00000002542/ENSGALG00000030773/ENSGALG00000038461/ENSGALG00000004196/ENSGALG00000054130	BLVRA/-/GUSB/CP/FECH/UGT1A1/PPOX	gga:420776/gga:422660/gga:427823/gga:771940/gga:374020/gga:424028/gga:107051238	7	1	ENSGALG00000004196	6	ENSGALG00000031786/ENSGALG00000011805/ENSGALG00000002542/ENSGALG00000030773/ENSGALG00000038461/ENSGALG00000054130
gga04070	Phosphatidylinositol signaling system	23/1096	93/5180	0.231333	0.635115	ENSGALG00000029571/ENSGALG00000035498/ENSGALG00000051859/ENSGALG00000041573/ENSGALG00000003634/ENSGALG00000004336/ENSGALG00000005805/ENSGALG00000036085/ENSGALG00000033561/ENSGALG00000007877/ENSGALG00000010335/ENSGALG00000033507/ENSGALG00000029709/novel.861/ENSGALG00000042105/ENSGALG00000045212/ENSGALG00000005701/ENSGALG00000015107/ENSGALG00000052381/ENSGALG00000009068/ENSGALG00000012890/ENSGALG00…	TMEM55A/INPP5D/-/BPNT2/PTEN/INPPL1/PLCD1/-/DGKB/PIP4K2A/-/PLCG2/INPP4A/-/PLCB2/PLCD3/IP6K2/PIP5K1B/-/ITPKB/DGKI/INPP5E/ITPR2	gga:420221/gga:424745/gga:419175/gga:421132/gga:423675/gga:428692/gga:420416/gga:776273/gga:772367/gga:420504/gga:429096/gga:415805/gga:418690/gga:419175/gga:423014/gga:428279/gga:416010/gga:427243/gga:419175/gga:416743/gga:418124/gga:417135/gga:418212	23	9	ENSGALG00000029571/ENSGALG00000051859/ENSGALG00000041573/ENSGALG00000033561/novel.861/ENSGALG00000005701/ENSGALG00000015107/ENSGALG00000052381/ENSGALG00000012890	14	ENSGALG00000035498/ENSGALG00000003634/ENSGALG00000004336/ENSGALG00000005805/ENSGALG00000036085/ENSGALG00000007877/ENSGALG00000010335/ENSGALG00000033507/ENSGALG00000029709/ENSGALG00000042105/ENSGALG00000045212/ENSGALG00000009068/ENSGALG00000001964/ENSGALG00000014071
gga00600	Sphingolipid metabolism	12/1096	46/5180	0.254401	0.685973	ENSGALG00000026364/ENSGALG00000000755/ENSGALG00000011213/ENSGALG00000015682/ENSGALG00000023541/ENSGALG00000010902/ENSGALG00000006455/ENSGALG00000036106/ENSGALG00000037467/ENSGALG00000039141/ENSGALG00000004553/ENSGALG00000009037	ASAH1/ACER3/DEGS2/UGCG/SPHK1/CERS6/SMPD4/SMPD1/NEU2/CERS2/SGPL1/SPTLC3	gga:422727/gga:419087/gga:423454/gga:427335/gga:427803/gga:771503/gga:416942/gga:419077/gga:107049056/gga:100859441/gga:423714/gga:768538	12	4	ENSGALG00000010902/ENSGALG00000006455/ENSGALG00000037467/ENSGALG00000009037	8	ENSGALG00000026364/ENSGALG00000000755/ENSGALG00000011213/ENSGALG00000015682/ENSGALG00000023541/ENSGALG00000036106/ENSGALG00000039141/ENSGALG00000004553
gga00010	Glycolysis / Gluconeogenesis	14/1096	55/5180	0.261957	0.693957	ENSGALG00000012613/ENSGALG00000030614/ENSGALG00000036044/ENSGALG00000034855/ENSGALG00000004763/ENSGALG00000006300/ENSGALG00000007606/ENSGALG00000054856/ENSGALG00000008632/ENSGALG00000054835/ENSGALG00000020160/ENSGALG00000054002/ENSGALG00000012612/ENSGALG00000003495	FBP1/ADH1C/-/HK2/ALDH3A2/LDHA/PGAM1/-/ACSS1/-/ADH6/G6PC3/FBP2/ALDH9A1	gga:395218/gga:771920/gga:428813/gga:374044/gga:417615/gga:396221/gga:428969/gga:100857280/gga:416714/gga:428813/gga:112529921/gga:100859356/gga:395217/gga:424405	14	1	ENSGALG00000054835	13	ENSGALG00000012613/ENSGALG00000030614/ENSGALG00000036044/ENSGALG00000034855/ENSGALG00000004763/ENSGALG00000006300/ENSGALG00000007606/ENSGALG00000054856/ENSGALG00000008632/ENSGALG00000020160/ENSGALG00000054002/ENSGALG00000012612/ENSGALG00000003495
gga00983	Drug metabolism - other enzymes	15/1096	60/5180	0.276402	0.719598	ENSGALG00000016325/ENSGALG00000011805/ENSGALG00000002542/ENSGALG00000005472/ENSGALG00000040921/ENSGALG00000045137/ENSGALG00000007305/ENSGALG00000005473/ENSGALG00000004196/ENSGALG00000045427/ENSGALG00000039011/ENSGALG00000007191/ENSGALG00000043254/ENSGALG00000042005/ENSGALG00000003445	GSTA3/-/GUSB/NAT/RRM2B/-/NME1/PNAT3/UGT1A1/UPP2/DPYS/TK1/EPX/-/MGST3	gga:414896/gga:422660/gga:427823/gga:396537/gga:420253/gga:112530034/gga:422094/gga:415809/gga:424028/gga:424326/gga:420266/gga:395719/gga:417467/gga:776992/gga:424404	15	4	ENSGALG00000045137/ENSGALG00000007305/ENSGALG00000004196/ENSGALG00000039011	11	ENSGALG00000016325/ENSGALG00000011805/ENSGALG00000002542/ENSGALG00000005472/ENSGALG00000040921/ENSGALG00000005473/ENSGALG00000045427/ENSGALG00000007191/ENSGALG00000043254/ENSGALG00000042005/ENSGALG00000003445
gga00240	Pyrimidine metabolism	15/1096	62/5180	0.324277	0.82993	ENSGALG00000040921/ENSGALG00000011822/ENSGALG00000016524/ENSGALG00000016549/ENSGALG00000045137/ENSGALG00000007305/ENSGALG00000037587/ENSGALG00000028982/ENSGALG00000045427/ENSGALG00000039011/ENSGALG00000054059/ENSGALG00000007191/ENSGALG00000034397/ENSGALG00000042005/ENSGALG00000004842	RRM2B/CANT1/-/CTPS2/-/NME1/ENPP3/CMPK2/UPP2/DPYS/-/TK1/-/-/NT5M	gga:420253/gga:430103/gga:428659/gga:418620/gga:112530034/gga:422094/gga:426928/gga:421921/gga:424326/gga:420266/gga:426929/gga:395719/gga:426929/gga:776992/gga:416505	15	4	ENSGALG00000016549/ENSGALG00000045137/ENSGALG00000007305/ENSGALG00000039011	11	ENSGALG00000040921/ENSGALG00000011822/ENSGALG00000016524/ENSGALG00000037587/ENSGALG00000028982/ENSGALG00000045427/ENSGALG00000054059/ENSGALG00000007191/ENSGALG00000034397/ENSGALG00000042005/ENSGALG00000004842
gga04216	Ferroptosis	9/1096	36/5180	0.346464	0.871936	ENSGALG00000016261/ENSGALG00000030773/ENSGALG00000007220/ENSGALG00000002066/ENSGALG00000012117/ENSGALG00000041533/ENSGALG00000008088/ENSGALG00000043618/ENSGALG00000003281	CYBB/CP/FTH1/NCOA4/STEAP3/SLC11A2/ACSL4/SLC40A1/GSS	gga:418581/gga:771940/gga:395970/gga:423615/gga:424275/gga:751817/gga:422345/gga:423984/gga:428135	9	1	ENSGALG00000012117	8	ENSGALG00000016261/ENSGALG00000030773/ENSGALG00000007220/ENSGALG00000002066/ENSGALG00000041533/ENSGALG00000008088/ENSGALG00000043618/ENSGALG00000003281
gga04150	mTOR signaling pathway	32/1096	141/5180	0.357565	0.885121	ENSGALG00000016446/ENSGALG00000005845/ENSGALG00000042308/ENSGALG00000005790/ENSGALG00000017462/ENSGALG00000017242/ENSGALG00000003634/ENSGALG00000043787/ENSGALG00000034081/ENSGALG00000054458/ENSGALG00000036255/ENSGALG00000002207/ENSGALG00000055078/ENSGALG00000013621/ENSGALG00000026037/ENSGALG00000006552/ENSGALG00000016406/ENSGALG00000045352/ENSGALG00000010335/ENSGALG00000013971/ENSGALG00000013100/…	ATP6V1C2/SLC7A5/FZD3/-/FNIP1/FZD4/PTEN/DEPDC6/AKT3/AKT2/WNT7B/ATP6V1G3/-/ATP6V1H/EIF4E1B/INS/RPS6KA3/EIF4B/-/SGK1/GRB10/RHOA/SKP2/FZD1/SLC38A9/FZD2/GRB2/ULK2/NPRL2/MLST8/PRKAA2/ATP6V1D	gga:421939/gga:415832/gga:395572/gga:419242/gga:427642/gga:373887/gga:423675/gga:420357/gga:421497/gga:101750560/gga:427937/gga:424349/gga:421945/gga:426199/gga:107054521/gga:396145/gga:418605/gga:100858349/gga:429096/gga:395133/gga:420948/gga:395442/gga:427437/gga:374062/gga:427139/gga:374061/gga:386572/gga:417614/gga:425132/gga:416558/gga:429110/gga:423280	32	8	ENSGALG00000042308/ENSGALG00000005790/ENSGALG00000036255/ENSGALG00000055078/ENSGALG00000013621/ENSGALG00000026037/ENSGALG00000006552/ENSGALG00000010826	24	ENSGALG00000016446/ENSGALG00000005845/ENSGALG00000017462/ENSGALG00000017242/ENSGALG00000003634/ENSGALG00000043787/ENSGALG00000034081/ENSGALG00000054458/ENSGALG00000002207/ENSGALG00000016406/ENSGALG00000045352/ENSGALG00000010335/ENSGALG00000013971/ENSGALG00000013100/ENSGALG00000003806/ENSGALG00000003547/ENSGALG00000009064/ENSGALG00000014712/ENSGALG00000030847/ENSGALG00000008016/ENSGALG00000004727/…
gga00140	Steroid hormone biosynthesis	9/1096	37/5180	0.379635	0.924594	ENSGALG00000008121/ENSGALG00000011805/ENSGALG00000016622/ENSGALG00000034982/ENSGALG00000025822/ENSGALG00000036787/ENSGALG00000004196/ENSGALG00000010625/ENSGALG00000004449	CYP17A1/-/STS/CYP11A1/CYP1B1/HSD17B12/UGT1A1/SRD5A2/CYP3A5	gga:425056/gga:422660/gga:418654/gga:414838/gga:421466/gga:769787/gga:424028/gga:772291/gga:414832	9	4	ENSGALG00000008121/ENSGALG00000034982/ENSGALG00000004196/ENSGALG00000004449	5	ENSGALG00000011805/ENSGALG00000016622/ENSGALG00000025822/ENSGALG00000036787/ENSGALG00000010625
gga04914	Progesterone-mediated oocyte maturation	18/1096	79/5180	0.404233	0.968877	ENSGALG00000030251/ENSGALG00000034081/ENSGALG00000054458/ENSGALG00000040023/ENSGALG00000000596/ENSGALG00000006552/ENSGALG00000008382/ENSGALG00000016406/ENSGALG00000010335/ENSGALG00000050760/ENSGALG00000035645/ENSGALG00000008233/ENSGALG00000002150/ENSGALG00000031170/ENSGALG00000003837/ENSGALG00000014516/ENSGALG00000032699/ENSGALG00000054336	ADCY8/AKT3/AKT2/MAPK11/CDC27/INS/GNAI1/RPS6KA3/-/ADCY6/GNAI2/BUB1/CPEB1/ADCY1/ADCY7/CPEB2/CDK2/CDC25B	gga:420328/gga:421497/gga:101750560/gga:417739/gga:419960/gga:396145/gga:396368/gga:418605/gga:429096/gga:107050028/gga:396367/gga:421226/gga:415326/gga:420788/gga:415732/gga:422832/gga:100529062/gga:107049885	18	7	ENSGALG00000030251/ENSGALG00000000596/ENSGALG00000006552/ENSGALG00000008233/ENSGALG00000002150/ENSGALG00000031170/ENSGALG00000014516	11	ENSGALG00000034081/ENSGALG00000054458/ENSGALG00000040023/ENSGALG00000008382/ENSGALG00000016406/ENSGALG00000010335/ENSGALG00000050760/ENSGALG00000035645/ENSGALG00000003837/ENSGALG00000032699/ENSGALG00000054336
gga00410	beta-Alanine metabolism	7/1096	29/5180	0.417489	0.985014	ENSGALG00000036044/ENSGALG00000004763/ENSGALG00000016536/ENSGALG00000054835/ENSGALG00000039011/ENSGALG00000003495/ENSGALG00000043435	-/ALDH3A2/HADHA/-/DPYS/ALDH9A1/CARNS1	gga:428813/gga:417615/gga:395929/gga:428813/gga:420266/gga:424405/gga:100359387	7	2	ENSGALG00000054835/ENSGALG00000039011	5	ENSGALG00000036044/ENSGALG00000004763/ENSGALG00000016536/ENSGALG00000003495/ENSGALG00000043435
gga00071	Fatty acid degradation	8/1096	34/5180	0.433084	1	ENSGALG00000030614/ENSGALG00000004763/ENSGALG00000051260/ENSGALG00000054856/ENSGALG00000016536/ENSGALG00000008088/ENSGALG00000020160/ENSGALG00000003495	ADH1C/ALDH3A2/-/-/HADHA/ACSL4/ADH6/ALDH9A1	gga:771920/gga:417615/gga:423947/gga:100857280/gga:395929/gga:422345/gga:112529921/gga:424405	8	0		8	ENSGALG00000030614/ENSGALG00000004763/ENSGALG00000051260/ENSGALG00000054856/ENSGALG00000016536/ENSGALG00000008088/ENSGALG00000020160/ENSGALG00000003495
gga00020	Citrate cycle (TCA cycle)	7/1096	30/5180	0.455659	1	ENSGALG00000002162/ENSGALG00000053095/ENSGALG00000015961/ENSGALG00000034434/ENSGALG00000007652/ENSGALG00000008818/ENSGALG00000014155	ACO1/PC/SUCLG1/IDH2/SUCLG2/IDH1/OGDH	gga:373916/gga:374263/gga:422932/gga:431056/gga:416087/gga:424112/gga:426429	7	0		7	ENSGALG00000002162/ENSGALG00000053095/ENSGALG00000015961/ENSGALG00000034434/ENSGALG00000007652/ENSGALG00000008818/ENSGALG00000014155
gga00565	Ether lipid metabolism	10/1096	44/5180	0.457902	1	ENSGALG00000013189/ENSGALG00000052101/ENSGALG00000026584/ENSGALG00000054536/ENSGALG00000045796/ENSGALG00000044307/ENSGALG00000011646/ENSGALG00000015219/ENSGALG00000012185/ENSGALG00000000142	LPCAT1/-/-/-/-/-/PLD4/-/PLA2G12A/CEPT1	gga:420974/gga:107049989/gga:771574/gga:107049989/gga:423226/gga:771552/gga:423496/gga:100857837/gga:423705/gga:421152	10	6	ENSGALG00000013189/ENSGALG00000026584/ENSGALG00000045796/ENSGALG00000044307/ENSGALG00000011646/ENSGALG00000000142	4	ENSGALG00000052101/ENSGALG00000054536/ENSGALG00000015219/ENSGALG00000012185
gga04310	Wnt signaling pathway	31/1096	144/5180	0.489827	1	ENSGALG00000050787/ENSGALG00000050676/ENSGALG00000042308/ENSGALG00000042534/ENSGALG00000017242/ENSGALG00000012456/ENSGALG00000036255/ENSGALG00000009738/ENSGALG00000052328/ENSGALG00000003396/ENSGALG00000050420/ENSGALG00000036941/ENSGALG00000006080/ENSGALG00000041635/ENSGALG00000003806/ENSGALG00000009064/ENSGALG00000042105/ENSGALG00000007130/ENSGALG00000039942/ENSGALG00000015208/ENSGALG00000003916/…	PORCN/-/FZD3/NFATC1/FZD4/RAC2/WNT7B/CTBP2/-/NFATC3/-/CUL1/GPC4/CAMK2D/RHOA/FZD1/PLCB2/RAC1/CTBP1/ROR2/SIAH1/-/CAMK2G/FZD2/SFRP2/CSNK2A2/ROCK2/RSPO1/PPP3CA/CACYBP/LGR4	gga:107050792/gga:420922/gga:395572/gga:420815/gga:373887/gga:418044/gga:427937/gga:422904/gga:420922/gga:415711/gga:420922/gga:420783/gga:422234/gga:422688/gga:395442/gga:374062/gga:423014/gga:395871/gga:422904/gga:769516/gga:374076/gga:428534/gga:423737/gga:374061/gga:395546/gga:415626/gga:374182/gga:419613/gga:395113/gga:424437/gga:428605	31	10	ENSGALG00000050676/ENSGALG00000042308/ENSGALG00000036255/ENSGALG00000052328/ENSGALG00000050420/ENSGALG00000036941/ENSGALG00000003916/ENSGALG00000051643/ENSGALG00000009241/ENSGALG00000004554	21	ENSGALG00000050787/ENSGALG00000042534/ENSGALG00000017242/ENSGALG00000012456/ENSGALG00000009738/ENSGALG00000003396/ENSGALG00000006080/ENSGALG00000041635/ENSGALG00000003806/ENSGALG00000009064/ENSGALG00000042105/ENSGALG00000007130/ENSGALG00000039942/ENSGALG00000015208/ENSGALG00000005088/ENSGALG00000030847/ENSGALG00000031718/ENSGALG00000016451/ENSGALG00000001946/ENSGALG00000039498/ENSGALG00000040834
gga04260	Cardiac muscle contraction	15/1096	69/5180	0.500544	1	ENSGALG00000010812/ENSGALG00000005332/ENSGALG00000003911/ENSGALG00000008544/ENSGALG00000047461/ENSGALG00000005448/ENSGALG00000000585/ENSGALG00000032247/ENSGALG00000038242/ENSGALG00000013022/ENSGALG00000053449/ENSGALG00000005400/ENSGALG00000034251/ENSGALG00000033462/ENSGALG00000040415	RYR2/CACNA1D/CACNG5/SLC8A1/-/MYL3/MYL4/ATP1A1/CACNA2D2/CACNA1C/-/CACNA2D3/SLC9A1/-/-	gga:421508/gga:395895/gga:417429/gga:395760/gga:421142/gga:396067/gga:396472/gga:396530/gga:430150/gga:395891/gga:107050378/gga:415996/gga:419580/gga:39116934/gga:426652	15	6	ENSGALG00000010812/ENSGALG00000005332/ENSGALG00000003911/ENSGALG00000005400/ENSGALG00000033462/ENSGALG00000040415	9	ENSGALG00000008544/ENSGALG00000047461/ENSGALG00000005448/ENSGALG00000000585/ENSGALG00000032247/ENSGALG00000038242/ENSGALG00000013022/ENSGALG00000053449/ENSGALG00000034251
gga00562	Inositol phosphate metabolism	16/1096	74/5180	0.507179	1	ENSGALG00000035498/ENSGALG00000051859/ENSGALG00000003634/ENSGALG00000004336/ENSGALG00000005805/ENSGALG00000036085/ENSGALG00000007877/ENSGALG00000033507/ENSGALG00000029709/novel.861/ENSGALG00000042105/ENSGALG00000045212/ENSGALG00000015107/ENSGALG00000052381/ENSGALG00000009068/ENSGALG00000001964	INPP5D/-/PTEN/INPPL1/PLCD1/-/PIP4K2A/PLCG2/INPP4A/-/PLCB2/PLCD3/PIP5K1B/-/ITPKB/INPP5E	gga:424745/gga:419175/gga:423675/gga:428692/gga:420416/gga:776273/gga:420504/gga:415805/gga:418690/gga:419175/gga:423014/gga:428279/gga:427243/gga:419175/gga:416743/gga:417135	16	4	ENSGALG00000051859/novel.861/ENSGALG00000015107/ENSGALG00000052381	12	ENSGALG00000035498/ENSGALG00000003634/ENSGALG00000004336/ENSGALG00000005805/ENSGALG00000036085/ENSGALG00000007877/ENSGALG00000033507/ENSGALG00000029709/ENSGALG00000042105/ENSGALG00000045212/ENSGALG00000009068/ENSGALG00000001964
gga00480	Glutathione metabolism	10/1096	46/5180	0.5198	1	ENSGALG00000016325/ENSGALG00000028204/ENSGALG00000040504/ENSGALG00000040921/ENSGALG00000050294/ENSGALG00000002797/ENSGALG00000003281/ENSGALG00000034434/ENSGALG00000008818/ENSGALG00000003445	GSTA3/GPX1/GGT5/RRM2B/-/PGD/GSS/IDH2/IDH1/MGST3	gga:414896/gga:100857115/gga:416943/gga:420253/gga:429762/gga:419450/gga:428135/gga:431056/gga:424112/gga:424404	10	1	ENSGALG00000050294	9	ENSGALG00000016325/ENSGALG00000028204/ENSGALG00000040504/ENSGALG00000040921/ENSGALG00000002797/ENSGALG00000003281/ENSGALG00000034434/ENSGALG00000008818/ENSGALG00000003445
gga00511	Other glycan degradation	4/1096	18/5180	0.548279	1	ENSGALG00000043828/ENSGALG00000037467/ENSGALG00000012308/ENSGALG00000001615	HEXA/NEU2/MANBA/MAN2C1	gga:415320/gga:107049056/gga:422712/gga:415306	4	2	ENSGALG00000037467/ENSGALG00000012308	2	ENSGALG00000043828/ENSGALG00000001615
gga00040	Pentose and glucuronate interconversions	5/1096	23/5180	0.554793	1	ENSGALG00000011805/ENSGALG00000002542/ENSGALG00000008855/ENSGALG00000004196/ENSGALG00000013072	-/GUSB/UGP2/UGT1A1/AKR1B10	gga:422660/gga:427823/gga:373900/gga:424028/gga:395338	5	1	ENSGALG00000004196	4	ENSGALG00000011805/ENSGALG00000002542/ENSGALG00000008855/ENSGALG00000013072
gga00510	N-Glycan biosynthesis	11/1096	52/5180	0.555402	1	ENSGALG00000007976/ENSGALG00000014878/ENSGALG00000010073/novel.1737/ENSGALG00000002067/ENSGALG00000033790/ENSGALG00000005066/ENSGALG00000001038/ENSGALG00000041564/ENSGALG00000000225/ENSGALG00000003815	-/MAN1A1/DDOST/-/-/MAN2A2/DPM2/MAN1C1/-/MGAT4C/RPN2	gga:422339/gga:421726/gga:425542/gga:422339/gga:416393/gga:415585/gga:771539/gga:419588/gga:418265/gga:395415/gga:419177	11	2	ENSGALG00000007976/novel.1737	9	ENSGALG00000014878/ENSGALG00000010073/ENSGALG00000002067/ENSGALG00000033790/ENSGALG00000005066/ENSGALG00000001038/ENSGALG00000041564/ENSGALG00000000225/ENSGALG00000003815
gga04114	Oocyte meiosis	21/1096	100/5180	0.555722	1	ENSGALG00000030251/ENSGALG00000040023/ENSGALG00000009828/ENSGALG00000000596/ENSGALG00000040794/ENSGALG00000006552/ENSGALG00000016406/ENSGALG00000036941/ENSGALG00000050760/ENSGALG00000041635/ENSGALG00000008233/ENSGALG00000002150/ENSGALG00000031170/ENSGALG00000002661/ENSGALG00000003837/ENSGALG00000005088/ENSGALG00000010026/ENSGALG00000014516/ENSGALG00000032699/ENSGALG00000039498/ENSGALG00000014071	ADCY8/MAPK11/PPP2R5A/CDC27/CCNE2/INS/RPS6KA3/CUL1/ADCY6/CAMK2D/BUB1/CPEB1/ADCY1/YWHAE/ADCY7/CAMK2G/PPP1CB/CPEB2/CDK2/PPP3CA/ITPR2	gga:420328/gga:417739/gga:421372/gga:419960/gga:420231/gga:396145/gga:418605/gga:420783/gga:107050028/gga:422688/gga:421226/gga:415326/gga:420788/gga:417554/gga:415732/gga:423737/gga:396019/gga:422832/gga:100529062/gga:395113/gga:418212	21	9	ENSGALG00000030251/ENSGALG00000000596/ENSGALG00000040794/ENSGALG00000006552/ENSGALG00000036941/ENSGALG00000008233/ENSGALG00000002150/ENSGALG00000031170/ENSGALG00000014516	12	ENSGALG00000040023/ENSGALG00000009828/ENSGALG00000016406/ENSGALG00000050760/ENSGALG00000041635/ENSGALG00000002661/ENSGALG00000003837/ENSGALG00000005088/ENSGALG00000010026/ENSGALG00000032699/ENSGALG00000039498/ENSGALG00000014071
gga03410	Base excision repair	6/1096	28/5180	0.560546	1	ENSGALG00000040828/ENSGALG00000009228/ENSGALG00000002288/ENSGALG00000020747/ENSGALG00000008873/ENSGALG00000031457	-/PARP1/LIG3/MBD4/POLE3/TDG	gga:426794/gga:396199/gga:417530/gga:395428/gga:417275/gga:395510	6	2	ENSGALG00000040828/ENSGALG00000020747	4	ENSGALG00000009228/ENSGALG00000002288/ENSGALG00000008873/ENSGALG00000031457
gga01210	2-Oxocarboxylic acid metabolism	3/1096	14/5180	0.594677	1	ENSGALG00000002162/ENSGALG00000034434/ENSGALG00000008818	ACO1/IDH2/IDH1	gga:373916/gga:431056/gga:424112	3	0		3	ENSGALG00000002162/ENSGALG00000034434/ENSGALG00000008818
gga00591	Linoleic acid metabolism	6/1096	29/5180	0.597865	1	ENSGALG00000026584/ENSGALG00000045796/ENSGALG00000044307/ENSGALG00000012185/ENSGALG00000054726/ENSGALG00000004449	-/-/-/PLA2G12A/-/CYP3A5	gga:771574/gga:423226/gga:771552/gga:423705/gga:424677/gga:414832	6	5	ENSGALG00000026584/ENSGALG00000045796/ENSGALG00000044307/ENSGALG00000054726/ENSGALG00000004449	1	ENSGALG00000012185
gga00230	Purine metabolism	28/1096	136/5180	0.599877	1	ENSGALG00000030251/ENSGALG00000011094/ENSGALG00000040921/ENSGALG00000011822/ENSGALG00000039935/ENSGALG00000017173/ENSGALG00000011618/ENSGALG00000015141/ENSGALG00000007172/ENSGALG00000050760/ENSGALG00000045137/ENSGALG00000005662/ENSGALG00000007305/ENSGALG00000037587/ENSGALG00000006626/ENSGALG00000031170/ENSGALG00000003837/ENSGALG00000054059/ENSGALG00000042374/ENSGALG00000020534/ENSGALG00000003570/…	ADCY8/PDE4B/RRM2B/CANT1/PDE1C/GUCY1A2/ADSS1/GDA/FHIT/ADCY6/-/AMPD3/NME1/ENPP3/PDE6C/ADCY1/ADCY7/-/PDE11A/AK6/ATIC/PDE6G/-/SCO1/-/PDE4D/NT5M/AMPD2	gga:420328/gga:424700/gga:420253/gga:430103/gga:420752/gga:771678/gga:776127/gga:427253/gga:416071/gga:107050028/gga:112530034/gga:423041/gga:422094/gga:426928/gga:395834/gga:420788/gga:415732/gga:426929/gga:424133/gga:425215/gga:396091/gga:395091/gga:426929/gga:768578/gga:769469/gga:769469/gga:416505/gga:112530327	28	8	ENSGALG00000030251/ENSGALG00000007172/ENSGALG00000045137/ENSGALG00000007305/ENSGALG00000006626/ENSGALG00000031170/ENSGALG00000042374/ENSGALG00000004514	20	ENSGALG00000011094/ENSGALG00000040921/ENSGALG00000011822/ENSGALG00000039935/ENSGALG00000017173/ENSGALG00000011618/ENSGALG00000015141/ENSGALG00000050760/ENSGALG00000005662/ENSGALG00000037587/ENSGALG00000003837/ENSGALG00000054059/ENSGALG00000020534/ENSGALG00000003570/ENSGALG00000034397/ENSGALG00000030475/ENSGALG00000046863/ENSGALG00000014727/ENSGALG00000004842/ENSGALG00000034009
gga00590	Arachidonic acid metabolism	10/1096	49/5180	0.607788	1	ENSGALG00000001314/ENSGALG00000028204/ENSGALG00000026584/ENSGALG00000040504/ENSGALG00000045796/ENSGALG00000044307/ENSGALG00000012185/ENSGALG00000011450/ENSGALG00000054726/ENSGALG00000005857	PTGS1/GPX1/-/GGT5/-/-/PLA2G12A/-/-/ALOX5	gga:427752/gga:100857115/gga:771574/gga:416943/gga:423226/gga:771552/gga:423705/gga:770665/gga:424677/gga:423769	10	4	ENSGALG00000026584/ENSGALG00000045796/ENSGALG00000044307/ENSGALG00000054726	6	ENSGALG00000001314/ENSGALG00000028204/ENSGALG00000040504/ENSGALG00000012185/ENSGALG00000011450/ENSGALG00000005857
gga00564	Glycerophospholipid metabolism	20/1096	98/5180	0.612929	1	ENSGALG00000013189/ENSGALG00000012061/ENSGALG00000002289/ENSGALG00000052101/ENSGALG00000026584/ENSGALG00000054536/ENSGALG00000045796/ENSGALG00000055078/ENSGALG00000033561/ENSGALG00000011481/ENSGALG00000031932/ENSGALG00000044307/ENSGALG00000011646/ENSGALG00000015219/ENSGALG00000012185/ENSGALG00000043256/ENSGALG00000012890/ENSGALG00000030475/ENSGALG00000009848/ENSGALG00000000142	LPCAT1/-/CHAT/-/-/-/-/-/DGKB/GPD1L/AGPAT3/-/PLD4/-/PLA2G12A/-/DGKI/SCO1/LPGAT1/CEPT1	gga:420974/gga:424263/gga:395314/gga:107049989/gga:771574/gga:107049989/gga:423226/gga:421945/gga:772367/gga:420664/gga:418550/gga:771552/gga:423496/gga:100857837/gga:423705/gga:422609/gga:418124/gga:768578/gga:421375/gga:421152	20	11	ENSGALG00000013189/ENSGALG00000002289/ENSGALG00000026584/ENSGALG00000045796/ENSGALG00000055078/ENSGALG00000033561/ENSGALG00000044307/ENSGALG00000011646/ENSGALG00000043256/ENSGALG00000012890/ENSGALG00000000142	9	ENSGALG00000012061/ENSGALG00000052101/ENSGALG00000054536/ENSGALG00000011481/ENSGALG00000031932/ENSGALG00000015219/ENSGALG00000012185/ENSGALG00000030475/ENSGALG00000009848
gga00561	Glycerolipid metabolism	13/1096	64/5180	0.61556	1	ENSGALG00000009231/ENSGALG00000055078/ENSGALG00000032736/ENSGALG00000016285/ENSGALG00000033561/ENSGALG00000004763/ENSGALG00000031932/ENSGALG00000034436/ENSGALG00000013072/ENSGALG00000015425/ENSGALG00000043256/ENSGALG00000012890/ENSGALG00000003495	PNLIPRP1/-/MGLL/-/DGKB/ALDH3A2/AGPAT3/CEL/AKR1B10/LPL/-/DGKI/ALDH9A1	gga:423916/gga:421945/gga:416024/gga:418589/gga:772367/gga:417615/gga:418550/gga:417165/gga:395338/gga:396219/gga:422609/gga:418124/gga:424405	13	6	ENSGALG00000009231/ENSGALG00000055078/ENSGALG00000033561/ENSGALG00000034436/ENSGALG00000043256/ENSGALG00000012890	7	ENSGALG00000032736/ENSGALG00000016285/ENSGALG00000004763/ENSGALG00000031932/ENSGALG00000013072/ENSGALG00000015425/ENSGALG00000003495
gga04520	Adherens junction	15/1096	74/5180	0.620617	1	ENSGALG00000014561/ENSGALG00000042458/ENSGALG00000003855/ENSGALG00000012456/ENSGALG00000015022/ENSGALG00000002845/ENSGALG00000003806/ENSGALG00000008018/ENSGALG00000007130/ENSGALG00000027853/ENSGALG00000031718/ENSGALG00000014860/ENSGALG00000033179/ENSGALG00000011329/ENSGALG00000030902	PTPN6/ACTN1/SRC/RAC2/FYN/CTNNA3/RHOA/SNAI1/RAC1/CTNNA2/CSNK2A2/YES1/TGFBR1/AFDN/-	gga:427947/gga:373918/gga:396442/gga:418044/gga:396294/gga:423648/gga:395442/gga:396047/gga:395871/gga:396035/gga:415626/gga:396238/gga:374094/gga:421564/gga:432368	15	2	ENSGALG00000002845/ENSGALG00000008018	13	ENSGALG00000014561/ENSGALG00000042458/ENSGALG00000003855/ENSGALG00000012456/ENSGALG00000015022/ENSGALG00000003806/ENSGALG00000007130/ENSGALG00000027853/ENSGALG00000031718/ENSGALG00000014860/ENSGALG00000033179/ENSGALG00000011329/ENSGALG00000030902
gga04141	Protein processing in endoplasmic reticulum	32/1096	157/5180	0.627352	1	ENSGALG00000000764/ENSGALG00000008320/ENSGALG00000011998/ENSGALG00000014878/ENSGALG00000012784/ENSGALG00000028683/ENSGALG00000012659/ENSGALG00000010186/ENSGALG00000031518/ENSGALG00000041685/ENSGALG00000010073/ENSGALG00000036941/ENSGALG00000010150/ENSGALG00000031493/ENSGALG00000049026/ENSGALG00000001441/ENSGALG00000002141/ENSGALG00000016447/ENSGALG00000038753/ENSGALG00000026605/ENSGALG00000033498/…	SSR2/EDEM1/SEC24D/MAN1A1/TXNDC5/SSR3/CKAP4/CAPN11/-/CAPN1/DDOST/CUL1/SEC23A/BAK1/MAP2K7/UBE2G1/UGGT1/PDIA6/SAR1B/BAG2/-/DNAJA4/RRBP1/MAN1C1/PRKN/-/P4HB/-/EIF2AK2/SEC31A/UBE2D1/RPN2	gga:425656/gga:416110/gga:422683/gga:421726/gga:420867/gga:425027/gga:418073/gga:396240/gga:100857832/gga:693249/gga:425542/gga:420783/gga:423335/gga:419912/gga:107050551/gga:770961/gga:424757/gga:421940/gga:416314/gga:421880/gga:396487/gga:427376/gga:396414/gga:419588/gga:421577/gga:418265/gga:374091/gga:430766/gga:395147/gga:422597/gga:423641/gga:419177	32	8	ENSGALG00000031518/ENSGALG00000036941/ENSGALG00000001441/ENSGALG00000026605/ENSGALG00000036850/ENSGALG00000011562/ENSGALG00000010560/ENSGALG00000021213	24	ENSGALG00000000764/ENSGALG00000008320/ENSGALG00000011998/ENSGALG00000014878/ENSGALG00000012784/ENSGALG00000028683/ENSGALG00000012659/ENSGALG00000010186/ENSGALG00000041685/ENSGALG00000010073/ENSGALG00000010150/ENSGALG00000031493/ENSGALG00000049026/ENSGALG00000002141/ENSGALG00000016447/ENSGALG00000038753/ENSGALG00000033498/ENSGALG00000008676/ENSGALG00000001038/ENSGALG00000041564/ENSGALG00000038290/…
gga03022	Basal transcription factors	8/1096	40/5180	0.633435	1	ENSGALG00000012145/ENSGALG00000026747/ENSGALG00000013600/ENSGALG00000006205/ENSGALG00000003498/ENSGALG00000040725/ENSGALG00000043193/ENSGALG00000049138	TBPL2/GTF2A1L/-/GTF2B/TAF8/-/TAF2/TAF6	gga:776269/gga:100534591/gga:428778/gga:424518/gga:419929/gga:415780/gga:428389/gga:107050330	8	5	ENSGALG00000012145/ENSGALG00000026747/ENSGALG00000013600/ENSGALG00000006205/ENSGALG00000040725	3	ENSGALG00000003498/ENSGALG00000043193/ENSGALG00000049138
gga00030	Pentose phosphate pathway	5/1096	25/5180	0.634797	1	ENSGALG00000012613/ENSGALG00000030533/ENSGALG00000010043/ENSGALG00000002797/ENSGALG00000012612	FBP1/PGLS/RBKS/PGD/FBP2	gga:395218/gga:430442/gga:421418/gga:419450/gga:395217	5	0		5	ENSGALG00000012613/ENSGALG00000030533/ENSGALG00000010043/ENSGALG00000002797/ENSGALG00000012612
gga01230	Biosynthesis of amino acids	12/1096	60/5180	0.638066	1	ENSGALG00000015180/ENSGALG00000002162/ENSGALG00000002576/ENSGALG00000007606/ENSGALG00000002558/ENSGALG00000012754/ENSGALG00000053095/ENSGALG00000043754/ENSGALG00000002988/ENSGALG00000034434/ENSGALG00000002397/ENSGALG00000008818	PSAT1/ACO1/ASL2/PGAM1/ASL1/PAH/PC/GLUL/-/IDH2/PSPH/IDH1	gga:427263/gga:373916/gga:417545/gga:428969/gga:396498/gga:408024/gga:374263/gga:396489/gga:424381/gga:431056/gga:417540/gga:424112	12	3	ENSGALG00000015180/ENSGALG00000012754/ENSGALG00000002397	9	ENSGALG00000002162/ENSGALG00000002576/ENSGALG00000007606/ENSGALG00000002558/ENSGALG00000053095/ENSGALG00000043754/ENSGALG00000002988/ENSGALG00000034434/ENSGALG00000008818
gga04110	Cell cycle	24/1096	119/5180	0.641633	1	ENSGALG00000026137/ENSGALG00000010537/ENSGALG00000034505/ENSGALG00000003045/ENSGALG00000005769/ENSGALG00000031325/ENSGALG00000010346/ENSGALG00000000596/ENSGALG00000040794/ENSGALG00000006186/ENSGALG00000036941/ENSGALG00000028115/ENSGALG00000008482/ENSGALG00000008233/ENSGALG00000008963/ENSGALG00000003663/ENSGALG00000003547/ENSGALG00000028005/ENSGALG00000002661/ENSGALG00000003875/ENSGALG00000032699/…	CDKN2B/CDKN2C/CDKN2A/E2F1/WEE1/TGFB1/TGFB3/CDC27/CCNE2/RAD21L1/CUL1/SFN/STAG2/BUB1/DBF4/RBL2/SKP2/GADD45G/YWHAE/ABL1/CDK2/-/MCM4/CDC25B	gga:395076/gga:429104/gga:395076/gga:396142/gga:423045/gga:100873157/gga:396438/gga:419960/gga:420231/gga:420286/gga:420783/gga:408037/gga:422360/gga:421226/gga:420536/gga:425111/gga:427437/gga:429929/gga:417554/gga:417181/gga:100529062/gga:425366/gga:426764/gga:107049885	24	7	ENSGALG00000000596/ENSGALG00000040794/ENSGALG00000006186/ENSGALG00000036941/ENSGALG00000008233/ENSGALG00000008963/ENSGALG00000028005	17	ENSGALG00000026137/ENSGALG00000010537/ENSGALG00000034505/ENSGALG00000003045/ENSGALG00000005769/ENSGALG00000031325/ENSGALG00000010346/ENSGALG00000028115/ENSGALG00000008482/ENSGALG00000003663/ENSGALG00000003547/ENSGALG00000002661/ENSGALG00000003875/ENSGALG00000032699/ENSGALG00000051375/ENSGALG00000012915/ENSGALG00000054336
gga00604	Glycosphingolipid biosynthesis - ganglio series	3/1096	15/5180	0.644468	1	ENSGALG00000043828/ENSGALG00000005298/ENSGALG00000002651	HEXA/-/ST3GAL2	gga:415320/gga:425243/gga:395139	3	0		3	ENSGALG00000043828/ENSGALG00000005298/ENSGALG00000002651
gga00430	Taurine and hypotaurine metabolism	2/1096	10/5180	0.658397	1	ENSGALG00000040504/ENSGALG00000040619	GGT5/BAAT	gga:416943/gga:769879	2	0		2	ENSGALG00000040504/ENSGALG00000040619
gga00534	Glycosaminoglycan biosynthesis - heparan sulfate / heparin	5/1096	26/5180	0.6713	1	ENSGALG00000043829/ENSGALG00000051438/ENSGALG00000006757/ENSGALG00000006989/ENSGALG00000048802	-/EXTL2/XYLT1/-/-	gga:100859367/gga:424465/gga:414781/gga:423822/gga:100858205	5	3	ENSGALG00000051438/ENSGALG00000006757/ENSGALG00000006989	2	ENSGALG00000043829/ENSGALG00000048802
gga03460	Fanconi anemia pathway	10/1096	52/5180	0.687093	1	ENSGALG00000006052/ENSGALG00000000516/novel.1711/ENSGALG00000028015/ENSGALG00000014956/ENSGALG00000012592/ENSGALG00000042215/ENSGALG00000030051/ENSGALG00000002055/ENSGALG00000015033	WDR48/FANCA/-/HES1/POLK/RMI1/FAAP100/TOP3B/HES4/REV3L	gga:420427/gga:415854/gga:101748102/gga:769039/gga:374003/gga:431669/gga:100049617/gga:416771/gga:395128/gga:428622	10	6	ENSGALG00000006052/ENSGALG00000000516/ENSGALG00000028015/ENSGALG00000012592/ENSGALG00000030051/ENSGALG00000002055	4	novel.1711/ENSGALG00000014956/ENSGALG00000042215/ENSGALG00000015033
gga04910	Insulin signaling pathway	25/1096	127/5180	0.693739	1	ENSGALG00000012613/ENSGALG00000010010/ENSGALG00000034081/ENSGALG00000054458/ENSGALG00000004336/novel.412/ENSGALG00000034855/ENSGALG00000026037/ENSGALG00000006552/ENSGALG00000010335/ENSGALG00000012365/ENSGALG00000048077/ENSGALG00000039775/ENSGALG00000010440/ENSGALG00000031216/ENSGALG00000046826/ENSGALG00000003845/ENSGALG00000008060/ENSGALG00000010026/ENSGALG00000054002/ENSGALG00000008016/ENSGALG00…	FBP1/RHOQ/AKT3/AKT2/INPPL1/-/HK2/EIF4E1B/INS/-/PYGL/-/SHC1/MKNK1/FLOT2/GYS1/MKNK2/PRKAR2B/PPP1CB/G6PC3/GRB2/FBP2/-/PRKAA2/CRK	gga:395218/gga:395114/gga:421497/gga:101750560/gga:428692/gga:107054319/gga:374044/gga:107054521/gga:396145/gga:429096/gga:378909/gga:426482/gga:395934/gga:771961/gga:417579/gga:107050456/gga:429269/gga:769420/gga:396019/gga:100859356/gga:386572/gga:395217/gga:430557/gga:429110/gga:107054794	25	5	novel.412/ENSGALG00000026037/ENSGALG00000006552/ENSGALG00000010440/ENSGALG00000010826	20	ENSGALG00000012613/ENSGALG00000010010/ENSGALG00000034081/ENSGALG00000054458/ENSGALG00000004336/ENSGALG00000034855/ENSGALG00000010335/ENSGALG00000012365/ENSGALG00000048077/ENSGALG00000039775/ENSGALG00000031216/ENSGALG00000046826/ENSGALG00000003845/ENSGALG00000008060/ENSGALG00000010026/ENSGALG00000054002/ENSGALG00000008016/ENSGALG00000012612/ENSGALG00000005043/ENSGALG00000002656
gga01040	Biosynthesis of unsaturated fatty acids	6/1096	32/5180	0.698661	1	ENSGALG00000025772/ENSGALG00000028142/ENSGALG00000036787/ENSGALG00000011704/ENSGALG00000040619/ENSGALG00000049582	ELOVL3/HACD4/HSD17B12/HACD2/BAAT/-	gga:770955/gga:427232/gga:769787/gga:424251/gga:769879/gga:107050163	6	1	ENSGALG00000025772	5	ENSGALG00000028142/ENSGALG00000036787/ENSGALG00000011704/ENSGALG00000040619/ENSGALG00000049582
gga04920	Adipocytokine signaling pathway	13/1096	68/5180	0.706842	1	ENSGALG00000008439/ENSGALG00000040131/ENSGALG00000034081/ENSGALG00000054458/ENSGALG00000010983/ENSGALG00000040730/ENSGALG00000016600/ENSGALG00000003195/ENSGALG00000008088/ENSGALG00000003267/ENSGALG00000054002/ENSGALG00000005043/ENSGALG00000010826	CD36/-/AKT3/AKT2/NPY/RXRG/POMC/TRADD/ACSL4/STAT3/G6PC3/-/PRKAA2	gga:417730/gga:396405/gga:421497/gga:101750560/gga:396464/gga:396231/gga:422011/gga:415700/gga:422345/gga:420027/gga:100859356/gga:430557/gga:429110	13	3	ENSGALG00000010983/ENSGALG00000040730/ENSGALG00000010826	10	ENSGALG00000008439/ENSGALG00000040131/ENSGALG00000034081/ENSGALG00000054458/ENSGALG00000016600/ENSGALG00000003195/ENSGALG00000008088/ENSGALG00000003267/ENSGALG00000054002/ENSGALG00000005043
gga00220	Arginine biosynthesis	3/1096	17/5180	0.730569	1	ENSGALG00000002576/ENSGALG00000002558/ENSGALG00000043754	ASL2/ASL1/GLUL	gga:417545/gga:396498/gga:396489	3	0		3	ENSGALG00000002576/ENSGALG00000002558/ENSGALG00000043754
gga04330	Notch signaling pathway	10/1096	54/5180	0.734151	1	ENSGALG00000050415/ENSGALG00000047000/ENSGALG00000009738/ENSGALG00000003952/ENSGALG00000002578/ENSGALG00000039942/ENSGALG00000028015/ENSGALG00000005929/ENSGALG00000014365/ENSGALG00000002055	-/-/CTBP2/RBPJL/-/CTBP1/HES1/-/RBPJ/HES4	gga:419185/gga:422445/gga:422904/gga:419185/gga:769986/gga:422904/gga:769039/gga:416286/gga:422802/gga:395128	10	2	ENSGALG00000028015/ENSGALG00000002055	8	ENSGALG00000050415/ENSGALG00000047000/ENSGALG00000009738/ENSGALG00000003952/ENSGALG00000002578/ENSGALG00000039942/ENSGALG00000005929/ENSGALG00000014365
gga00563	Glycosylphosphatidylinositol (GPI)-anchor biosynthesis	4/1096	23/5180	0.748938	1	ENSGALG00000005066/ENSGALG00000010768/ENSGALG00000012903/ENSGALG00000009015	DPM2/PIGM/PIGN/PIGK	gga:771539/gga:428583/gga:420908/gga:424556	4	2	ENSGALG00000010768/ENSGALG00000012903	2	ENSGALG00000005066/ENSGALG00000009015
gga04144	Endocytosis	46/1096	236/5180	0.763115	1	ENSGALG00000005638/ENSGALG00000041380/ENSGALG00000043287/ENSGALG00000011452/ENSGALG00000002562/ENSGALG00000047915/ENSGALG00000036441/ENSGALG00000003855/ENSGALG00000012454/ENSGALG00000037077/ENSGALG00000015096/ENSGALG00000034584/ENSGALG00000036498/ENSGALG00000032588/ENSGALG00000050893/ENSGALG00000040351/ENSGALG00000011170/ENSGALG00000013929/ENSGALG00000011541/ENSGALG00000004347/ENSGALG00000042471/…	IL2RG/BF2/CAV1/ARPC2/ARAP3/-/WIPF1/SRC/CYTH4/CCR5/SH3GL2/-/EHD2/ARPC1B/CCR2/ACAP1/WIPF3/PDGFRA/BIN1/NEDD4/IL2RA/HGS/AP2M1/TSG101/-/RHOA/AMPH/BF1/DNM2/FGFR3/EHD3/VPS29/ARPC5/GIT2/PIP5K1B/RBP/ASAP3/VPS37A/SH3GL3/VPS26B/PDCD6IP/YF5/RAB8A/TGFBR1/CYTH3/CXCR4	gga:395199/gga:425389/gga:373996/gga:429041/gga:416196/gga:427315/gga:424143/gga:396442/gga:418043/gga:420695/gga:395203/gga:107055431/gga:107049991/gga:416490/gga:420696/gga:776173/gga:420634/gga:395509/gga:424228/gga:415406/gga:395294/gga:428675/gga:770246/gga:423082/gga:776173/gga:395442/gga:420761/gga:693260/gga:430067/gga:396515/gga:421306/gga:416867/gga:429075/gga:374035/gga:427243/gga:3964…	46	10	ENSGALG00000047915/ENSGALG00000015096/ENSGALG00000011170/ENSGALG00000006312/ENSGALG00000032958/ENSGALG00000015708/ENSGALG00000015107/ENSGALG00000010293/ENSGALG00000013646/ENSGALG00000006045	36	ENSGALG00000005638/ENSGALG00000041380/ENSGALG00000043287/ENSGALG00000011452/ENSGALG00000002562/ENSGALG00000036441/ENSGALG00000003855/ENSGALG00000012454/ENSGALG00000037077/ENSGALG00000034584/ENSGALG00000036498/ENSGALG00000032588/ENSGALG00000050893/ENSGALG00000040351/ENSGALG00000013929/ENSGALG00000011541/ENSGALG00000004347/ENSGALG00000042471/ENSGALG00000007224/ENSGALG00000008432/ENSGALG00000049172/…
gga00910	Nitrogen metabolism	3/1096	18/5180	0.767028	1	ENSGALG00000005360/ENSGALG00000039145/ENSGALG00000043754	CA4/CA8/GLUL	gga:417647/gga:421139/gga:396489	3	1	ENSGALG00000039145	2	ENSGALG00000005360/ENSGALG00000043754
gga00260	Glycine, serine and threonine metabolism	7/1096	40/5180	0.772357	1	ENSGALG00000023435/ENSGALG00000016224/ENSGALG00000015180/ENSGALG00000016651/ENSGALG00000007606/ENSGALG00000002988/ENSGALG00000002397	GATM/MAOA/PSAT1/-/PGAM1/-/PSPH	gga:395504/gga:418563/gga:427263/gga:422034/gga:428969/gga:424381/gga:417540	7	3	ENSGALG00000023435/ENSGALG00000015180/ENSGALG00000002397	4	ENSGALG00000016224/ENSGALG00000016651/ENSGALG00000007606/ENSGALG00000002988
gga01212	Fatty acid metabolism	10/1096	56/5180	0.776251	1	ENSGALG00000032763/ENSGALG00000025772/ENSGALG00000028142/ENSGALG00000051260/ENSGALG00000036787/ENSGALG00000016536/ENSGALG00000008088/ENSGALG00000011704/ENSGALG00000003936/ENSGALG00000049582	MECR/ELOVL3/HACD4/-/HSD17B12/HADHA/ACSL4/HACD2/PPT1/-	gga:419601/gga:770955/gga:427232/gga:423947/gga:769787/gga:395929/gga:422345/gga:424251/gga:419681/gga:107050163	10	1	ENSGALG00000025772	9	ENSGALG00000032763/ENSGALG00000028142/ENSGALG00000051260/ENSGALG00000036787/ENSGALG00000016536/ENSGALG00000008088/ENSGALG00000011704/ENSGALG00000003936/ENSGALG00000049582
gga00592	alpha-Linolenic acid metabolism	4/1096	24/5180	0.779544	1	ENSGALG00000026584/ENSGALG00000045796/ENSGALG00000044307/ENSGALG00000012185	-/-/-/PLA2G12A	gga:771574/gga:423226/gga:771552/gga:423705	4	3	ENSGALG00000026584/ENSGALG00000045796/ENSGALG00000044307	1	ENSGALG00000012185
gga00640	Propanoate metabolism	6/1096	35/5180	0.780982	1	ENSGALG00000006300/ENSGALG00000016536/ENSGALG00000008632/ENSGALG00000015961/ENSGALG00000005043/ENSGALG00000007652	LDHA/HADHA/ACSS1/SUCLG1/-/SUCLG2	gga:396221/gga:395929/gga:416714/gga:422932/gga:430557/gga:416087	6	0		6	ENSGALG00000006300/ENSGALG00000016536/ENSGALG00000008632/ENSGALG00000015961/ENSGALG00000005043/ENSGALG00000007652
gga02010	ABC transporters	8/1096	46/5180	0.787374	1	ENSGALG00000048056/ENSGALG00000013244/ENSGALG00000008912/ENSGALG00000048301/ENSGALG00000035075/ENSGALG00000015675/ENSGALG00000015433/ENSGALG00000042554	-/ABCC9/ABCB1/-/TAP1/-/ABCA1/ABCD2	gga:424490/gga:418200/gga:420534/gga:420943/gga:427727/gga:418468/gga:373945/gga:417694	8	3	ENSGALG00000048056/ENSGALG00000008912/ENSGALG00000048301	5	ENSGALG00000013244/ENSGALG00000035075/ENSGALG00000015675/ENSGALG00000015433/ENSGALG00000042554
gga00603	Glycosphingolipid biosynthesis - globo and isoglobo series	2/1096	13/5180	0.796208	1	ENSGALG00000043828/ENSGALG00000002651	HEXA/ST3GAL2	gga:415320/gga:395139	2	0		2	ENSGALG00000043828/ENSGALG00000002651
gga00061	Fatty acid biosynthesis	3/1096	19/5180	0.799358	1	ENSGALG00000032763/ENSGALG00000008088/ENSGALG00000005043	MECR/ACSL4/-	gga:419601/gga:422345/gga:430557	3	0		3	ENSGALG00000032763/ENSGALG00000008088/ENSGALG00000005043
gga00100	Steroid biosynthesis	3/1096	19/5180	0.799358	1	ENSGALG00000006378/ENSGALG00000034436/ENSGALG00000009305	LIPA/CEL/LBR	gga:423789/gga:417165/gga:396285	3	1	ENSGALG00000034436	2	ENSGALG00000006378/ENSGALG00000009305
gga04068	FoxO signaling pathway	23/1096	125/5180	0.807992	1	ENSGALG00000026137/ENSGALG00000034505/ENSGALG00000010915/ENSGALG00000003634/ENSGALG00000031325/ENSGALG00000010346/ENSGALG00000034081/ENSGALG00000054458/ENSGALG00000040023/ENSGALG00000013372/ENSGALG00000006552/ENSGALG00000010335/ENSGALG00000013971/ENSGALG00000003663/ENSGALG00000002761/ENSGALG00000003547/ENSGALG00000028005/ENSGALG00000003267/ENSGALG00000054002/ENSGALG00000008016/ENSGALG00000032699/…	CDKN2B/CDKN2A/IL6/PTEN/TGFB1/TGFB3/AKT3/AKT2/MAPK11/IL7R/INS/-/SGK1/RBL2/SIRT1/SKP2/GADD45G/STAT3/G6PC3/GRB2/CDK2/TGFBR1/PRKAA2	gga:395076/gga:395076/gga:395337/gga:423675/gga:100873157/gga:396438/gga:421497/gga:101750560/gga:417739/gga:426054/gga:396145/gga:429096/gga:395133/gga:425111/gga:423646/gga:427437/gga:429929/gga:420027/gga:100859356/gga:386572/gga:100529062/gga:374094/gga:429110	23	4	ENSGALG00000010915/ENSGALG00000006552/ENSGALG00000028005/ENSGALG00000010826	19	ENSGALG00000026137/ENSGALG00000034505/ENSGALG00000003634/ENSGALG00000031325/ENSGALG00000010346/ENSGALG00000034081/ENSGALG00000054458/ENSGALG00000040023/ENSGALG00000013372/ENSGALG00000010335/ENSGALG00000013971/ENSGALG00000003663/ENSGALG00000002761/ENSGALG00000003547/ENSGALG00000003267/ENSGALG00000054002/ENSGALG00000008016/ENSGALG00000032699/ENSGALG00000033179
gga00620	Pyruvate metabolism	6/1096	37/5180	0.825628	1	ENSGALG00000004763/ENSGALG00000006300/ENSGALG00000008632/ENSGALG00000053095/ENSGALG00000005043/ENSGALG00000003495	ALDH3A2/LDHA/ACSS1/PC/-/ALDH9A1	gga:417615/gga:396221/gga:416714/gga:374263/gga:430557/gga:424405	6	0		6	ENSGALG00000004763/ENSGALG00000006300/ENSGALG00000008632/ENSGALG00000053095/ENSGALG00000005043/ENSGALG00000003495
gga00270	Cysteine and methionine metabolism	7/1096	43/5180	0.834841	1	ENSGALG00000015180/ENSGALG00000006300/ENSGALG00000038018/ENSGALG00000025796/ENSGALG00000034575/ENSGALG00000002988/ENSGALG00000003281	PSAT1/LDHA/DNMT1/ADI1/MRI1/-/GSS	gga:427263/gga:396221/gga:396011/gga:421918/gga:107049831/gga:424381/gga:428135	7	1	ENSGALG00000015180	6	ENSGALG00000006300/ENSGALG00000038018/ENSGALG00000025796/ENSGALG00000034575/ENSGALG00000002988/ENSGALG00000003281
gga04340	Hedgehog signaling pathway	7/1096	43/5180	0.834841	1	ENSGALG00000042422/ENSGALG00000036941/ENSGALG00000036114/ENSGALG00000015247/ENSGALG00000006611/ENSGALG00000017658/ENSGALG00000035419	GLI1/CUL1/SMO/GPR161/KIF7/GAS1/CDON	gga:396045/gga:420783/gga:395949/gga:418375/gga:415488/gga:770168/gga:419710	7	1	ENSGALG00000036941	6	ENSGALG00000042422/ENSGALG00000036114/ENSGALG00000015247/ENSGALG00000006611/ENSGALG00000017658/ENSGALG00000035419
gga00051	Fructose and mannose metabolism	6/1096	38/5180	0.845069	1	ENSGALG00000012613/ENSGALG00000034855/ENSGALG00000047215/ENSGALG00000013072/ENSGALG00000038599/ENSGALG00000012612	FBP1/HK2/-/AKR1B10/PMM1/FBP2	gga:395218/gga:374044/gga:770049/gga:395338/gga:417989/gga:395217	6	0		6	ENSGALG00000012613/ENSGALG00000034855/ENSGALG00000047215/ENSGALG00000013072/ENSGALG00000038599/ENSGALG00000012612
gga00330	Arginine and proline metabolism	7/1096	44/5180	0.852363	1	ENSGALG00000042030/ENSGALG00000023435/ENSGALG00000016224/ENSGALG00000004325/ENSGALG00000004763/ENSGALG00000003495/ENSGALG00000043435	P4HA3/GATM/MAOA/P4HA1/ALDH3A2/ALDH9A1/CARNS1	gga:419057/gga:395504/gga:418563/gga:423704/gga:417615/gga:424405/gga:100359387	7	1	ENSGALG00000023435	6	ENSGALG00000042030/ENSGALG00000016224/ENSGALG00000004325/ENSGALG00000004763/ENSGALG00000003495/ENSGALG00000043435
gga04744	Phototransduction	3/1096	21/5180	0.852783	1	ENSGALG00000001696/ENSGALG00000001334/ENSGALG00000004514	SAG/GNB1/PDE6G	gga:768877/gga:419402/gga:395091	3	2	ENSGALG00000001696/ENSGALG00000004514	1	ENSGALG00000001334
gga04140	Autophagy - animal	23/1096	129/5180	0.852972	1	ENSGALG00000030016/ENSGALG00000005790/ENSGALG00000003634/ENSGALG00000040131/ENSGALG00000043787/ENSGALG00000034081/ENSGALG00000054458/ENSGALG00000006613/ENSGALG00000006552/ENSGALG00000010335/ENSGALG00000009790/ENSGALG00000000769/ENSGALG00000001864/ENSGALG00000024049/ENSGALG00000008572/ENSGALG00000004215/ENSGALG00000011131/ENSGALG00000028851/ENSGALG00000004727/ENSGALG00000013462/ENSGALG00000005878/…	CTSB/-/PTEN/-/DEPDC6/AKT3/AKT2/CTSD/INS/-/RAB33B/RAB7B/C9orf72/RAB33A/LAMP2/WIPI1/TANK/RAB8A/ULK2/STX17/MLST8/PRKAA2/NRBF2	gga:396329/gga:419242/gga:423675/gga:396405/gga:420357/gga:421497/gga:101750560/gga:396090/gga:396145/gga:429096/gga:422441/gga:771782/gga:427370/gga:422441/gga:414800/gga:417437/gga:424190/gga:428352/gga:417614/gga:420995/gga:416558/gga:429110/gga:423656	23	4	ENSGALG00000005790/ENSGALG00000006552/ENSGALG00000024049/ENSGALG00000010826	19	ENSGALG00000030016/ENSGALG00000003634/ENSGALG00000040131/ENSGALG00000043787/ENSGALG00000034081/ENSGALG00000054458/ENSGALG00000006613/ENSGALG00000010335/ENSGALG00000009790/ENSGALG00000000769/ENSGALG00000001864/ENSGALG00000008572/ENSGALG00000004215/ENSGALG00000011131/ENSGALG00000028851/ENSGALG00000004727/ENSGALG00000013462/ENSGALG00000005878/ENSGALG00000002959
gga01200	Carbon metabolism	18/1096	105/5180	0.874241	1	ENSGALG00000012613/ENSGALG00000015180/ENSGALG00000034855/ENSGALG00000002162/ENSGALG00000007606/ENSGALG00000016536/ENSGALG00000008632/ENSGALG00000030533/ENSGALG00000053095/ENSGALG00000015961/ENSGALG00000002797/ENSGALG00000002988/ENSGALG00000012612/ENSGALG00000034434/ENSGALG00000007652/ENSGALG00000002397/ENSGALG00000008818/ENSGALG00000014155	FBP1/PSAT1/HK2/ACO1/PGAM1/HADHA/ACSS1/PGLS/PC/SUCLG1/PGD/-/FBP2/IDH2/SUCLG2/PSPH/IDH1/OGDH	gga:395218/gga:427263/gga:374044/gga:373916/gga:428969/gga:395929/gga:416714/gga:430442/gga:374263/gga:422932/gga:419450/gga:424381/gga:395217/gga:431056/gga:416087/gga:417540/gga:424112/gga:426429	18	2	ENSGALG00000015180/ENSGALG00000002397	16	ENSGALG00000012613/ENSGALG00000034855/ENSGALG00000002162/ENSGALG00000007606/ENSGALG00000016536/ENSGALG00000008632/ENSGALG00000030533/ENSGALG00000053095/ENSGALG00000015961/ENSGALG00000002797/ENSGALG00000002988/ENSGALG00000012612/ENSGALG00000034434/ENSGALG00000007652/ENSGALG00000008818/ENSGALG00000014155
gga00533	Glycosaminoglycan biosynthesis - keratan sulfate	2/1096	16/5180	0.882387	1	ENSGALG00000008440/ENSGALG00000002651	CHST1/ST3GAL2	gga:428866/gga:395139	2	1	ENSGALG00000008440	1	ENSGALG00000002651
gga03018	RNA degradation	11/1096	69/5180	0.891257	1	ENSGALG00000011624/ENSGALG00000010333/ENSGALG00000017092/ENSGALG00000013061/ENSGALG00000030280/ENSGALG00000034316/ENSGALG00000011682/ENSGALG00000002706/ENSGALG00000002167/ENSGALG00000031139/ENSGALG00000011276	PNLDC1/CNOT6L/PAN3/PAPD7/PABPC1/CNOT6/CNOT4/XRN1/PATL2/LSM3/BTG1	gga:428595/gga:422508/gga:418926/gga:770425/gga:430997/gga:416293/gga:417936/gga:424778/gga:415327/gga:416040/gga:396295	11	5	ENSGALG00000011624/ENSGALG00000013061/ENSGALG00000011682/ENSGALG00000002167/ENSGALG00000031139	6	ENSGALG00000010333/ENSGALG00000017092/ENSGALG00000030280/ENSGALG00000034316/ENSGALG00000002706/ENSGALG00000011276
gga03320	PPAR signaling pathway	10/1096	65/5180	0.907363	1	ENSGALG00000036686/ENSGALG00000008439/ENSGALG00000030025/ENSGALG00000000184/ENSGALG00000015090/ENSGALG00000040730/ENSGALG00000016285/ENSGALG00000008088/ENSGALG00000015425/ENSGALG00000038059	PLTP/CD36/FABP4/SLC27A6/PLIN2/RXRG/-/ACSL4/LPL/NR1H3	gga:428164/gga:417730/gga:374165/gga:769933/gga:427237/gga:396231/gga:418589/gga:422345/gga:396219/gga:395221	10	2	ENSGALG00000000184/ENSGALG00000040730	8	ENSGALG00000036686/ENSGALG00000008439/ENSGALG00000030025/ENSGALG00000015090/ENSGALG00000016285/ENSGALG00000008088/ENSGALG00000015425/ENSGALG00000038059
gga00670	One carbon pool by folate	2/1096	18/5180	0.919579	1	ENSGALG00000003570/ENSGALG00000026757	ATIC/DHFR	gga:396091/gga:427317	2	0		2	ENSGALG00000003570/ENSGALG00000026757
gga00650	Butanoate metabolism	3/1096	25/5180	0.923581	1	ENSGALG00000032544/ENSGALG00000016536/ENSGALG00000006976	ALDH5A1/HADHA/-	gga:420818/gga:395929/gga:424892	3	1	ENSGALG00000006976	2	ENSGALG00000032544/ENSGALG00000016536
gga00072	Synthesis and degradation of ketone bodies	1/1096	11/5180	0.927041	1	ENSGALG00000006976	-	gga:424892	1	1	ENSGALG00000006976	0
gga00052	Galactose metabolism	5/1096	38/5180	0.928211	1	ENSGALG00000039611/ENSGALG00000008855/ENSGALG00000034855/ENSGALG00000013072/ENSGALG00000054002	-/UGP2/HK2/AKR1B10/G6PC3	gga:416462/gga:373900/gga:374044/gga:395338/gga:100859356	5	0		5	ENSGALG00000039611/ENSGALG00000008855/ENSGALG00000034855/ENSGALG00000013072/ENSGALG00000054002
gga04623	Cytosolic DNA-sensing pathway	5/1096	38/5180	0.928211	1	ENSGALG00000010915/ENSGALG00000034478/ENSGALG00000013356/ENSGALG00000014297/ENSGALG00000032717	IL6/CCL4/IKBKE/IRF7/CCL4	gga:395337/gga:395468/gga:430480/gga:396330/gga:395551	5	1	ENSGALG00000010915	4	ENSGALG00000034478/ENSGALG00000013356/ENSGALG00000014297/ENSGALG00000032717
gga00900	Terpenoid backbone biosynthesis	2/1096	20/5180	0.945488	1	ENSGALG00000042853/ENSGALG00000015313	GGPS1/PDSS2	gga:427092/gga:421777	2	1	ENSGALG00000042853	1	ENSGALG00000015313
gga03060	Protein export	3/1096	27/5180	0.945768	1	novel.2491/ENSGALG00000033498/ENSGALG00000030759	-/-/SRPRA	gga:112531359/gga:396487/gga:419713	3	0		3	novel.2491/ENSGALG00000033498/ENSGALG00000030759
gga04136	Autophagy - other	3/1096	28/5180	0.954463	1	ENSGALG00000004215/ENSGALG00000004727/ENSGALG00000005878	WIPI1/ULK2/MLST8	gga:417437/gga:417614/gga:416558	3	0		3	ENSGALG00000004215/ENSGALG00000004727/ENSGALG00000005878
gga00730	Thiamine metabolism	1/1096	13/5180	0.954703	1	ENSGALG00000023542	ALPL	gga:396317	1	0		1	ENSGALG00000023542
gga04130	SNARE interactions in vesicular transport	3/1096	29/5180	0.96184	1	ENSGALG00000002882/ENSGALG00000013462/ENSGALG00000034374	BNIP1/STX17/STX7	gga:416207/gga:420995/gga:426930	3	1	ENSGALG00000002882	2	ENSGALG00000013462/ENSGALG00000034374
gga04137	Mitophagy - animal	8/1096	63/5180	0.971097	1	ENSGALG00000003045/ENSGALG00000050145/ENSGALG00000003855/ENSGALG00000002137/ENSGALG00000000769/ENSGALG00000011562/ENSGALG00000031718/ENSGALG00000010190	E2F1/FIS1/SRC/PGAM5/RAB7B/PRKN/CSNK2A2/TBC1D15	gga:396142/gga:107051391/gga:396442/gga:416789/gga:771782/gga:421577/gga:415626/gga:417857	8	1	ENSGALG00000011562	7	ENSGALG00000003045/ENSGALG00000050145/ENSGALG00000003855/ENSGALG00000002137/ENSGALG00000000769/ENSGALG00000031718/ENSGALG00000010190
gga00310	Lysine degradation	7/1096	57/5180	0.9718	1	ENSGALG00000006783/ENSGALG00000046896/ENSGALG00000004763/ENSGALG00000004531/ENSGALG00000016536/ENSGALG00000043399/ENSGALG00000003495	PLOD2/COLGALT1/ALDH3A2/PLOD1/HADHA/EZH2/ALDH9A1	gga:424882/gga:425607/gga:417615/gga:419485/gga:395929/gga:420784/gga:424405	7	1	ENSGALG00000043399	6	ENSGALG00000006783/ENSGALG00000046896/ENSGALG00000004763/ENSGALG00000004531/ENSGALG00000016536/ENSGALG00000003495
gga00120	Primary bile acid biosynthesis	1/1096	15/5180	0.971883	1	ENSGALG00000040619	BAAT	gga:769879	1	0		1	ENSGALG00000040619
gga00450	Selenocompound metabolism	1/1096	15/5180	0.971883	1	ENSGALG00000035345	TXNRD1	gga:418082	1	0		1	ENSGALG00000035345
gga00280	Valine, leucine and isoleucine degradation	5/1096	45/5180	0.974899	1	ENSGALG00000033207/ENSGALG00000004763/ENSGALG00000051260/ENSGALG00000016536/ENSGALG00000003495	HIBADH/ALDH3A2/-/HADHA/ALDH9A1	gga:420632/gga:417615/gga:423947/gga:395929/gga:424405	5	1	ENSGALG00000033207	4	ENSGALG00000004763/ENSGALG00000051260/ENSGALG00000016536/ENSGALG00000003495
gga00515	Mannose type O-glycan biosynthesis	2/1096	24/5180	0.975473	1	ENSGALG00000016769/ENSGALG00000003757	CHST10/POMT1	gga:395206/gga:417175	2	0		2	ENSGALG00000016769/ENSGALG00000003757
gga03440	Homologous recombination	4/1096	39/5180	0.977652	1	novel.1711/ENSGALG00000010039/ENSGALG00000034461/ENSGALG00000030051	-/BRE/TOPBP1/TOP3B	gga:101748102/gga:421417/gga:420694/gga:416771	4	2	ENSGALG00000034461/ENSGALG00000030051	2	novel.1711/ENSGALG00000010039
gga00630	Glyoxylate and dicarboxylate metabolism	3/1096	32/5180	0.977786	1	ENSGALG00000002162/ENSGALG00000008632/ENSGALG00000043754	ACO1/ACSS1/GLUL	gga:373916/gga:416714/gga:396489	3	0		3	ENSGALG00000002162/ENSGALG00000008632/ENSGALG00000043754
gga03030	DNA replication	3/1096	32/5180	0.977786	1	ENSGALG00000030099/ENSGALG00000008873/ENSGALG00000012915	-/POLE3/MCM4	gga:100859759/gga:417275/gga:426764	3	0		3	ENSGALG00000030099/ENSGALG00000008873/ENSGALG00000012915
gga00601	Glycosphingolipid biosynthesis - lacto and neolacto series	1/1096	24/5180	0.99672	1	ENSGALG00000015252	ST3GAL6	gga:395138	1	0		1	ENSGALG00000015252
gga03050	Proteasome	2/1096	36/5180	0.998004	1	ENSGALG00000007315/ENSGALG00000006022	PSMD6/PSMA1	gga:416079/gga:395874	2	1	ENSGALG00000007315	1	ENSGALG00000006022
gga00970	Aminoacyl-tRNA biosynthesis	3/1096	45/5180	0.998155	1	ENSGALG00000023749/ENSGALG00000015338/ENSGALG00000040506	DARS2/QRSL1/NARS	gga:424408/gga:421781/gga:426856	3	2	ENSGALG00000023749/ENSGALG00000015338	1	ENSGALG00000040506
gga04146	Peroxisome	8/1096	82/5180	0.998201	1	ENSGALG00000029657/ENSGALG00000042554/ENSGALG00000041429/ENSGALG00000008088/ENSGALG00000040619/ENSGALG00000034434/ENSGALG00000017291/ENSGALG00000008818	-/ABCD2/MPV17L2/ACSL4/BAAT/IDH2/FAR2/IDH1	gga:107050261/gga:417694/gga:100857696/gga:422345/gga:769879/gga:431056/gga:419043/gga:424112	8	0		8	ENSGALG00000029657/ENSGALG00000042554/ENSGALG00000041429/ENSGALG00000008088/ENSGALG00000040619/ENSGALG00000034434/ENSGALG00000017291/ENSGALG00000008818
gga03420	Nucleotide excision repair	2/1096	38/5180	0.998701	1	ENSGALG00000008873/ENSGALG00000042333	POLE3/DDB1	gga:417275/gga:374050	2	0		2	ENSGALG00000008873/ENSGALG00000042333
gga03008	Ribosome biogenesis in eukaryotes	8/1096	85/5180	0.998883	1	novel.1584/novel.2587/ENSGALG00000005682/ENSGALG00000002706/ENSGALG00000012795/ENSGALG00000020534/ENSGALG00000031718/ENSGALG00000033993	-/-/-/XRN1/RIOK1/AK6/CSNK2A2/EIF6	gga:420876/gga:420876/gga:422665/gga:424778/gga:420870/gga:425215/gga:415626/gga:419140	8	4	novel.1584/novel.2587/ENSGALG00000005682/ENSGALG00000012795	4	ENSGALG00000002706/ENSGALG00000020534/ENSGALG00000031718/ENSGALG00000033993
gga04120	Ubiquitin mediated proteolysis	15/1096	135/5180	0.999346	1	ENSGALG00000003073/ENSGALG00000034584/ENSGALG00000000596/ENSGALG00000036941/ENSGALG00000004347/ENSGALG00000001441/ENSGALG00000003547/ENSGALG00000031975/ENSGALG00000003916/ENSGALG00000011562/ENSGALG00000053307/ENSGALG00000042333/ENSGALG00000021213/ENSGALG00000005006/ENSGALG00000010363	RHOBTB1/-/CDC27/CUL1/NEDD4/UBE2G1/SKP2/UBE2H/SIAH1/PRKN/-/DDB1/UBE2D1/UBA2/HERC3	gga:423664/gga:107055431/gga:419960/gga:420783/gga:415406/gga:770961/gga:427437/gga:416678/gga:374076/gga:421577/gga:416383/gga:374050/gga:423641/gga:415784/gga:422514	15	7	ENSGALG00000003073/ENSGALG00000000596/ENSGALG00000036941/ENSGALG00000001441/ENSGALG00000003916/ENSGALG00000011562/ENSGALG00000021213	8	ENSGALG00000034584/ENSGALG00000004347/ENSGALG00000003547/ENSGALG00000031975/ENSGALG00000053307/ENSGALG00000042333/ENSGALG00000005006/ENSGALG00000010363
gga03013	RNA transport	18/1096	154/5180	0.99935	1	ENSGALG00000005843/novel.1584/novel.2587/ENSGALG00000048543/ENSGALG00000002689/ENSGALG00000016736/ENSGALG00000048830/ENSGALG00000026037/ENSGALG00000045352/ENSGALG00000010341/ENSGALG00000030280/ENSGALG00000007653/ENSGALG00000009328/ENSGALG00000017111/ENSGALG00000012529/ENSGALG00000043394/ENSGALG00000016764/ENSGALG00000015917	EEF1A2/-/-/RPP14/NUP35/CYFIP1/EIF4EBP3/EIF4E1B/EIF4B/XPO5/PABPC1/RAE1/EIF3A/NUP58/EIF3D/NUP188/EIF5B/EEF1A1	gga:419244/gga:420876/gga:420876/gga:416064/gga:107056600/gga:418677/gga:769479/gga:107054521/gga:100858349/gga:421450/gga:430997/gga:419324/gga:423927/gga:418937/gga:771356/gga:417198/gga:395514/gga:373963	18	9	ENSGALG00000005843/novel.1584/novel.2587/ENSGALG00000048543/ENSGALG00000002689/ENSGALG00000048830/ENSGALG00000026037/ENSGALG00000007653/ENSGALG00000017111	9	ENSGALG00000016736/ENSGALG00000045352/ENSGALG00000010341/ENSGALG00000030280/ENSGALG00000009328/ENSGALG00000012529/ENSGALG00000043394/ENSGALG00000016764/ENSGALG00000015917
gga03040	Spliceosome	11/1096	109/5180	0.999358	1	ENSGALG00000012591/ENSGALG00000042011/ENSGALG00000030824/ENSGALG00000004133/ENSGALG00000002002/ENSGALG00000010627/ENSGALG00000007528/ENSGALG00000031139/ENSGALG00000052199/ENSGALG00000009250/ENSGALG00000006404	-/HNRNPA1/SF3B5/SRSF10/BCAS2/PRPF38A/TCERG1/LSM3/SNRPD2/HNRNPA3/DDX46	gga:427458/gga:424136/gga:769794/gga:419689/gga:419884/gga:771795/gga:416349/gga:416040/gga:107049207/gga:100859627/gga:419959	11	4	ENSGALG00000030824/ENSGALG00000002002/ENSGALG00000010627/ENSGALG00000031139	7	ENSGALG00000012591/ENSGALG00000042011/ENSGALG00000004133/ENSGALG00000007528/ENSGALG00000052199/ENSGALG00000009250/ENSGALG00000006404
gga00190	Oxidative phosphorylation	10/1096	116/5180	0.999929	1	ENSGALG00000034294/ENSGALG00000016446/ENSGALG00000002207/ENSGALG00000036069/ENSGALG00000008836/ENSGALG00000013621/ENSGALG00000043768/ENSGALG00000030436/ENSGALG00000033462/ENSGALG00000009570	ATP6V0D2/ATP6V1C2/ATP6V1G3/TCIRG1/ATP6AP1/ATP6V1H/MT-ND2/ND3/-/ATP6V1D	gga:420210/gga:421939/gga:424349/gga:395472/gga:427854/gga:426199/gga:39116929/gga:39116938/gga:39116934/gga:423280	10	4	ENSGALG00000013621/ENSGALG00000043768/ENSGALG00000030436/ENSGALG00000033462	6	ENSGALG00000034294/ENSGALG00000016446/ENSGALG00000002207/ENSGALG00000036069/ENSGALG00000008836/ENSGALG00000009570
gga03015	mRNA surveillance pathway	4/1096	76/5180	0.99998	1	ENSGALG00000009828/ENSGALG00000030280/ENSGALG00000010026/ENSGALG00000007853	PPP2R5A/PABPC1/PPP1CB/PAPOLG	gga:421372/gga:430997/gga:396019/gga:100857196	4	1	ENSGALG00000007853	3	ENSGALG00000009828/ENSGALG00000030280/ENSGALG00000010026
gga03010	Ribosome	3/1096	120/5180	1	1	ENSGALG00000005490/ENSGALG00000023294/ENSGALG00000016731	RPS2/RPLP0/MRPL19	gga:416544/gga:395835/gga:422066	3	1	ENSGALG00000016731	2	ENSGALG00000005490/ENSGALG00000023294

## Sheet: Pre vs Peak.all_KEGGenrich
KEGGID	Description	GeneRatio	BgRatio	pvalue	padj	geneID	geneName	keggID	Count	Up	Up_Gene_id	Down	Down_Gene_id
gga04510	Focal adhesion	58/818	209/5194	4.62199e-06	0.000445658	ENSGALG00000003578/ENSGALG00000009360/ENSGALG00000011708/ENSGALG00000009641/ENSGALG00000043287/ENSGALG00000017272/ENSGALG00000036798/ENSGALG00000016843/ENSGALG00000008747/ENSGALG00000041555/ENSGALG00000042458/ENSGALG00000005974/ENSGALG00000039990/ENSGALG00000039216/ENSGALG00000017179/ENSGALG00000034081/ENSGALG00000014922/ENSGALG00000035879/ENSGALG00000001289/ENSGALG00000010335/ENSGALG00000005438/…	FN1/CAPN2/MYLK/COL1A2/CAV1/VWF/COL4A1/COL4A2/ITGA8/COL1A1/ACTN1/COL6A1/TNC/COL6A2/PDGFD/AKT3/ROCK1/ITGA7/-/-/PARVA/-/-/IGF-I/-/PIK3R1/ROCK2/PTEN/FYN/RELN/FLT1/RAC2/PDGFB/FLNA/MYL10/-/MAPK10/SRC/COL9A2/ITGA4/ITGB5/FLNB/MAPK3/-/COL6A3/SOS1/VEGFA/PIP5K1B/PAK2/COL9A3/PPP1CB/LAMA3/MAPK9/ARHGAP5/PARVB/-/-/RAC1	gga:396133/gga:395963/gga:396445/gga:396243/gga:373996/gga:419031/gga:395530/gga:418752/gga:396225/gga:395532/gga:373918/gga:396000/gga:396440/gga:396292/gga:418978/gga:421497/gga:373970/gga:101749098/gga:770341/gga:429096/gga:423030/gga:422316/gga:107050724/gga:418090/gga:101748153/gga:427171/gga:374182/gga:423675/gga:396294/gga:427850/gga:374100/gga:418044/gga:374128/gga:395261/gga:417506/gga:3…	58	6	ENSGALG00000001289/ENSGALG00000043143/ENSGALG00000011109/ENSGALG00000027526/ENSGALG00000015107/ENSGALG00000005628	52	ENSGALG00000003578/ENSGALG00000009360/ENSGALG00000011708/ENSGALG00000009641/ENSGALG00000043287/ENSGALG00000017272/ENSGALG00000036798/ENSGALG00000016843/ENSGALG00000008747/ENSGALG00000041555/ENSGALG00000042458/ENSGALG00000005974/ENSGALG00000039990/ENSGALG00000039216/ENSGALG00000017179/ENSGALG00000034081/ENSGALG00000014922/ENSGALG00000035879/ENSGALG00000010335/ENSGALG00000005438/ENSGALG00000007646/…
gga04933	AGE-RAGE signaling pathway in diabetic complications	33/818	97/5194	5.90276e-06	0.000445658	ENSGALG00000003578/ENSGALG00000016261/ENSGALG00000009641/ENSGALG00000035584/ENSGALG00000036798/ENSGALG00000016843/ENSGALG00000041555/ENSGALG00000051859/ENSGALG00000033507/ENSGALG00000010346/ENSGALG00000034081/ENSGALG00000042534/ENSGALG00000010335/ENSGALG00000014786/ENSGALG00000005805/ENSGALG00000010915/ENSGALG00000003580/ENSGALG00000042105/ENSGALG00000006707/ENSGALG00000011109/ENSGALG00000052381/…	FN1/CYBB/COL1A2/COL3A1/COL4A1/COL4A2/COL1A1/-/PLCG2/TGFB3/AKT3/NFATC1/-/PIK3R1/PLCD1/IL6/MMP2/PLCB2/NOX1/MAPK10/-/PRKCE/NOX4/MAPK3/VEGFA/CDKN1B/-/JAK2/MAPK9/STAT5A/-/-/RAC1	gga:396133/gga:418581/gga:396243/gga:396340/gga:395530/gga:418752/gga:395532/gga:419175/gga:415805/gga:396438/gga:421497/gga:420815/gga:429096/gga:427171/gga:420416/gga:395337/gga:386583/gga:423014/gga:422257/gga:422592/gga:419175/gga:421409/gga:419012/gga:373953/gga:395909/gga:374106/gga:776273/gga:374199/gga:395983/gga:395556/gga:424402/gga:424799/gga:395871	33	5	ENSGALG00000051859/ENSGALG00000010915/ENSGALG00000011109/ENSGALG00000052381/ENSGALG00000022980	28	ENSGALG00000003578/ENSGALG00000016261/ENSGALG00000009641/ENSGALG00000035584/ENSGALG00000036798/ENSGALG00000016843/ENSGALG00000041555/ENSGALG00000033507/ENSGALG00000010346/ENSGALG00000034081/ENSGALG00000042534/ENSGALG00000010335/ENSGALG00000014786/ENSGALG00000005805/ENSGALG00000003580/ENSGALG00000042105/ENSGALG00000006707/ENSGALG00000010000/ENSGALG00000017235/ENSGALG00000001501/ENSGALG00000010290/…
gga00350	Tyrosine metabolism	14/818	36/5194	0.000655149	0.0247405	ENSGALG00000016224/ENSGALG00000030614/ENSGALG00000004343/ENSGALG00000024041/ENSGALG00000010432/ENSGALG00000020160/ENSGALG00000055048/ENSGALG00000040045/ENSGALG00000013094/ENSGALG00000046412/ENSGALG00000006326/ENSGALG00000036044/ENSGALG00000015205/ENSGALG00000017237	MAOA/ADH1C/HPD/FAHD1/GSTZ1/ADH6/-/DBH/DDC/-/MIF/-/TYRP1/TYR	gga:418563/gga:771920/gga:416852/gga:416538/gga:423374/gga:112529921/gga:428812/gga:395549/gga:420947/gga:420015/gga:100857237/gga:428813/gga:395913/gga:373971	14	7	ENSGALG00000004343/ENSGALG00000024041/ENSGALG00000010432/ENSGALG00000055048/ENSGALG00000040045/ENSGALG00000013094/ENSGALG00000006326	7	ENSGALG00000016224/ENSGALG00000030614/ENSGALG00000020160/ENSGALG00000046412/ENSGALG00000036044/ENSGALG00000015205/ENSGALG00000017237
gga04512	ECM-receptor interaction	27/818	92/5194	0.000655377	0.0247405	ENSGALG00000003578/ENSGALG00000009641/ENSGALG00000017272/ENSGALG00000036798/ENSGALG00000016843/ENSGALG00000008747/ENSGALG00000041555/ENSGALG00000005974/ENSGALG00000039990/ENSGALG00000036522/ENSGALG00000039216/ENSGALG00000008439/ENSGALG00000035879/ENSGALG00000043143/ENSGALG00000035717/ENSGALG00000003932/ENSGALG00000052918/ENSGALG00000008193/ENSGALG00000016480/ENSGALG00000027526/ENSGALG00000039080/…	FN1/COL1A2/VWF/COL4A1/COL4A2/ITGA8/COL1A1/COL6A1/TNC/-/COL6A2/CD36/ITGA7/-/HSPG2/SDC4/-/RELN/SDC1/COL9A2/CD44/ITGA4/ITGB5/COL6A3/COL9A3/LAMA3/-	gga:396133/gga:396243/gga:419031/gga:395530/gga:418752/gga:396225/gga:395532/gga:396000/gga:396440/gga:418893/gga:396292/gga:417730/gga:101749098/gga:101748153/gga:429806/gga:419184/gga:101750889/gga:427850/gga:421960/gga:396524/gga:395666/gga:424121/gga:395142/gga:396548/gga:396242/gga:428524/gga:424799	27	5	ENSGALG00000036522/ENSGALG00000043143/ENSGALG00000003932/ENSGALG00000027526/ENSGALG00000005628	22	ENSGALG00000003578/ENSGALG00000009641/ENSGALG00000017272/ENSGALG00000036798/ENSGALG00000016843/ENSGALG00000008747/ENSGALG00000041555/ENSGALG00000005974/ENSGALG00000039990/ENSGALG00000039216/ENSGALG00000008439/ENSGALG00000035879/ENSGALG00000035717/ENSGALG00000052918/ENSGALG00000008193/ENSGALG00000016480/ENSGALG00000039080/ENSGALG00000041577/ENSGALG00000029766/ENSGALG00000003923/ENSGALG00000015056/…
gga04261	Adrenergic signaling in cardiomyocytes	31/818	125/5194	0.00531729	0.133818	ENSGALG00000030251/ENSGALG00000000585/ENSGALG00000008382/ENSGALG00000034081/ENSGALG00000008544/ENSGALG00000008494/ENSGALG00000015177/ENSGALG00000001416/ENSGALG00000030550/ENSGALG00000040035/ENSGALG00000042105/ENSGALG00000008591/ENSGALG00000008393/ENSGALG00000013022/ENSGALG00000005448/ENSGALG00000007565/ENSGALG00000012877/ENSGALG00000003837/ENSGALG00000006112/ENSGALG00000001501/ENSGALG00000010812/…	ADCY8/MYL4/GNAI1/AKT3/SLC8A1/CREB1/GNAQ/ADRA1B/ATP2B1/ADRB2/PLCB2/CACNB2/CREB3L1/CACNA1C/MYL3/PPP2R2B/CREB3L2/ADCY7/SCN5A/MAPK3/RYR2/-/ATP2B4/CAMK2G/CACNG5/PPP1CB/ATP1A1/PPP2R5A/CAMK2D/RPS6KA5/CACNA1S	gga:420328/gga:396472/gga:396368/gga:421497/gga:395760/gga:395099/gga:427262/gga:373890/gga:374244/gga:427623/gga:423014/gga:428420/gga:100859610/gga:395891/gga:396067/gga:416350/gga:418123/gga:415732/gga:395947/gga:373953/gga:421508/gga:424542/gga:419934/gga:423737/gga:417429/gga:396019/gga:396530/gga:421372/gga:422688/gga:423408/gga:395985	31	7	ENSGALG00000030251/ENSGALG00000001416/ENSGALG00000007565/ENSGALG00000006112/ENSGALG00000010812/ENSGALG00000003911/ENSGALG00000037744	24	ENSGALG00000000585/ENSGALG00000008382/ENSGALG00000034081/ENSGALG00000008544/ENSGALG00000008494/ENSGALG00000015177/ENSGALG00000030550/ENSGALG00000040035/ENSGALG00000042105/ENSGALG00000008591/ENSGALG00000008393/ENSGALG00000013022/ENSGALG00000005448/ENSGALG00000012877/ENSGALG00000003837/ENSGALG00000001501/ENSGALG00000028530/ENSGALG00000003601/ENSGALG00000005088/ENSGALG00000010026/ENSGALG00000032247/…
gga04270	Vascular smooth muscle contraction	31/818	125/5194	0.00531729	0.133818	ENSGALG00000041634/ENSGALG00000006343/ENSGALG00000006520/ENSGALG00000011708/ENSGALG00000030251/ENSGALG00000002118/ENSGALG00000030512/ENSGALG00000033471/ENSGALG00000017173/ENSGALG00000040880/ENSGALG00000005632/ENSGALG00000014922/ENSGALG00000015177/ENSGALG00000016451/ENSGALG00000043092/ENSGALG00000014182/ENSGALG00000001416/ENSGALG00000042105/ENSGALG00000013022/ENSGALG00000000667/ENSGALG00000010000/…	ACTG2/ACTA2/MYH11/MYLK/ADCY8/KCNMB1/-/CALD1/GUCY1A2/EDN3/IRAG1/ROCK1/GNAQ/ROCK2/MYH9/ADORA2B/ADRA1B/PLCB2/CACNA1C/EDN2/PRKCE/GUCY1B1/ADCY7/MAPK3/PLA2G12A/-/PPP1CB/ITPR2/-/NPPC/CACNA1S	gga:396084/gga:423787/gga:396211/gga:396445/gga:420328/gga:395301/gga:100858782/gga:373965/gga:771678/gga:768509/gga:423037/gga:373970/gga:427262/gga:374182/gga:396469/gga:395971/gga:373890/gga:423014/gga:395891/gga:419559/gga:421409/gga:422408/gga:415732/gga:373953/gga:423705/gga:424542/gga:396019/gga:418212/gga:423682/gga:101748596/gga:395985	31	3	ENSGALG00000030251/ENSGALG00000001416/ENSGALG00000037744	28	ENSGALG00000041634/ENSGALG00000006343/ENSGALG00000006520/ENSGALG00000011708/ENSGALG00000002118/ENSGALG00000030512/ENSGALG00000033471/ENSGALG00000017173/ENSGALG00000040880/ENSGALG00000005632/ENSGALG00000014922/ENSGALG00000015177/ENSGALG00000016451/ENSGALG00000043092/ENSGALG00000014182/ENSGALG00000042105/ENSGALG00000013022/ENSGALG00000000667/ENSGALG00000010000/ENSGALG00000009361/ENSGALG00000003837/…
gga04916	Melanogenesis	23/818	88/5194	0.00792349	0.165688	ENSGALG00000030251/ENSGALG00000008382/ENSGALG00000017242/ENSGALG00000008494/ENSGALG00000003163/ENSGALG00000015177/ENSGALG00000042105/ENSGALG00000043009/ENSGALG00000008393/ENSGALG00000012877/ENSGALG00000003837/ENSGALG00000001501/ENSGALG00000005401/ENSGALG00000028530/ENSGALG00000005088/ENSGALG00000011206/ENSGALG00000041708/ENSGALG00000038634/ENSGALG00000007466/ENSGALG00000041635/ENSGALG00000016600/…	ADCY8/GNAI1/FZD4/CREB1/GNAO1/GNAQ/PLCB2/WNT1/CREB3L1/CREB3L2/ADCY7/MAPK3/WNT9A/-/CAMK2G/KITLG/WNT4/KIT/EDNRB2/CAMK2D/POMC/TYRP1/TYR	gga:420328/gga:396368/gga:373887/gga:395099/gga:415698/gga:427262/gga:423014/gga:396160/gga:100859610/gga:418123/gga:415732/gga:373953/gga:395829/gga:424542/gga:423737/gga:396028/gga:395561/gga:378783/gga:373909/gga:422688/gga:422011/gga:395913/gga:373971	23	2	ENSGALG00000030251/ENSGALG00000041708	21	ENSGALG00000008382/ENSGALG00000017242/ENSGALG00000008494/ENSGALG00000003163/ENSGALG00000015177/ENSGALG00000042105/ENSGALG00000043009/ENSGALG00000008393/ENSGALG00000012877/ENSGALG00000003837/ENSGALG00000001501/ENSGALG00000005401/ENSGALG00000028530/ENSGALG00000005088/ENSGALG00000011206/ENSGALG00000038634/ENSGALG00000007466/ENSGALG00000041635/ENSGALG00000016600/ENSGALG00000015205/ENSGALG00000017237
gga04020	Calcium signaling pathway	45/818	203/5194	0.0087782	0.165688	ENSGALG00000011708/ENSGALG00000030251/ENSGALG00000037131/ENSGALG00000016992/ENSGALG00000043860/ENSGALG00000051859/ENSGALG00000033507/ENSGALG00000014983/ENSGALG00000016564/ENSGALG00000000783/ENSGALG00000047461/ENSGALG00000008709/ENSGALG00000008544/ENSGALG00000023142/ENSGALG00000015177/ENSGALG00000006503/ENSGALG00000039837/ENSGALG00000005805/ENSGALG00000014182/ENSGALG00000001416/ENSGALG00000000244/…	MYLK/ADCY8/-/HTR2A/PGR2/3/-/PLCG2/F2R/PTK2B/PTAFR/-/MCOLN3/SLC8A1/PTGER3/GNAQ/VDAC1/CCKBR/PLCD1/ADORA2B/ADRA1B/CAMK4/ATP2B1/ADRB2/PLCB2/NTSR1/CHRNA7/CACNA1C/-/ADCY7/GRIN2A/-/RYR2/-/PHKA2/ATP2B4/-/CAMK2G/P2RX1/CACNA1E/EDNRB2/ITPR2/CAMK2D/PPP3CA/CHRM5/CACNA1S	gga:396445/gga:420328/gga:107049790/gga:428070/gga:423134/gga:419175/gga:415805/gga:427212/gga:421998/gga:428209/gga:421142/gga:429091/gga:395760/gga:429116/gga:427262/gga:416320/gga:414885/gga:420416/gga:395971/gga:373890/gga:723973/gga:374244/gga:427623/gga:423014/gga:428149/gga:374001/gga:395891/gga:419175/gga:415732/gga:427678/gga:101748756/gga:421508/gga:424542/gga:418612/gga:419934/gga:7762…	45	9	ENSGALG00000030251/ENSGALG00000051859/ENSGALG00000001416/ENSGALG00000052381/ENSGALG00000007278/ENSGALG00000010812/ENSGALG00000003833/ENSGALG00000009640/ENSGALG00000037744	36	ENSGALG00000011708/ENSGALG00000037131/ENSGALG00000016992/ENSGALG00000043860/ENSGALG00000033507/ENSGALG00000014983/ENSGALG00000016564/ENSGALG00000000783/ENSGALG00000047461/ENSGALG00000008709/ENSGALG00000008544/ENSGALG00000023142/ENSGALG00000015177/ENSGALG00000006503/ENSGALG00000039837/ENSGALG00000005805/ENSGALG00000014182/ENSGALG00000000244/ENSGALG00000030550/ENSGALG00000040035/ENSGALG00000042105/…
gga00360	Phenylalanine metabolism	7/818	17/5194	0.0106941	0.179423	ENSGALG00000016224/ENSGALG00000004343/ENSGALG00000055048/ENSGALG00000013094/ENSGALG00000046412/ENSGALG00000006326/ENSGALG00000036044	MAOA/HPD/-/DDC/-/MIF/-	gga:418563/gga:416852/gga:428812/gga:420947/gga:420015/gga:100857237/gga:428813	7	4	ENSGALG00000004343/ENSGALG00000055048/ENSGALG00000013094/ENSGALG00000006326	3	ENSGALG00000016224/ENSGALG00000046412/ENSGALG00000036044
gga04012	ErbB signaling pathway	22/818	86/5194	0.0120331	0.1817	ENSGALG00000051859/ENSGALG00000033507/ENSGALG00000034081/ENSGALG00000001289/ENSGALG00000010335/ENSGALG00000014786/ENSGALG00000011109/ENSGALG00000003855/ENSGALG00000033641/ENSGALG00000052381/ENSGALG00000001501/ENSGALG00000039450/ENSGALG00000022980/ENSGALG00000036085/ENSGALG00000005088/ENSGALG00000006426/ENSGALG00000039099/ENSGALG00000041635/ENSGALG00000033631/ENSGALG00000003282/ENSGALG00000054100/…	-/PLCG2/AKT3/-/-/PIK3R1/MAPK10/SRC/NRG2/-/MAPK3/SOS1/CDKN1B/-/CAMK2G/PAK2/MAPK9/CAMK2D/MYC/STAT5A/-/MAP2K7	gga:419175/gga:415805/gga:421497/gga:770341/gga:429096/gga:427171/gga:422592/gga:396442/gga:427606/gga:419175/gga:373953/gga:431192/gga:374106/gga:776273/gga:423737/gga:424860/gga:395983/gga:422688/gga:420332/gga:395556/gga:428937/gga:107050551	22	7	ENSGALG00000051859/ENSGALG00000001289/ENSGALG00000011109/ENSGALG00000033641/ENSGALG00000052381/ENSGALG00000022980/ENSGALG00000054100	15	ENSGALG00000033507/ENSGALG00000034081/ENSGALG00000010335/ENSGALG00000014786/ENSGALG00000003855/ENSGALG00000001501/ENSGALG00000039450/ENSGALG00000036085/ENSGALG00000005088/ENSGALG00000006426/ENSGALG00000039099/ENSGALG00000041635/ENSGALG00000033631/ENSGALG00000003282/ENSGALG00000049026
gga04621	NOD-like receptor signaling pathway	29/818	125/5194	0.0175632	0.241095	ENSGALG00000034150/ENSGALG00000016261/ENSGALG00000016669/ENSGALG00000019696/ENSGALG00000002786/ENSGALG00000008346/ENSGALG00000027973/ENSGALG00000004519/ENSGALG00000030016/ENSGALG00000013356/ENSGALG00000006503/ENSGALG00000010915/ENSGALG00000043675/ENSGALG00000042105/ENSGALG00000011109/ENSGALG00000006237/ENSGALG00000014773/ENSGALG00000036807/ENSGALG00000043603/ENSGALG00000030603/ENSGALG00000011131/…	CATHL3/CYBB/DEFB4A/CATHL2/PSTPIP1/CASP18/CATHL1/TRPV2/CTSB/IKBKE/VDAC1/IL6/ANTXR2/PLCB2/MAPK10/PKN2/ERBIN/NOD1/CCL5/ANTXR1/TANK/MAPK3/-/TLR4/-/MAPK9/SUGT1/ITPR2/JAK1	gga:100858343/gga:418581/gga:395840/gga:420407/gga:415349/gga:693266/gga:414337/gga:417603/gga:396329/gga:430480/gga:416320/gga:395337/gga:422580/gga:423014/gga:422592/gga:424519/gga:431583/gga:420677/gga:417465/gga:428199/gga:424190/gga:373953/gga:419563/gga:417241/gga:395366/gga:395983/gga:418827/gga:418212/gga:395681	29	3	ENSGALG00000010915/ENSGALG00000011109/ENSGALG00000016946	26	ENSGALG00000034150/ENSGALG00000016261/ENSGALG00000016669/ENSGALG00000019696/ENSGALG00000002786/ENSGALG00000008346/ENSGALG00000027973/ENSGALG00000004519/ENSGALG00000030016/ENSGALG00000013356/ENSGALG00000006503/ENSGALG00000043675/ENSGALG00000042105/ENSGALG00000006237/ENSGALG00000014773/ENSGALG00000036807/ENSGALG00000043603/ENSGALG00000030603/ENSGALG00000011131/ENSGALG00000001501/ENSGALG00000000720/…
gga00532	Glycosaminoglycan biosynthesis - chondroitin sulfate / dermatan sulfate	7/818	19/5194	0.0208308	0.243305	ENSGALG00000026468/ENSGALG00000049181/ENSGALG00000026899/ENSGALG00000010125/ENSGALG00000031375/ENSGALG00000012345/ENSGALG00000024056	CHSY1/CHST14/CHSY3/CSGALNACT1/CHST7/UST/CHST3	gga:415521/gga:770193/gga:415598/gga:422488/gga:107051963/gga:768809/gga:396018	7	0		7	ENSGALG00000026468/ENSGALG00000049181/ENSGALG00000026899/ENSGALG00000010125/ENSGALG00000031375/ENSGALG00000012345/ENSGALG00000024056
gga04010	MAPK signaling pathway	55/818	269/5194	0.0209468	0.243305	ENSGALG00000037131/ENSGALG00000001840/ENSGALG00000017179/ENSGALG00000029983/ENSGALG00000010346/ENSGALG00000012594/ENSGALG00000033854/ENSGALG00000034081/ENSGALG00000042534/ENSGALG00000007646/ENSGALG00000014645/ENSGALG00000031518/ENSGALG00000016406/ENSGALG00000012755/ENSGALG00000048646/ENSGALG00000006552/ENSGALG00000017091/ENSGALG00000012456/ENSGALG00000007562/ENSGALG00000012178/ENSGALG00000054718/…	-/TEK/PDGFD/ANGPT1/TGFB3/NTRK2/CSF1/AKT3/NFATC1/-/MEF2C/-/RPS6KA3/IGF-I/-/INS/FLT1/RAC2/FGF4/PDGFB/FLNA/NFATC3/CACNB2/-/MAPK10/NR4A1/CACNA1C/NGF/FLNB/MAPK3/EFNA5/RASGRP1/FGF19/SOS1/VEGFA/IL1R1/NGFR/-/MAP4K3/CACNG5/KITLG/PAK2/KIT/NRK/MAPK9/CACNA1E/-/PPP3CA/MYC/MAP3K12/RAPGEF2/RPS6KA5/RAC1/MAP2K7/CACNA1S	gga:107049790/gga:427368/gga:418978/gga:395129/gga:396438/gga:396157/gga:100499189/gga:421497/gga:420815/gga:422316/gga:769007/gga:100857832/gga:418605/gga:418090/gga:107055388/gga:396145/gga:374100/gga:418044/gga:428857/gga:374128/gga:395261/gga:415711/gga:428420/gga:395261/gga:422592/gga:100857380/gga:395891/gga:396466/gga:378913/gga:373953/gga:396100/gga:423290/gga:395394/gga:431192/gga:395909…	55	10	ENSGALG00000031518/ENSGALG00000006552/ENSGALG00000007562/ENSGALG00000011109/ENSGALG00000002556/ENSGALG00000000280/ENSGALG00000028376/ENSGALG00000003911/ENSGALG00000003833/ENSGALG00000037744	45	ENSGALG00000037131/ENSGALG00000001840/ENSGALG00000017179/ENSGALG00000029983/ENSGALG00000010346/ENSGALG00000012594/ENSGALG00000033854/ENSGALG00000034081/ENSGALG00000042534/ENSGALG00000007646/ENSGALG00000014645/ENSGALG00000016406/ENSGALG00000012755/ENSGALG00000048646/ENSGALG00000017091/ENSGALG00000012456/ENSGALG00000012178/ENSGALG00000054718/ENSGALG00000003396/ENSGALG00000008591/novel.2470/ENSGALG0…
gga04210	Apoptosis	29/818	128/5194	0.0239048	0.250918	ENSGALG00000009360/ENSGALG00000000775/ENSGALG00000008346/ENSGALG00000000470/ENSGALG00000012186/ENSGALG00000034081/ENSGALG00000010335/ENSGALG00000031518/ENSGALG00000030016/ENSGALG00000028147/ENSGALG00000014786/ENSGALG00000017239/ENSGALG00000050441/ENSGALG00000010186/ENSGALG00000035325/ENSGALG00000011109/ENSGALG00000041685/ENSGALG00000002556/ENSGALG00000001501/ENSGALG00000008933/ENSGALG00000011531/…	CAPN2/CTSS/CASP18/LMNA/CASP6/AKT3/-/-/CTSB/CTSK/PIK3R1/CTSC/-/CAPN11/PMAIP1/MAPK10/CAPN1/NGF/MAPK3/CASP7/APAF1/-/LMNA/BCL2A1/TUBA3E/MAPK9/ITPR2/AIFM1/PARP1	gga:395963/gga:425657/gga:693266/gga:396222/gga:395477/gga:421497/gga:429096/gga:100857832/gga:396329/gga:395818/gga:427171/gga:419014/gga:771315/gga:396240/gga:770077/gga:422592/gga:693249/gga:396466/gga:373953/gga:423901/gga:417926/gga:426464/gga:396224/gga:395673/gga:421169/gga:395983/gga:418212/gga:428688/gga:396199	29	5	ENSGALG00000031518/ENSGALG00000011109/ENSGALG00000002556/ENSGALG00000040586/ENSGALG00000004003	24	ENSGALG00000009360/ENSGALG00000000775/ENSGALG00000008346/ENSGALG00000000470/ENSGALG00000012186/ENSGALG00000034081/ENSGALG00000010335/ENSGALG00000030016/ENSGALG00000028147/ENSGALG00000014786/ENSGALG00000017239/ENSGALG00000050441/ENSGALG00000010186/ENSGALG00000035325/ENSGALG00000041685/ENSGALG00000001501/ENSGALG00000008933/ENSGALG00000011531/ENSGALG00000040729/ENSGALG00000046712/ENSGALG00000006511/…
gga04810	Regulation of actin cytoskeleton	42/818	199/5194	0.0249256	0.250918	ENSGALG00000049193/ENSGALG00000003578/ENSGALG00000006520/ENSGALG00000011708/ENSGALG00000008747/ENSGALG00000042458/ENSGALG00000017179/ENSGALG00000035386/ENSGALG00000001446/ENSGALG00000014983/ENSGALG00000016937/ENSGALG00000014922/ENSGALG00000035879/ENSGALG00000010335/ENSGALG00000052552/ENSGALG00000014786/ENSGALG00000016451/ENSGALG00000016736/ENSGALG00000043092/ENSGALG00000006552/ENSGALG00000012456/…	IQGAP3/FN1/MYH11/MYLK/ITGA8/ACTN1/PDGFD/NCKAP1L/GSN/F2R/DIAPH3/ROCK1/ITGA7/-/-/PIK3R1/ROCK2/CYFIP1/MYH9/INS/RAC2/FGF4/PDGFB/MYL10/SRC/ITGB2/ITGA4/ITGB5/MAPK3/-/FGF19/SOS1/-/ARPC2/PIP5K1B/PAK2/PIP4K2A/PPP1CB/IQGAP1/-/CHRM5/RAC1	gga:101749531/gga:396133/gga:396211/gga:396445/gga:396225/gga:373918/gga:418978/gga:425499/gga:395774/gga:427212/gga:418824/gga:373970/gga:101749098/gga:429096/gga:107050724/gga:427171/gga:374182/gga:418677/gga:396469/gga:396145/gga:418044/gga:428857/gga:374128/gga:417506/gga:396442/gga:396181/gga:424121/gga:395142/gga:373953/gga:107050724/gga:395394/gga:431192/gga:424761/gga:429041/gga:427243/gg…	42	5	ENSGALG00000006552/ENSGALG00000007562/ENSGALG00000028376/ENSGALG00000015107/ENSGALG00000009640	37	ENSGALG00000049193/ENSGALG00000003578/ENSGALG00000006520/ENSGALG00000011708/ENSGALG00000008747/ENSGALG00000042458/ENSGALG00000017179/ENSGALG00000035386/ENSGALG00000001446/ENSGALG00000014983/ENSGALG00000016937/ENSGALG00000014922/ENSGALG00000035879/ENSGALG00000010335/ENSGALG00000052552/ENSGALG00000014786/ENSGALG00000016451/ENSGALG00000016736/ENSGALG00000043092/ENSGALG00000012456/ENSGALG00000012178/…
gga04620	Toll-like receptor signaling pathway	19/818	78/5194	0.0307181	0.289902	ENSGALG00000016590/ENSGALG00000008346/ENSGALG00000034081/ENSGALG00000010335/ENSGALG00000034722/ENSGALG00000013356/ENSGALG00000028147/ENSGALG00000014786/ENSGALG00000010915/ENSGALG00000011109/ENSGALG00000001409/ENSGALG00000043603/ENSGALG00000001501/ENSGALG00000027093/ENSGALG00000039982/ENSGALG00000007001/ENSGALG00000039099/ENSGALG00000007130/ENSGALG00000049026	TLR7/CASP18/AKT3/-/TLR2A/IKBKE/CTSK/PIK3R1/IL6/MAPK10/IL12B/CCL5/MAPK3/TLR1B/IRF5/TLR4/MAPK9/RAC1/MAP2K7	gga:418638/gga:693266/gga:421497/gga:429096/gga:374141/gga:430480/gga:395818/gga:427171/gga:395337/gga:422592/gga:404671/gga:417465/gga:373953/gga:771173/gga:430409/gga:417241/gga:395983/gga:395871/gga:107050551	19	3	ENSGALG00000010915/ENSGALG00000011109/ENSGALG00000001409	16	ENSGALG00000016590/ENSGALG00000008346/ENSGALG00000034081/ENSGALG00000010335/ENSGALG00000034722/ENSGALG00000013356/ENSGALG00000028147/ENSGALG00000014786/ENSGALG00000043603/ENSGALG00000001501/ENSGALG00000027093/ENSGALG00000039982/ENSGALG00000007001/ENSGALG00000039099/ENSGALG00000007130/ENSGALG00000049026
gga04914	Progesterone-mediated oocyte maturation	19/818	79/5194	0.0347062	0.290124	ENSGALG00000030251/ENSGALG00000008382/ENSGALG00000034081/ENSGALG00000017195/ENSGALG00000010335/ENSGALG00000016406/ENSGALG00000012755/ENSGALG00000014786/ENSGALG00000006552/ENSGALG00000000596/ENSGALG00000011109/ENSGALG00000006035/ENSGALG00000003837/ENSGALG00000001501/ENSGALG00000028530/ENSGALG00000032699/ENSGALG00000008233/ENSGALG00000039099/ENSGALG00000003085	ADCY8/GNAI1/AKT3/PGR/-/RPS6KA3/IGF-I/PIK3R1/INS/CDC27/MAPK10/PDE3B/ADCY7/MAPK3/-/CDK2/BUB1/MAPK9/CDK1	gga:420328/gga:396368/gga:421497/gga:396198/gga:429096/gga:418605/gga:418090/gga:427171/gga:396145/gga:419960/gga:422592/gga:423064/gga:415732/gga:373953/gga:424542/gga:100529062/gga:421226/gga:395983/gga:396252	19	6	ENSGALG00000030251/ENSGALG00000006552/ENSGALG00000000596/ENSGALG00000011109/ENSGALG00000008233/ENSGALG00000003085	13	ENSGALG00000008382/ENSGALG00000034081/ENSGALG00000017195/ENSGALG00000010335/ENSGALG00000016406/ENSGALG00000012755/ENSGALG00000014786/ENSGALG00000006035/ENSGALG00000003837/ENSGALG00000001501/ENSGALG00000028530/ENSGALG00000032699/ENSGALG00000039099
gga04115	p53 signaling pathway	17/818	69/5194	0.0358118	0.290124	ENSGALG00000027207/ENSGALG00000008346/ENSGALG00000012755/ENSGALG00000028115/ENSGALG00000003634/ENSGALG00000017204/ENSGALG00000040921/ENSGALG00000035325/ENSGALG00000003916/ENSGALG00000038097/ENSGALG00000011531/ENSGALG00000040729/ENSGALG00000037378/ENSGALG00000015286/ENSGALG00000032699/ENSGALG00000027536/ENSGALG00000003085	PERP2/CASP18/IGF-I/SFN/PTEN/SESN3/RRM2B/PMAIP1/SIAH1/EI24/APAF1/-/RPRM/SESN1/CDK2/PERP1/CDK1	gga:421682/gga:693266/gga:418090/gga:408037/gga:423675/gga:428089/gga:420253/gga:770077/gga:374076/gga:419711/gga:417926/gga:426464/gga:419946/gga:421766/gga:100529062/gga:421683/gga:396252	17	3	ENSGALG00000003916/ENSGALG00000037378/ENSGALG00000003085	14	ENSGALG00000027207/ENSGALG00000008346/ENSGALG00000012755/ENSGALG00000028115/ENSGALG00000003634/ENSGALG00000017204/ENSGALG00000040921/ENSGALG00000035325/ENSGALG00000038097/ENSGALG00000011531/ENSGALG00000040729/ENSGALG00000015286/ENSGALG00000032699/ENSGALG00000027536
gga04145	Phagosome	32/818	149/5194	0.037176	0.290124	ENSGALG00000016261/ENSGALG00000034294/ENSGALG00000013621/ENSGALG00000043254/ENSGALG00000001189/ENSGALG00000002503/ENSGALG00000008439/ENSGALG00000000775/ENSGALG00000028304/ENSGALG00000000158/ENSGALG00000008836/ENSGALG00000034722/ENSGALG00000009722/ENSGALG00000016446/ENSGALG00000038393/ENSGALG00000007511/ENSGALG00000002843/ENSGALG00000005241/ENSGALG00000051101/ENSGALG00000029766/ENSGALG00000002507/…	CYBB/ATP6V0D2/ATP6V1H/EPX/NCF1C/SFTPA2/CD36/CTSS/MMR1L4/DMA/ATP6AP1/TLR2A/DYNC1I1/ATP6V1C2/DMB2/ITGB2/RILP/DYNC1LI2/-/ITGB5/MBL2/TLR4/STX7/SFTPA1/MRC2/C3/TUBA3E/NCF4/COLEC12/-/DYNC1H1/RAC1	gga:418581/gga:420210/gga:426199/gga:417467/gga:417485/gga:395308/gga:417730/gga:425657/gga:771888/gga:417050/gga:427854/gga:374141/gga:420571/gga:421939/gga:417051/gga:396181/gga:417558/gga:415793/gga:430189/gga:395142/gga:374267/gga:417241/gga:426930/gga:423630/gga:419950/gga:396370/gga:421169/gga:418052/gga:421061/gga:417067/gga:423461/gga:395871	32	7	ENSGALG00000013621/ENSGALG00000002503/ENSGALG00000009722/ENSGALG00000002843/ENSGALG00000002507/ENSGALG00000002496/ENSGALG00000040586	25	ENSGALG00000016261/ENSGALG00000034294/ENSGALG00000043254/ENSGALG00000001189/ENSGALG00000008439/ENSGALG00000000775/ENSGALG00000028304/ENSGALG00000000158/ENSGALG00000008836/ENSGALG00000034722/ENSGALG00000016446/ENSGALG00000038393/ENSGALG00000007511/ENSGALG00000005241/ENSGALG00000051101/ENSGALG00000029766/ENSGALG00000007001/ENSGALG00000034374/ENSGALG00000000461/ENSGALG00000030038/ENSGALG00000038141/…
gga04080	Neuroactive ligand-receptor interaction	64/818	330/5194	0.038427	0.290124	ENSGALG00000050637/ENSGALG00000026092/ENSGALG00000007269/ENSGALG00000045096/ENSGALG00000016992/ENSGALG00000035569/ENSGALG00000006575/ENSGALG00000043860/ENSGALG00000003212/ENSGALG00000014742/ENSGALG00000013218/ENSGALG00000005476/ENSGALG00000002088/ENSGALG00000015826/ENSGALG00000040880/ENSGALG00000014983/ENSGALG00000040367/ENSGALG00000000783/ENSGALG00000023142/ENSGALG00000029764/ENSGALG00000026241/…	-/-/GABRA3/-/HTR2A/MC2R/VIPR2/PGR2/3/TSPO2/HTR1A/C3AR1/PTH2R/GALR2/HTR1E/EDN3/F2R/P2RY14/PTAFR/PTGER3/-/GRIN3B/CCKBR/GABRA5/P2RY1/GABRG2/GnRH-I/-/ADORA2B/ADRA1B/-/-/ADRB2/PENK/-/NPBWR1/GABRA1/GABRA6/NTSR1/CHRNA7/SS2/EDN2/GRIN2A/PTGER2/NPY7R/-/GRIK2/GLRA3/PTGER4/PTGDR/NMU/C3/P2RY8/P2RX1/PRLHR/GRIK1/NMB/EDNRB2/GCGR/LTB4R/POMC/NPFFR1/CHRM5/MLNR/P2RY6	gga:430484/gga:428525/gga:422289/gga:101748764/gga:428070/gga:428516/gga:420453/gga:423134/gga:419914/gga:431581/gga:418198/gga:420401/gga:770030/gga:771973/gga:768509/gga:427212/gga:101749627/gga:428209/gga:429116/gga:428695/gga:429171/gga:414885/gga:418684/gga:396275/gga:396289/gga:770134/gga:386576/gga:395971/gga:373890/gga:430981/gga:100858765/gga:427623/gga:421131/gga:770582/gga:421117/gga:3…	64	27	ENSGALG00000007269/ENSGALG00000035569/ENSGALG00000015826/ENSGALG00000026241/ENSGALG00000016744/ENSGALG00000038042/ENSGALG00000000277/novel.2479/ENSGALG00000001416/ENSGALG00000050064/ENSGALG00000015419/ENSGALG00000047717/ENSGALG00000015261/ENSGALG00000001698/ENSGALG00000001695/ENSGALG00000003034/ENSGALG00000007278/ENSGALG00000021303/ENSGALG00000015434/ENSGALG00000010781/ENSGALG00000020151/ENSGALG0…	37	ENSGALG00000050637/ENSGALG00000026092/ENSGALG00000045096/ENSGALG00000016992/ENSGALG00000006575/ENSGALG00000043860/ENSGALG00000003212/ENSGALG00000014742/ENSGALG00000013218/ENSGALG00000005476/ENSGALG00000002088/ENSGALG00000040880/ENSGALG00000014983/ENSGALG00000040367/ENSGALG00000000783/ENSGALG00000023142/ENSGALG00000029764/ENSGALG00000039837/ENSGALG00000010357/ENSGALG00000014182/ENSGALG00000052330/…
gga05132	Salmonella infection	41/818	200/5194	0.0406747	0.292471	ENSGALG00000006520/ENSGALG00000026995/ENSGALG00000035386/ENSGALG00000008346/ENSGALG00000002192/ENSGALG00000034081/ENSGALG00000034722/ENSGALG00000048475/ENSGALG00000016451/ENSGALG00000015898/ENSGALG00000010915/ENSGALG00000016736/ENSGALG00000043092/ENSGALG00000003770/ENSGALG00000009722/ENSGALG00000054718/ENSGALG00000012454/novel.2470/ENSGALG00000011109/ENSGALG00000036807/ENSGALG00000002843/ENSGALG0…	MYH11/RHOG/NCKAP1L/CASP18/PTPRC/AKT3/TLR2A/-/ROCK2/MYO6/IL6/CYFIP1/MYH9/ANXA2/DYNC1I1/FLNA/CYTH4/-/MAPK10/NOD1/RILP/DYNC1LI2/EXOC7/FLNB/MAPK3/CASP7/EXOC4/-/TLR4/ARPC2/GCC2/RHOJ/EXOC2/MAPK9/PODXL/FYCO1/MYC/RALA/DYNC1H1/RAC1/MAP2K7	gga:396211/gga:100859599/gga:425499/gga:693266/gga:386580/gga:421497/gga:374141/gga:101750635/gga:374182/gga:395487/gga:395337/gga:418677/gga:396469/gga:396297/gga:420571/gga:395261/gga:418043/gga:395261/gga:422592/gga:420677/gga:417558/gga:415793/gga:417361/gga:378913/gga:373953/gga:423901/gga:416700/gga:100859081/gga:417241/gga:429041/gga:428014/gga:423513/gga:420889/gga:395983/gga:395755/gga:4…	41	6	ENSGALG00000010915/ENSGALG00000009722/ENSGALG00000011109/ENSGALG00000002843/ENSGALG00000002050/ENSGALG00000020999	35	ENSGALG00000006520/ENSGALG00000026995/ENSGALG00000035386/ENSGALG00000008346/ENSGALG00000002192/ENSGALG00000034081/ENSGALG00000034722/ENSGALG00000048475/ENSGALG00000016451/ENSGALG00000015898/ENSGALG00000016736/ENSGALG00000043092/ENSGALG00000003770/ENSGALG00000054718/ENSGALG00000012454/novel.2470/ENSGALG00000036807/ENSGALG00000005241/ENSGALG00000005678/ENSGALG00000001501/ENSGALG00000008933/ENSGALG0…
gga00760	Nicotinate and nicotinamide metabolism	10/818	36/5194	0.0464609	0.318891	ENSGALG00000014509/ENSGALG00000037587/ENSGALG00000015156/ENSGALG00000030120/ENSGALG00000001245/ENSGALG00000034397/ENSGALG00000054059/ENSGALG00000032413/ENSGALG00000002761/ENSGALG00000014869	BST1/ENPP3/NMRK1/ITGB1BP3/SIRT6/-/-/NADK/SIRT1/NNT	gga:422828/gga:426928/gga:427257/gga:415448/gga:428332/gga:426929/gga:426929/gga:419403/gga:423646/gga:427196	10	2	ENSGALG00000015156/ENSGALG00000001245	8	ENSGALG00000014509/ENSGALG00000037587/ENSGALG00000030120/ENSGALG00000034397/ENSGALG00000054059/ENSGALG00000032413/ENSGALG00000002761/ENSGALG00000014869
gga04371	Apelin signaling pathway	26/818	120/5194	0.0513029	0.336815	ENSGALG00000006343/ENSGALG00000011708/ENSGALG00000030251/ENSGALG00000000585/ENSGALG00000008382/ENSGALG00000034081/ENSGALG00000034438/ENSGALG00000008544/ENSGALG00000014645/ENSGALG00000015177/ENSGALG00000000244/ENSGALG00000037402/ENSGALG00000042105/ENSGALG00000047717/ENSGALG00000006035/ENSGALG00000005448/ENSGALG00000010000/ENSGALG00000003837/ENSGALG00000049533/ENSGALG00000001501/ENSGALG00000010812/…	ACTA2/MYLK/ADCY8/MYL4/GNAI1/AKT3/GNB3/SLC8A1/MEF2C/GNAQ/CAMK4/NOV/PLCB2/-/PDE3B/MYL3/PRKCE/ADCY7/-/MAPK3/RYR2/-/-/MEF2D/ITPR2/PRKAG3	gga:423787/gga:396445/gga:420328/gga:396472/gga:396368/gga:421497/gga:419402/gga:395760/gga:769007/gga:427262/gga:723973/gga:374135/gga:423014/gga:770582/gga:423064/gga:396067/gga:421409/gga:415732/gga:101748756/gga:373953/gga:421508/gga:426373/gga:424542/gga:431059/gga:418212/gga:424208	26	5	ENSGALG00000030251/ENSGALG00000034438/ENSGALG00000047717/ENSGALG00000010812/ENSGALG00000011360	21	ENSGALG00000006343/ENSGALG00000011708/ENSGALG00000000585/ENSGALG00000008382/ENSGALG00000034081/ENSGALG00000008544/ENSGALG00000014645/ENSGALG00000015177/ENSGALG00000000244/ENSGALG00000037402/ENSGALG00000042105/ENSGALG00000006035/ENSGALG00000005448/ENSGALG00000010000/ENSGALG00000003837/ENSGALG00000049533/ENSGALG00000001501/ENSGALG00000037558/ENSGALG00000028530/ENSGALG00000037787/ENSGALG00000014071
gga04912	GnRH signaling pathway	19/818	84/5194	0.0605148	0.371421	ENSGALG00000030251/ENSGALG00000016564/ENSGALG00000015177/ENSGALG00000000277/ENSGALG00000003580/ENSGALG00000042105/ENSGALG00000011109/ENSGALG00000003855/ENSGALG00000013022/ENSGALG00000003837/ENSGALG00000001501/ENSGALG00000039450/ENSGALG00000028530/ENSGALG00000005088/ENSGALG00000039099/ENSGALG00000014071/ENSGALG00000041635/ENSGALG00000049026/ENSGALG00000037744	ADCY8/PTK2B/GNAQ/GnRH-I/MMP2/PLCB2/MAPK10/SRC/CACNA1C/ADCY7/MAPK3/SOS1/-/CAMK2G/MAPK9/ITPR2/CAMK2D/MAP2K7/CACNA1S	gga:420328/gga:421998/gga:427262/gga:770134/gga:386583/gga:423014/gga:422592/gga:396442/gga:395891/gga:415732/gga:373953/gga:431192/gga:424542/gga:423737/gga:395983/gga:418212/gga:422688/gga:107050551/gga:395985	19	4	ENSGALG00000030251/ENSGALG00000000277/ENSGALG00000011109/ENSGALG00000037744	15	ENSGALG00000016564/ENSGALG00000015177/ENSGALG00000003580/ENSGALG00000042105/ENSGALG00000003855/ENSGALG00000013022/ENSGALG00000003837/ENSGALG00000001501/ENSGALG00000039450/ENSGALG00000028530/ENSGALG00000005088/ENSGALG00000039099/ENSGALG00000014071/ENSGALG00000041635/ENSGALG00000049026
gga00512	Mucin type O-glycan biosynthesis	8/818	28/5194	0.0614936	0.371421	ENSGALG00000013135/ENSGALG00000041101/ENSGALG00000013197/ENSGALG00000014944/ENSGALG00000010744/ENSGALG00000030588/ENSGALG00000009752/ENSGALG00000011235	GALNT1/GALNT6/GALNT12/GCNT4/GALNT7/GALNTL6/C1GALT1/GALNT15	gga:420955/gga:429501/gga:420978/gga:427207/gga:422561/gga:422560/gga:420575/gga:420642	8	1	ENSGALG00000030588	7	ENSGALG00000013135/ENSGALG00000041101/ENSGALG00000013197/ENSGALG00000014944/ENSGALG00000010744/ENSGALG00000009752/ENSGALG00000011235
gga04217	Necroptosis	27/818	130/5194	0.0743994	0.432089	ENSGALG00000016261/ENSGALG00000009360/ENSGALG00000008346/ENSGALG00000010560/ENSGALG00000006503/ENSGALG00000048759/ENSGALG00000010186/ENSGALG00000011109/ENSGALG00000002137/ENSGALG00000041685/ENSGALG00000032645/ENSGALG00000016771/ENSGALG00000007001/ENSGALG00000035804/ENSGALG00000005088/ENSGALG00000015027/ENSGALG00000039099/ENSGALG00000033234/ENSGALG00000041635/ENSGALG00000015805/ENSGALG00000004003/…	CYBB/CAPN2/CASP18/EIF2AK2/VDAC1/-/CAPN11/MAPK10/PGAM5/CAPN1/H2A-VIII/-/TLR4/SQSTM1/CAMK2G/JAK2/MAPK9/JAK3/CAMK2D/-/AIFM1/PARP1/VPS4B/STAT5A/H2AFZ/JAK1/FTH1	gga:418581/gga:395963/gga:693266/gga:395147/gga:416320/gga:100859196/gga:396240/gga:422592/gga:416789/gga:693249/gga:404299/gga:100857391/gga:417241/gga:770805/gga:423737/gga:374199/gga:395983/gga:395845/gga:422688/gga:422918/gga:428688/gga:396199/gga:420901/gga:395556/gga:426361/gga:395681/gga:395970	27	8	ENSGALG00000010560/ENSGALG00000011109/ENSGALG00000032645/ENSGALG00000016771/ENSGALG00000035804/ENSGALG00000015805/ENSGALG00000004003/ENSGALG00000014023	19	ENSGALG00000016261/ENSGALG00000009360/ENSGALG00000008346/ENSGALG00000006503/ENSGALG00000048759/ENSGALG00000010186/ENSGALG00000002137/ENSGALG00000041685/ENSGALG00000007001/ENSGALG00000005088/ENSGALG00000015027/ENSGALG00000039099/ENSGALG00000033234/ENSGALG00000041635/ENSGALG00000009228/ENSGALG00000012879/ENSGALG00000003282/ENSGALG00000011031/ENSGALG00000007220
gga04625	C-type lectin receptor signaling pathway	19/818	87/5194	0.0811882	0.454053	ENSGALG00000008346/ENSGALG00000033507/ENSGALG00000037437/ENSGALG00000034081/ENSGALG00000042534/ENSGALG00000010335/ENSGALG00000015216/ENSGALG00000013356/ENSGALG00000014786/ENSGALG00000010915/ENSGALG00000003396/ENSGALG00000011109/ENSGALG00000003855/ENSGALG00000001409/ENSGALG00000001501/ENSGALG00000027961/ENSGALG00000039099/ENSGALG00000014071/ENSGALG00000039498	CASP18/PLCG2/EGR3/AKT3/NFATC1/-/SYK/IKBKE/PIK3R1/IL6/NFATC3/MAPK10/SRC/IL12B/MAPK3/PCASP2/MAPK9/ITPR2/PPP3CA	gga:693266/gga:415805/gga:102725543/gga:421497/gga:420815/gga:429096/gga:427272/gga:430480/gga:427171/gga:395337/gga:415711/gga:422592/gga:396442/gga:404671/gga:373953/gga:429451/gga:395983/gga:418212/gga:395113	19	3	ENSGALG00000010915/ENSGALG00000011109/ENSGALG00000001409	16	ENSGALG00000008346/ENSGALG00000033507/ENSGALG00000037437/ENSGALG00000034081/ENSGALG00000042534/ENSGALG00000010335/ENSGALG00000015216/ENSGALG00000013356/ENSGALG00000014786/ENSGALG00000003396/ENSGALG00000003855/ENSGALG00000001501/ENSGALG00000027961/ENSGALG00000039099/ENSGALG00000014071/ENSGALG00000039498
gga04310	Wnt signaling pathway	29/818	145/5194	0.0976948	0.526854	ENSGALG00000050420/ENSGALG00000050787/ENSGALG00000017242/ENSGALG00000042534/ENSGALG00000016451/ENSGALG00000012456/ENSGALG00000042105/ENSGALG00000003396/ENSGALG00000043009/ENSGALG00000009738/ENSGALG00000007642/ENSGALG00000011109/ENSGALG00000009320/ENSGALG00000003916/ENSGALG00000005401/ENSGALG00000052328/ENSGALG00000028530/ENSGALG00000005088/ENSGALG00000041708/ENSGALG00000039099/ENSGALG00000015208/…	-/PORCN/FZD4/NFATC1/ROCK2/RAC2/PLCB2/NFATC3/WNT1/CTBP2/CTBPL/MAPK10/PSEN1/SIAH1/WNT9A/-/-/CAMK2G/WNT4/MAPK9/ROR2/CAMK2D/GPC4/PPP3CA/MYC/TBL1XR1/LGR4/SFRP2/RAC1	gga:420922/gga:107050792/gga:373887/gga:420815/gga:374182/gga:418044/gga:423014/gga:415711/gga:396160/gga:422904/gga:416354/gga:422592/gga:373977/gga:374076/gga:395829/gga:420922/gga:424542/gga:423737/gga:395561/gga:395983/gga:769516/gga:422688/gga:422234/gga:395113/gga:420332/gga:426284/gga:428605/gga:395546/gga:395871	29	6	ENSGALG00000050420/ENSGALG00000011109/ENSGALG00000003916/ENSGALG00000052328/ENSGALG00000041708/ENSGALG00000009241	23	ENSGALG00000050787/ENSGALG00000017242/ENSGALG00000042534/ENSGALG00000016451/ENSGALG00000012456/ENSGALG00000042105/ENSGALG00000003396/ENSGALG00000043009/ENSGALG00000009738/ENSGALG00000007642/ENSGALG00000009320/ENSGALG00000005401/ENSGALG00000028530/ENSGALG00000005088/ENSGALG00000039099/ENSGALG00000015208/ENSGALG00000041635/ENSGALG00000006080/ENSGALG00000039498/ENSGALG00000033631/ENSGALG00000039182/…
gga04514	Cell adhesion molecules (CAMs)	25/818	124/5194	0.109602	0.553349	ENSGALG00000008747/ENSGALG00000002192/ENSGALG00000032349/ENSGALG00000000158/ENSGALG00000031637/ENSGALG00000031794/ENSGALG00000003932/ENSGALG00000030372/ENSGALG00000038393/ENSGALG00000016480/ENSGALG00000046125/ENSGALG00000007511/ENSGALG00000051984/ENSGALG00000041577/ENSGALG00000051101/ENSGALG00000023580/ENSGALG00000028341/ENSGALG00000003123/ENSGALG00000011350/ENSGALG00000030179/ENSGALG00000007948/…	ITGA8/PTPRC/CDH5/DMA/ICOSLG/-/SDC4/MPZ/DMB2/SDC1/PECAM1/ITGB2/-/ITGA4/-/CLDN19/-/CNTNAP1/NEGR1/-/LRRC4C/-/CD99/CD276/-	gga:396225/gga:386580/gga:374068/gga:417050/gga:395968/gga:427225/gga:419184/gga:100859605/gga:417051/gga:421960/gga:771243/gga:396181/gga:414845/gga:424121/gga:430189/gga:769245/gga:100858236/gga:428309/gga:395662/gga:769500/gga:428862/gga:417067/gga:418662/gga:415315/gga:424402	25	6	ENSGALG00000003932/ENSGALG00000030372/ENSGALG00000023580/ENSGALG00000028341/ENSGALG00000011350/ENSGALG00000007948	19	ENSGALG00000008747/ENSGALG00000002192/ENSGALG00000032349/ENSGALG00000000158/ENSGALG00000031637/ENSGALG00000031794/ENSGALG00000038393/ENSGALG00000016480/ENSGALG00000046125/ENSGALG00000007511/ENSGALG00000051984/ENSGALG00000041577/ENSGALG00000051101/ENSGALG00000003123/ENSGALG00000030179/ENSGALG00000049444/ENSGALG00000024488/ENSGALG00000001729/ENSGALG00000031430
gga00770	Pantothenate and CoA biosynthesis	5/818	17/5194	0.115826	0.553349	ENSGALG00000013993/ENSGALG00000037587/ENSGALG00000034397/ENSGALG00000054059/ENSGALG00000006431	VNN1/ENPP3/-/-/PANK1	gga:421702/gga:426928/gga:426929/gga:426929/gga:423792	5	1	ENSGALG00000006431	4	ENSGALG00000013993/ENSGALG00000037587/ENSGALG00000034397/ENSGALG00000054059
gga00980	Metabolism of xenobiotics by cytochrome P450	9/818	37/5194	0.116035	0.553349	ENSGALG00000016325/ENSGALG00000025822/ENSGALG00000030614/ENSGALG00000028858/ENSGALG00000020160/ENSGALG00000011805/ENSGALG00000055048/ENSGALG00000036044/ENSGALG00000031013	GSTA3/CYP1B1/ADH1C/-/ADH6/-/-/-/DHDH	gga:414896/gga:421466/gga:771920/gga:771930/gga:112529921/gga:422660/gga:428812/gga:428813/gga:777348	9	3	ENSGALG00000028858/ENSGALG00000055048/ENSGALG00000031013	6	ENSGALG00000016325/ENSGALG00000025822/ENSGALG00000030614/ENSGALG00000020160/ENSGALG00000011805/ENSGALG00000036044
gga04540	Gap junction	18/818	86/5194	0.120762	0.553349	ENSGALG00000030251/ENSGALG00000016992/ENSGALG00000008382/ENSGALG00000017179/ENSGALG00000017173/ENSGALG00000015177/ENSGALG00000012178/ENSGALG00000042105/ENSGALG00000003855/ENSGALG00000009361/ENSGALG00000003837/ENSGALG00000001501/ENSGALG00000039450/ENSGALG00000028530/ENSGALG00000040586/ENSGALG00000014071/ENSGALG00000003085/ENSGALG00000050983	ADCY8/HTR2A/GNAI1/PDGFD/GUCY1A2/GNAQ/PDGFB/PLCB2/SRC/GUCY1B1/ADCY7/MAPK3/SOS1/-/TUBA3E/ITPR2/CDK1/-	gga:420328/gga:428070/gga:396368/gga:418978/gga:771678/gga:427262/gga:374128/gga:423014/gga:396442/gga:422408/gga:415732/gga:373953/gga:431192/gga:424542/gga:421169/gga:418212/gga:396252/gga:423682	18	3	ENSGALG00000030251/ENSGALG00000040586/ENSGALG00000003085	15	ENSGALG00000016992/ENSGALG00000008382/ENSGALG00000017179/ENSGALG00000017173/ENSGALG00000015177/ENSGALG00000012178/ENSGALG00000042105/ENSGALG00000003855/ENSGALG00000009361/ENSGALG00000003837/ENSGALG00000001501/ENSGALG00000039450/ENSGALG00000028530/ENSGALG00000014071/ENSGALG00000050983
gga04370	VEGF signaling pathway	14/818	64/5194	0.120931	0.553349	ENSGALG00000051859/ENSGALG00000033507/ENSGALG00000034081/ENSGALG00000001289/ENSGALG00000010335/ENSGALG00000014786/ENSGALG00000012456/ENSGALG00000003855/ENSGALG00000052381/ENSGALG00000001501/ENSGALG00000010290/ENSGALG00000036085/ENSGALG00000039498/ENSGALG00000007130	-/PLCG2/AKT3/-/-/PIK3R1/RAC2/SRC/-/MAPK3/VEGFA/-/PPP3CA/RAC1	gga:419175/gga:415805/gga:421497/gga:770341/gga:429096/gga:427171/gga:418044/gga:396442/gga:419175/gga:373953/gga:395909/gga:776273/gga:395113/gga:395871	14	3	ENSGALG00000051859/ENSGALG00000001289/ENSGALG00000052381	11	ENSGALG00000033507/ENSGALG00000034081/ENSGALG00000010335/ENSGALG00000014786/ENSGALG00000012456/ENSGALG00000003855/ENSGALG00000001501/ENSGALG00000010290/ENSGALG00000036085/ENSGALG00000039498/ENSGALG00000007130
gga00514	Other types of O-glycan biosynthesis	10/818	43/5194	0.127628	0.566819	ENSGALG00000013135/ENSGALG00000041101/ENSGALG00000013197/ENSGALG00000010744/ENSGALG00000030588/ENSGALG00000009752/ENSGALG00000046896/ENSGALG00000011235/ENSGALG00000054428/ENSGALG00000003757	GALNT1/GALNT6/GALNT12/GALNT7/GALNTL6/C1GALT1/COLGALT1/GALNT15/XXYLT1/POMT1	gga:420955/gga:429501/gga:420978/gga:422561/gga:422560/gga:420575/gga:425607/gga:420642/gga:424896/gga:417175	10	1	ENSGALG00000030588	9	ENSGALG00000013135/ENSGALG00000041101/ENSGALG00000013197/ENSGALG00000010744/ENSGALG00000009752/ENSGALG00000046896/ENSGALG00000011235/ENSGALG00000054428/ENSGALG00000003757
gga04070	Phosphatidylinositol signaling system	19/818	93/5194	0.135198	0.583283	ENSGALG00000051859/ENSGALG00000033507/ENSGALG00000041573/ENSGALG00000010335/ENSGALG00000026536/ENSGALG00000014786/ENSGALG00000005701/ENSGALG00000029571/ENSGALG00000003634/ENSGALG00000005805/ENSGALG00000035498/ENSGALG00000042105/ENSGALG00000016959/ENSGALG00000052381/ENSGALG00000004336/ENSGALG00000015107/ENSGALG00000036085/ENSGALG00000007877/ENSGALG00000014071	-/PLCG2/BPNT2/-/IP6K3/PIK3R1/IP6K2/TMEM55A/PTEN/PLCD1/INPP5D/PLCB2/DGKH/-/INPPL1/PIP5K1B/-/PIP4K2A/ITPR2	gga:419175/gga:415805/gga:421132/gga:429096/gga:419908/gga:427171/gga:416010/gga:420221/gga:423675/gga:420416/gga:424745/gga:423014/gga:769506/gga:419175/gga:428692/gga:427243/gga:776273/gga:420504/gga:418212	19	6	ENSGALG00000051859/ENSGALG00000041573/ENSGALG00000005701/ENSGALG00000029571/ENSGALG00000052381/ENSGALG00000015107	13	ENSGALG00000033507/ENSGALG00000010335/ENSGALG00000026536/ENSGALG00000014786/ENSGALG00000003634/ENSGALG00000005805/ENSGALG00000035498/ENSGALG00000042105/ENSGALG00000016959/ENSGALG00000004336/ENSGALG00000036085/ENSGALG00000007877/ENSGALG00000014071
gga04218	Cellular senescence	28/818	147/5194	0.158669	0.654916	ENSGALG00000009360/ENSGALG00000034505/ENSGALG00000010346/ENSGALG00000003045/ENSGALG00000034081/ENSGALG00000042534/ENSGALG00000010335/ENSGALG00000014786/ENSGALG00000006503/ENSGALG00000003634/ENSGALG00000010915/ENSGALG00000003396/ENSGALG00000010186/ENSGALG00000041685/ENSGALG00000001501/ENSGALG00000039589/ENSGALG00000002761/ENSGALG00000035804/ENSGALG00000032699/ENSGALG00000003663/ENSGALG00000010026/…	CAPN2/CDKN2A/TGFB3/E2F1/AKT3/NFATC1/-/PIK3R1/VDAC1/PTEN/IL6/NFATC3/CAPN11/CAPN1/MAPK3/-/SIRT1/SQSTM1/CDK2/RBL2/PPP1CB/ZFP36L1/ITPR2/PPP3CA/MYC/HIPK1/-/CDK1	gga:395963/gga:395076/gga:396438/gga:396142/gga:421497/gga:420815/gga:429096/gga:427171/gga:416320/gga:423675/gga:395337/gga:415711/gga:396240/gga:693249/gga:373953/gga:428471/gga:423646/gga:770805/gga:100529062/gga:425111/gga:396019/gga:101751828/gga:418212/gga:395113/gga:420332/gga:419880/gga:417067/gga:396252	28	4	ENSGALG00000010915/ENSGALG00000039589/ENSGALG00000035804/ENSGALG00000003085	24	ENSGALG00000009360/ENSGALG00000034505/ENSGALG00000010346/ENSGALG00000003045/ENSGALG00000034081/ENSGALG00000042534/ENSGALG00000010335/ENSGALG00000014786/ENSGALG00000006503/ENSGALG00000003634/ENSGALG00000003396/ENSGALG00000010186/ENSGALG00000041685/ENSGALG00000001501/ENSGALG00000002761/ENSGALG00000032699/ENSGALG00000003663/ENSGALG00000010026/ENSGALG00000039228/ENSGALG00000014071/ENSGALG00000039498/…
gga04142	Lysosome	24/818	124/5194	0.160476	0.654916	ENSGALG00000032854/ENSGALG00000034294/ENSGALG00000028790/ENSGALG00000013621/ENSGALG00000053917/ENSGALG00000000775/ENSGALG00000008836/ENSGALG00000002542/ENSGALG00000030016/ENSGALG00000038636/ENSGALG00000028147/ENSGALG00000006378/ENSGALG00000017239/ENSGALG00000026364/ENSGALG00000039611/ENSGALG00000006876/ENSGALG00000004769/ENSGALG00000004438/ENSGALG00000043828/ENSGALG00000016917/ENSGALG00000011434/…	ACP5/ATP6V0D2/DNASE2B/ATP6V1H/CD164/CTSS/ATP6AP1/GUSB/CTSB/LAPTM5/CTSK/LIPA/CTSC/ASAH1/-/CTSA/PSAP/ARSB/HEXA/CLN5/SLC11A1/SLC11A2/AP3S1/AP3B1	gga:107057619/gga:420210/gga:424540/gga:426199/gga:395380/gga:425657/gga:427854/gga:427823/gga:396329/gga:419552/gga:395818/gga:423789/gga:419014/gga:422727/gga:416462/gga:428163/gga:395602/gga:771459/gga:415320/gga:101752092/gga:395811/gga:751817/gga:427389/gga:427646	24	1	ENSGALG00000013621	23	ENSGALG00000032854/ENSGALG00000034294/ENSGALG00000028790/ENSGALG00000053917/ENSGALG00000000775/ENSGALG00000008836/ENSGALG00000002542/ENSGALG00000030016/ENSGALG00000038636/ENSGALG00000028147/ENSGALG00000006378/ENSGALG00000017239/ENSGALG00000026364/ENSGALG00000039611/ENSGALG00000006876/ENSGALG00000004769/ENSGALG00000004438/ENSGALG00000043828/ENSGALG00000016917/ENSGALG00000011434/ENSGALG00000041533/…
gga04060	Cytokine-cytokine receptor interaction	38/818	208/5194	0.177534	0.69235	ENSGALG00000006346/ENSGALG00000002112/ENSGALG00000005638/ENSGALG00000016693/ENSGALG00000046326/novel.2212/ENSGALG00000037077/ENSGALG00000050893/ENSGALG00000029301/ENSGALG00000010346/ENSGALG00000033854/ENSGALG00000044480/ENSGALG00000031094/ENSGALG00000034616/ENSGALG00000029532/ENSGALG00000006827/ENSGALG00000047014/ENSGALG00000010915/ENSGALG00000036346/ENSGALG00000050441/ENSGALG00000005985/ENSGALG0…	CXCL14/CSF3R/IL2RG/CSF2RA/IL1R2/-/CCR5/CCR2/BMP2/TGFB3/CSF1/IL13RA1/EDA2R/INHBA/CXCL13L3/IL4/-/IL6/AMH/-/GDF10/CXCL13L2/BMPR2/IL12B/NGF/CCL5/GDF9/TNFRSF11A/CCR8/IL17RA/IL7R/IL1R1/NGFR/CNTF/IL16/TNFRSF18/-/-	gga:395451/gga:419620/gga:395199/gga:418666/gga:418715/gga:418716/gga:420695/gga:420696/gga:378779/gga:396438/gga:100499189/gga:422230/gga:422166/gga:396361/gga:422511/gga:416330/gga:424384/gga:395337/gga:395887/gga:771315/gga:423776/gga:422510/gga:374147/gga:404671/gga:396466/gga:417465/gga:404533/gga:769909/gga:420718/gga:418158/gga:426054/gga:396481/gga:425805/gga:396488/gga:374270/gga:419424/…	38	12	ENSGALG00000006346/novel.2212/ENSGALG00000029301/ENSGALG00000029532/ENSGALG00000006827/ENSGALG00000010915/ENSGALG00000036346/ENSGALG00000010338/ENSGALG00000001409/ENSGALG00000002556/ENSGALG00000028407/novel.600	26	ENSGALG00000002112/ENSGALG00000005638/ENSGALG00000016693/ENSGALG00000046326/ENSGALG00000037077/ENSGALG00000050893/ENSGALG00000010346/ENSGALG00000033854/ENSGALG00000044480/ENSGALG00000031094/ENSGALG00000034616/ENSGALG00000047014/ENSGALG00000050441/ENSGALG00000005985/ENSGALG00000008459/ENSGALG00000043603/ENSGALG00000045642/ENSGALG00000038069/ENSGALG00000033887/ENSGALG00000013372/ENSGALG00000043044/…
gga04530	Tight junction	29/818	155/5194	0.178819	0.69235	ENSGALG00000006520/ENSGALG00000042458/ENSGALG00000039682/ENSGALG00000016022/ENSGALG00000014922/ENSGALG00000008779/ENSGALG00000004347/ENSGALG00000016451/ENSGALG00000043092/ENSGALG00000004294/ENSGALG00000012886/ENSGALG00000048940/ENSGALG00000011109/ENSGALG00000003855/ENSGALG00000003487/ENSGALG00000007565/ENSGALG00000010000/ENSGALG00000027330/ENSGALG00000023580/ENSGALG00000043052/ENSGALG00000028530/…	MYH11/ACTN1/HCLS1/RUNX1/ROCK1/ACTR2/NEDD4/ROCK2/MYH9/CGNL1/-/-/MAPK10/SRC/RAB8B/PPP2R2B/PRKCE/SYNPO/CLDN19/CD1B/-/RAP2C/TUBA3E/MAPK9/PRKAG3/RAPGEF2/RAC1/MPP5/MAP2K7	gga:396211/gga:373918/gga:426867/gga:396152/gga:373970/gga:396147/gga:415406/gga:374182/gga:396469/gga:415405/gga:420903/gga:417537/gga:422592/gga:396442/gga:415371/gga:416350/gga:421409/gga:770421/gga:769245/gga:425802/gga:424542/gga:422232/gga:421169/gga:395983/gga:424208/gga:422418/gga:395871/gga:423281/gga:107050551	29	7	ENSGALG00000012886/ENSGALG00000048940/ENSGALG00000011109/ENSGALG00000007565/ENSGALG00000023580/ENSGALG00000040586/ENSGALG00000011360	22	ENSGALG00000006520/ENSGALG00000042458/ENSGALG00000039682/ENSGALG00000016022/ENSGALG00000014922/ENSGALG00000008779/ENSGALG00000004347/ENSGALG00000016451/ENSGALG00000043092/ENSGALG00000004294/ENSGALG00000003855/ENSGALG00000003487/ENSGALG00000010000/ENSGALG00000027330/ENSGALG00000043052/ENSGALG00000028530/ENSGALG00000006061/ENSGALG00000039099/ENSGALG00000020249/ENSGALG00000007130/ENSGALG00000009581/…
gga00500	Starch and sucrose metabolism	8/818	36/5194	0.195669	0.73865	ENSGALG00000038740/ENSGALG00000005147/ENSGALG00000037587/ENSGALG00000035535/novel.2362/ENSGALG00000039611/ENSGALG00000034397/ENSGALG00000054059	AMY2A/AMY1A/ENPP3/GYG1/-/-/-/-	gga:414140/gga:414139/gga:426928/gga:425050/gga:414140/gga:416462/gga:426929/gga:426929	8	4	ENSGALG00000038740/ENSGALG00000005147/ENSGALG00000035535/novel.2362	4	ENSGALG00000037587/ENSGALG00000039611/ENSGALG00000034397/ENSGALG00000054059
gga00340	Histidine metabolism	5/818	22/5194	0.258109	0.948069	ENSGALG00000016224/ENSGALG00000043435/ENSGALG00000055048/ENSGALG00000036044/ENSGALG00000012377	MAOA/CARNS1/-/-/HNMT	gga:418563/gga:100359387/gga:428812/gga:428813/gga:424298	5	2	ENSGALG00000055048/ENSGALG00000012377	3	ENSGALG00000016224/ENSGALG00000043435/ENSGALG00000036044
gga05164	Influenza A	24/818	133/5194	0.263701	0.948069	ENSGALG00000016590/ENSGALG00000008346/ENSGALG00000034081/ENSGALG00000000158/ENSGALG00000010335/ENSGALG00000010560/ENSGALG00000013356/ENSGALG00000014786/ENSGALG00000006503/ENSGALG00000010915/ENSGALG00000014937/ENSGALG00000037802/ENSGALG00000038393/ENSGALG00000007653/ENSGALG00000001409/ENSGALG00000043603/ENSGALG00000051101/ENSGALG00000003144/ENSGALG00000001501/ENSGALG00000007001/ENSGALG00000011531/…	TLR7/CASP18/AKT3/DMA/-/EIF2AK2/IKBKE/PIK3R1/VDAC1/IL6/KPNA5/-/DMB2/RAE1/IL12B/CCL5/-/TRIM25/MAPK3/TLR4/APAF1/-/JAK2/JAK1	gga:418638/gga:693266/gga:421497/gga:417050/gga:429096/gga:395147/gga:430480/gga:427171/gga:416320/gga:395337/gga:421738/gga:100858328/gga:417051/gga:419324/gga:404671/gga:417465/gga:430189/gga:417401/gga:373953/gga:417241/gga:417926/gga:421192/gga:374199/gga:395681	24	6	ENSGALG00000010560/ENSGALG00000010915/ENSGALG00000037802/ENSGALG00000007653/ENSGALG00000001409/ENSGALG00000038549	18	ENSGALG00000016590/ENSGALG00000008346/ENSGALG00000034081/ENSGALG00000000158/ENSGALG00000010335/ENSGALG00000013356/ENSGALG00000014786/ENSGALG00000006503/ENSGALG00000014937/ENSGALG00000038393/ENSGALG00000043603/ENSGALG00000051101/ENSGALG00000003144/ENSGALG00000001501/ENSGALG00000007001/ENSGALG00000011531/ENSGALG00000015027/ENSGALG00000011031
gga00982	Drug metabolism - cytochrome P450	7/818	34/5194	0.28151	0.988558	ENSGALG00000016325/ENSGALG00000016224/ENSGALG00000030614/ENSGALG00000020160/ENSGALG00000011805/ENSGALG00000055048/ENSGALG00000036044	GSTA3/MAOA/ADH1C/ADH6/-/-/-	gga:414896/gga:418563/gga:771920/gga:112529921/gga:422660/gga:428812/gga:428813	7	1	ENSGALG00000055048	6	ENSGALG00000016325/ENSGALG00000016224/ENSGALG00000030614/ENSGALG00000020160/ENSGALG00000011805/ENSGALG00000036044
gga00040	Pentose and glucuronate interconversions	5/818	23/5194	0.290579	0.997216	ENSGALG00000013072/ENSGALG00000002542/ENSGALG00000045122/ENSGALG00000011805/ENSGALG00000031013	AKR1B10/GUSB/AKR1B1/-/DHDH	gga:395338/gga:427823/gga:418169/gga:422660/gga:777348	5	2	ENSGALG00000045122/ENSGALG00000031013	3	ENSGALG00000013072/ENSGALG00000002542/ENSGALG00000011805
gga04114	Oocyte meiosis	18/818	100/5194	0.305583	0.999944	ENSGALG00000030251/ENSGALG00000017195/ENSGALG00000016406/ENSGALG00000012755/ENSGALG00000006552/ENSGALG00000000596/ENSGALG00000003837/ENSGALG00000001501/ENSGALG00000028530/ENSGALG00000005088/ENSGALG00000032699/ENSGALG00000010026/ENSGALG00000008233/ENSGALG00000009828/ENSGALG00000014071/ENSGALG00000041635/ENSGALG00000039498/ENSGALG00000003085	ADCY8/PGR/RPS6KA3/IGF-I/INS/CDC27/ADCY7/MAPK3/-/CAMK2G/CDK2/PPP1CB/BUB1/PPP2R5A/ITPR2/CAMK2D/PPP3CA/CDK1	gga:420328/gga:396198/gga:418605/gga:418090/gga:396145/gga:419960/gga:415732/gga:373953/gga:424542/gga:423737/gga:100529062/gga:396019/gga:421226/gga:421372/gga:418212/gga:422688/gga:395113/gga:396252	18	5	ENSGALG00000030251/ENSGALG00000006552/ENSGALG00000000596/ENSGALG00000008233/ENSGALG00000003085	13	ENSGALG00000017195/ENSGALG00000016406/ENSGALG00000012755/ENSGALG00000003837/ENSGALG00000001501/ENSGALG00000028530/ENSGALG00000005088/ENSGALG00000032699/ENSGALG00000010026/ENSGALG00000009828/ENSGALG00000014071/ENSGALG00000041635/ENSGALG00000039498
gga00250	Alanine, aspartate and glutamate metabolism	7/818	35/5194	0.308218	0.999944	ENSGALG00000002576/ENSGALG00000023689/ENSGALG00000032544/ENSGALG00000011618/ENSGALG00000040184/ENSGALG00000015949/ENSGALG00000016524	ASL2/ASS1/ALDH5A1/ADSS1/RIMKLB/ASRGL1/-	gga:417545/gga:417185/gga:420818/gga:776127/gga:418255/gga:421868/gga:428659	7	1	ENSGALG00000015949	6	ENSGALG00000002576/ENSGALG00000023689/ENSGALG00000032544/ENSGALG00000011618/ENSGALG00000040184/ENSGALG00000016524
gga00531	Glycosaminoglycan degradation	4/818	18/5194	0.311803	0.999944	ENSGALG00000011203/ENSGALG00000002542/ENSGALG00000004438/ENSGALG00000043828	HPSE/GUSB/ARSB/HEXA	gga:373981/gga:427823/gga:771459/gga:415320	4	0		4	ENSGALG00000011203/ENSGALG00000002542/ENSGALG00000004438/ENSGALG00000043828
gga00860	Porphyrin and chlorophyll metabolism	5/818	24/5194	0.323706	0.999944	ENSGALG00000031786/ENSGALG00000038461/ENSGALG00000002542/ENSGALG00000011805/ENSGALG00000009598	BLVRA/FECH/GUSB/-/EPRS	gga:420776/gga:374020/gga:427823/gga:422660/gga:421348	5	0		5	ENSGALG00000031786/ENSGALG00000038461/ENSGALG00000002542/ENSGALG00000011805/ENSGALG00000009598
gga04910	Insulin signaling pathway	22/818	126/5194	0.332785	0.999944	ENSGALG00000034081/ENSGALG00000001289/ENSGALG00000010335/ENSGALG00000014786/ENSGALG00000006552/ENSGALG00000010010/ENSGALG00000011109/ENSGALG00000006035/ENSGALG00000004336/ENSGALG00000002050/ENSGALG00000007636/ENSGALG00000001501/ENSGALG00000012613/ENSGALG00000007158/ENSGALG00000039450/ENSGALG00000028530/ENSGALG00000016518/ENSGALG00000026037/ENSGALG00000010026/ENSGALG00000039099/ENSGALG00000011360/…	AKT3/-/-/PIK3R1/INS/RHOQ/MAPK10/PDE3B/INPPL1/EXOC7/PCK1/MAPK3/FBP1/SOCS1/SOS1/-/PHKA2/EIF4E1B/PPP1CB/MAPK9/PRKAG3/-	gga:421497/gga:770341/gga:429096/gga:427171/gga:396145/gga:395114/gga:422592/gga:423064/gga:428692/gga:417361/gga:396458/gga:373953/gga:395218/gga:416630/gga:431192/gga:424542/gga:418612/gga:107054521/gga:396019/gga:395983/gga:424208/gga:771172	22	8	ENSGALG00000001289/ENSGALG00000006552/ENSGALG00000011109/ENSGALG00000002050/ENSGALG00000007636/ENSGALG00000007158/ENSGALG00000026037/ENSGALG00000011360	14	ENSGALG00000034081/ENSGALG00000010335/ENSGALG00000014786/ENSGALG00000010010/ENSGALG00000006035/ENSGALG00000004336/ENSGALG00000001501/ENSGALG00000012613/ENSGALG00000039450/ENSGALG00000028530/ENSGALG00000016518/ENSGALG00000010026/ENSGALG00000039099/ENSGALG00000001828
gga04216	Ferroptosis	7/818	36/5194	0.335386	0.999944	ENSGALG00000016261/ENSGALG00000006453/ENSGALG00000016348/ENSGALG00000002066/ENSGALG00000041533/ENSGALG00000038721/ENSGALG00000007220	CYBB/TF/SAT1/NCOA4/SLC11A2/MAP1LC3A/FTH1	gga:418581/gga:396241/gga:374006/gga:423615/gga:751817/gga:419142/gga:395970	7	2	ENSGALG00000016348/ENSGALG00000038721	5	ENSGALG00000016261/ENSGALG00000006453/ENSGALG00000002066/ENSGALG00000041533/ENSGALG00000007220
gga04330	Notch signaling pathway	10/818	54/5194	0.341026	0.999944	ENSGALG00000050415/ENSGALG00000014365/ENSGALG00000009738/ENSGALG00000028015/ENSGALG00000007642/ENSGALG00000014276/ENSGALG00000009320/ENSGALG00000002055/ENSGALG00000047000/ENSGALG00000001905	-/RBPJ/CTBP2/HES1/CTBPL/CIR1/PSEN1/HES4/-/DTX2	gga:419185/gga:422802/gga:422904/gga:769039/gga:416354/gga:426529/gga:373977/gga:395128/gga:422445/gga:417515	10	4	ENSGALG00000028015/ENSGALG00000014276/ENSGALG00000002055/ENSGALG00000001905	6	ENSGALG00000050415/ENSGALG00000014365/ENSGALG00000009738/ENSGALG00000007642/ENSGALG00000009320/ENSGALG00000047000
gga04520	Adherens junction	13/818	73/5194	0.360725	0.999944	ENSGALG00000042458/ENSGALG00000027853/ENSGALG00000014561/ENSGALG00000015022/ENSGALG00000012456/ENSGALG00000014860/ENSGALG00000003855/ENSGALG00000010049/ENSGALG00000001501/ENSGALG00000000273/ENSGALG00000030162/ENSGALG00000008018/ENSGALG00000007130	ACTN1/CTNNA2/PTPN6/FYN/RAC2/YES1/SRC/PTPRB/MAPK3/FER/IQGAP1/SNAI1/RAC1	gga:373918/gga:396035/gga:427947/gga:396294/gga:418044/gga:396238/gga:396442/gga:417853/gga:373953/gga:415614/gga:415591/gga:396047/gga:395871	13	1	ENSGALG00000008018	12	ENSGALG00000042458/ENSGALG00000027853/ENSGALG00000014561/ENSGALG00000015022/ENSGALG00000012456/ENSGALG00000014860/ENSGALG00000003855/ENSGALG00000010049/ENSGALG00000001501/ENSGALG00000000273/ENSGALG00000030162/ENSGALG00000007130
gga00562	Inositol phosphate metabolism	13/818	74/5194	0.380298	0.999944	ENSGALG00000051859/ENSGALG00000041965/ENSGALG00000033507/ENSGALG00000003634/ENSGALG00000005805/ENSGALG00000035498/ENSGALG00000042105/ENSGALG00000052381/ENSGALG00000004336/ENSGALG00000015107/ENSGALG00000036085/ENSGALG00000007877/ENSGALG00000014526	-/MIOX/PLCG2/PTEN/PLCD1/INPP5D/PLCB2/-/INPPL1/PIP5K1B/-/PIP4K2A/TPI1	gga:419175/gga:107052518/gga:415805/gga:423675/gga:420416/gga:424745/gga:423014/gga:419175/gga:428692/gga:427243/gga:776273/gga:420504/gga:396435	13	4	ENSGALG00000051859/ENSGALG00000052381/ENSGALG00000015107/ENSGALG00000014526	9	ENSGALG00000041965/ENSGALG00000033507/ENSGALG00000003634/ENSGALG00000005805/ENSGALG00000035498/ENSGALG00000042105/ENSGALG00000004336/ENSGALG00000036085/ENSGALG00000007877
gga00590	Arachidonic acid metabolism	9/818	50/5194	0.387814	0.999944	ENSGALG00000030512/ENSGALG00000054726/ENSGALG00000001314/ENSGALG00000010633/ENSGALG00000012185/ENSGALG00000046708/ENSGALG00000040504/ENSGALG00000005857/ENSGALG00000011450	-/-/PTGS1/GPX7/PLA2G12A/PTGES/GGT5/ALOX5/-	gga:100858782/gga:424677/gga:427752/gga:424643/gga:423705/gga:417193/gga:416943/gga:423769/gga:770665	9	2	ENSGALG00000054726/ENSGALG00000046708	7	ENSGALG00000030512/ENSGALG00000001314/ENSGALG00000010633/ENSGALG00000012185/ENSGALG00000040504/ENSGALG00000005857/ENSGALG00000011450
gga04350	TGF-beta signaling pathway	16/818	93/5194	0.391754	0.999944	ENSGALG00000034505/ENSGALG00000004960/ENSGALG00000029301/ENSGALG00000010346/ENSGALG00000014922/ENSGALG00000034616/ENSGALG00000036346/ENSGALG00000008459/ENSGALG00000011274/ENSGALG00000016823/ENSGALG00000004087/ENSGALG00000010448/ENSGALG00000001501/ENSGALG00000034661/ENSGALG00000042492/ENSGALG00000033631	CDKN2A/FBN1/BMP2/TGFB3/ROCK1/INHBA/AMH/BMPR2/DCN/TFDP1/THSD4/LTBP1/MAPK3/ID1/PITX2/MYC	gga:395076/gga:373992/gga:378779/gga:396438/gga:373970/gga:396361/gga:395887/gga:374147/gga:417892/gga:418739/gga:415395/gga:421461/gga:373953/gga:395282/gga:395862/gga:420332	16	3	ENSGALG00000029301/ENSGALG00000036346/ENSGALG00000034661	13	ENSGALG00000034505/ENSGALG00000004960/ENSGALG00000010346/ENSGALG00000014922/ENSGALG00000034616/ENSGALG00000008459/ENSGALG00000011274/ENSGALG00000016823/ENSGALG00000004087/ENSGALG00000010448/ENSGALG00000001501/ENSGALG00000042492/ENSGALG00000033631
gga04068	FoxO signaling pathway	21/818	125/5194	0.409783	0.999944	ENSGALG00000034505/ENSGALG00000010346/ENSGALG00000034081/ENSGALG00000010335/ENSGALG00000012755/ENSGALG00000014786/ENSGALG00000003634/ENSGALG00000010915/ENSGALG00000006552/ENSGALG00000011109/ENSGALG00000007636/ENSGALG00000001501/ENSGALG00000039450/ENSGALG00000013372/ENSGALG00000022980/ENSGALG00000002761/ENSGALG00000032699/ENSGALG00000003663/ENSGALG00000039099/ENSGALG00000011360/ENSGALG00000026153	CDKN2A/TGFB3/AKT3/-/IGF-I/PIK3R1/PTEN/IL6/INS/MAPK10/PCK1/MAPK3/SOS1/IL7R/CDKN1B/SIRT1/CDK2/RBL2/MAPK9/PRKAG3/FOXO6	gga:395076/gga:396438/gga:421497/gga:429096/gga:418090/gga:427171/gga:423675/gga:395337/gga:396145/gga:422592/gga:396458/gga:373953/gga:431192/gga:426054/gga:374106/gga:423646/gga:100529062/gga:425111/gga:395983/gga:424208/gga:100857767	21	6	ENSGALG00000010915/ENSGALG00000006552/ENSGALG00000011109/ENSGALG00000007636/ENSGALG00000022980/ENSGALG00000011360	15	ENSGALG00000034505/ENSGALG00000010346/ENSGALG00000034081/ENSGALG00000010335/ENSGALG00000012755/ENSGALG00000014786/ENSGALG00000003634/ENSGALG00000001501/ENSGALG00000039450/ENSGALG00000013372/ENSGALG00000002761/ENSGALG00000032699/ENSGALG00000003663/ENSGALG00000039099/ENSGALG00000026153
gga05168	Herpes simplex virus 1 infection	25/818	150/5194	0.411843	0.999944	ENSGALG00000008346/ENSGALG00000034081/ENSGALG00000000158/ENSGALG00000010335/ENSGALG00000034722/novel.635/ENSGALG00000010560/ENSGALG00000015216/ENSGALG00000013356/ENSGALG00000014786/ENSGALG00000010915/ENSGALG00000038393/ENSGALG00000003855/ENSGALG00000001409/ENSGALG00000043603/ENSGALG00000051101/ENSGALG00000003259/ENSGALG00000011531/ENSGALG00000029616/ENSGALG00000030038/ENSGALG00000006673/ENSGALG00…	CASP18/AKT3/DMA/-/TLR2A/-/EIF2AK2/SYK/IKBKE/PIK3R1/IL6/DMB2/SRC/IL12B/CCL5/-/EIF2B1/APAF1/HCFC2/C3/POU2F3/PPP1CB/JAK2/-/JAK1	gga:693266/gga:421497/gga:417050/gga:429096/gga:374141/gga:112533495/gga:395147/gga:427272/gga:430480/gga:427171/gga:395337/gga:417051/gga:396442/gga:404671/gga:417465/gga:430189/gga:100857736/gga:417926/gga:418083/gga:396370/gga:428240/gga:396019/gga:374199/gga:417067/gga:395681	25	5	ENSGALG00000010560/ENSGALG00000010915/ENSGALG00000001409/ENSGALG00000003259/ENSGALG00000006673	20	ENSGALG00000008346/ENSGALG00000034081/ENSGALG00000000158/ENSGALG00000010335/ENSGALG00000034722/novel.635/ENSGALG00000015216/ENSGALG00000013356/ENSGALG00000014786/ENSGALG00000038393/ENSGALG00000003855/ENSGALG00000043603/ENSGALG00000051101/ENSGALG00000011531/ENSGALG00000029616/ENSGALG00000030038/ENSGALG00000010026/ENSGALG00000015027/ENSGALG00000049444/ENSGALG00000011031
gga00510	N-Glycan biosynthesis	9/818	52/5194	0.435928	0.999944	ENSGALG00000014878/ENSGALG00000039791/ENSGALG00000009830/ENSGALG00000026007/ENSGALG00000007976/ENSGALG00000037375/ENSGALG00000000255/ENSGALG00000041564/ENSGALG00000036743	MAN1A1/DOLPP1/MGAT4D/DOLK/-/MAN1B1/MAN2A1/-/MGAT3	gga:421726/gga:417196/gga:422448/gga:417199/gga:422339/gga:417296/gga:415611/gga:418265/gga:418013	9	4	ENSGALG00000039791/ENSGALG00000009830/ENSGALG00000026007/ENSGALG00000007976	5	ENSGALG00000014878/ENSGALG00000037375/ENSGALG00000000255/ENSGALG00000041564/ENSGALG00000036743
gga00071	Fatty acid degradation	6/818	34/5194	0.451234	0.999944	ENSGALG00000030614/ENSGALG00000011659/ENSGALG00000051260/ENSGALG00000020160/ENSGALG00000007077/ENSGALG00000016536	ADH1C/ACAT2/-/ADH6/CPT1A/HADHA	gga:771920/gga:421587/gga:423947/gga:112529921/gga:423118/gga:395929	6	1	ENSGALG00000011659	5	ENSGALG00000030614/ENSGALG00000051260/ENSGALG00000020160/ENSGALG00000007077/ENSGALG00000016536
gga03410	Base excision repair	5/818	28/5194	0.457397	0.999944	ENSGALG00000040828/ENSGALG00000031457/ENSGALG00000008873/ENSGALG00000009228/ENSGALG00000002288	-/TDG/POLE3/PARP1/LIG3	gga:426794/gga:395510/gga:417275/gga:396199/gga:417530	5	1	ENSGALG00000040828	4	ENSGALG00000031457/ENSGALG00000008873/ENSGALG00000009228/ENSGALG00000002288
gga00533	Glycosaminoglycan biosynthesis - keratan sulfate	3/818	16/5194	0.472723	0.999944	ENSGALG00000008440/ENSGALG00000007701/ENSGALG00000015069	CHST1/B3GNT7/B4GALT4	gga:428866/gga:424930/gga:418341	3	2	ENSGALG00000008440/ENSGALG00000015069	1	ENSGALG00000007701
gga00983	Drug metabolism - other enzymes	10/818	60/5194	0.476752	0.999944	ENSGALG00000016325/ENSGALG00000043254/ENSGALG00000007305/ENSGALG00000007191/ENSGALG00000005472/ENSGALG00000002542/ENSGALG00000040921/ENSGALG00000017350/ENSGALG00000011805/ENSGALG00000005473	GSTA3/EPX/NME1/TK1/NAT/GUSB/RRM2B/RRM1/-/PNAT3	gga:414896/gga:417467/gga:422094/gga:395719/gga:396537/gga:427823/gga:420253/gga:419081/gga:422660/gga:415809	10	1	ENSGALG00000007305	9	ENSGALG00000016325/ENSGALG00000043254/ENSGALG00000007191/ENSGALG00000005472/ENSGALG00000002542/ENSGALG00000040921/ENSGALG00000017350/ENSGALG00000011805/ENSGALG00000005473
gga04150	mTOR signaling pathway	23/818	142/5194	0.477198	0.999944	ENSGALG00000013621/ENSGALG00000017242/ENSGALG00000034081/ENSGALG00000010335/ENSGALG00000016406/ENSGALG00000012755/ENSGALG00000014786/ENSGALG00000003634/ENSGALG00000006552/ENSGALG00000016446/ENSGALG00000043009/ENSGALG00000005845/ENSGALG00000055078/ENSGALG00000001501/ENSGALG00000014712/ENSGALG00000008373/ENSGALG00000039450/ENSGALG00000005401/ENSGALG00000026037/ENSGALG00000041708/ENSGALG00000004727/…	ATP6V1H/FZD4/AKT3/-/RPS6KA3/IGF-I/PIK3R1/PTEN/INS/ATP6V1C2/WNT1/SLC7A5/-/MAPK3/SLC38A9/STRADB/SOS1/WNT9A/EIF4E1B/WNT4/ULK2/FNIP1/GRB10	gga:426199/gga:373887/gga:421497/gga:429096/gga:418605/gga:418090/gga:427171/gga:423675/gga:396145/gga:421939/gga:396160/gga:415832/gga:421945/gga:373953/gga:427139/gga:424083/gga:431192/gga:395829/gga:107054521/gga:395561/gga:417614/gga:427642/gga:420948	23	5	ENSGALG00000013621/ENSGALG00000006552/ENSGALG00000055078/ENSGALG00000026037/ENSGALG00000041708	18	ENSGALG00000017242/ENSGALG00000034081/ENSGALG00000010335/ENSGALG00000016406/ENSGALG00000012755/ENSGALG00000014786/ENSGALG00000003634/ENSGALG00000016446/ENSGALG00000043009/ENSGALG00000005845/ENSGALG00000001501/ENSGALG00000014712/ENSGALG00000008373/ENSGALG00000039450/ENSGALG00000005401/ENSGALG00000004727/ENSGALG00000017462/ENSGALG00000013100
gga00640	Propanoate metabolism	6/818	35/5194	0.480824	0.999944	ENSGALG00000037238/ENSGALG00000006300/ENSGALG00000011659/ENSGALG00000015961/ENSGALG00000008632/ENSGALG00000016536	PCCB/LDHA/ACAT2/SUCLG1/ACSS1/HADHA	gga:768706/gga:396221/gga:421587/gga:422932/gga:416714/gga:395929	6	2	ENSGALG00000037238/ENSGALG00000011659	4	ENSGALG00000006300/ENSGALG00000015961/ENSGALG00000008632/ENSGALG00000016536
gga00230	Purine metabolism	22/818	136/5194	0.481907	0.999944	ENSGALG00000030251/ENSGALG00000017173/ENSGALG00000007305/ENSGALG00000037587/ENSGALG00000015141/ENSGALG00000007172/ENSGALG00000014727/ENSGALG00000040921/ENSGALG00000011618/ENSGALG00000017350/ENSGALG00000005662/ENSGALG00000006035/ENSGALG00000034397/ENSGALG00000009361/ENSGALG00000003837/ENSGALG00000054059/ENSGALG00000033062/ENSGALG00000011537/ENSGALG00000005057/ENSGALG00000011094/ENSGALG00000028501/…	ADCY8/GUCY1A2/NME1/ENPP3/GDA/FHIT/PDE4D/RRM2B/ADSS1/RRM1/AMPD3/PDE3B/-/GUCY1B1/ADCY7/-/PDE6D/PDE10A/ADK/PDE4B/DCK/PDE6B	gga:420328/gga:771678/gga:422094/gga:426928/gga:427253/gga:416071/gga:769469/gga:420253/gga:776127/gga:419081/gga:423041/gga:423064/gga:426929/gga:422408/gga:415732/gga:426929/gga:424932/gga:421574/gga:423735/gga:424700/gga:422648/gga:395092	22	5	ENSGALG00000030251/ENSGALG00000007305/ENSGALG00000007172/ENSGALG00000033062/ENSGALG00000005057	17	ENSGALG00000017173/ENSGALG00000037587/ENSGALG00000015141/ENSGALG00000014727/ENSGALG00000040921/ENSGALG00000011618/ENSGALG00000017350/ENSGALG00000005662/ENSGALG00000006035/ENSGALG00000034397/ENSGALG00000009361/ENSGALG00000003837/ENSGALG00000054059/ENSGALG00000011537/ENSGALG00000011094/ENSGALG00000028501/ENSGALG00000015373
gga00053	Ascorbate and aldarate metabolism	2/818	10/5194	0.483101	0.999944	ENSGALG00000041965/ENSGALG00000011805	MIOX/-	gga:107052518/gga:422660	2	0		2	ENSGALG00000041965/ENSGALG00000011805
gga00010	Glycolysis / Gluconeogenesis	9/818	54/5194	0.483651	0.999944	ENSGALG00000030614/ENSGALG00000006300/ENSGALG00000020160/ENSGALG00000055048/ENSGALG00000007636/ENSGALG00000012613/ENSGALG00000036044/ENSGALG00000008632/ENSGALG00000014526	ADH1C/LDHA/ADH6/-/PCK1/FBP1/-/ACSS1/TPI1	gga:771920/gga:396221/gga:112529921/gga:428812/gga:396458/gga:395218/gga:428813/gga:416714/gga:396435	9	3	ENSGALG00000055048/ENSGALG00000007636/ENSGALG00000014526	6	ENSGALG00000030614/ENSGALG00000006300/ENSGALG00000020160/ENSGALG00000012613/ENSGALG00000036044/ENSGALG00000008632
gga00410	beta-Alanine metabolism	5/818	29/5194	0.489946	0.999944	ENSGALG00000043435/ENSGALG00000055048/ENSGALG00000046412/ENSGALG00000036044/ENSGALG00000016536	CARNS1/-/-/-/HADHA	gga:100359387/gga:428812/gga:420015/gga:428813/gga:395929	5	1	ENSGALG00000055048	4	ENSGALG00000043435/ENSGALG00000046412/ENSGALG00000036044/ENSGALG00000016536
gga04920	Adipocytokine signaling pathway	11/818	67/5194	0.491788	0.999944	ENSGALG00000040730/ENSGALG00000008439/ENSGALG00000034081/ENSGALG00000040131/ENSGALG00000011109/ENSGALG00000007636/ENSGALG00000007077/ENSGALG00000015027/ENSGALG00000039099/ENSGALG00000016600/ENSGALG00000011360	RXRG/CD36/AKT3/-/MAPK10/PCK1/CPT1A/JAK2/MAPK9/POMC/PRKAG3	gga:396231/gga:417730/gga:421497/gga:396405/gga:422592/gga:396458/gga:423118/gga:374199/gga:395983/gga:422011/gga:424208	11	4	ENSGALG00000040730/ENSGALG00000011109/ENSGALG00000007636/ENSGALG00000011360	7	ENSGALG00000008439/ENSGALG00000034081/ENSGALG00000040131/ENSGALG00000007077/ENSGALG00000015027/ENSGALG00000039099/ENSGALG00000016600
gga04110	Cell cycle	19/818	119/5194	0.513357	0.999944	ENSGALG00000010537/ENSGALG00000034505/ENSGALG00000010346/ENSGALG00000003045/ENSGALG00000005769/ENSGALG00000028115/ENSGALG00000000596/ENSGALG00000016823/ENSGALG00000009681/ENSGALG00000008482/ENSGALG00000008175/ENSGALG00000022980/ENSGALG00000016676/ENSGALG00000012915/ENSGALG00000032699/ENSGALG00000003663/ENSGALG00000008233/ENSGALG00000033631/ENSGALG00000003085	CDKN2C/CDKN2A/TGFB3/E2F1/WEE1/SFN/CDC27/TFDP1/BUB3/STAG2/ORC5/CDKN1B/MCM3/MCM4/CDK2/RBL2/BUB1/MYC/CDK1	gga:429104/gga:395076/gga:396438/gga:396142/gga:423045/gga:408037/gga:419960/gga:418739/gga:423949/gga:422360/gga:417714/gga:374106/gga:422043/gga:426764/gga:100529062/gga:425111/gga:421226/gga:420332/gga:396252	19	5	ENSGALG00000000596/ENSGALG00000009681/ENSGALG00000022980/ENSGALG00000008233/ENSGALG00000003085	14	ENSGALG00000010537/ENSGALG00000034505/ENSGALG00000010346/ENSGALG00000003045/ENSGALG00000005769/ENSGALG00000028115/ENSGALG00000016823/ENSGALG00000008482/ENSGALG00000008175/ENSGALG00000016676/ENSGALG00000012915/ENSGALG00000032699/ENSGALG00000003663/ENSGALG00000033631
gga00240	Pyrimidine metabolism	10/818	62/5194	0.521188	0.999944	ENSGALG00000007305/ENSGALG00000007191/ENSGALG00000037587/ENSGALG00000040921/ENSGALG00000017350/ENSGALG00000034397/ENSGALG00000054059/ENSGALG00000016524/ENSGALG00000016549/ENSGALG00000028501	NME1/TK1/ENPP3/RRM2B/RRM1/-/-/-/CTPS2/DCK	gga:422094/gga:395719/gga:426928/gga:420253/gga:419081/gga:426929/gga:426929/gga:428659/gga:418620/gga:422648	10	2	ENSGALG00000007305/ENSGALG00000016549	8	ENSGALG00000007191/ENSGALG00000037587/ENSGALG00000040921/ENSGALG00000017350/ENSGALG00000034397/ENSGALG00000054059/ENSGALG00000016524/ENSGALG00000028501
gga00790	Folate biosynthesis	5/818	30/5194	0.52176	0.999944	ENSGALG00000009587/ENSGALG00000013072/ENSGALG00000045122/ENSGALG00000007848/ENSGALG00000031130	GPHN/AKR1B10/AKR1B1/PTS/GGH	gga:428878/gga:395338/gga:418169/gga:374144/gga:421144	5	3	ENSGALG00000009587/ENSGALG00000045122/ENSGALG00000007848	2	ENSGALG00000013072/ENSGALG00000031130
gga04340	Hedgehog signaling pathway	7/818	43/5194	0.526438	0.999944	ENSGALG00000011347/ENSGALG00000015247/ENSGALG00000012380/ENSGALG00000028530/ENSGALG00000010133/ENSGALG00000031707/ENSGALG00000036114	IHH/GPR161/SPOPL/-/PTCH2/DHH/SMO	gga:395801/gga:418375/gga:424299/gga:424542/gga:374187/gga:107055407/gga:395949	7	0		7	ENSGALG00000011347/ENSGALG00000015247/ENSGALG00000012380/ENSGALG00000028530/ENSGALG00000010133/ENSGALG00000031707/ENSGALG00000036114
gga03018	RNA degradation	11/818	69/5194	0.533792	0.999944	ENSGALG00000010333/ENSGALG00000034316/ENSGALG00000017092/ENSGALG00000031139/ENSGALG00000030280/ENSGALG00000013061/ENSGALG00000002706/ENSGALG00000030084/ENSGALG00000011682/ENSGALG00000009110/ENSGALG00000052202	CNOT6L/CNOT6/PAN3/LSM3/PABPC1/PAPD7/XRN1/EXOSC7/CNOT4/LSM8/-	gga:422508/gga:416293/gga:418926/gga:416040/gga:430997/gga:770425/gga:424778/gga:420704/gga:417936/gga:417765/gga:100858931	11	6	ENSGALG00000031139/ENSGALG00000013061/ENSGALG00000030084/ENSGALG00000011682/ENSGALG00000009110/ENSGALG00000052202	5	ENSGALG00000010333/ENSGALG00000034316/ENSGALG00000017092/ENSGALG00000030280/ENSGALG00000002706
gga04141	Protein processing in endoplasmic reticulum	25/818	159/5194	0.538224	0.999944	ENSGALG00000009360/ENSGALG00000008320/ENSGALG00000033498/ENSGALG00000014878/ENSGALG00000036850/ENSGALG00000012659/ENSGALG00000031518/ENSGALG00000010560/ENSGALG00000010150/ENSGALG00000011998/ENSGALG00000012784/ENSGALG00000038753/ENSGALG00000010186/ENSGALG00000000764/ENSGALG00000011109/ENSGALG00000002141/ENSGALG00000041685/ENSGALG00000040484/ENSGALG00000037375/novel.1435/ENSGALG00000001441/ENSGALG0…	CAPN2/EDEM1/-/MAN1A1/DNAJA4/CKAP4/-/EIF2AK2/SEC23A/SEC24D/TXNDC5/SAR1B/CAPN11/SSR2/MAPK10/UGGT1/CAPN1/SEC31A/MAN1B1/-/UBE2G1/-/MAPK9/WFS1/MAP2K7	gga:395963/gga:416110/gga:396487/gga:421726/gga:427376/gga:418073/gga:100857832/gga:395147/gga:423335/gga:422683/gga:420867/gga:416314/gga:396240/gga:425656/gga:422592/gga:424757/gga:693249/gga:422597/gga:417296/gga:427022/gga:770961/gga:418265/gga:395983/gga:422857/gga:107050551	25	7	ENSGALG00000033498/ENSGALG00000036850/ENSGALG00000031518/ENSGALG00000010560/ENSGALG00000011109/novel.1435/ENSGALG00000001441	18	ENSGALG00000009360/ENSGALG00000008320/ENSGALG00000014878/ENSGALG00000012659/ENSGALG00000010150/ENSGALG00000011998/ENSGALG00000012784/ENSGALG00000038753/ENSGALG00000010186/ENSGALG00000000764/ENSGALG00000002141/ENSGALG00000041685/ENSGALG00000040484/ENSGALG00000037375/ENSGALG00000041564/ENSGALG00000039099/ENSGALG00000015529/ENSGALG00000049026
gga00140	Steroid hormone biosynthesis	6/818	37/5194	0.538373	0.999944	ENSGALG00000027429/ENSGALG00000025822/ENSGALG00000028858/ENSGALG00000008121/ENSGALG00000016622/ENSGALG00000011805	HSD17B1/CYP1B1/-/CYP17A1/STS/-	gga:395641/gga:421466/gga:771930/gga:425056/gga:418654/gga:422660	6	2	ENSGALG00000028858/ENSGALG00000008121	4	ENSGALG00000027429/ENSGALG00000025822/ENSGALG00000016622/ENSGALG00000011805
gga00513	Various types of N-glycan biosynthesis	7/818	44/5194	0.552379	0.999944	ENSGALG00000014878/ENSGALG00000009830/ENSGALG00000007976/ENSGALG00000037375/ENSGALG00000000255/ENSGALG00000043828/ENSGALG00000041564	MAN1A1/MGAT4D/-/MAN1B1/MAN2A1/HEXA/-	gga:421726/gga:422448/gga:422339/gga:417296/gga:415611/gga:415320/gga:418265	7	2	ENSGALG00000009830/ENSGALG00000007976	5	ENSGALG00000014878/ENSGALG00000037375/ENSGALG00000000255/ENSGALG00000043828/ENSGALG00000041564
gga00220	Arginine biosynthesis	3/818	18/5194	0.556065	0.999944	ENSGALG00000002576/ENSGALG00000023689/ENSGALG00000009519	ASL2/ASS1/ARG2	gga:417545/gga:417185/gga:423272	3	1	ENSGALG00000009519	2	ENSGALG00000002576/ENSGALG00000023689
gga03320	PPAR signaling pathway	10/818	64/5194	0.564359	0.999944	ENSGALG00000041344/ENSGALG00000040730/ENSGALG00000008439/ENSGALG00000036686/ENSGALG00000030025/ENSGALG00000000619/ENSGALG00000004974/ENSGALG00000007636/ENSGALG00000007077/ENSGALG00000034772	FABP5/RXRG/CD36/PLTP/FABP4/ANGPTL4/PPARG/PCK1/CPT1A/-	gga:420197/gga:396231/gga:417730/gga:428164/gga:374165/gga:769087/gga:373928/gga:396458/gga:423118/gga:426354	10	3	ENSGALG00000040730/ENSGALG00000007636/ENSGALG00000034772	7	ENSGALG00000041344/ENSGALG00000008439/ENSGALG00000036686/ENSGALG00000030025/ENSGALG00000000619/ENSGALG00000004974/ENSGALG00000007077
gga04623	Cytosolic DNA-sensing pathway	6/818	38/5194	0.566099	0.999944	ENSGALG00000010349/ENSGALG00000013356/ENSGALG00000010915/ENSGALG00000043603/ENSGALG00000008534/ENSGALG00000012291	POLR1C/IKBKE/IL6/CCL5/POLR2H/POLR2F	gga:421452/gga:430480/gga:395337/gga:417465/gga:424954/gga:395486	6	4	ENSGALG00000010349/ENSGALG00000010915/ENSGALG00000008534/ENSGALG00000012291	2	ENSGALG00000013356/ENSGALG00000043603
gga00650	Butanoate metabolism	4/818	25/5194	0.570628	0.999944	ENSGALG00000002200/ENSGALG00000032544/ENSGALG00000011659/ENSGALG00000016536	ACSM3/ALDH5A1/ACAT2/HADHA	gga:426999/gga:420818/gga:421587/gga:395929	4	2	ENSGALG00000002200/ENSGALG00000011659	2	ENSGALG00000032544/ENSGALG00000016536
gga03020	RNA polymerase	4/818	25/5194	0.570628	0.999944	ENSGALG00000010349/ENSGALG00000010863/ENSGALG00000008534/ENSGALG00000012291	POLR1C/TWISTNB/POLR2H/POLR2F	gga:421452/gga:420603/gga:424954/gga:395486	4	4	ENSGALG00000010349/ENSGALG00000010863/ENSGALG00000008534/ENSGALG00000012291	0
gga00630	Glyoxylate and dicarboxylate metabolism	5/818	32/5194	0.582608	0.999944	ENSGALG00000037238/ENSGALG00000011659/ENSGALG00000008632/ENSGALG00000033943/ENSGALG00000002162	PCCB/ACAT2/ACSS1/HYI/ACO1	gga:768706/gga:421587/gga:416714/gga:424567/gga:373916	5	3	ENSGALG00000037238/ENSGALG00000011659/ENSGALG00000033943	2	ENSGALG00000008632/ENSGALG00000002162
gga04672	Intestinal immune network for IgA production	8/818	52/5194	0.587979	0.999944	ENSGALG00000000158/ENSGALG00000031637/ENSGALG00000006827/ENSGALG00000010915/ENSGALG00000038393/ENSGALG00000041577/ENSGALG00000051101/ENSGALG00000028341	DMA/ICOSLG/IL4/IL6/DMB2/ITGA4/-/-	gga:417050/gga:395968/gga:416330/gga:395337/gga:417051/gga:424121/gga:430189/gga:100858236	8	3	ENSGALG00000006827/ENSGALG00000010915/ENSGALG00000028341	5	ENSGALG00000000158/ENSGALG00000031637/ENSGALG00000038393/ENSGALG00000041577/ENSGALG00000051101
gga03013	RNA transport	24/818	158/5194	0.612119	0.999944	ENSGALG00000043394/ENSGALG00000005843/ENSGALG00000048543/ENSGALG00000016736/ENSGALG00000048830/ENSGALG00000002689/novel.1584/ENSGALG00000007653/ENSGALG00000016764/ENSGALG00000003259/ENSGALG00000030280/ENSGALG00000011662/ENSGALG00000009328/ENSGALG00000003688/ENSGALG00000038549/novel.702/ENSGALG00000026037/ENSGALG00000005105/ENSGALG00000010341/ENSGALG00000033772/ENSGALG00000005587/ENSGALG0000000843…	NUP188/EEF1A2/RPP14/CYFIP1/EIF4EBP3/NUP35/-/RAE1/EIF5B/EIF2B1/PABPC1/NUP205/EIF3A/NUP155/-/-/EIF4E1B/TPR/XPO5/UPF2/EIF4G2/SUMO1/XPOT/THOC2	gga:417198/gga:419244/gga:416064/gga:418677/gga:769479/gga:107056600/gga:420876/gga:419324/gga:395514/gga:100857736/gga:430997/gga:417935/gga:423927/gga:427443/gga:421192/gga:420876/gga:107054521/gga:424457/gga:421450/gga:419100/gga:395905/gga:373930/gga:417824/gga:422361	24	11	ENSGALG00000005843/ENSGALG00000048543/ENSGALG00000048830/ENSGALG00000002689/novel.1584/ENSGALG00000007653/ENSGALG00000003259/ENSGALG00000038549/novel.702/ENSGALG00000026037/ENSGALG00000008435	13	ENSGALG00000043394/ENSGALG00000016736/ENSGALG00000016764/ENSGALG00000030280/ENSGALG00000011662/ENSGALG00000009328/ENSGALG00000003688/ENSGALG00000005105/ENSGALG00000010341/ENSGALG00000033772/ENSGALG00000005587/ENSGALG00000009835/ENSGALG00000008507
gga00260	Glycine, serine and threonine metabolism	6/818	40/5194	0.618994	0.999944	ENSGALG00000016651/ENSGALG00000016224/ENSGALG00000049318/ENSGALG00000043290/ENSGALG00000046412/ENSGALG00000015180	-/MAOA/-/-/-/PSAT1	gga:422034/gga:418563/gga:769542/gga:769542/gga:420015/gga:427263	6	3	ENSGALG00000049318/ENSGALG00000043290/ENSGALG00000015180	3	ENSGALG00000016651/ENSGALG00000016224/ENSGALG00000046412
gga04260	Cardiac muscle contraction	10/818	68/5194	0.645339	0.999944	ENSGALG00000000585/ENSGALG00000047461/ENSGALG00000008544/ENSGALG00000008591/ENSGALG00000013022/ENSGALG00000005448/ENSGALG00000010812/ENSGALG00000003911/ENSGALG00000032247/ENSGALG00000037744	MYL4/-/SLC8A1/CACNB2/CACNA1C/MYL3/RYR2/CACNG5/ATP1A1/CACNA1S	gga:396472/gga:421142/gga:395760/gga:428420/gga:395891/gga:396067/gga:421508/gga:417429/gga:396530/gga:395985	10	3	ENSGALG00000010812/ENSGALG00000003911/ENSGALG00000037744	7	ENSGALG00000000585/ENSGALG00000047461/ENSGALG00000008544/ENSGALG00000008591/ENSGALG00000013022/ENSGALG00000005448/ENSGALG00000032247
gga04140	Autophagy - animal	19/818	129/5194	0.663708	0.999944	ENSGALG00000034081/ENSGALG00000010335/ENSGALG00000030016/ENSGALG00000014786/ENSGALG00000003634/ENSGALG00000006552/ENSGALG00000024049/ENSGALG00000040131/ENSGALG00000011109/ENSGALG00000001864/ENSGALG00000011131/ENSGALG00000001501/ENSGALG00000013462/ENSGALG00000028530/ENSGALG00000035804/ENSGALG00000004727/ENSGALG00000039099/ENSGALG00000009790/ENSGALG00000042088	AKT3/-/CTSB/PIK3R1/PTEN/INS/RAB33A/-/MAPK10/C9orf72/TANK/MAPK3/STX17/-/SQSTM1/ULK2/MAPK9/RAB33B/ATG2B	gga:421497/gga:429096/gga:396329/gga:427171/gga:423675/gga:396145/gga:422441/gga:396405/gga:422592/gga:427370/gga:424190/gga:373953/gga:420995/gga:424542/gga:770805/gga:417614/gga:395983/gga:422441/gga:423441	19	4	ENSGALG00000006552/ENSGALG00000024049/ENSGALG00000011109/ENSGALG00000035804	15	ENSGALG00000034081/ENSGALG00000010335/ENSGALG00000030016/ENSGALG00000014786/ENSGALG00000003634/ENSGALG00000040131/ENSGALG00000001864/ENSGALG00000011131/ENSGALG00000001501/ENSGALG00000013462/ENSGALG00000028530/ENSGALG00000004727/ENSGALG00000039099/ENSGALG00000009790/ENSGALG00000042088
gga00561	Glycerolipid metabolism	9/818	63/5194	0.678686	0.999944	ENSGALG00000013072/ENSGALG00000032736/ENSGALG00000045122/ENSGALG00000016959/ENSGALG00000055078/ENSGALG00000043734/ENSGALG00000010818/ENSGALG00000029020/ENSGALG00000031932	AKR1B10/MGLL/AKR1B1/DGKH/-/LIPG/PLPP3/PLPP4/AGPAT3	gga:395338/gga:416024/gga:418169/gga:769506/gga:421945/gga:426846/gga:424666/gga:428987/gga:418550	9	3	ENSGALG00000045122/ENSGALG00000055078/ENSGALG00000010818	6	ENSGALG00000013072/ENSGALG00000032736/ENSGALG00000016959/ENSGALG00000043734/ENSGALG00000029020/ENSGALG00000031932
gga03050	Proteasome	5/818	36/5194	0.690482	0.999944	ENSGALG00000007315/ENSGALG00000001597/ENSGALG00000030411/ENSGALG00000026225/ENSGALG00000008163	PSMD6/PSMB3/PSMA7/PSMD12/PSME4	gga:416079/gga:419997/gga:395318/gga:417425/gga:421218	5	4	ENSGALG00000007315/ENSGALG00000001597/ENSGALG00000030411/ENSGALG00000026225	1	ENSGALG00000008163
gga04130	SNARE interactions in vesicular transport	4/818	29/5194	0.691812	0.999944	ENSGALG00000002882/ENSGALG00000034374/ENSGALG00000013462/ENSGALG00000009526	BNIP1/STX7/STX17/VTI1B	gga:416207/gga:426930/gga:420995/gga:423273	4	2	ENSGALG00000002882/ENSGALG00000009526	2	ENSGALG00000034374/ENSGALG00000013462
gga00450	Selenocompound metabolism	2/818	15/5194	0.709434	0.999944	ENSGALG00000014464/ENSGALG00000009610	MTR/PSTK	gga:422069/gga:771778	2	1	ENSGALG00000009610	1	ENSGALG00000014464
gga00330	Arginine and proline metabolism	6/818	44/5194	0.712884	0.999944	ENSGALG00000016224/ENSGALG00000043435/ENSGALG00000008352/ENSGALG00000004325/ENSGALG00000016348/ENSGALG00000009519	MAOA/CARNS1/CKMT1B/P4HA1/SAT1/ARG2	gga:418563/gga:100359387/gga:374002/gga:423704/gga:374006/gga:423272	6	3	ENSGALG00000008352/ENSGALG00000016348/ENSGALG00000009519	3	ENSGALG00000016224/ENSGALG00000043435/ENSGALG00000004325
gga00565	Ether lipid metabolism	6/818	45/5194	0.733684	0.999944	ENSGALG00000030512/ENSGALG00000013189/ENSGALG00000015219/ENSGALG00000012185/ENSGALG00000010818/ENSGALG00000000142	-/LPCAT1/-/PLA2G12A/PLPP3/CEPT1	gga:100858782/gga:420974/gga:100857837/gga:423705/gga:424666/gga:421152	6	3	ENSGALG00000013189/ENSGALG00000010818/ENSGALG00000000142	3	ENSGALG00000030512/ENSGALG00000015219/ENSGALG00000012185
gga00830	Retinol metabolism	5/818	39/5194	0.757828	0.999944	ENSGALG00000030614/ENSGALG00000034358/ENSGALG00000020160/ENSGALG00000011805/ENSGALG00000052674	ADH1C/RETSAT/ADH6/-/-	gga:771920/gga:426549/gga:112529921/gga:422660/gga:101751434	5	0		5	ENSGALG00000030614/ENSGALG00000034358/ENSGALG00000020160/ENSGALG00000011805/ENSGALG00000052674
gga03030	DNA replication	4/818	32/5194	0.765296	0.999944	ENSGALG00000010700/ENSGALG00000016676/ENSGALG00000012915/ENSGALG00000008873	RPA3/MCM3/MCM4/POLE3	gga:420578/gga:422043/gga:426764/gga:417275	4	1	ENSGALG00000010700	3	ENSGALG00000016676/ENSGALG00000012915/ENSGALG00000008873
gga04622	RIG-I-like receptor signaling pathway	7/818	54/5194	0.768451	0.999944	ENSGALG00000008346/ENSGALG00000013356/ENSGALG00000011109/ENSGALG00000001409/ENSGALG00000003144/ENSGALG00000011131/ENSGALG00000039099	CASP18/IKBKE/MAPK10/IL12B/TRIM25/TANK/MAPK9	gga:693266/gga:430480/gga:422592/gga:404671/gga:417401/gga:424190/gga:395983	7	2	ENSGALG00000011109/ENSGALG00000001409	5	ENSGALG00000008346/ENSGALG00000013356/ENSGALG00000003144/ENSGALG00000011131/ENSGALG00000039099
gga00380	Tryptophan metabolism	5/818	40/5194	0.777661	0.999944	ENSGALG00000016224/ENSGALG00000025822/ENSGALG00000011659/ENSGALG00000013094/ENSGALG00000016536	MAOA/CYP1B1/ACAT2/DDC/HADHA	gga:418563/gga:421466/gga:421587/gga:420947/gga:395929	5	2	ENSGALG00000011659/ENSGALG00000013094	3	ENSGALG00000016224/ENSGALG00000025822/ENSGALG00000016536
gga00030	Pentose phosphate pathway	3/818	25/5194	0.777979	0.999944	ENSGALG00000012583/ENSGALG00000012613/ENSGALG00000010043	IDNK/FBP1/RBKS	gga:427453/gga:395218/gga:421418	3	1	ENSGALG00000012583	2	ENSGALG00000012613/ENSGALG00000010043
gga04137	Mitophagy - animal	8/818	62/5194	0.782144	0.999944	ENSGALG00000003045/ENSGALG00000011109/ENSGALG00000003855/ENSGALG00000002137/ENSGALG00000043405/ENSGALG00000035804/ENSGALG00000039099/ENSGALG00000041277	E2F1/MAPK10/SRC/PGAM5/BNIP3L/SQSTM1/MAPK9/UBB	gga:396142/gga:422592/gga:396442/gga:416789/gga:419522/gga:770805/gga:395983/gga:396190	8	3	ENSGALG00000011109/ENSGALG00000035804/ENSGALG00000041277	5	ENSGALG00000003045/ENSGALG00000003855/ENSGALG00000002137/ENSGALG00000043405/ENSGALG00000039099
gga00564	Glycerophospholipid metabolism	13/818	99/5194	0.803325	0.999944	ENSGALG00000030512/ENSGALG00000013189/ENSGALG00000015219/ENSGALG00000016959/ENSGALG00000055078/ENSGALG00000011481/ENSGALG00000014997/ENSGALG00000012185/ENSGALG00000010818/ENSGALG00000000142/ENSGALG00000033683/ENSGALG00000029020/ENSGALG00000031932	-/LPCAT1/-/DGKH/-/GPD1L/PLA1A/PLA2G12A/PLPP3/CEPT1/PHOSPHO1/PLPP4/AGPAT3	gga:100858782/gga:420974/gga:100857837/gga:769506/gga:421945/gga:420664/gga:770199/gga:423705/gga:424666/gga:421152/gga:395650/gga:428987/gga:418550	13	4	ENSGALG00000013189/ENSGALG00000055078/ENSGALG00000010818/ENSGALG00000000142	9	ENSGALG00000030512/ENSGALG00000015219/ENSGALG00000016959/ENSGALG00000011481/ENSGALG00000014997/ENSGALG00000012185/ENSGALG00000033683/ENSGALG00000029020/ENSGALG00000031932
gga00430	Taurine and hypotaurine metabolism	1/818	10/5194	0.820092	0.999944	ENSGALG00000040504	GGT5	gga:416943	1	0		1	ENSGALG00000040504
gga00920	Sulfur metabolism	1/818	10/5194	0.820092	0.999944	ENSGALG00000041573	BPNT2	gga:421132	1	1	ENSGALG00000041573	0
gga00062	Fatty acid elongation	3/818	27/5194	0.821549	0.999944	ENSGALG00000049582/ENSGALG00000011704/ENSGALG00000016536	-/HACD2/HADHA	gga:107050163/gga:424251/gga:395929	3	0		3	ENSGALG00000049582/ENSGALG00000011704/ENSGALG00000016536
gga00100	Steroid biosynthesis	2/818	19/5194	0.825089	0.999944	ENSGALG00000006378/ENSGALG00000009305	LIPA/LBR	gga:423789/gga:396285	2	0		2	ENSGALG00000006378/ENSGALG00000009305
gga03460	Fanconi anemia pathway	6/818	51/5194	0.836038	0.999944	ENSGALG00000015033/ENSGALG00000028015/ENSGALG00000010700/ENSGALG00000002055/ENSGALG00000014956/ENSGALG00000006052	REV3L/HES1/RPA3/HES4/POLK/WDR48	gga:428622/gga:769039/gga:420578/gga:395128/gga:374003/gga:420427	6	4	ENSGALG00000028015/ENSGALG00000010700/ENSGALG00000002055/ENSGALG00000006052	2	ENSGALG00000015033/ENSGALG00000014956
gga00620	Pyruvate metabolism	4/818	36/5194	0.841085	0.999944	ENSGALG00000006300/ENSGALG00000011659/ENSGALG00000007636/ENSGALG00000008632	LDHA/ACAT2/PCK1/ACSS1	gga:396221/gga:421587/gga:396458/gga:416714	4	2	ENSGALG00000011659/ENSGALG00000007636	2	ENSGALG00000006300/ENSGALG00000008632
gga00900	Terpenoid backbone biosynthesis	2/818	20/5194	0.846655	0.999944	ENSGALG00000011659/ENSGALG00000015313	ACAT2/PDSS2	gga:421587/gga:421777	2	1	ENSGALG00000011659	1	ENSGALG00000015313
gga00072	Synthesis and degradation of ketone bodies	1/818	11/5194	0.848481	0.999944	ENSGALG00000011659	ACAT2	gga:421587	1	1	ENSGALG00000011659	0
gga00020	Citrate cycle (TCA cycle)	3/818	29/5194	0.85761	0.999944	ENSGALG00000007636/ENSGALG00000015961/ENSGALG00000002162	PCK1/SUCLG1/ACO1	gga:396458/gga:422932/gga:373916	3	1	ENSGALG00000007636	2	ENSGALG00000015961/ENSGALG00000002162
gga00280	Valine, leucine and isoleucine degradation	5/818	45/5194	0.858511	0.999944	ENSGALG00000037238/ENSGALG00000011659/ENSGALG00000051260/ENSGALG00000033207/ENSGALG00000016536	PCCB/ACAT2/-/HIBADH/HADHA	gga:768706/gga:421587/gga:423947/gga:420632/gga:395929	5	3	ENSGALG00000037238/ENSGALG00000011659/ENSGALG00000033207	2	ENSGALG00000051260/ENSGALG00000016536
gga01230	Biosynthesis of amino acids	7/818	61/5194	0.86662	0.999944	ENSGALG00000002576/ENSGALG00000023689/ENSGALG00000014464/ENSGALG00000002162/ENSGALG00000009519/ENSGALG00000014526/ENSGALG00000015180	ASL2/ASS1/MTR/ACO1/ARG2/TPI1/PSAT1	gga:417545/gga:417185/gga:422069/gga:373916/gga:423272/gga:396435/gga:427263	7	3	ENSGALG00000009519/ENSGALG00000014526/ENSGALG00000015180	4	ENSGALG00000002576/ENSGALG00000023689/ENSGALG00000014464/ENSGALG00000002162
gga00051	Fructose and mannose metabolism	4/818	38/5194	0.870549	0.999944	ENSGALG00000013072/ENSGALG00000045122/ENSGALG00000012613/ENSGALG00000014526	AKR1B10/AKR1B1/FBP1/TPI1	gga:395338/gga:418169/gga:395218/gga:396435	4	2	ENSGALG00000045122/ENSGALG00000014526	2	ENSGALG00000013072/ENSGALG00000012613
gga00480	Glutathione metabolism	5/818	46/5194	0.871331	0.999944	ENSGALG00000016325/ENSGALG00000040921/ENSGALG00000017350/ENSGALG00000010633/ENSGALG00000040504	GSTA3/RRM2B/RRM1/GPX7/GGT5	gga:414896/gga:420253/gga:419081/gga:424643/gga:416943	5	0		5	ENSGALG00000016325/ENSGALG00000040921/ENSGALG00000017350/ENSGALG00000010633/ENSGALG00000040504
gga02010	ABC transporters	5/818	46/5194	0.871331	0.999944	ENSGALG00000013244/ENSGALG00000021395/ENSGALG00000008912/ENSGALG00000015675/ENSGALG00000048056	ABCC9/-/ABCB1/-/-	gga:418200/gga:417443/gga:420534/gga:418468/gga:424490	5	2	ENSGALG00000008912/ENSGALG00000048056	3	ENSGALG00000013244/ENSGALG00000021395/ENSGALG00000015675
gga03450	Non-homologous end-joining	1/818	12/5194	0.872394	0.999944	ENSGALG00000011932	XRCC6	gga:395767	1	1	ENSGALG00000011932	0
gga00591	Linoleic acid metabolism	3/818	30/5194	0.873125	0.999944	ENSGALG00000030512/ENSGALG00000054726/ENSGALG00000012185	-/-/PLA2G12A	gga:100858782/gga:424677/gga:423705	3	1	ENSGALG00000054726	2	ENSGALG00000030512/ENSGALG00000012185
gga04744	Phototransduction	2/818	22/5194	0.882687	0.999944	ENSGALG00000034438/ENSGALG00000015373	GNB3/PDE6B	gga:419402/gga:395092	2	1	ENSGALG00000034438	1	ENSGALG00000015373
gga00600	Sphingolipid metabolism	5/818	47/5194	0.883153	0.999944	ENSGALG00000000755/ENSGALG00000026364/ENSGALG00000015682/ENSGALG00000010818/ENSGALG00000006455	ACER3/ASAH1/UGCG/PLPP3/SMPD4	gga:419087/gga:422727/gga:427335/gga:424666/gga:416942	5	2	ENSGALG00000010818/ENSGALG00000006455	3	ENSGALG00000000755/ENSGALG00000026364/ENSGALG00000015682
gga00603	Glycosphingolipid biosynthesis - globo and isoglobo series	1/818	13/5194	0.892537	0.999944	ENSGALG00000043828	HEXA	gga:415320	1	0		1	ENSGALG00000043828
gga01212	Fatty acid metabolism	6/818	56/5194	0.89481	0.999944	ENSGALG00000011659/ENSGALG00000051260/ENSGALG00000049582/ENSGALG00000011704/ENSGALG00000007077/ENSGALG00000016536	ACAT2/-/-/HACD2/CPT1A/HADHA	gga:421587/gga:423947/gga:107050163/gga:424251/gga:423118/gga:395929	6	1	ENSGALG00000011659	5	ENSGALG00000051260/ENSGALG00000049582/ENSGALG00000011704/ENSGALG00000007077/ENSGALG00000016536
gga03022	Basal transcription factors	4/818	40/5194	0.895183	0.999944	ENSGALG00000006205/ENSGALG00000043193/ENSGALG00000012145/ENSGALG00000026747	GTF2B/TAF2/TBPL2/GTF2A1L	gga:424518/gga:428389/gga:776269/gga:100534591	4	3	ENSGALG00000006205/ENSGALG00000012145/ENSGALG00000026747	1	ENSGALG00000043193
gga00310	Lysine degradation	6/818	57/5194	0.904117	0.999944	ENSGALG00000006783/ENSGALG00000011659/ENSGALG00000046896/ENSGALG00000043399/ENSGALG00000015705/ENSGALG00000016536	PLOD2/ACAT2/COLGALT1/EZH2/-/HADHA	gga:424882/gga:421587/gga:425607/gga:420784/gga:422897/gga:395929	6	2	ENSGALG00000011659/ENSGALG00000043399	4	ENSGALG00000006783/ENSGALG00000046896/ENSGALG00000015705/ENSGALG00000016536
gga03008	Ribosome biogenesis in eukaryotes	10/818	88/5194	0.905543	0.999944	ENSGALG00000005682/novel.1584/ENSGALG00000011833/ENSGALG00000003260/ENSGALG00000029152/ENSGALG00000012795/ENSGALG00000002706/ENSGALG00000038549/novel.702/ENSGALG00000011866	-/-/SPATA5/UTP6/IMP4/RIOK1/XRN1/-/-/RRP7A	gga:422665/gga:420876/gga:422665/gga:417405/gga:100857200/gga:420870/gga:424778/gga:421192/gga:420876/gga:417975	10	9	ENSGALG00000005682/novel.1584/ENSGALG00000011833/ENSGALG00000003260/ENSGALG00000029152/ENSGALG00000012795/ENSGALG00000038549/novel.702/ENSGALG00000011866	1	ENSGALG00000002706
gga01210	2-Oxocarboxylic acid metabolism	1/818	14/5194	0.909504	0.999944	ENSGALG00000002162	ACO1	gga:373916	1	0		1	ENSGALG00000002162
gga00515	Mannose type O-glycan biosynthesis	2/818	24/5194	0.910745	0.999944	ENSGALG00000016769/ENSGALG00000003757	CHST10/POMT1	gga:395206/gga:417175	2	0		2	ENSGALG00000016769/ENSGALG00000003757
gga00601	Glycosphingolipid biosynthesis - lacto and neolacto series	2/818	24/5194	0.910745	0.999944	ENSGALG00000034975/ENSGALG00000015069	FUT7/B4GALT4	gga:427782/gga:418341	2	1	ENSGALG00000015069	1	ENSGALG00000034975
gga00592	alpha-Linolenic acid metabolism	2/818	25/5194	0.92229	0.999944	ENSGALG00000030512/ENSGALG00000012185	-/PLA2G12A	gga:100858782/gga:423705	2	0		2	ENSGALG00000030512/ENSGALG00000012185
gga00604	Glycosphingolipid biosynthesis - ganglio series	1/818	15/5194	0.923795	0.999944	ENSGALG00000043828	HEXA	gga:415320	1	0		1	ENSGALG00000043828
gga00270	Cysteine and methionine metabolism	4/818	43/5194	0.924415	0.999944	ENSGALG00000006300/ENSGALG00000014464/ENSGALG00000025796/ENSGALG00000015180	LDHA/MTR/ADI1/PSAT1	gga:396221/gga:422069/gga:421918/gga:427263	4	1	ENSGALG00000015180	3	ENSGALG00000006300/ENSGALG00000014464/ENSGALG00000025796
gga00534	Glycosaminoglycan biosynthesis - heparan sulfate / heparin	2/818	26/5194	0.932417	0.999944	ENSGALG00000043829/ENSGALG00000051438	-/EXTL2	gga:100859367/gga:424465	2	1	ENSGALG00000051438	1	ENSGALG00000043829
gga00970	Aminoacyl-tRNA biosynthesis	4/818	45/5194	0.9396	0.999944	ENSGALG00000023749/ENSGALG00000009610/ENSGALG00000015338/ENSGALG00000009598	DARS2/PSTK/QRSL1/EPRS	gga:424408/gga:771778/gga:421781/gga:421348	4	3	ENSGALG00000023749/ENSGALG00000009610/ENSGALG00000015338	1	ENSGALG00000009598
gga03040	Spliceosome	12/818	109/5194	0.939625	0.999944	ENSGALG00000002002/ENSGALG00000010627/ENSGALG00000016501/ENSGALG00000006404/ENSGALG00000031139/ENSGALG00000004133/ENSGALG00000035421/ENSGALG00000047001/ENSGALG00000012591/ENSGALG00000030824/ENSGALG00000009110/ENSGALG00000008507	BCAS2/PRPF38A/SF3B6/DDX46/LSM3/SRSF10/SNRPN/-/-/SF3B5/LSM8/THOC2	gga:419884/gga:771795/gga:421976/gga:419959/gga:416040/gga:419689/gga:395298/gga:419982/gga:427458/gga:769794/gga:417765/gga:422361	12	8	ENSGALG00000002002/ENSGALG00000010627/ENSGALG00000016501/ENSGALG00000031139/ENSGALG00000035421/ENSGALG00000047001/ENSGALG00000030824/ENSGALG00000009110	4	ENSGALG00000006404/ENSGALG00000004133/ENSGALG00000012591/ENSGALG00000008507
gga04136	Autophagy - other	2/818	28/5194	0.949043	0.999944	ENSGALG00000004727/ENSGALG00000042088	ULK2/ATG2B	gga:417614/gga:423441	2	0		2	ENSGALG00000004727/ENSGALG00000042088
gga00052	Galactose metabolism	3/818	38/5194	0.952047	0.999944	ENSGALG00000013072/ENSGALG00000039611/ENSGALG00000045122	AKR1B10/-/AKR1B1	gga:395338/gga:416462/gga:418169	3	1	ENSGALG00000045122	2	ENSGALG00000013072/ENSGALG00000039611
gga03420	Nucleotide excision repair	3/818	38/5194	0.952047	0.999944	ENSGALG00000010700/ENSGALG00000008873/ENSGALG00000042333	RPA3/POLE3/DDB1	gga:420578/gga:417275/gga:374050	3	1	ENSGALG00000010700	2	ENSGALG00000008873/ENSGALG00000042333
gga00511	Other glycan degradation	1/818	18/5194	0.954505	0.999944	ENSGALG00000043828	HEXA	gga:415320	1	0		1	ENSGALG00000043828
gga00670	One carbon pool by folate	1/818	18/5194	0.954505	0.999944	ENSGALG00000014464	MTR	gga:422069	1	0		1	ENSGALG00000014464
gga00910	Nitrogen metabolism	1/818	18/5194	0.954505	0.999944	ENSGALG00000005360	CA4	gga:417647	1	0		1	ENSGALG00000005360
gga00520	Amino sugar and nucleotide sugar metabolism	4/818	50/5194	0.966191	0.999944	ENSGALG00000034948/ENSGALG00000043828/ENSGALG00000015331/ENSGALG00000013229	UAP1L1/HEXA/GNE/CMAS	gga:417295/gga:415320/gga:427285/gga:418199	4	0		4	ENSGALG00000034948/ENSGALG00000043828/ENSGALG00000015331/ENSGALG00000013229
gga03430	Mismatch repair	1/818	20/5194	0.96775	0.999944	ENSGALG00000010700	RPA3	gga:420578	1	1	ENSGALG00000010700	0
gga03015	mRNA surveillance pathway	7/818	77/5194	0.969541	0.999944	ENSGALG00000049544/ENSGALG00000007565/ENSGALG00000030280/ENSGALG00000010026/ENSGALG00000009828/ENSGALG00000010783/ENSGALG00000033772	-/PPP2R2B/PABPC1/PPP1CB/PPP2R5A/CPSF2/UPF2	gga:425473/gga:416350/gga:430997/gga:396019/gga:421372/gga:423416/gga:419100	7	1	ENSGALG00000007565	6	ENSGALG00000049544/ENSGALG00000030280/ENSGALG00000010026/ENSGALG00000009828/ENSGALG00000010783/ENSGALG00000033772
gga01040	Biosynthesis of unsaturated fatty acids	2/818	32/5194	0.971343	0.999944	ENSGALG00000049582/ENSGALG00000011704	-/HACD2	gga:107050163/gga:424251	2	0		2	ENSGALG00000049582/ENSGALG00000011704
gga04120	Ubiquitin mediated proteolysis	14/818	135/5194	0.973641	0.999944	ENSGALG00000004347/ENSGALG00000011286/ENSGALG00000000596/ENSGALG00000003916/ENSGALG00000053307/ENSGALG00000007158/ENSGALG00000003073/ENSGALG00000001441/ENSGALG00000024332/ENSGALG00000041795/ENSGALG00000041277/ENSGALG00000014290/ENSGALG00000042333/ENSGALG00000017165	NEDD4/UBE2E1/CDC27/SIAH1/-/SOCS1/RHOBTB1/UBE2G1/CDC34/WWP1/UBB/UBE2K/DDB1/CUL5	gga:415406/gga:420653/gga:419960/gga:374076/gga:416383/gga:416630/gga:423664/gga:770961/gga:425483/gga:420212/gga:396190/gga:428787/gga:374050/gga:418969	14	9	ENSGALG00000011286/ENSGALG00000000596/ENSGALG00000003916/ENSGALG00000007158/ENSGALG00000003073/ENSGALG00000001441/ENSGALG00000024332/ENSGALG00000041277/ENSGALG00000014290	5	ENSGALG00000004347/ENSGALG00000053307/ENSGALG00000041795/ENSGALG00000042333/ENSGALG00000017165
gga01200	Carbon metabolism	10/818	105/5194	0.977546	0.999944	ENSGALG00000037238/ENSGALG00000012583/ENSGALG00000011659/ENSGALG00000012613/ENSGALG00000015961/ENSGALG00000008632/ENSGALG00000002162/ENSGALG00000014526/ENSGALG00000015180/ENSGALG00000016536	PCCB/IDNK/ACAT2/FBP1/SUCLG1/ACSS1/ACO1/TPI1/PSAT1/HADHA	gga:768706/gga:427453/gga:421587/gga:395218/gga:422932/gga:416714/gga:373916/gga:396435/gga:427263/gga:395929	10	5	ENSGALG00000037238/ENSGALG00000012583/ENSGALG00000011659/ENSGALG00000014526/ENSGALG00000015180	5	ENSGALG00000012613/ENSGALG00000015961/ENSGALG00000008632/ENSGALG00000002162/ENSGALG00000016536
gga03440	Homologous recombination	2/818	38/5194	0.988177	0.999944	ENSGALG00000010700/ENSGALG00000010039	RPA3/BRE	gga:420578/gga:421417	2	1	ENSGALG00000010700	1	ENSGALG00000010039
gga03060	Protein export	1/818	27/5194	0.990339	0.999944	ENSGALG00000033498	-	gga:396487	1	1	ENSGALG00000033498	0
gga04144	Endocytosis	23/818	232/5194	0.996779	0.999944	ENSGALG00000043287/ENSGALG00000005638/ENSGALG00000037077/ENSGALG00000050893/ENSGALG00000036441/ENSGALG00000004347/ENSGALG00000003227/ENSGALG00000002562/ENSGALG00000006312/ENSGALG00000036498/ENSGALG00000037802/ENSGALG00000012454/ENSGALG00000003855/ENSGALG00000040844/ENSGALG00000011452/ENSGALG00000001309/ENSGALG00000015107/ENSGALG00000022874/ENSGALG00000011541/ENSGALG00000041795/ENSGALG00000015805/…	CAV1/IL2RG/CCR5/CCR2/WIPF1/NEDD4/RAB11FIP4/ARAP3/TSG101/EHD2/-/CYTH4/SRC/GIT2/ARPC2/SNF8/PIP5K1B/RAB31/BIN1/WWP1/-/-/VPS4B	gga:373996/gga:395199/gga:420695/gga:420696/gga:424143/gga:415406/gga:427808/gga:416196/gga:423082/gga:107049991/gga:100858328/gga:418043/gga:396442/gga:374035/gga:429041/gga:419990/gga:427243/gga:430750/gga:424228/gga:420212/gga:422918/gga:417067/gga:420901	23	6	ENSGALG00000006312/ENSGALG00000037802/ENSGALG00000001309/ENSGALG00000015107/ENSGALG00000022874/ENSGALG00000015805	17	ENSGALG00000043287/ENSGALG00000005638/ENSGALG00000037077/ENSGALG00000050893/ENSGALG00000036441/ENSGALG00000004347/ENSGALG00000003227/ENSGALG00000002562/ENSGALG00000036498/ENSGALG00000012454/ENSGALG00000003855/ENSGALG00000040844/ENSGALG00000011452/ENSGALG00000011541/ENSGALG00000041795/ENSGALG00000049444/ENSGALG00000012879
gga00190	Oxidative phosphorylation	7/818	116/5194	0.999639	0.999944	ENSGALG00000034294/ENSGALG00000013621/ENSGALG00000008836/ENSGALG00000016446/ENSGALG00000013191/ENSGALG00000008613/ENSGALG00000036625	ATP6V0D2/ATP6V1H/ATP6AP1/ATP6V1C2/NDUFS6/NDUFA1/NDUFV2	gga:420210/gga:426199/gga:427854/gga:421939/gga:420976/gga:772150/gga:426488	7	4	ENSGALG00000013621/ENSGALG00000013191/ENSGALG00000008613/ENSGALG00000036625	3	ENSGALG00000034294/ENSGALG00000008836/ENSGALG00000016446
gga04146	Peroxisome	3/818	82/5194	0.999904	0.999944	ENSGALG00000017291/ENSGALG00000002151/ENSGALG00000034772	FAR2/PEX12/-	gga:419043/gga:417526/gga:426354	3	2	ENSGALG00000002151/ENSGALG00000034772	1	ENSGALG00000017291
gga03010	Ribosome	6/818	120/5194	0.999944	0.999944	ENSGALG00000016731/ENSGALG00000005490/ENSGALG00000037258/ENSGALG00000006777/ENSGALG00000023191/ENSGALG00000004362	MRPL19/RPS2/MRPL32/MRPS11/MRPS18C/MRPL21	gga:422066/gga:416544/gga:420773/gga:415498/gga:770813/gga:423000	6	5	ENSGALG00000016731/ENSGALG00000037258/ENSGALG00000006777/ENSGALG00000023191/ENSGALG00000004362	1	ENSGALG00000005490
